# Supplementary material for: Emotional speech synchronizes brains across listeners and engages large-scale dynamic brain networks
Source: Neuroimage. 2014 Nov 15;102:498–509. doi: 10.1016/j.neuroimage.2014.07.063 (PMC4229500; doi:10.1016/j.neuroimage.2014.07.063)
Supplement: Supplementary material 2 — Arousal-negative network in Pajek NET format. [file mmc5.txt]

*Vertices 5183
1 "-64_-58_2" 
2 "-64_-52_-4" 
3 "-64_-52_2" 
4 "-64_-52_8" 
5 "-64_-52_14" 
6 "-64_-46_-10" 
7 "-64_-46_-4" 
8 "-64_-46_2" 
9 "-64_-46_8" 
10 "-64_-46_14" 
11 "-64_-46_20" 
12 "-64_-46_26" 
13 "-64_-40_-16" 
14 "-64_-40_-10" 
15 "-64_-40_-4" 
16 "-64_-40_2" 
17 "-64_-40_8" 
18 "-64_-40_14" 
19 "-64_-40_20" 
20 "-64_-40_26" 
21 "-64_-40_32" 
22 "-64_-34_-16" 
23 "-64_-34_-10" 
24 "-64_-34_-4" 
25 "-64_-34_2" 
26 "-64_-34_8" 
27 "-64_-34_14" 
28 "-64_-34_20" 
29 "-64_-34_26" 
30 "-64_-34_32" 
31 "-64_-34_38" 
32 "-64_-28_-16" 
33 "-64_-28_-10" 
34 "-64_-28_-4" 
35 "-64_-28_2" 
36 "-64_-28_8" 
37 "-64_-28_14" 
38 "-64_-28_20" 
39 "-64_-28_26" 
40 "-64_-28_32" 
41 "-64_-28_38" 
42 "-64_-22_-16" 
43 "-64_-22_-10" 
44 "-64_-22_-4" 
45 "-64_-22_2" 
46 "-64_-22_8" 
47 "-64_-22_14" 
48 "-64_-22_20" 
49 "-64_-22_26" 
50 "-64_-22_32" 
51 "-64_-22_38" 
52 "-64_-16_-16" 
53 "-64_-16_-10" 
54 "-64_-16_-4" 
55 "-64_-16_2" 
56 "-64_-16_8" 
57 "-64_-16_14" 
58 "-64_-16_20" 
59 "-64_-16_26" 
60 "-64_-16_32" 
61 "-64_-10_-4" 
62 "-64_-10_14" 
63 "-64_-10_20" 
64 "-64_-10_26" 
65 "-64_-10_32" 
66 "-64_-4_20" 
67 "-58_-64_-10" 
68 "-58_-64_-4" 
69 "-58_-64_2" 
70 "-58_-64_8" 
71 "-58_-64_14" 
72 "-58_-58_-16" 
73 "-58_-58_-10" 
74 "-58_-58_-4" 
75 "-58_-58_2" 
76 "-58_-58_8" 
77 "-58_-58_14" 
78 "-58_-58_20" 
79 "-58_-58_26" 
80 "-58_-58_32" 
81 "-58_-52_-16" 
82 "-58_-52_-10" 
83 "-58_-52_-4" 
84 "-58_-52_2" 
85 "-58_-52_8" 
86 "-58_-52_14" 
87 "-58_-52_20" 
88 "-58_-52_26" 
89 "-58_-52_32" 
90 "-58_-52_38" 
91 "-58_-46_-16" 
92 "-58_-46_-10" 
93 "-58_-46_-4" 
94 "-58_-46_2" 
95 "-58_-46_8" 
96 "-58_-46_14" 
97 "-58_-46_20" 
98 "-58_-46_26" 
99 "-58_-46_32" 
100 "-58_-46_38" 
101 "-58_-46_44" 
102 "-58_-40_-16" 
103 "-58_-40_-10" 
104 "-58_-40_-4" 
105 "-58_-40_2" 
106 "-58_-40_8" 
107 "-58_-40_14" 
108 "-58_-40_20" 
109 "-58_-40_26" 
110 "-58_-40_32" 
111 "-58_-40_38" 
112 "-58_-40_44" 
113 "-58_-34_-16" 
114 "-58_-34_-10" 
115 "-58_-34_-4" 
116 "-58_-34_2" 
117 "-58_-34_8" 
118 "-58_-34_14" 
119 "-58_-34_20" 
120 "-58_-34_26" 
121 "-58_-34_32" 
122 "-58_-34_38" 
123 "-58_-34_44" 
124 "-58_-28_-22" 
125 "-58_-28_-16" 
126 "-58_-28_-10" 
127 "-58_-28_-4" 
128 "-58_-28_2" 
129 "-58_-28_8" 
130 "-58_-28_14" 
131 "-58_-28_20" 
132 "-58_-28_26" 
133 "-58_-28_32" 
134 "-58_-28_38" 
135 "-58_-28_44" 
136 "-58_-22_-22" 
137 "-58_-22_-16" 
138 "-58_-22_-10" 
139 "-58_-22_-4" 
140 "-58_-22_2" 
141 "-58_-22_8" 
142 "-58_-22_14" 
143 "-58_-22_20" 
144 "-58_-22_26" 
145 "-58_-22_32" 
146 "-58_-22_38" 
147 "-58_-22_44" 
148 "-58_-16_-28" 
149 "-58_-16_-22" 
150 "-58_-16_-16" 
151 "-58_-16_-10" 
152 "-58_-16_-4" 
153 "-58_-16_2" 
154 "-58_-16_8" 
155 "-58_-16_14" 
156 "-58_-16_20" 
157 "-58_-16_26" 
158 "-58_-16_32" 
159 "-58_-16_38" 
160 "-58_-16_44" 
161 "-58_-10_-28" 
162 "-58_-10_-22" 
163 "-58_-10_-16" 
164 "-58_-10_-10" 
165 "-58_-10_-4" 
166 "-58_-10_2" 
167 "-58_-10_8" 
168 "-58_-10_14" 
169 "-58_-10_20" 
170 "-58_-10_26" 
171 "-58_-10_32" 
172 "-58_-10_38" 
173 "-58_-10_44" 
174 "-58_-4_-28" 
175 "-58_-4_-22" 
176 "-58_-4_-16" 
177 "-58_-4_-10" 
178 "-58_-4_-4" 
179 "-58_-4_2" 
180 "-58_-4_8" 
181 "-58_-4_14" 
182 "-58_-4_20" 
183 "-58_-4_26" 
184 "-58_-4_32" 
185 "-58_-4_38" 
186 "-58_2_-16" 
187 "-58_2_-10" 
188 "-58_2_-4" 
189 "-58_2_2" 
190 "-58_2_8" 
191 "-58_2_14" 
192 "-58_2_20" 
193 "-58_2_26" 
194 "-58_2_32" 
195 "-58_8_-10" 
196 "-58_8_-4" 
197 "-58_8_2" 
198 "-58_8_8" 
199 "-58_8_14" 
200 "-58_8_20" 
201 "-58_8_26" 
202 "-58_8_32" 
203 "-58_14_8" 
204 "-58_14_14" 
205 "-58_14_20" 
206 "-58_14_26" 
207 "-58_20_14" 
208 "-58_20_20" 
209 "-52_-76_-4" 
210 "-52_-76_2" 
211 "-52_-76_8" 
212 "-52_-70_-10" 
213 "-52_-70_-4" 
214 "-52_-70_2" 
215 "-52_-70_8" 
216 "-52_-70_14" 
217 "-52_-70_20" 
218 "-52_-70_26" 
219 "-52_-64_-16" 
220 "-52_-64_-10" 
221 "-52_-64_-4" 
222 "-52_-64_2" 
223 "-52_-64_8" 
224 "-52_-64_14" 
225 "-52_-64_20" 
226 "-52_-64_26" 
227 "-52_-64_32" 
228 "-52_-64_38" 
229 "-52_-58_-22" 
230 "-52_-58_-16" 
231 "-52_-58_-10" 
232 "-52_-58_-4" 
233 "-52_-58_2" 
234 "-52_-58_8" 
235 "-52_-58_14" 
236 "-52_-58_20" 
237 "-52_-58_26" 
238 "-52_-58_32" 
239 "-52_-58_38" 
240 "-52_-58_44" 
241 "-52_-52_-22" 
242 "-52_-52_-16" 
243 "-52_-52_-10" 
244 "-52_-52_-4" 
245 "-52_-52_2" 
246 "-52_-52_8" 
247 "-52_-52_14" 
248 "-52_-52_20" 
249 "-52_-52_26" 
250 "-52_-52_32" 
251 "-52_-52_38" 
252 "-52_-52_44" 
253 "-52_-52_50" 
254 "-52_-46_-22" 
255 "-52_-46_-16" 
256 "-52_-46_-10" 
257 "-52_-46_-4" 
258 "-52_-46_2" 
259 "-52_-46_8" 
260 "-52_-46_14" 
261 "-52_-46_20" 
262 "-52_-46_26" 
263 "-52_-46_32" 
264 "-52_-46_38" 
265 "-52_-46_44" 
266 "-52_-46_50" 
267 "-52_-40_-16" 
268 "-52_-40_-10" 
269 "-52_-40_-4" 
270 "-52_-40_2" 
271 "-52_-40_8" 
272 "-52_-40_14" 
273 "-52_-40_20" 
274 "-52_-40_26" 
275 "-52_-40_32" 
276 "-52_-40_38" 
277 "-52_-40_44" 
278 "-52_-40_50" 
279 "-52_-34_-16" 
280 "-52_-34_-10" 
281 "-52_-34_-4" 
282 "-52_-34_2" 
283 "-52_-34_8" 
284 "-52_-34_14" 
285 "-52_-34_20" 
286 "-52_-34_26" 
287 "-52_-34_32" 
288 "-52_-34_38" 
289 "-52_-34_44" 
290 "-52_-34_50" 
291 "-52_-28_-22" 
292 "-52_-28_-10" 
293 "-52_-28_-4" 
294 "-52_-28_2" 
295 "-52_-28_8" 
296 "-52_-28_14" 
297 "-52_-28_20" 
298 "-52_-28_26" 
299 "-52_-28_32" 
300 "-52_-28_38" 
301 "-52_-28_44" 
302 "-52_-28_50" 
303 "-52_-28_56" 
304 "-52_-22_-22" 
305 "-52_-22_-16" 
306 "-52_-22_-10" 
307 "-52_-22_-4" 
308 "-52_-22_2" 
309 "-52_-22_8" 
310 "-52_-22_14" 
311 "-52_-22_20" 
312 "-52_-22_26" 
313 "-52_-22_32" 
314 "-52_-22_38" 
315 "-52_-22_44" 
316 "-52_-22_50" 
317 "-52_-22_56" 
318 "-52_-16_-28" 
319 "-52_-16_-22" 
320 "-52_-16_-16" 
321 "-52_-16_-10" 
322 "-52_-16_-4" 
323 "-52_-16_2" 
324 "-52_-16_8" 
325 "-52_-16_14" 
326 "-52_-16_20" 
327 "-52_-16_26" 
328 "-52_-16_32" 
329 "-52_-16_38" 
330 "-52_-16_44" 
331 "-52_-16_50" 
332 "-52_-10_-34" 
333 "-52_-10_-28" 
334 "-52_-10_-22" 
335 "-52_-10_-16" 
336 "-52_-10_-10" 
337 "-52_-10_-4" 
338 "-52_-10_2" 
339 "-52_-10_8" 
340 "-52_-10_14" 
341 "-52_-10_20" 
342 "-52_-10_26" 
343 "-52_-10_32" 
344 "-52_-10_38" 
345 "-52_-10_44" 
346 "-52_-10_50" 
347 "-52_-4_-34" 
348 "-52_-4_-28" 
349 "-52_-4_-22" 
350 "-52_-4_-16" 
351 "-52_-4_-10" 
352 "-52_-4_-4" 
353 "-52_-4_2" 
354 "-52_-4_8" 
355 "-52_-4_14" 
356 "-52_-4_20" 
357 "-52_-4_26" 
358 "-52_-4_32" 
359 "-52_-4_38" 
360 "-52_-4_44" 
361 "-52_2_-34" 
362 "-52_2_-28" 
363 "-52_2_-22" 
364 "-52_2_-16" 
365 "-52_2_-10" 
366 "-52_2_-4" 
367 "-52_2_2" 
368 "-52_2_8" 
369 "-52_2_14" 
370 "-52_2_20" 
371 "-52_2_26" 
372 "-52_2_32" 
373 "-52_2_38" 
374 "-52_2_44" 
375 "-52_8_-22" 
376 "-52_8_-16" 
377 "-52_8_-10" 
378 "-52_8_-4" 
379 "-52_8_2" 
380 "-52_8_8" 
381 "-52_8_14" 
382 "-52_8_20" 
383 "-52_8_26" 
384 "-52_8_32" 
385 "-52_8_38" 
386 "-52_14_-10" 
387 "-52_14_-4" 
388 "-52_14_2" 
389 "-52_14_8" 
390 "-52_14_14" 
391 "-52_14_20" 
392 "-52_14_26" 
393 "-52_14_32" 
394 "-52_14_38" 
395 "-52_20_2" 
396 "-52_20_8" 
397 "-52_20_14" 
398 "-52_20_20" 
399 "-52_20_26" 
400 "-52_20_32" 
401 "-52_26_-4" 
402 "-52_26_2" 
403 "-52_26_8" 
404 "-52_26_14" 
405 "-52_26_20" 
406 "-52_26_26" 
407 "-52_32_-10" 
408 "-52_32_-4" 
409 "-52_32_2" 
410 "-52_32_8" 
411 "-52_32_14" 
412 "-52_32_20" 
413 "-52_38_-10" 
414 "-52_38_-4" 
415 "-52_38_2" 
416 "-52_38_8" 
417 "-46_-82_-10" 
418 "-46_-82_-4" 
419 "-46_-82_2" 
420 "-46_-82_8" 
421 "-46_-82_14" 
422 "-46_-76_-16" 
423 "-46_-76_-10" 
424 "-46_-76_-4" 
425 "-46_-76_2" 
426 "-46_-76_8" 
427 "-46_-76_14" 
428 "-46_-76_20" 
429 "-46_-76_26" 
430 "-46_-70_-40" 
431 "-46_-70_-34" 
432 "-46_-70_-28" 
433 "-46_-70_-22" 
434 "-46_-70_-16" 
435 "-46_-70_-10" 
436 "-46_-70_-4" 
437 "-46_-70_2" 
438 "-46_-70_8" 
439 "-46_-70_14" 
440 "-46_-70_20" 
441 "-46_-70_26" 
442 "-46_-70_32" 
443 "-46_-70_38" 
444 "-46_-64_-40" 
445 "-46_-64_-34" 
446 "-46_-64_-28" 
447 "-46_-64_-22" 
448 "-46_-64_-16" 
449 "-46_-64_-10" 
450 "-46_-64_-4" 
451 "-46_-64_2" 
452 "-46_-64_8" 
453 "-46_-64_14" 
454 "-46_-64_20" 
455 "-46_-64_26" 
456 "-46_-64_32" 
457 "-46_-64_38" 
458 "-46_-64_44" 
459 "-46_-58_-34" 
460 "-46_-58_-28" 
461 "-46_-58_-22" 
462 "-46_-58_-16" 
463 "-46_-58_-10" 
464 "-46_-58_-4" 
465 "-46_-58_2" 
466 "-46_-58_8" 
467 "-46_-58_14" 
468 "-46_-58_20" 
469 "-46_-58_26" 
470 "-46_-58_32" 
471 "-46_-58_38" 
472 "-46_-58_44" 
473 "-46_-58_50" 
474 "-46_-52_-40" 
475 "-46_-52_-34" 
476 "-46_-52_-22" 
477 "-46_-52_-16" 
478 "-46_-52_-10" 
479 "-46_-52_-4" 
480 "-46_-52_8" 
481 "-46_-52_14" 
482 "-46_-52_20" 
483 "-46_-52_26" 
484 "-46_-52_32" 
485 "-46_-52_38" 
486 "-46_-52_44" 
487 "-46_-52_50" 
488 "-46_-46_-22" 
489 "-46_-46_-16" 
490 "-46_-46_-10" 
491 "-46_-46_2" 
492 "-46_-46_8" 
493 "-46_-46_14" 
494 "-46_-46_20" 
495 "-46_-46_26" 
496 "-46_-46_32" 
497 "-46_-46_38" 
498 "-46_-46_44" 
499 "-46_-46_50" 
500 "-46_-46_56" 
501 "-46_-40_-22" 
502 "-46_-40_-16" 
503 "-46_-40_2" 
504 "-46_-40_8" 
505 "-46_-40_14" 
506 "-46_-40_20" 
507 "-46_-40_26" 
508 "-46_-40_32" 
509 "-46_-40_38" 
510 "-46_-40_44" 
511 "-46_-40_50" 
512 "-46_-40_56" 
513 "-46_-34_-16" 
514 "-46_-34_-4" 
515 "-46_-34_2" 
516 "-46_-34_8" 
517 "-46_-34_14" 
518 "-46_-34_20" 
519 "-46_-34_26" 
520 "-46_-34_32" 
521 "-46_-34_38" 
522 "-46_-34_44" 
523 "-46_-34_50" 
524 "-46_-34_56" 
525 "-46_-28_-22" 
526 "-46_-28_-4" 
527 "-46_-28_2" 
528 "-46_-28_8" 
529 "-46_-28_14" 
530 "-46_-28_20" 
531 "-46_-28_26" 
532 "-46_-28_32" 
533 "-46_-28_38" 
534 "-46_-28_44" 
535 "-46_-28_50" 
536 "-46_-28_56" 
537 "-46_-22_-22" 
538 "-46_-22_-4" 
539 "-46_-22_2" 
540 "-46_-22_8" 
541 "-46_-22_14" 
542 "-46_-22_20" 
543 "-46_-22_26" 
544 "-46_-22_32" 
545 "-46_-22_38" 
546 "-46_-22_44" 
547 "-46_-22_50" 
548 "-46_-22_56" 
549 "-46_-16_-28" 
550 "-46_-16_-10" 
551 "-46_-16_-4" 
552 "-46_-16_2" 
553 "-46_-16_8" 
554 "-46_-16_14" 
555 "-46_-16_20" 
556 "-46_-16_32" 
557 "-46_-16_38" 
558 "-46_-16_44" 
559 "-46_-16_50" 
560 "-46_-16_56" 
561 "-46_-10_-34" 
562 "-46_-10_-28" 
563 "-46_-10_-16" 
564 "-46_-10_-10" 
565 "-46_-10_-4" 
566 "-46_-10_2" 
567 "-46_-10_8" 
568 "-46_-10_14" 
569 "-46_-10_20" 
570 "-46_-10_26" 
571 "-46_-10_32" 
572 "-46_-10_38" 
573 "-46_-10_44" 
574 "-46_-10_50" 
575 "-46_-10_56" 
576 "-46_-4_-40" 
577 "-46_-4_-34" 
578 "-46_-4_-28" 
579 "-46_-4_-16" 
580 "-46_-4_-10" 
581 "-46_-4_-4" 
582 "-46_-4_2" 
583 "-46_-4_8" 
584 "-46_-4_14" 
585 "-46_-4_26" 
586 "-46_-4_32" 
587 "-46_-4_38" 
588 "-46_-4_44" 
589 "-46_-4_50" 
590 "-46_-4_56" 
591 "-46_2_-40" 
592 "-46_2_-34" 
593 "-46_2_-28" 
594 "-46_2_-22" 
595 "-46_2_-16" 
596 "-46_2_-10" 
597 "-46_2_-4" 
598 "-46_2_2" 
599 "-46_2_8" 
600 "-46_2_14" 
601 "-46_2_20" 
602 "-46_2_26" 
603 "-46_2_32" 
604 "-46_2_38" 
605 "-46_2_44" 
606 "-46_2_50" 
607 "-46_8_-28" 
608 "-46_8_-22" 
609 "-46_8_-16" 
610 "-46_8_-10" 
611 "-46_8_-4" 
612 "-46_8_2" 
613 "-46_8_8" 
614 "-46_8_14" 
615 "-46_8_20" 
616 "-46_8_26" 
617 "-46_8_32" 
618 "-46_8_38" 
619 "-46_8_44" 
620 "-46_14_-4" 
621 "-46_14_2" 
622 "-46_14_8" 
623 "-46_14_14" 
624 "-46_14_20" 
625 "-46_14_26" 
626 "-46_14_32" 
627 "-46_14_38" 
628 "-46_14_44" 
629 "-46_20_2" 
630 "-46_20_8" 
631 "-46_20_14" 
632 "-46_20_20" 
633 "-46_20_26" 
634 "-46_20_32" 
635 "-46_20_38" 
636 "-46_26_-4" 
637 "-46_26_2" 
638 "-46_26_8" 
639 "-46_26_14" 
640 "-46_26_20" 
641 "-46_26_26" 
642 "-46_26_32" 
643 "-46_32_-16" 
644 "-46_32_-10" 
645 "-46_32_-4" 
646 "-46_32_2" 
647 "-46_32_8" 
648 "-46_32_14" 
649 "-46_32_20" 
650 "-46_32_26" 
651 "-46_38_-16" 
652 "-46_38_-10" 
653 "-46_38_-4" 
654 "-46_38_2" 
655 "-46_38_8" 
656 "-46_38_14" 
657 "-46_38_20" 
658 "-46_44_-10" 
659 "-46_44_-4" 
660 "-46_44_2" 
661 "-46_44_8" 
662 "-46_44_14" 
663 "-46_50_-4" 
664 "-46_50_2" 
665 "-46_50_8" 
666 "-40_-88_-10" 
667 "-40_-88_-4" 
668 "-40_-88_2" 
669 "-40_-88_8" 
670 "-40_-88_14" 
671 "-40_-82_-16" 
672 "-40_-82_-10" 
673 "-40_-82_-4" 
674 "-40_-82_2" 
675 "-40_-82_8" 
676 "-40_-82_14" 
677 "-40_-82_20" 
678 "-40_-82_26" 
679 "-40_-76_-46" 
680 "-40_-76_-40" 
681 "-40_-76_-34" 
682 "-40_-76_-28" 
683 "-40_-76_-22" 
684 "-40_-76_-16" 
685 "-40_-76_-10" 
686 "-40_-76_-4" 
687 "-40_-76_2" 
688 "-40_-76_8" 
689 "-40_-76_14" 
690 "-40_-76_20" 
691 "-40_-76_26" 
692 "-40_-76_32" 
693 "-40_-76_38" 
694 "-40_-70_-52" 
695 "-40_-70_-46" 
696 "-40_-70_-40" 
697 "-40_-70_-34" 
698 "-40_-70_-28" 
699 "-40_-70_-16" 
700 "-40_-70_-10" 
701 "-40_-70_-4" 
702 "-40_-70_2" 
703 "-40_-70_8" 
704 "-40_-70_14" 
705 "-40_-70_20" 
706 "-40_-70_26" 
707 "-40_-70_32" 
708 "-40_-70_38" 
709 "-40_-70_44" 
710 "-40_-64_-52" 
711 "-40_-64_-46" 
712 "-40_-64_-40" 
713 "-40_-64_-34" 
714 "-40_-64_-28" 
715 "-40_-64_-22" 
716 "-40_-64_-16" 
717 "-40_-64_-10" 
718 "-40_-64_-4" 
719 "-40_-64_2" 
720 "-40_-64_8" 
721 "-40_-64_14" 
722 "-40_-64_20" 
723 "-40_-64_26" 
724 "-40_-64_32" 
725 "-40_-64_38" 
726 "-40_-64_44" 
727 "-40_-64_50" 
728 "-40_-58_-52" 
729 "-40_-58_-46" 
730 "-40_-58_-40" 
731 "-40_-58_-34" 
732 "-40_-58_-28" 
733 "-40_-58_-16" 
734 "-40_-58_-10" 
735 "-40_-58_-4" 
736 "-40_-58_14" 
737 "-40_-58_20" 
738 "-40_-58_26" 
739 "-40_-58_32" 
740 "-40_-58_38" 
741 "-40_-58_44" 
742 "-40_-58_50" 
743 "-40_-58_56" 
744 "-40_-52_-52" 
745 "-40_-52_-46" 
746 "-40_-52_-40" 
747 "-40_-52_-34" 
748 "-40_-52_-28" 
749 "-40_-52_-22" 
750 "-40_-52_-16" 
751 "-40_-52_-10" 
752 "-40_-52_20" 
753 "-40_-52_26" 
754 "-40_-52_32" 
755 "-40_-52_38" 
756 "-40_-52_44" 
757 "-40_-52_50" 
758 "-40_-52_56" 
759 "-40_-46_-40" 
760 "-40_-46_-22" 
761 "-40_-46_-16" 
762 "-40_-46_-10" 
763 "-40_-46_38" 
764 "-40_-46_44" 
765 "-40_-46_50" 
766 "-40_-46_56" 
767 "-40_-40_-22" 
768 "-40_-40_-16" 
769 "-40_-40_14" 
770 "-40_-40_20" 
771 "-40_-40_38" 
772 "-40_-40_44" 
773 "-40_-40_50" 
774 "-40_-40_56" 
775 "-40_-40_62" 
776 "-40_-34_-22" 
777 "-40_-34_-16" 
778 "-40_-34_8" 
779 "-40_-34_14" 
780 "-40_-34_20" 
781 "-40_-34_38" 
782 "-40_-34_44" 
783 "-40_-34_50" 
784 "-40_-34_56" 
785 "-40_-34_62" 
786 "-40_-28_-22" 
787 "-40_-28_-16" 
788 "-40_-28_8" 
789 "-40_-28_14" 
790 "-40_-28_20" 
791 "-40_-28_38" 
792 "-40_-28_44" 
793 "-40_-28_50" 
794 "-40_-28_56" 
795 "-40_-28_62" 
796 "-40_-22_-22" 
797 "-40_-22_-4" 
798 "-40_-22_2" 
799 "-40_-22_8" 
800 "-40_-22_14" 
801 "-40_-22_20" 
802 "-40_-22_38" 
803 "-40_-22_44" 
804 "-40_-22_50" 
805 "-40_-22_56" 
806 "-40_-22_62" 
807 "-40_-16_-28" 
808 "-40_-16_-22" 
809 "-40_-16_-4" 
810 "-40_-16_2" 
811 "-40_-16_8" 
812 "-40_-16_14" 
813 "-40_-16_20" 
814 "-40_-16_38" 
815 "-40_-16_44" 
816 "-40_-16_50" 
817 "-40_-16_56" 
818 "-40_-16_62" 
819 "-40_-10_-34" 
820 "-40_-10_-28" 
821 "-40_-10_-10" 
822 "-40_-10_-4" 
823 "-40_-10_2" 
824 "-40_-10_8" 
825 "-40_-10_14" 
826 "-40_-10_20" 
827 "-40_-10_38" 
828 "-40_-10_44" 
829 "-40_-10_50" 
830 "-40_-10_56" 
831 "-40_-10_62" 
832 "-40_-4_-40" 
833 "-40_-4_-34" 
834 "-40_-4_-16" 
835 "-40_-4_-10" 
836 "-40_-4_-4" 
837 "-40_-4_2" 
838 "-40_-4_8" 
839 "-40_-4_14" 
840 "-40_-4_32" 
841 "-40_-4_38" 
842 "-40_-4_44" 
843 "-40_-4_50" 
844 "-40_-4_56" 
845 "-40_2_-40" 
846 "-40_2_-34" 
847 "-40_2_-22" 
848 "-40_2_-16" 
849 "-40_2_-10" 
850 "-40_2_-4" 
851 "-40_2_2" 
852 "-40_2_8" 
853 "-40_2_14" 
854 "-40_2_20" 
855 "-40_2_26" 
856 "-40_2_32" 
857 "-40_2_38" 
858 "-40_2_44" 
859 "-40_2_50" 
860 "-40_2_56" 
861 "-40_8_-40" 
862 "-40_8_-34" 
863 "-40_8_-28" 
864 "-40_8_-22" 
865 "-40_8_-16" 
866 "-40_8_-10" 
867 "-40_8_-4" 
868 "-40_8_2" 
869 "-40_8_8" 
870 "-40_8_26" 
871 "-40_8_32" 
872 "-40_8_38" 
873 "-40_8_44" 
874 "-40_8_50" 
875 "-40_8_56" 
876 "-40_14_-4" 
877 "-40_14_2" 
878 "-40_14_8" 
879 "-40_14_20" 
880 "-40_14_26" 
881 "-40_14_32" 
882 "-40_14_38" 
883 "-40_14_44" 
884 "-40_14_50" 
885 "-40_20_-4" 
886 "-40_20_2" 
887 "-40_20_8" 
888 "-40_20_14" 
889 "-40_20_20" 
890 "-40_20_26" 
891 "-40_20_32" 
892 "-40_20_38" 
893 "-40_20_44" 
894 "-40_26_-10" 
895 "-40_26_-4" 
896 "-40_26_2" 
897 "-40_26_8" 
898 "-40_26_14" 
899 "-40_26_20" 
900 "-40_26_26" 
901 "-40_26_32" 
902 "-40_26_38" 
903 "-40_26_44" 
904 "-40_32_-16" 
905 "-40_32_-10" 
906 "-40_32_-4" 
907 "-40_32_2" 
908 "-40_32_8" 
909 "-40_32_14" 
910 "-40_32_20" 
911 "-40_32_26" 
912 "-40_32_32" 
913 "-40_32_38" 
914 "-40_38_-16" 
915 "-40_38_-10" 
916 "-40_38_-4" 
917 "-40_38_2" 
918 "-40_38_8" 
919 "-40_38_14" 
920 "-40_38_20" 
921 "-40_38_26" 
922 "-40_38_32" 
923 "-40_44_-16" 
924 "-40_44_-10" 
925 "-40_44_-4" 
926 "-40_44_2" 
927 "-40_44_8" 
928 "-40_44_14" 
929 "-40_44_20" 
930 "-40_44_26" 
931 "-40_50_-10" 
932 "-40_50_-4" 
933 "-40_50_2" 
934 "-40_50_8" 
935 "-40_50_14" 
936 "-40_56_-10" 
937 "-40_56_-4" 
938 "-40_56_2" 
939 "-40_56_8" 
940 "-34_-94_-10" 
941 "-34_-94_-4" 
942 "-34_-94_2" 
943 "-34_-94_8" 
944 "-34_-88_-16" 
945 "-34_-88_-10" 
946 "-34_-88_-4" 
947 "-34_-88_2" 
948 "-34_-88_8" 
949 "-34_-88_14" 
950 "-34_-88_20" 
951 "-34_-82_-34" 
952 "-34_-82_-28" 
953 "-34_-82_-16" 
954 "-34_-82_-10" 
955 "-34_-82_-4" 
956 "-34_-82_2" 
957 "-34_-82_8" 
958 "-34_-82_14" 
959 "-34_-82_20" 
960 "-34_-82_26" 
961 "-34_-82_32" 
962 "-34_-76_-52" 
963 "-34_-76_-46" 
964 "-34_-76_-40" 
965 "-34_-76_-34" 
966 "-34_-76_-28" 
967 "-34_-76_-16" 
968 "-34_-76_-10" 
969 "-34_-76_-4" 
970 "-34_-76_14" 
971 "-34_-76_20" 
972 "-34_-76_26" 
973 "-34_-76_32" 
974 "-34_-76_38" 
975 "-34_-76_44" 
976 "-34_-70_-52" 
977 "-34_-70_-46" 
978 "-34_-70_-40" 
979 "-34_-70_-34" 
980 "-34_-70_-28" 
981 "-34_-70_-16" 
982 "-34_-70_-10" 
983 "-34_-70_-4" 
984 "-34_-70_20" 
985 "-34_-70_26" 
986 "-34_-70_32" 
987 "-34_-70_38" 
988 "-34_-70_44" 
989 "-34_-70_50" 
990 "-34_-64_-58" 
991 "-34_-64_-52" 
992 "-34_-64_-46" 
993 "-34_-64_-40" 
994 "-34_-64_-34" 
995 "-34_-64_-28" 
996 "-34_-64_-16" 
997 "-34_-64_-10" 
998 "-34_-64_32" 
999 "-34_-64_38" 
1000 "-34_-64_44" 
1001 "-34_-64_50" 
1002 "-34_-64_56" 
1003 "-34_-58_-58" 
1004 "-34_-58_-52" 
1005 "-34_-58_-46" 
1006 "-34_-58_-34" 
1007 "-34_-58_-28" 
1008 "-34_-58_-16" 
1009 "-34_-58_-10" 
1010 "-34_-58_32" 
1011 "-34_-58_38" 
1012 "-34_-58_44" 
1013 "-34_-58_50" 
1014 "-34_-58_56" 
1015 "-34_-52_-58" 
1016 "-34_-52_-52" 
1017 "-34_-52_-46" 
1018 "-34_-52_-34" 
1019 "-34_-52_-28" 
1020 "-34_-52_-16" 
1021 "-34_-52_-10" 
1022 "-34_-52_38" 
1023 "-34_-52_44" 
1024 "-34_-52_50" 
1025 "-34_-52_56" 
1026 "-34_-46_-52" 
1027 "-34_-46_-46" 
1028 "-34_-46_-34" 
1029 "-34_-46_-28" 
1030 "-34_-46_-22" 
1031 "-34_-46_-16" 
1032 "-34_-46_-10" 
1033 "-34_-46_38" 
1034 "-34_-46_44" 
1035 "-34_-46_50" 
1036 "-34_-46_56" 
1037 "-34_-46_62" 
1038 "-34_-40_-22" 
1039 "-34_-40_-16" 
1040 "-34_-40_-10" 
1041 "-34_-40_38" 
1042 "-34_-40_44" 
1043 "-34_-40_50" 
1044 "-34_-40_56" 
1045 "-34_-40_62" 
1046 "-34_-34_-22" 
1047 "-34_-34_-16" 
1048 "-34_-34_14" 
1049 "-34_-34_20" 
1050 "-34_-34_38" 
1051 "-34_-34_44" 
1052 "-34_-34_50" 
1053 "-34_-34_56" 
1054 "-34_-34_62" 
1055 "-34_-34_68" 
1056 "-34_-28_-22" 
1057 "-34_-28_-10" 
1058 "-34_-28_8" 
1059 "-34_-28_14" 
1060 "-34_-28_20" 
1061 "-34_-28_44" 
1062 "-34_-28_50" 
1063 "-34_-28_56" 
1064 "-34_-28_62" 
1065 "-34_-28_68" 
1066 "-34_-22_-22" 
1067 "-34_-22_2" 
1068 "-34_-22_8" 
1069 "-34_-22_14" 
1070 "-34_-22_20" 
1071 "-34_-22_44" 
1072 "-34_-22_50" 
1073 "-34_-22_56" 
1074 "-34_-22_62" 
1075 "-34_-22_68" 
1076 "-34_-16_-28" 
1077 "-34_-16_-22" 
1078 "-34_-16_-4" 
1079 "-34_-16_2" 
1080 "-34_-16_8" 
1081 "-34_-16_14" 
1082 "-34_-16_20" 
1083 "-34_-16_44" 
1084 "-34_-16_50" 
1085 "-34_-16_56" 
1086 "-34_-16_62" 
1087 "-34_-10_-34" 
1088 "-34_-10_-28" 
1089 "-34_-10_-4" 
1090 "-34_-10_2" 
1091 "-34_-10_8" 
1092 "-34_-10_14" 
1093 "-34_-10_20" 
1094 "-34_-10_44" 
1095 "-34_-10_50" 
1096 "-34_-10_56" 
1097 "-34_-10_62" 
1098 "-34_-4_-34" 
1099 "-34_-4_2" 
1100 "-34_-4_8" 
1101 "-34_-4_14" 
1102 "-34_-4_44" 
1103 "-34_-4_50" 
1104 "-34_-4_56" 
1105 "-34_-4_62" 
1106 "-34_2_-40" 
1107 "-34_2_-34" 
1108 "-34_2_-22" 
1109 "-34_2_-16" 
1110 "-34_2_2" 
1111 "-34_2_8" 
1112 "-34_2_14" 
1113 "-34_2_32" 
1114 "-34_2_38" 
1115 "-34_2_44" 
1116 "-34_2_50" 
1117 "-34_2_56" 
1118 "-34_2_62" 
1119 "-34_8_-40" 
1120 "-34_8_-34" 
1121 "-34_8_-28" 
1122 "-34_8_-22" 
1123 "-34_8_-16" 
1124 "-34_8_-10" 
1125 "-34_8_-4" 
1126 "-34_8_2" 
1127 "-34_8_8" 
1128 "-34_8_14" 
1129 "-34_8_26" 
1130 "-34_8_32" 
1131 "-34_8_38" 
1132 "-34_8_44" 
1133 "-34_8_50" 
1134 "-34_8_56" 
1135 "-34_14_-34" 
1136 "-34_14_-10" 
1137 "-34_14_-4" 
1138 "-34_14_2" 
1139 "-34_14_8" 
1140 "-34_14_14" 
1141 "-34_14_26" 
1142 "-34_14_32" 
1143 "-34_14_38" 
1144 "-34_14_44" 
1145 "-34_14_50" 
1146 "-34_14_56" 
1147 "-34_20_-10" 
1148 "-34_20_-4" 
1149 "-34_20_2" 
1150 "-34_20_8" 
1151 "-34_20_26" 
1152 "-34_20_32" 
1153 "-34_20_38" 
1154 "-34_20_44" 
1155 "-34_20_50" 
1156 "-34_26_-16" 
1157 "-34_26_-10" 
1158 "-34_26_-4" 
1159 "-34_26_2" 
1160 "-34_26_8" 
1161 "-34_26_20" 
1162 "-34_26_26" 
1163 "-34_26_32" 
1164 "-34_26_38" 
1165 "-34_26_44" 
1166 "-34_26_50" 
1167 "-34_32_-16" 
1168 "-34_32_-10" 
1169 "-34_32_-4" 
1170 "-34_32_2" 
1171 "-34_32_14" 
1172 "-34_32_20" 
1173 "-34_32_26" 
1174 "-34_32_32" 
1175 "-34_32_38" 
1176 "-34_32_44" 
1177 "-34_38_-16" 
1178 "-34_38_-10" 
1179 "-34_38_14" 
1180 "-34_38_20" 
1181 "-34_38_26" 
1182 "-34_38_32" 
1183 "-34_38_38" 
1184 "-34_44_-16" 
1185 "-34_44_-10" 
1186 "-34_44_8" 
1187 "-34_44_14" 
1188 "-34_44_20" 
1189 "-34_44_26" 
1190 "-34_44_32" 
1191 "-34_50_-10" 
1192 "-34_50_-4" 
1193 "-34_50_2" 
1194 "-34_50_8" 
1195 "-34_50_14" 
1196 "-34_50_20" 
1197 "-34_50_26" 
1198 "-34_56_-10" 
1199 "-34_56_-4" 
1200 "-34_56_2" 
1201 "-34_56_8" 
1202 "-34_56_14" 
1203 "-34_56_20" 
1204 "-34_62_-4" 
1205 "-34_62_2" 
1206 "-34_62_8" 
1207 "-28_-94_-16" 
1208 "-28_-94_-10" 
1209 "-28_-94_-4" 
1210 "-28_-94_2" 
1211 "-28_-94_8" 
1212 "-28_-94_14" 
1213 "-28_-94_20" 
1214 "-28_-88_-22" 
1215 "-28_-88_-16" 
1216 "-28_-88_-10" 
1217 "-28_-88_-4" 
1218 "-28_-88_2" 
1219 "-28_-88_8" 
1220 "-28_-88_14" 
1221 "-28_-88_20" 
1222 "-28_-88_26" 
1223 "-28_-82_-46" 
1224 "-28_-82_-40" 
1225 "-28_-82_-34" 
1226 "-28_-82_-28" 
1227 "-28_-82_-16" 
1228 "-28_-82_-10" 
1229 "-28_-82_14" 
1230 "-28_-82_20" 
1231 "-28_-82_26" 
1232 "-28_-82_32" 
1233 "-28_-82_38" 
1234 "-28_-76_-52" 
1235 "-28_-76_-46" 
1236 "-28_-76_-40" 
1237 "-28_-76_-34" 
1238 "-28_-76_-28" 
1239 "-28_-76_-16" 
1240 "-28_-76_-10" 
1241 "-28_-76_-4" 
1242 "-28_-76_20" 
1243 "-28_-76_26" 
1244 "-28_-76_32" 
1245 "-28_-76_38" 
1246 "-28_-76_44" 
1247 "-28_-70_-58" 
1248 "-28_-70_-52" 
1249 "-28_-70_-46" 
1250 "-28_-70_-40" 
1251 "-28_-70_-34" 
1252 "-28_-70_-28" 
1253 "-28_-70_-16" 
1254 "-28_-70_-10" 
1255 "-28_-70_-4" 
1256 "-28_-70_26" 
1257 "-28_-70_32" 
1258 "-28_-70_38" 
1259 "-28_-70_44" 
1260 "-28_-70_50" 
1261 "-28_-64_-58" 
1262 "-28_-64_-52" 
1263 "-28_-64_-28" 
1264 "-28_-64_-22" 
1265 "-28_-64_-16" 
1266 "-28_-64_-10" 
1267 "-28_-64_-4" 
1268 "-28_-64_32" 
1269 "-28_-64_38" 
1270 "-28_-64_44" 
1271 "-28_-64_50" 
1272 "-28_-64_56" 
1273 "-28_-58_-58" 
1274 "-28_-58_-52" 
1275 "-28_-58_-28" 
1276 "-28_-58_-22" 
1277 "-28_-58_-16" 
1278 "-28_-58_-10" 
1279 "-28_-58_-4" 
1280 "-28_-58_38" 
1281 "-28_-58_44" 
1282 "-28_-58_50" 
1283 "-28_-58_56" 
1284 "-28_-58_62" 
1285 "-28_-52_-58" 
1286 "-28_-52_-52" 
1287 "-28_-52_-28" 
1288 "-28_-52_-16" 
1289 "-28_-52_-10" 
1290 "-28_-52_-4" 
1291 "-28_-52_38" 
1292 "-28_-52_44" 
1293 "-28_-52_50" 
1294 "-28_-52_56" 
1295 "-28_-52_62" 
1296 "-28_-46_-52" 
1297 "-28_-46_-28" 
1298 "-28_-46_-16" 
1299 "-28_-46_-10" 
1300 "-28_-46_-4" 
1301 "-28_-46_38" 
1302 "-28_-46_44" 
1303 "-28_-46_50" 
1304 "-28_-46_56" 
1305 "-28_-46_62" 
1306 "-28_-40_-34" 
1307 "-28_-40_-28" 
1308 "-28_-40_-22" 
1309 "-28_-40_-16" 
1310 "-28_-40_-10" 
1311 "-28_-40_44" 
1312 "-28_-40_50" 
1313 "-28_-40_56" 
1314 "-28_-40_62" 
1315 "-28_-40_68" 
1316 "-28_-34_-22" 
1317 "-28_-34_-16" 
1318 "-28_-34_50" 
1319 "-28_-34_56" 
1320 "-28_-34_62" 
1321 "-28_-34_68" 
1322 "-28_-28_-28" 
1323 "-28_-28_-22" 
1324 "-28_-28_-16" 
1325 "-28_-28_-10" 
1326 "-28_-28_50" 
1327 "-28_-28_56" 
1328 "-28_-28_62" 
1329 "-28_-28_68" 
1330 "-28_-22_-22" 
1331 "-28_-22_-16" 
1332 "-28_-22_56" 
1333 "-28_-22_62" 
1334 "-28_-22_68" 
1335 "-28_-16_-28" 
1336 "-28_-16_-22" 
1337 "-28_-16_-16" 
1338 "-28_-16_-4" 
1339 "-28_-16_2" 
1340 "-28_-16_8" 
1341 "-28_-16_50" 
1342 "-28_-16_56" 
1343 "-28_-16_62" 
1344 "-28_-16_68" 
1345 "-28_-10_-34" 
1346 "-28_-10_-22" 
1347 "-28_-10_-16" 
1348 "-28_-10_-10" 
1349 "-28_-10_-4" 
1350 "-28_-10_2" 
1351 "-28_-10_8" 
1352 "-28_-10_44" 
1353 "-28_-10_50" 
1354 "-28_-10_56" 
1355 "-28_-10_62" 
1356 "-28_-10_68" 
1357 "-28_-4_-34" 
1358 "-28_-4_-28" 
1359 "-28_-4_-22" 
1360 "-28_-4_-16" 
1361 "-28_-4_-4" 
1362 "-28_-4_2" 
1363 "-28_-4_8" 
1364 "-28_-4_44" 
1365 "-28_-4_50" 
1366 "-28_-4_56" 
1367 "-28_-4_62" 
1368 "-28_-4_68" 
1369 "-28_2_-34" 
1370 "-28_2_-28" 
1371 "-28_2_-10" 
1372 "-28_2_-4" 
1373 "-28_2_2" 
1374 "-28_2_8" 
1375 "-28_2_44" 
1376 "-28_2_50" 
1377 "-28_2_56" 
1378 "-28_2_62" 
1379 "-28_8_-28" 
1380 "-28_8_-22" 
1381 "-28_8_-16" 
1382 "-28_8_-4" 
1383 "-28_8_2" 
1384 "-28_8_8" 
1385 "-28_8_50" 
1386 "-28_8_56" 
1387 "-28_8_62" 
1388 "-28_14_-16" 
1389 "-28_14_44" 
1390 "-28_14_50" 
1391 "-28_14_56" 
1392 "-28_14_62" 
1393 "-28_20_-16" 
1394 "-28_20_-10" 
1395 "-28_20_-4" 
1396 "-28_20_8" 
1397 "-28_20_38" 
1398 "-28_20_44" 
1399 "-28_20_50" 
1400 "-28_20_56" 
1401 "-28_26_-16" 
1402 "-28_26_-10" 
1403 "-28_26_-4" 
1404 "-28_26_2" 
1405 "-28_26_8" 
1406 "-28_26_32" 
1407 "-28_26_38" 
1408 "-28_26_44" 
1409 "-28_26_50" 
1410 "-28_32_-16" 
1411 "-28_32_-10" 
1412 "-28_32_32" 
1413 "-28_32_38" 
1414 "-28_32_44" 
1415 "-28_38_-16" 
1416 "-28_38_-10" 
1417 "-28_38_20" 
1418 "-28_38_26" 
1419 "-28_38_32" 
1420 "-28_38_38" 
1421 "-28_38_44" 
1422 "-28_44_-16" 
1423 "-28_44_-10" 
1424 "-28_44_14" 
1425 "-28_44_20" 
1426 "-28_44_26" 
1427 "-28_44_32" 
1428 "-28_44_38" 
1429 "-28_50_-16" 
1430 "-28_50_-10" 
1431 "-28_50_2" 
1432 "-28_50_8" 
1433 "-28_50_14" 
1434 "-28_50_20" 
1435 "-28_50_26" 
1436 "-28_50_32" 
1437 "-28_56_-10" 
1438 "-28_56_-4" 
1439 "-28_56_2" 
1440 "-28_56_8" 
1441 "-28_56_14" 
1442 "-28_56_20" 
1443 "-28_56_26" 
1444 "-28_62_-10" 
1445 "-28_62_-4" 
1446 "-28_62_2" 
1447 "-28_62_8" 
1448 "-28_62_14" 
1449 "-22_-100_-10" 
1450 "-22_-100_-4" 
1451 "-22_-100_2" 
1452 "-22_-94_-16" 
1453 "-22_-94_-10" 
1454 "-22_-94_-4" 
1455 "-22_-94_2" 
1456 "-22_-94_8" 
1457 "-22_-94_14" 
1458 "-22_-94_20" 
1459 "-22_-88_-28" 
1460 "-22_-88_-16" 
1461 "-22_-88_-10" 
1462 "-22_-88_-4" 
1463 "-22_-88_2" 
1464 "-22_-88_14" 
1465 "-22_-88_20" 
1466 "-22_-88_26" 
1467 "-22_-88_32" 
1468 "-22_-82_-46" 
1469 "-22_-82_-40" 
1470 "-22_-82_-34" 
1471 "-22_-82_-28" 
1472 "-22_-82_-16" 
1473 "-22_-82_-10" 
1474 "-22_-82_-4" 
1475 "-22_-82_20" 
1476 "-22_-82_26" 
1477 "-22_-82_32" 
1478 "-22_-82_38" 
1479 "-22_-82_44" 
1480 "-22_-76_-52" 
1481 "-22_-76_-46" 
1482 "-22_-76_-40" 
1483 "-22_-76_-34" 
1484 "-22_-76_-28" 
1485 "-22_-76_-16" 
1486 "-22_-76_-10" 
1487 "-22_-76_-4" 
1488 "-22_-76_26" 
1489 "-22_-76_32" 
1490 "-22_-76_38" 
1491 "-22_-76_44" 
1492 "-22_-76_50" 
1493 "-22_-70_-52" 
1494 "-22_-70_-46" 
1495 "-22_-70_-34" 
1496 "-22_-70_-28" 
1497 "-22_-70_-22" 
1498 "-22_-70_-10" 
1499 "-22_-70_-4" 
1500 "-22_-70_2" 
1501 "-22_-70_8" 
1502 "-22_-70_26" 
1503 "-22_-70_32" 
1504 "-22_-70_38" 
1505 "-22_-70_44" 
1506 "-22_-70_50" 
1507 "-22_-70_56" 
1508 "-22_-64_-58" 
1509 "-22_-64_-52" 
1510 "-22_-64_-46" 
1511 "-22_-64_-28" 
1512 "-22_-64_-22" 
1513 "-22_-64_-10" 
1514 "-22_-64_-4" 
1515 "-22_-64_2" 
1516 "-22_-64_8" 
1517 "-22_-64_14" 
1518 "-22_-64_20" 
1519 "-22_-64_26" 
1520 "-22_-64_32" 
1521 "-22_-64_38" 
1522 "-22_-64_44" 
1523 "-22_-64_50" 
1524 "-22_-64_56" 
1525 "-22_-64_62" 
1526 "-22_-58_-58" 
1527 "-22_-58_-52" 
1528 "-22_-58_-28" 
1529 "-22_-58_-22" 
1530 "-22_-58_-10" 
1531 "-22_-58_-4" 
1532 "-22_-58_2" 
1533 "-22_-58_8" 
1534 "-22_-58_20" 
1535 "-22_-58_44" 
1536 "-22_-58_50" 
1537 "-22_-58_56" 
1538 "-22_-58_62" 
1539 "-22_-52_-58" 
1540 "-22_-52_-52" 
1541 "-22_-52_-28" 
1542 "-22_-52_-22" 
1543 "-22_-52_-10" 
1544 "-22_-52_-4" 
1545 "-22_-52_2" 
1546 "-22_-52_50" 
1547 "-22_-52_56" 
1548 "-22_-52_62" 
1549 "-22_-52_68" 
1550 "-22_-46_-58" 
1551 "-22_-46_-52" 
1552 "-22_-46_-28" 
1553 "-22_-46_-22" 
1554 "-22_-46_-10" 
1555 "-22_-46_-4" 
1556 "-22_-46_56" 
1557 "-22_-46_62" 
1558 "-22_-46_68" 
1559 "-22_-40_-52" 
1560 "-22_-40_-46" 
1561 "-22_-40_-28" 
1562 "-22_-40_-16" 
1563 "-22_-40_-10" 
1564 "-22_-40_-4" 
1565 "-22_-40_2" 
1566 "-22_-40_56" 
1567 "-22_-40_62" 
1568 "-22_-40_68" 
1569 "-22_-34_-28" 
1570 "-22_-34_-16" 
1571 "-22_-34_-10" 
1572 "-22_-34_-4" 
1573 "-22_-34_56" 
1574 "-22_-34_62" 
1575 "-22_-34_68" 
1576 "-22_-34_74" 
1577 "-22_-28_-22" 
1578 "-22_-28_-10" 
1579 "-22_-28_56" 
1580 "-22_-28_62" 
1581 "-22_-28_68" 
1582 "-22_-28_74" 
1583 "-22_-22_-28" 
1584 "-22_-22_-22" 
1585 "-22_-22_-16" 
1586 "-22_-22_56" 
1587 "-22_-22_62" 
1588 "-22_-22_68" 
1589 "-22_-22_74" 
1590 "-22_-16_-28" 
1591 "-22_-16_-22" 
1592 "-22_-16_-16" 
1593 "-22_-16_56" 
1594 "-22_-16_62" 
1595 "-22_-16_68" 
1596 "-22_-10_-22" 
1597 "-22_-10_-16" 
1598 "-22_-10_-10" 
1599 "-22_-10_-4" 
1600 "-22_-10_2" 
1601 "-22_-10_50" 
1602 "-22_-10_56" 
1603 "-22_-10_62" 
1604 "-22_-10_68" 
1605 "-22_-4_-22" 
1606 "-22_-4_-16" 
1607 "-22_-4_-4" 
1608 "-22_-4_2" 
1609 "-22_-4_8" 
1610 "-22_-4_50" 
1611 "-22_-4_56" 
1612 "-22_-4_62" 
1613 "-22_-4_68" 
1614 "-22_2_-4" 
1615 "-22_2_2" 
1616 "-22_2_8" 
1617 "-22_2_50" 
1618 "-22_2_56" 
1619 "-22_2_62" 
1620 "-22_2_68" 
1621 "-22_8_-22" 
1622 "-22_8_-16" 
1623 "-22_8_-10" 
1624 "-22_8_-4" 
1625 "-22_8_2" 
1626 "-22_8_8" 
1627 "-22_8_50" 
1628 "-22_8_56" 
1629 "-22_8_62" 
1630 "-22_14_-16" 
1631 "-22_14_-4" 
1632 "-22_14_2" 
1633 "-22_14_44" 
1634 "-22_14_50" 
1635 "-22_14_56" 
1636 "-22_14_62" 
1637 "-22_20_-22" 
1638 "-22_20_-16" 
1639 "-22_20_44" 
1640 "-22_20_50" 
1641 "-22_20_56" 
1642 "-22_26_-22" 
1643 "-22_26_-16" 
1644 "-22_26_38" 
1645 "-22_26_44" 
1646 "-22_26_50" 
1647 "-22_26_56" 
1648 "-22_32_-22" 
1649 "-22_32_-16" 
1650 "-22_32_32" 
1651 "-22_32_38" 
1652 "-22_32_44" 
1653 "-22_32_50" 
1654 "-22_38_-16" 
1655 "-22_38_-10" 
1656 "-22_38_26" 
1657 "-22_38_32" 
1658 "-22_38_38" 
1659 "-22_38_44" 
1660 "-22_44_-16" 
1661 "-22_44_20" 
1662 "-22_44_26" 
1663 "-22_44_32" 
1664 "-22_44_38" 
1665 "-22_50_-16" 
1666 "-22_50_-10" 
1667 "-22_50_14" 
1668 "-22_50_20" 
1669 "-22_50_26" 
1670 "-22_50_32" 
1671 "-22_56_-10" 
1672 "-22_56_-4" 
1673 "-22_56_2" 
1674 "-22_56_8" 
1675 "-22_56_14" 
1676 "-22_56_20" 
1677 "-22_56_26" 
1678 "-22_62_-10" 
1679 "-22_62_-4" 
1680 "-22_62_2" 
1681 "-22_62_8" 
1682 "-22_62_14" 
1683 "-22_62_20" 
1684 "-22_68_2" 
1685 "-22_68_8" 
1686 "-16_-100_-10" 
1687 "-16_-100_-4" 
1688 "-16_-100_2" 
1689 "-16_-100_8" 
1690 "-16_-100_14" 
1691 "-16_-94_-16" 
1692 "-16_-94_-10" 
1693 "-16_-94_-4" 
1694 "-16_-94_2" 
1695 "-16_-94_8" 
1696 "-16_-94_14" 
1697 "-16_-94_20" 
1698 "-16_-94_26" 
1699 "-16_-88_-34" 
1700 "-16_-88_-28" 
1701 "-16_-88_-16" 
1702 "-16_-88_-10" 
1703 "-16_-88_-4" 
1704 "-16_-88_2" 
1705 "-16_-88_14" 
1706 "-16_-88_20" 
1707 "-16_-88_26" 
1708 "-16_-88_32" 
1709 "-16_-88_38" 
1710 "-16_-82_-46" 
1711 "-16_-82_-40" 
1712 "-16_-82_-34" 
1713 "-16_-82_-28" 
1714 "-16_-82_-16" 
1715 "-16_-82_-10" 
1716 "-16_-82_-4" 
1717 "-16_-82_2" 
1718 "-16_-82_26" 
1719 "-16_-82_32" 
1720 "-16_-82_38" 
1721 "-16_-82_44" 
1722 "-16_-76_-52" 
1723 "-16_-76_-46" 
1724 "-16_-76_-40" 
1725 "-16_-76_-34" 
1726 "-16_-76_-28" 
1727 "-16_-76_-22" 
1728 "-16_-76_-10" 
1729 "-16_-76_-4" 
1730 "-16_-76_2" 
1731 "-16_-76_8" 
1732 "-16_-76_14" 
1733 "-16_-76_20" 
1734 "-16_-76_26" 
1735 "-16_-76_32" 
1736 "-16_-76_38" 
1737 "-16_-76_44" 
1738 "-16_-76_50" 
1739 "-16_-70_-52" 
1740 "-16_-70_-46" 
1741 "-16_-70_-28" 
1742 "-16_-70_-22" 
1743 "-16_-70_-10" 
1744 "-16_-70_-4" 
1745 "-16_-70_2" 
1746 "-16_-70_8" 
1747 "-16_-70_14" 
1748 "-16_-70_20" 
1749 "-16_-70_26" 
1750 "-16_-70_32" 
1751 "-16_-70_38" 
1752 "-16_-70_44" 
1753 "-16_-70_50" 
1754 "-16_-70_56" 
1755 "-16_-64_-52" 
1756 "-16_-64_-46" 
1757 "-16_-64_-28" 
1758 "-16_-64_-22" 
1759 "-16_-64_-10" 
1760 "-16_-64_-4" 
1761 "-16_-64_2" 
1762 "-16_-64_8" 
1763 "-16_-64_14" 
1764 "-16_-64_20" 
1765 "-16_-64_26" 
1766 "-16_-64_32" 
1767 "-16_-64_38" 
1768 "-16_-64_44" 
1769 "-16_-64_50" 
1770 "-16_-64_56" 
1771 "-16_-64_62" 
1772 "-16_-58_-58" 
1773 "-16_-58_-52" 
1774 "-16_-58_-46" 
1775 "-16_-58_-22" 
1776 "-16_-58_-16" 
1777 "-16_-58_-10" 
1778 "-16_-58_-4" 
1779 "-16_-58_2" 
1780 "-16_-58_8" 
1781 "-16_-58_14" 
1782 "-16_-58_20" 
1783 "-16_-58_26" 
1784 "-16_-58_50" 
1785 "-16_-58_56" 
1786 "-16_-58_62" 
1787 "-16_-58_68" 
1788 "-16_-52_-58" 
1789 "-16_-52_-52" 
1790 "-16_-52_-22" 
1791 "-16_-52_-16" 
1792 "-16_-52_-10" 
1793 "-16_-52_-4" 
1794 "-16_-52_2" 
1795 "-16_-52_8" 
1796 "-16_-52_56" 
1797 "-16_-52_62" 
1798 "-16_-52_68" 
1799 "-16_-46_-58" 
1800 "-16_-46_-52" 
1801 "-16_-46_-22" 
1802 "-16_-46_-10" 
1803 "-16_-46_-4" 
1804 "-16_-46_50" 
1805 "-16_-46_56" 
1806 "-16_-46_62" 
1807 "-16_-46_68" 
1808 "-16_-40_-52" 
1809 "-16_-40_-46" 
1810 "-16_-40_-22" 
1811 "-16_-40_-10" 
1812 "-16_-40_-4" 
1813 "-16_-40_2" 
1814 "-16_-40_44" 
1815 "-16_-40_50" 
1816 "-16_-40_56" 
1817 "-16_-40_62" 
1818 "-16_-40_68" 
1819 "-16_-40_74" 
1820 "-16_-34_-22" 
1821 "-16_-34_-16" 
1822 "-16_-34_-10" 
1823 "-16_-34_-4" 
1824 "-16_-34_2" 
1825 "-16_-34_38" 
1826 "-16_-34_44" 
1827 "-16_-34_62" 
1828 "-16_-34_68" 
1829 "-16_-34_74" 
1830 "-16_-28_-34" 
1831 "-16_-28_-28" 
1832 "-16_-28_-22" 
1833 "-16_-28_-16" 
1834 "-16_-28_2" 
1835 "-16_-28_8" 
1836 "-16_-28_14" 
1837 "-16_-28_38" 
1838 "-16_-28_62" 
1839 "-16_-28_68" 
1840 "-16_-28_74" 
1841 "-16_-22_-28" 
1842 "-16_-22_-22" 
1843 "-16_-22_2" 
1844 "-16_-22_8" 
1845 "-16_-22_14" 
1846 "-16_-22_62" 
1847 "-16_-22_68" 
1848 "-16_-22_74" 
1849 "-16_-16_-28" 
1850 "-16_-16_8" 
1851 "-16_-16_14" 
1852 "-16_-16_62" 
1853 "-16_-16_68" 
1854 "-16_-16_74" 
1855 "-16_-10_-16" 
1856 "-16_-10_62" 
1857 "-16_-10_68" 
1858 "-16_-10_74" 
1859 "-16_-4_-16" 
1860 "-16_-4_-10" 
1861 "-16_-4_-4" 
1862 "-16_-4_2" 
1863 "-16_-4_20" 
1864 "-16_-4_56" 
1865 "-16_-4_62" 
1866 "-16_-4_68" 
1867 "-16_2_-16" 
1868 "-16_2_-4" 
1869 "-16_2_2" 
1870 "-16_2_20" 
1871 "-16_2_56" 
1872 "-16_2_62" 
1873 "-16_2_68" 
1874 "-16_8_-16" 
1875 "-16_8_-10" 
1876 "-16_8_-4" 
1877 "-16_8_14" 
1878 "-16_8_56" 
1879 "-16_8_62" 
1880 "-16_8_68" 
1881 "-16_14_-16" 
1882 "-16_14_-10" 
1883 "-16_14_-4" 
1884 "-16_14_2" 
1885 "-16_14_8" 
1886 "-16_14_14" 
1887 "-16_14_56" 
1888 "-16_14_62" 
1889 "-16_20_-16" 
1890 "-16_20_-4" 
1891 "-16_20_2" 
1892 "-16_20_8" 
1893 "-16_20_50" 
1894 "-16_20_56" 
1895 "-16_20_62" 
1896 "-16_26_50" 
1897 "-16_26_56" 
1898 "-16_32_-22" 
1899 "-16_32_44" 
1900 "-16_32_50" 
1901 "-16_32_56" 
1902 "-16_38_38" 
1903 "-16_38_44" 
1904 "-16_38_50" 
1905 "-16_44_32" 
1906 "-16_44_38" 
1907 "-16_44_44" 
1908 "-16_50_-16" 
1909 "-16_50_26" 
1910 "-16_50_32" 
1911 "-16_50_38" 
1912 "-16_56_20" 
1913 "-16_56_26" 
1914 "-16_62_-10" 
1915 "-16_62_-4" 
1916 "-16_62_2" 
1917 "-16_62_8" 
1918 "-16_62_14" 
1919 "-16_62_20" 
1920 "-16_62_26" 
1921 "-16_68_-4" 
1922 "-16_68_2" 
1923 "-16_68_8" 
1924 "-10_-100_-10" 
1925 "-10_-100_-4" 
1926 "-10_-100_2" 
1927 "-10_-100_8" 
1928 "-10_-100_14" 
1929 "-10_-94_-16" 
1930 "-10_-94_-10" 
1931 "-10_-94_-4" 
1932 "-10_-94_2" 
1933 "-10_-94_8" 
1934 "-10_-94_14" 
1935 "-10_-94_20" 
1936 "-10_-94_26" 
1937 "-10_-88_-28" 
1938 "-10_-88_-16" 
1939 "-10_-88_-10" 
1940 "-10_-88_-4" 
1941 "-10_-88_2" 
1942 "-10_-88_8" 
1943 "-10_-88_14" 
1944 "-10_-88_20" 
1945 "-10_-88_26" 
1946 "-10_-88_32" 
1947 "-10_-88_38" 
1948 "-10_-82_-40" 
1949 "-10_-82_-34" 
1950 "-10_-82_-28" 
1951 "-10_-82_-16" 
1952 "-10_-82_-10" 
1953 "-10_-82_-4" 
1954 "-10_-82_2" 
1955 "-10_-82_8" 
1956 "-10_-82_14" 
1957 "-10_-82_20" 
1958 "-10_-82_26" 
1959 "-10_-82_32" 
1960 "-10_-82_38" 
1961 "-10_-82_44" 
1962 "-10_-76_-46" 
1963 "-10_-76_-40" 
1964 "-10_-76_-34" 
1965 "-10_-76_-28" 
1966 "-10_-76_-22" 
1967 "-10_-76_-10" 
1968 "-10_-76_-4" 
1969 "-10_-76_2" 
1970 "-10_-76_8" 
1971 "-10_-76_14" 
1972 "-10_-76_20" 
1973 "-10_-76_26" 
1974 "-10_-76_32" 
1975 "-10_-76_38" 
1976 "-10_-76_44" 
1977 "-10_-76_50" 
1978 "-10_-70_-52" 
1979 "-10_-70_-46" 
1980 "-10_-70_-40" 
1981 "-10_-70_-28" 
1982 "-10_-70_-22" 
1983 "-10_-70_-4" 
1984 "-10_-70_2" 
1985 "-10_-70_8" 
1986 "-10_-70_14" 
1987 "-10_-70_20" 
1988 "-10_-70_26" 
1989 "-10_-70_32" 
1990 "-10_-70_38" 
1991 "-10_-70_44" 
1992 "-10_-70_50" 
1993 "-10_-70_56" 
1994 "-10_-64_-52" 
1995 "-10_-64_-46" 
1996 "-10_-64_-22" 
1997 "-10_-64_-16" 
1998 "-10_-64_-4" 
1999 "-10_-64_2" 
2000 "-10_-64_8" 
2001 "-10_-64_14" 
2002 "-10_-64_20" 
2003 "-10_-64_26" 
2004 "-10_-64_32" 
2005 "-10_-64_38" 
2006 "-10_-64_44" 
2007 "-10_-64_50" 
2008 "-10_-64_56" 
2009 "-10_-64_62" 
2010 "-10_-58_-58" 
2011 "-10_-58_-52" 
2012 "-10_-58_-46" 
2013 "-10_-58_-22" 
2014 "-10_-58_-16" 
2015 "-10_-58_-10" 
2016 "-10_-58_-4" 
2017 "-10_-58_2" 
2018 "-10_-58_8" 
2019 "-10_-58_14" 
2020 "-10_-58_20" 
2021 "-10_-58_26" 
2022 "-10_-58_32" 
2023 "-10_-58_38" 
2024 "-10_-58_44" 
2025 "-10_-58_50" 
2026 "-10_-58_56" 
2027 "-10_-58_62" 
2028 "-10_-58_68" 
2029 "-10_-52_-58" 
2030 "-10_-52_-52" 
2031 "-10_-52_-46" 
2032 "-10_-52_-40" 
2033 "-10_-52_-16" 
2034 "-10_-52_-10" 
2035 "-10_-52_-4" 
2036 "-10_-52_2" 
2037 "-10_-52_8" 
2038 "-10_-52_14" 
2039 "-10_-52_20" 
2040 "-10_-52_26" 
2041 "-10_-52_32" 
2042 "-10_-52_38" 
2043 "-10_-52_44" 
2044 "-10_-52_50" 
2045 "-10_-52_56" 
2046 "-10_-52_62" 
2047 "-10_-52_68" 
2048 "-10_-46_-58" 
2049 "-10_-46_-22" 
2050 "-10_-46_-16" 
2051 "-10_-46_-10" 
2052 "-10_-46_-4" 
2053 "-10_-46_2" 
2054 "-10_-46_8" 
2055 "-10_-46_32" 
2056 "-10_-46_38" 
2057 "-10_-46_44" 
2058 "-10_-46_50" 
2059 "-10_-46_56" 
2060 "-10_-46_62" 
2061 "-10_-46_68" 
2062 "-10_-46_74" 
2063 "-10_-40_-52" 
2064 "-10_-40_-16" 
2065 "-10_-40_-4" 
2066 "-10_-40_38" 
2067 "-10_-40_44" 
2068 "-10_-40_50" 
2069 "-10_-40_56" 
2070 "-10_-40_62" 
2071 "-10_-40_68" 
2072 "-10_-40_74" 
2073 "-10_-34_-40" 
2074 "-10_-34_-34" 
2075 "-10_-34_-28" 
2076 "-10_-34_-10" 
2077 "-10_-34_-4" 
2078 "-10_-34_2" 
2079 "-10_-34_8" 
2080 "-10_-34_38" 
2081 "-10_-34_44" 
2082 "-10_-34_50" 
2083 "-10_-34_56" 
2084 "-10_-34_62" 
2085 "-10_-34_68" 
2086 "-10_-34_74" 
2087 "-10_-28_-40" 
2088 "-10_-28_-34" 
2089 "-10_-28_-28" 
2090 "-10_-28_-22" 
2091 "-10_-28_-16" 
2092 "-10_-28_-10" 
2093 "-10_-28_-4" 
2094 "-10_-28_2" 
2095 "-10_-28_8" 
2096 "-10_-28_14" 
2097 "-10_-28_38" 
2098 "-10_-28_44" 
2099 "-10_-28_50" 
2100 "-10_-28_62" 
2101 "-10_-28_68" 
2102 "-10_-28_74" 
2103 "-10_-22_-34" 
2104 "-10_-22_-28" 
2105 "-10_-22_-22" 
2106 "-10_-22_2" 
2107 "-10_-22_8" 
2108 "-10_-22_14" 
2109 "-10_-22_38" 
2110 "-10_-22_44" 
2111 "-10_-22_50" 
2112 "-10_-22_62" 
2113 "-10_-22_68" 
2114 "-10_-22_74" 
2115 "-10_-16_-28" 
2116 "-10_-16_-22" 
2117 "-10_-16_2" 
2118 "-10_-16_8" 
2119 "-10_-16_14" 
2120 "-10_-16_38" 
2121 "-10_-16_44" 
2122 "-10_-16_50" 
2123 "-10_-16_62" 
2124 "-10_-16_68" 
2125 "-10_-16_74" 
2126 "-10_-10_2" 
2127 "-10_-10_8" 
2128 "-10_-10_14" 
2129 "-10_-10_38" 
2130 "-10_-10_44" 
2131 "-10_-10_50" 
2132 "-10_-10_56" 
2133 "-10_-10_62" 
2134 "-10_-10_68" 
2135 "-10_-10_74" 
2136 "-10_-4_2" 
2137 "-10_-4_8" 
2138 "-10_-4_14" 
2139 "-10_-4_38" 
2140 "-10_-4_44" 
2141 "-10_-4_50" 
2142 "-10_-4_56" 
2143 "-10_-4_62" 
2144 "-10_-4_68" 
2145 "-10_-4_74" 
2146 "-10_2_-10" 
2147 "-10_2_14" 
2148 "-10_2_38" 
2149 "-10_2_44" 
2150 "-10_2_50" 
2151 "-10_2_56" 
2152 "-10_2_62" 
2153 "-10_2_68" 
2154 "-10_8_-16" 
2155 "-10_8_-4" 
2156 "-10_8_2" 
2157 "-10_8_8" 
2158 "-10_8_14" 
2159 "-10_8_38" 
2160 "-10_8_44" 
2161 "-10_8_50" 
2162 "-10_8_56" 
2163 "-10_8_62" 
2164 "-10_8_68" 
2165 "-10_14_-16" 
2166 "-10_14_-10" 
2167 "-10_14_-4" 
2168 "-10_14_2" 
2169 "-10_14_8" 
2170 "-10_14_32" 
2171 "-10_14_38" 
2172 "-10_14_44" 
2173 "-10_14_50" 
2174 "-10_14_56" 
2175 "-10_14_62" 
2176 "-10_20_-16" 
2177 "-10_20_2" 
2178 "-10_20_32" 
2179 "-10_20_38" 
2180 "-10_20_56" 
2181 "-10_20_62" 
2182 "-10_26_-16" 
2183 "-10_26_26" 
2184 "-10_26_32" 
2185 "-10_26_50" 
2186 "-10_26_56" 
2187 "-10_26_62" 
2188 "-10_32_20" 
2189 "-10_32_26" 
2190 "-10_32_32" 
2191 "-10_32_50" 
2192 "-10_32_56" 
2193 "-10_38_-16" 
2194 "-10_38_-10" 
2195 "-10_38_-4" 
2196 "-10_38_8" 
2197 "-10_38_14" 
2198 "-10_38_20" 
2199 "-10_38_26" 
2200 "-10_38_44" 
2201 "-10_38_50" 
2202 "-10_38_56" 
2203 "-10_44_-16" 
2204 "-10_44_-10" 
2205 "-10_44_-4" 
2206 "-10_44_2" 
2207 "-10_44_8" 
2208 "-10_44_14" 
2209 "-10_44_20" 
2210 "-10_44_26" 
2211 "-10_44_38" 
2212 "-10_44_44" 
2213 "-10_44_50" 
2214 "-10_50_-10" 
2215 "-10_50_-4" 
2216 "-10_50_2" 
2217 "-10_50_8" 
2218 "-10_50_14" 
2219 "-10_50_20" 
2220 "-10_50_26" 
2221 "-10_50_32" 
2222 "-10_50_38" 
2223 "-10_56_-16" 
2224 "-10_56_-4" 
2225 "-10_56_2" 
2226 "-10_56_8" 
2227 "-10_56_14" 
2228 "-10_56_20" 
2229 "-10_56_26" 
2230 "-10_56_32" 
2231 "-10_62_-10" 
2232 "-10_62_-4" 
2233 "-10_62_2" 
2234 "-10_62_8" 
2235 "-10_62_14" 
2236 "-10_62_20" 
2237 "-10_68_-4" 
2238 "-10_68_2" 
2239 "-10_68_8" 
2240 "-4_-100_-4" 
2241 "-4_-100_2" 
2242 "-4_-100_8" 
2243 "-4_-94_-10" 
2244 "-4_-94_-4" 
2245 "-4_-94_2" 
2246 "-4_-94_8" 
2247 "-4_-94_14" 
2248 "-4_-94_20" 
2249 "-4_-94_26" 
2250 "-4_-88_-16" 
2251 "-4_-88_-10" 
2252 "-4_-88_-4" 
2253 "-4_-88_2" 
2254 "-4_-88_8" 
2255 "-4_-88_14" 
2256 "-4_-88_20" 
2257 "-4_-88_26" 
2258 "-4_-88_32" 
2259 "-4_-82_-34" 
2260 "-4_-82_-28" 
2261 "-4_-82_-16" 
2262 "-4_-82_-10" 
2263 "-4_-82_-4" 
2264 "-4_-82_2" 
2265 "-4_-82_8" 
2266 "-4_-82_14" 
2267 "-4_-82_20" 
2268 "-4_-82_26" 
2269 "-4_-82_32" 
2270 "-4_-82_38" 
2271 "-4_-82_44" 
2272 "-4_-76_-40" 
2273 "-4_-76_-34" 
2274 "-4_-76_-28" 
2275 "-4_-76_-22" 
2276 "-4_-76_-10" 
2277 "-4_-76_-4" 
2278 "-4_-76_2" 
2279 "-4_-76_8" 
2280 "-4_-76_14" 
2281 "-4_-76_20" 
2282 "-4_-76_26" 
2283 "-4_-76_32" 
2284 "-4_-76_38" 
2285 "-4_-76_44" 
2286 "-4_-76_50" 
2287 "-4_-70_-46" 
2288 "-4_-70_-40" 
2289 "-4_-70_-34" 
2290 "-4_-70_-28" 
2291 "-4_-70_-22" 
2292 "-4_-70_-16" 
2293 "-4_-70_-10" 
2294 "-4_-70_-4" 
2295 "-4_-70_2" 
2296 "-4_-70_8" 
2297 "-4_-70_14" 
2298 "-4_-70_20" 
2299 "-4_-70_26" 
2300 "-4_-70_32" 
2301 "-4_-70_38" 
2302 "-4_-70_44" 
2303 "-4_-70_50" 
2304 "-4_-70_56" 
2305 "-4_-64_-46" 
2306 "-4_-64_-40" 
2307 "-4_-64_-34" 
2308 "-4_-64_-28" 
2309 "-4_-64_-22" 
2310 "-4_-64_-16" 
2311 "-4_-64_-10" 
2312 "-4_-64_-4" 
2313 "-4_-64_2" 
2314 "-4_-64_8" 
2315 "-4_-64_14" 
2316 "-4_-64_20" 
2317 "-4_-64_26" 
2318 "-4_-64_32" 
2319 "-4_-64_38" 
2320 "-4_-64_44" 
2321 "-4_-64_50" 
2322 "-4_-64_56" 
2323 "-4_-64_62" 
2324 "-4_-58_-58" 
2325 "-4_-58_-52" 
2326 "-4_-58_-46" 
2327 "-4_-58_-40" 
2328 "-4_-58_-34" 
2329 "-4_-58_-16" 
2330 "-4_-58_-10" 
2331 "-4_-58_-4" 
2332 "-4_-58_2" 
2333 "-4_-58_8" 
2334 "-4_-58_14" 
2335 "-4_-58_20" 
2336 "-4_-58_26" 
2337 "-4_-58_32" 
2338 "-4_-58_38" 
2339 "-4_-58_44" 
2340 "-4_-58_50" 
2341 "-4_-58_56" 
2342 "-4_-58_62" 
2343 "-4_-58_68" 
2344 "-4_-52_-58" 
2345 "-4_-52_-52" 
2346 "-4_-52_-46" 
2347 "-4_-52_-40" 
2348 "-4_-52_-34" 
2349 "-4_-52_-16" 
2350 "-4_-52_-10" 
2351 "-4_-52_-4" 
2352 "-4_-52_8" 
2353 "-4_-52_14" 
2354 "-4_-52_20" 
2355 "-4_-52_26" 
2356 "-4_-52_32" 
2357 "-4_-52_38" 
2358 "-4_-52_44" 
2359 "-4_-52_50" 
2360 "-4_-52_56" 
2361 "-4_-52_62" 
2362 "-4_-52_68" 
2363 "-4_-46_-58" 
2364 "-4_-46_-40" 
2365 "-4_-46_-22" 
2366 "-4_-46_-16" 
2367 "-4_-46_-10" 
2368 "-4_-46_8" 
2369 "-4_-46_14" 
2370 "-4_-46_20" 
2371 "-4_-46_26" 
2372 "-4_-46_32" 
2373 "-4_-46_38" 
2374 "-4_-46_44" 
2375 "-4_-46_50" 
2376 "-4_-46_56" 
2377 "-4_-46_62" 
2378 "-4_-46_68" 
2379 "-4_-40_-58" 
2380 "-4_-40_-52" 
2381 "-4_-40_-46" 
2382 "-4_-40_-40" 
2383 "-4_-40_-34" 
2384 "-4_-40_-10" 
2385 "-4_-40_26" 
2386 "-4_-40_32" 
2387 "-4_-40_38" 
2388 "-4_-40_44" 
2389 "-4_-40_50" 
2390 "-4_-40_56" 
2391 "-4_-40_62" 
2392 "-4_-40_68" 
2393 "-4_-40_74" 
2394 "-4_-34_-58" 
2395 "-4_-34_-52" 
2396 "-4_-34_-46" 
2397 "-4_-34_-40" 
2398 "-4_-34_-34" 
2399 "-4_-34_-28" 
2400 "-4_-34_-22" 
2401 "-4_-34_-16" 
2402 "-4_-34_-10" 
2403 "-4_-34_-4" 
2404 "-4_-34_26" 
2405 "-4_-34_32" 
2406 "-4_-34_38" 
2407 "-4_-34_44" 
2408 "-4_-34_50" 
2409 "-4_-34_56" 
2410 "-4_-34_62" 
2411 "-4_-34_68" 
2412 "-4_-34_74" 
2413 "-4_-28_-46" 
2414 "-4_-28_-40" 
2415 "-4_-28_-34" 
2416 "-4_-28_-28" 
2417 "-4_-28_-22" 
2418 "-4_-28_-16" 
2419 "-4_-28_-10" 
2420 "-4_-28_26" 
2421 "-4_-28_32" 
2422 "-4_-28_38" 
2423 "-4_-28_44" 
2424 "-4_-28_50" 
2425 "-4_-28_56" 
2426 "-4_-28_62" 
2427 "-4_-28_68" 
2428 "-4_-28_74" 
2429 "-4_-22_-46" 
2430 "-4_-22_-40" 
2431 "-4_-22_-34" 
2432 "-4_-22_-28" 
2433 "-4_-22_-22" 
2434 "-4_-22_2" 
2435 "-4_-22_8" 
2436 "-4_-22_14" 
2437 "-4_-22_32" 
2438 "-4_-22_38" 
2439 "-4_-22_44" 
2440 "-4_-22_50" 
2441 "-4_-22_56" 
2442 "-4_-22_62" 
2443 "-4_-22_68" 
2444 "-4_-22_74" 
2445 "-4_-16_-22" 
2446 "-4_-16_2" 
2447 "-4_-16_8" 
2448 "-4_-16_14" 
2449 "-4_-16_32" 
2450 "-4_-16_38" 
2451 "-4_-16_44" 
2452 "-4_-16_50" 
2453 "-4_-16_56" 
2454 "-4_-16_62" 
2455 "-4_-16_68" 
2456 "-4_-16_74" 
2457 "-4_-10_2" 
2458 "-4_-10_8" 
2459 "-4_-10_14" 
2460 "-4_-10_32" 
2461 "-4_-10_38" 
2462 "-4_-10_44" 
2463 "-4_-10_50" 
2464 "-4_-10_56" 
2465 "-4_-10_62" 
2466 "-4_-10_68" 
2467 "-4_-10_74" 
2468 "-4_-4_2" 
2469 "-4_-4_8" 
2470 "-4_-4_32" 
2471 "-4_-4_38" 
2472 "-4_-4_44" 
2473 "-4_-4_50" 
2474 "-4_-4_56" 
2475 "-4_-4_62" 
2476 "-4_-4_68" 
2477 "-4_2_32" 
2478 "-4_2_38" 
2479 "-4_2_44" 
2480 "-4_2_50" 
2481 "-4_2_56" 
2482 "-4_2_62" 
2483 "-4_2_68" 
2484 "-4_8_-10" 
2485 "-4_8_-4" 
2486 "-4_8_26" 
2487 "-4_8_32" 
2488 "-4_8_38" 
2489 "-4_8_44" 
2490 "-4_8_50" 
2491 "-4_8_56" 
2492 "-4_8_62" 
2493 "-4_8_68" 
2494 "-4_14_-10" 
2495 "-4_14_-4" 
2496 "-4_14_26" 
2497 "-4_14_32" 
2498 "-4_14_38" 
2499 "-4_14_44" 
2500 "-4_14_50" 
2501 "-4_14_56" 
2502 "-4_14_62" 
2503 "-4_14_68" 
2504 "-4_20_-16" 
2505 "-4_20_-10" 
2506 "-4_20_-4" 
2507 "-4_20_20" 
2508 "-4_20_26" 
2509 "-4_20_32" 
2510 "-4_20_38" 
2511 "-4_20_44" 
2512 "-4_20_50" 
2513 "-4_20_56" 
2514 "-4_20_62" 
2515 "-4_26_-16" 
2516 "-4_26_-10" 
2517 "-4_26_-4" 
2518 "-4_26_20" 
2519 "-4_26_26" 
2520 "-4_26_32" 
2521 "-4_26_38" 
2522 "-4_26_44" 
2523 "-4_26_50" 
2524 "-4_26_56" 
2525 "-4_26_62" 
2526 "-4_32_-16" 
2527 "-4_32_-10" 
2528 "-4_32_-4" 
2529 "-4_32_14" 
2530 "-4_32_20" 
2531 "-4_32_26" 
2532 "-4_32_32" 
2533 "-4_32_38" 
2534 "-4_32_44" 
2535 "-4_32_50" 
2536 "-4_32_56" 
2537 "-4_38_-16" 
2538 "-4_38_-10" 
2539 "-4_38_-4" 
2540 "-4_38_2" 
2541 "-4_38_8" 
2542 "-4_38_14" 
2543 "-4_38_20" 
2544 "-4_38_26" 
2545 "-4_38_32" 
2546 "-4_38_38" 
2547 "-4_38_44" 
2548 "-4_38_50" 
2549 "-4_38_56" 
2550 "-4_44_-22" 
2551 "-4_44_-16" 
2552 "-4_44_-10" 
2553 "-4_44_-4" 
2554 "-4_44_2" 
2555 "-4_44_8" 
2556 "-4_44_14" 
2557 "-4_44_20" 
2558 "-4_44_26" 
2559 "-4_44_32" 
2560 "-4_44_38" 
2561 "-4_44_44" 
2562 "-4_44_50" 
2563 "-4_50_-16" 
2564 "-4_50_-10" 
2565 "-4_50_-4" 
2566 "-4_50_2" 
2567 "-4_50_8" 
2568 "-4_50_14" 
2569 "-4_50_20" 
2570 "-4_50_26" 
2571 "-4_50_32" 
2572 "-4_50_38" 
2573 "-4_56_-16" 
2574 "-4_56_-10" 
2575 "-4_56_-4" 
2576 "-4_56_2" 
2577 "-4_56_8" 
2578 "-4_56_14" 
2579 "-4_56_20" 
2580 "-4_56_26" 
2581 "-4_62_-4" 
2582 "-4_62_2" 
2583 "-4_62_8" 
2584 "-4_62_14" 
2585 "-4_62_20" 
2586 "2_-94_-10" 
2587 "2_-94_-4" 
2588 "2_-94_2" 
2589 "2_-94_8" 
2590 "2_-94_14" 
2591 "2_-88_-16" 
2592 "2_-88_-10" 
2593 "2_-88_-4" 
2594 "2_-88_2" 
2595 "2_-88_8" 
2596 "2_-88_14" 
2597 "2_-88_20" 
2598 "2_-88_26" 
2599 "2_-88_32" 
2600 "2_-82_-16" 
2601 "2_-82_-10" 
2602 "2_-82_-4" 
2603 "2_-82_2" 
2604 "2_-82_8" 
2605 "2_-82_14" 
2606 "2_-82_20" 
2607 "2_-82_26" 
2608 "2_-82_32" 
2609 "2_-82_38" 
2610 "2_-76_-34" 
2611 "2_-76_-28" 
2612 "2_-76_-22" 
2613 "2_-76_-16" 
2614 "2_-76_-10" 
2615 "2_-76_-4" 
2616 "2_-76_2" 
2617 "2_-76_8" 
2618 "2_-76_14" 
2619 "2_-76_20" 
2620 "2_-76_26" 
2621 "2_-76_32" 
2622 "2_-76_38" 
2623 "2_-76_44" 
2624 "2_-76_50" 
2625 "2_-70_-46" 
2626 "2_-70_-40" 
2627 "2_-70_-34" 
2628 "2_-70_-28" 
2629 "2_-70_-22" 
2630 "2_-70_-16" 
2631 "2_-70_2" 
2632 "2_-70_8" 
2633 "2_-70_14" 
2634 "2_-70_20" 
2635 "2_-70_26" 
2636 "2_-70_32" 
2637 "2_-70_38" 
2638 "2_-70_44" 
2639 "2_-70_50" 
2640 "2_-70_56" 
2641 "2_-64_-46" 
2642 "2_-64_-40" 
2643 "2_-64_-34" 
2644 "2_-64_-28" 
2645 "2_-64_-22" 
2646 "2_-64_-16" 
2647 "2_-64_-10" 
2648 "2_-64_-4" 
2649 "2_-64_8" 
2650 "2_-64_14" 
2651 "2_-64_20" 
2652 "2_-64_26" 
2653 "2_-64_32" 
2654 "2_-64_38" 
2655 "2_-64_44" 
2656 "2_-64_50" 
2657 "2_-64_56" 
2658 "2_-58_-58" 
2659 "2_-58_-52" 
2660 "2_-58_-46" 
2661 "2_-58_-40" 
2662 "2_-58_-34" 
2663 "2_-58_-22" 
2664 "2_-58_-16" 
2665 "2_-58_-10" 
2666 "2_-58_-4" 
2667 "2_-58_14" 
2668 "2_-58_20" 
2669 "2_-58_26" 
2670 "2_-58_32" 
2671 "2_-58_38" 
2672 "2_-58_44" 
2673 "2_-58_50" 
2674 "2_-58_56" 
2675 "2_-58_62" 
2676 "2_-52_-52" 
2677 "2_-52_-46" 
2678 "2_-52_-40" 
2679 "2_-52_-34" 
2680 "2_-52_-22" 
2681 "2_-52_-16" 
2682 "2_-52_-10" 
2683 "2_-52_-4" 
2684 "2_-52_20" 
2685 "2_-52_26" 
2686 "2_-52_32" 
2687 "2_-52_38" 
2688 "2_-52_44" 
2689 "2_-52_50" 
2690 "2_-52_56" 
2691 "2_-52_62" 
2692 "2_-52_68" 
2693 "2_-46_-58" 
2694 "2_-46_-52" 
2695 "2_-46_-40" 
2696 "2_-46_-22" 
2697 "2_-46_-16" 
2698 "2_-46_-10" 
2699 "2_-46_20" 
2700 "2_-46_26" 
2701 "2_-46_32" 
2702 "2_-46_38" 
2703 "2_-46_44" 
2704 "2_-46_50" 
2705 "2_-46_56" 
2706 "2_-46_62" 
2707 "2_-46_68" 
2708 "2_-40_-58" 
2709 "2_-40_-52" 
2710 "2_-40_-46" 
2711 "2_-40_-40" 
2712 "2_-40_-34" 
2713 "2_-40_-16" 
2714 "2_-40_-10" 
2715 "2_-40_20" 
2716 "2_-40_26" 
2717 "2_-40_32" 
2718 "2_-40_38" 
2719 "2_-40_44" 
2720 "2_-40_50" 
2721 "2_-40_56" 
2722 "2_-40_62" 
2723 "2_-40_68" 
2724 "2_-34_-58" 
2725 "2_-34_-52" 
2726 "2_-34_-46" 
2727 "2_-34_-40" 
2728 "2_-34_-34" 
2729 "2_-34_-28" 
2730 "2_-34_-22" 
2731 "2_-34_-16" 
2732 "2_-34_-10" 
2733 "2_-34_26" 
2734 "2_-34_32" 
2735 "2_-34_38" 
2736 "2_-34_44" 
2737 "2_-34_50" 
2738 "2_-34_56" 
2739 "2_-34_62" 
2740 "2_-34_68" 
2741 "2_-34_74" 
2742 "2_-28_-46" 
2743 "2_-28_-40" 
2744 "2_-28_-34" 
2745 "2_-28_-28" 
2746 "2_-28_-22" 
2747 "2_-28_-16" 
2748 "2_-28_-10" 
2749 "2_-28_26" 
2750 "2_-28_32" 
2751 "2_-28_38" 
2752 "2_-28_44" 
2753 "2_-28_50" 
2754 "2_-28_56" 
2755 "2_-28_62" 
2756 "2_-28_68" 
2757 "2_-28_74" 
2758 "2_-22_-46" 
2759 "2_-22_-40" 
2760 "2_-22_-34" 
2761 "2_-22_-28" 
2762 "2_-22_-22" 
2763 "2_-22_8" 
2764 "2_-22_32" 
2765 "2_-22_38" 
2766 "2_-22_44" 
2767 "2_-22_50" 
2768 "2_-22_56" 
2769 "2_-22_62" 
2770 "2_-22_68" 
2771 "2_-22_74" 
2772 "2_-16_2" 
2773 "2_-16_8" 
2774 "2_-16_32" 
2775 "2_-16_38" 
2776 "2_-16_44" 
2777 "2_-16_50" 
2778 "2_-16_56" 
2779 "2_-16_62" 
2780 "2_-16_68" 
2781 "2_-16_74" 
2782 "2_-10_2" 
2783 "2_-10_8" 
2784 "2_-10_32" 
2785 "2_-10_38" 
2786 "2_-10_44" 
2787 "2_-10_50" 
2788 "2_-10_56" 
2789 "2_-10_62" 
2790 "2_-10_68" 
2791 "2_-4_2" 
2792 "2_-4_8" 
2793 "2_-4_32" 
2794 "2_-4_38" 
2795 "2_-4_44" 
2796 "2_-4_50" 
2797 "2_-4_56" 
2798 "2_-4_62" 
2799 "2_-4_68" 
2800 "2_2_32" 
2801 "2_2_38" 
2802 "2_2_44" 
2803 "2_2_50" 
2804 "2_2_56" 
2805 "2_2_62" 
2806 "2_2_68" 
2807 "2_8_-10" 
2808 "2_8_-4" 
2809 "2_8_26" 
2810 "2_8_32" 
2811 "2_8_38" 
2812 "2_8_44" 
2813 "2_8_50" 
2814 "2_8_56" 
2815 "2_8_62" 
2816 "2_8_68" 
2817 "2_14_-10" 
2818 "2_14_-4" 
2819 "2_14_26" 
2820 "2_14_32" 
2821 "2_14_38" 
2822 "2_14_44" 
2823 "2_14_50" 
2824 "2_14_56" 
2825 "2_14_62" 
2826 "2_20_-16" 
2827 "2_20_-10" 
2828 "2_20_-4" 
2829 "2_20_20" 
2830 "2_20_26" 
2831 "2_20_32" 
2832 "2_20_38" 
2833 "2_20_44" 
2834 "2_20_50" 
2835 "2_20_56" 
2836 "2_20_62" 
2837 "2_26_-22" 
2838 "2_26_-16" 
2839 "2_26_-10" 
2840 "2_26_-4" 
2841 "2_26_14" 
2842 "2_26_20" 
2843 "2_26_26" 
2844 "2_26_32" 
2845 "2_26_38" 
2846 "2_26_44" 
2847 "2_26_50" 
2848 "2_26_56" 
2849 "2_32_-22" 
2850 "2_32_-16" 
2851 "2_32_-10" 
2852 "2_32_-4" 
2853 "2_32_2" 
2854 "2_32_8" 
2855 "2_32_14" 
2856 "2_32_20" 
2857 "2_32_26" 
2858 "2_32_32" 
2859 "2_32_38" 
2860 "2_32_44" 
2861 "2_32_50" 
2862 "2_32_56" 
2863 "2_38_-22" 
2864 "2_38_-16" 
2865 "2_38_-10" 
2866 "2_38_-4" 
2867 "2_38_2" 
2868 "2_38_8" 
2869 "2_38_14" 
2870 "2_38_20" 
2871 "2_38_26" 
2872 "2_38_32" 
2873 "2_38_38" 
2874 "2_38_44" 
2875 "2_38_50" 
2876 "2_44_-22" 
2877 "2_44_-16" 
2878 "2_44_-10" 
2879 "2_44_-4" 
2880 "2_44_2" 
2881 "2_44_8" 
2882 "2_44_14" 
2883 "2_44_20" 
2884 "2_44_26" 
2885 "2_44_32" 
2886 "2_44_38" 
2887 "2_44_44" 
2888 "2_44_50" 
2889 "2_50_-16" 
2890 "2_50_-10" 
2891 "2_50_-4" 
2892 "2_50_2" 
2893 "2_50_8" 
2894 "2_50_14" 
2895 "2_50_20" 
2896 "2_50_26" 
2897 "2_50_32" 
2898 "2_50_38" 
2899 "2_56_-16" 
2900 "2_56_-10" 
2901 "2_56_-4" 
2902 "2_56_2" 
2903 "2_56_8" 
2904 "2_56_14" 
2905 "2_56_20" 
2906 "2_56_26" 
2907 "2_62_-4" 
2908 "2_62_2" 
2909 "2_62_8" 
2910 "2_62_14" 
2911 "2_62_20" 
2912 "8_-100_2" 
2913 "8_-100_8" 
2914 "8_-94_-10" 
2915 "8_-94_-4" 
2916 "8_-94_2" 
2917 "8_-94_8" 
2918 "8_-94_14" 
2919 "8_-94_20" 
2920 "8_-88_-34" 
2921 "8_-88_-28" 
2922 "8_-88_-16" 
2923 "8_-88_-10" 
2924 "8_-88_-4" 
2925 "8_-88_2" 
2926 "8_-88_8" 
2927 "8_-88_14" 
2928 "8_-88_20" 
2929 "8_-88_26" 
2930 "8_-88_32" 
2931 "8_-88_38" 
2932 "8_-82_-40" 
2933 "8_-82_-34" 
2934 "8_-82_-28" 
2935 "8_-82_-16" 
2936 "8_-82_-10" 
2937 "8_-82_-4" 
2938 "8_-82_2" 
2939 "8_-82_8" 
2940 "8_-82_14" 
2941 "8_-82_20" 
2942 "8_-82_26" 
2943 "8_-82_32" 
2944 "8_-82_38" 
2945 "8_-82_44" 
2946 "8_-76_-46" 
2947 "8_-76_-40" 
2948 "8_-76_-34" 
2949 "8_-76_-28" 
2950 "8_-76_-22" 
2951 "8_-76_-16" 
2952 "8_-76_-10" 
2953 "8_-76_-4" 
2954 "8_-76_2" 
2955 "8_-76_8" 
2956 "8_-76_14" 
2957 "8_-76_20" 
2958 "8_-76_26" 
2959 "8_-76_32" 
2960 "8_-76_38" 
2961 "8_-76_44" 
2962 "8_-76_50" 
2963 "8_-70_-52" 
2964 "8_-70_-46" 
2965 "8_-70_-40" 
2966 "8_-70_-34" 
2967 "8_-70_-28" 
2968 "8_-70_-22" 
2969 "8_-70_-16" 
2970 "8_-70_-10" 
2971 "8_-70_-4" 
2972 "8_-70_2" 
2973 "8_-70_8" 
2974 "8_-70_14" 
2975 "8_-70_20" 
2976 "8_-70_26" 
2977 "8_-70_32" 
2978 "8_-70_38" 
2979 "8_-70_44" 
2980 "8_-70_50" 
2981 "8_-70_56" 
2982 "8_-64_-52" 
2983 "8_-64_-46" 
2984 "8_-64_-40" 
2985 "8_-64_-22" 
2986 "8_-64_-16" 
2987 "8_-64_-10" 
2988 "8_-64_-4" 
2989 "8_-64_2" 
2990 "8_-64_8" 
2991 "8_-64_14" 
2992 "8_-64_20" 
2993 "8_-64_26" 
2994 "8_-64_32" 
2995 "8_-64_38" 
2996 "8_-64_44" 
2997 "8_-64_50" 
2998 "8_-64_56" 
2999 "8_-64_62" 
3000 "8_-58_-58" 
3001 "8_-58_-52" 
3002 "8_-58_-46" 
3003 "8_-58_-40" 
3004 "8_-58_-22" 
3005 "8_-58_-16" 
3006 "8_-58_-10" 
3007 "8_-58_-4" 
3008 "8_-58_2" 
3009 "8_-58_8" 
3010 "8_-58_14" 
3011 "8_-58_20" 
3012 "8_-58_26" 
3013 "8_-58_32" 
3014 "8_-58_38" 
3015 "8_-58_44" 
3016 "8_-58_50" 
3017 "8_-58_56" 
3018 "8_-58_62" 
3019 "8_-52_-58" 
3020 "8_-52_-52" 
3021 "8_-52_-46" 
3022 "8_-52_-40" 
3023 "8_-52_-16" 
3024 "8_-52_-10" 
3025 "8_-52_-4" 
3026 "8_-52_2" 
3027 "8_-52_8" 
3028 "8_-52_14" 
3029 "8_-52_20" 
3030 "8_-52_26" 
3031 "8_-52_32" 
3032 "8_-52_38" 
3033 "8_-52_44" 
3034 "8_-52_50" 
3035 "8_-52_56" 
3036 "8_-52_62" 
3037 "8_-52_68" 
3038 "8_-46_-22" 
3039 "8_-46_-16" 
3040 "8_-46_-10" 
3041 "8_-46_-4" 
3042 "8_-46_2" 
3043 "8_-46_8" 
3044 "8_-46_32" 
3045 "8_-46_38" 
3046 "8_-46_44" 
3047 "8_-46_50" 
3048 "8_-46_56" 
3049 "8_-46_62" 
3050 "8_-46_68" 
3051 "8_-40_-58" 
3052 "8_-40_-52" 
3053 "8_-40_-46" 
3054 "8_-40_-40" 
3055 "8_-40_-34" 
3056 "8_-40_-28" 
3057 "8_-40_-10" 
3058 "8_-40_32" 
3059 "8_-40_38" 
3060 "8_-40_44" 
3061 "8_-40_50" 
3062 "8_-40_56" 
3063 "8_-40_62" 
3064 "8_-40_68" 
3065 "8_-40_74" 
3066 "8_-34_-52" 
3067 "8_-34_-46" 
3068 "8_-34_-40" 
3069 "8_-34_-34" 
3070 "8_-34_-28" 
3071 "8_-34_-22" 
3072 "8_-34_-16" 
3073 "8_-34_-10" 
3074 "8_-34_-4" 
3075 "8_-34_38" 
3076 "8_-34_44" 
3077 "8_-34_50" 
3078 "8_-34_56" 
3079 "8_-34_62" 
3080 "8_-34_68" 
3081 "8_-34_74" 
3082 "8_-28_-46" 
3083 "8_-28_-40" 
3084 "8_-28_-34" 
3085 "8_-28_-28" 
3086 "8_-28_-22" 
3087 "8_-28_-16" 
3088 "8_-28_-10" 
3089 "8_-28_2" 
3090 "8_-28_8" 
3091 "8_-28_38" 
3092 "8_-28_44" 
3093 "8_-28_50" 
3094 "8_-28_56" 
3095 "8_-28_62" 
3096 "8_-28_68" 
3097 "8_-28_74" 
3098 "8_-22_-34" 
3099 "8_-22_-28" 
3100 "8_-22_-22" 
3101 "8_-22_2" 
3102 "8_-22_8" 
3103 "8_-22_14" 
3104 "8_-22_38" 
3105 "8_-22_44" 
3106 "8_-22_50" 
3107 "8_-22_56" 
3108 "8_-22_62" 
3109 "8_-22_68" 
3110 "8_-22_74" 
3111 "8_-16_-22" 
3112 "8_-16_2" 
3113 "8_-16_8" 
3114 "8_-16_14" 
3115 "8_-16_38" 
3116 "8_-16_44" 
3117 "8_-16_50" 
3118 "8_-16_56" 
3119 "8_-16_62" 
3120 "8_-16_68" 
3121 "8_-16_74" 
3122 "8_-10_2" 
3123 "8_-10_8" 
3124 "8_-10_14" 
3125 "8_-10_38" 
3126 "8_-10_44" 
3127 "8_-10_50" 
3128 "8_-10_56" 
3129 "8_-10_62" 
3130 "8_-10_68" 
3131 "8_-10_74" 
3132 "8_-4_2" 
3133 "8_-4_8" 
3134 "8_-4_14" 
3135 "8_-4_38" 
3136 "8_-4_44" 
3137 "8_-4_50" 
3138 "8_-4_56" 
3139 "8_-4_62" 
3140 "8_-4_68" 
3141 "8_-4_74" 
3142 "8_2_8" 
3143 "8_2_38" 
3144 "8_2_44" 
3145 "8_2_50" 
3146 "8_2_56" 
3147 "8_2_62" 
3148 "8_2_68" 
3149 "8_8_-4" 
3150 "8_8_2" 
3151 "8_8_38" 
3152 "8_8_44" 
3153 "8_8_50" 
3154 "8_8_56" 
3155 "8_8_62" 
3156 "8_8_68" 
3157 "8_14_-10" 
3158 "8_14_-4" 
3159 "8_14_2" 
3160 "8_14_8" 
3161 "8_14_32" 
3162 "8_14_38" 
3163 "8_14_44" 
3164 "8_14_50" 
3165 "8_14_56" 
3166 "8_14_62" 
3167 "8_14_68" 
3168 "8_20_-16" 
3169 "8_20_32" 
3170 "8_20_38" 
3171 "8_20_44" 
3172 "8_20_50" 
3173 "8_20_56" 
3174 "8_20_62" 
3175 "8_26_-16" 
3176 "8_26_26" 
3177 "8_26_32" 
3178 "8_26_38" 
3179 "8_26_44" 
3180 "8_26_50" 
3181 "8_26_56" 
3182 "8_26_62" 
3183 "8_32_-10" 
3184 "8_32_20" 
3185 "8_32_26" 
3186 "8_32_32" 
3187 "8_32_38" 
3188 "8_32_44" 
3189 "8_32_50" 
3190 "8_32_56" 
3191 "8_38_-10" 
3192 "8_38_-4" 
3193 "8_38_2" 
3194 "8_38_8" 
3195 "8_38_14" 
3196 "8_38_20" 
3197 "8_38_26" 
3198 "8_38_32" 
3199 "8_38_38" 
3200 "8_38_50" 
3201 "8_38_56" 
3202 "8_44_-22" 
3203 "8_44_-16" 
3204 "8_44_-10" 
3205 "8_44_-4" 
3206 "8_44_2" 
3207 "8_44_8" 
3208 "8_44_14" 
3209 "8_44_20" 
3210 "8_44_26" 
3211 "8_44_32" 
3212 "8_44_38" 
3213 "8_44_44" 
3214 "8_44_50" 
3215 "8_50_-16" 
3216 "8_50_-10" 
3217 "8_50_-4" 
3218 "8_50_2" 
3219 "8_50_8" 
3220 "8_50_14" 
3221 "8_50_20" 
3222 "8_50_26" 
3223 "8_50_32" 
3224 "8_50_38" 
3225 "8_56_-16" 
3226 "8_56_-10" 
3227 "8_56_-4" 
3228 "8_56_2" 
3229 "8_56_8" 
3230 "8_56_14" 
3231 "8_56_20" 
3232 "8_56_26" 
3233 "8_62_-10" 
3234 "8_62_-4" 
3235 "8_62_2" 
3236 "8_62_8" 
3237 "8_62_14" 
3238 "8_62_20" 
3239 "8_62_26" 
3240 "8_68_2" 
3241 "8_68_8" 
3242 "14_-100_-4" 
3243 "14_-100_2" 
3244 "14_-100_8" 
3245 "14_-100_14" 
3246 "14_-94_-10" 
3247 "14_-94_-4" 
3248 "14_-94_2" 
3249 "14_-94_8" 
3250 "14_-94_14" 
3251 "14_-94_20" 
3252 "14_-94_26" 
3253 "14_-88_-34" 
3254 "14_-88_-28" 
3255 "14_-88_-16" 
3256 "14_-88_-10" 
3257 "14_-88_-4" 
3258 "14_-88_2" 
3259 "14_-88_8" 
3260 "14_-88_14" 
3261 "14_-88_20" 
3262 "14_-88_26" 
3263 "14_-88_32" 
3264 "14_-88_38" 
3265 "14_-82_-46" 
3266 "14_-82_-40" 
3267 "14_-82_-34" 
3268 "14_-82_-28" 
3269 "14_-82_-22" 
3270 "14_-82_-16" 
3271 "14_-82_-10" 
3272 "14_-82_-4" 
3273 "14_-82_2" 
3274 "14_-82_8" 
3275 "14_-82_14" 
3276 "14_-82_26" 
3277 "14_-82_32" 
3278 "14_-82_38" 
3279 "14_-82_44" 
3280 "14_-76_-52" 
3281 "14_-76_-46" 
3282 "14_-76_-40" 
3283 "14_-76_-34" 
3284 "14_-76_-28" 
3285 "14_-76_-22" 
3286 "14_-76_-16" 
3287 "14_-76_-10" 
3288 "14_-76_-4" 
3289 "14_-76_2" 
3290 "14_-76_8" 
3291 "14_-76_14" 
3292 "14_-76_26" 
3293 "14_-76_32" 
3294 "14_-76_38" 
3295 "14_-76_44" 
3296 "14_-76_50" 
3297 "14_-70_-52" 
3298 "14_-70_-46" 
3299 "14_-70_-28" 
3300 "14_-70_-22" 
3301 "14_-70_-16" 
3302 "14_-70_-10" 
3303 "14_-70_-4" 
3304 "14_-70_2" 
3305 "14_-70_8" 
3306 "14_-70_14" 
3307 "14_-70_20" 
3308 "14_-70_26" 
3309 "14_-70_32" 
3310 "14_-70_38" 
3311 "14_-70_44" 
3312 "14_-70_50" 
3313 "14_-70_56" 
3314 "14_-64_-58" 
3315 "14_-64_-52" 
3316 "14_-64_-46" 
3317 "14_-64_-22" 
3318 "14_-64_-16" 
3319 "14_-64_-10" 
3320 "14_-64_-4" 
3321 "14_-64_2" 
3322 "14_-64_8" 
3323 "14_-64_14" 
3324 "14_-64_20" 
3325 "14_-64_26" 
3326 "14_-64_32" 
3327 "14_-64_38" 
3328 "14_-64_44" 
3329 "14_-64_50" 
3330 "14_-64_56" 
3331 "14_-64_62" 
3332 "14_-58_-58" 
3333 "14_-58_-52" 
3334 "14_-58_-46" 
3335 "14_-58_-22" 
3336 "14_-58_-16" 
3337 "14_-58_-10" 
3338 "14_-58_-4" 
3339 "14_-58_2" 
3340 "14_-58_8" 
3341 "14_-58_14" 
3342 "14_-58_20" 
3343 "14_-58_26" 
3344 "14_-58_32" 
3345 "14_-58_56" 
3346 "14_-58_62" 
3347 "14_-52_-58" 
3348 "14_-52_-52" 
3349 "14_-52_-22" 
3350 "14_-52_-16" 
3351 "14_-52_-4" 
3352 "14_-52_2" 
3353 "14_-52_8" 
3354 "14_-52_14" 
3355 "14_-52_56" 
3356 "14_-52_62" 
3357 "14_-52_68" 
3358 "14_-46_-58" 
3359 "14_-46_-52" 
3360 "14_-46_-22" 
3361 "14_-46_-16" 
3362 "14_-46_-10" 
3363 "14_-46_-4" 
3364 "14_-46_2" 
3365 "14_-46_44" 
3366 "14_-46_50" 
3367 "14_-46_56" 
3368 "14_-46_62" 
3369 "14_-46_68" 
3370 "14_-40_-46" 
3371 "14_-40_-22" 
3372 "14_-40_-16" 
3373 "14_-40_-10" 
3374 "14_-40_-4" 
3375 "14_-40_38" 
3376 "14_-40_44" 
3377 "14_-40_50" 
3378 "14_-40_56" 
3379 "14_-40_62" 
3380 "14_-40_68" 
3381 "14_-40_74" 
3382 "14_-34_-40" 
3383 "14_-34_-34" 
3384 "14_-34_-28" 
3385 "14_-34_-16" 
3386 "14_-34_-10" 
3387 "14_-34_-4" 
3388 "14_-34_2" 
3389 "14_-34_38" 
3390 "14_-34_44" 
3391 "14_-34_50" 
3392 "14_-34_62" 
3393 "14_-34_68" 
3394 "14_-34_74" 
3395 "14_-28_-40" 
3396 "14_-28_-34" 
3397 "14_-28_-28" 
3398 "14_-28_-22" 
3399 "14_-28_-16" 
3400 "14_-28_2" 
3401 "14_-28_8" 
3402 "14_-28_14" 
3403 "14_-28_38" 
3404 "14_-28_44" 
3405 "14_-28_68" 
3406 "14_-28_74" 
3407 "14_-22_-34" 
3408 "14_-22_-28" 
3409 "14_-22_-22" 
3410 "14_-22_2" 
3411 "14_-22_8" 
3412 "14_-22_14" 
3413 "14_-22_44" 
3414 "14_-22_68" 
3415 "14_-22_74" 
3416 "14_-16_-28" 
3417 "14_-16_-22" 
3418 "14_-16_2" 
3419 "14_-16_8" 
3420 "14_-16_14" 
3421 "14_-16_20" 
3422 "14_-16_68" 
3423 "14_-16_74" 
3424 "14_-10_-16" 
3425 "14_-10_2" 
3426 "14_-10_8" 
3427 "14_-10_14" 
3428 "14_-10_20" 
3429 "14_-10_62" 
3430 "14_-10_68" 
3431 "14_-10_74" 
3432 "14_-4_-16" 
3433 "14_-4_-4" 
3434 "14_-4_2" 
3435 "14_-4_8" 
3436 "14_-4_14" 
3437 "14_-4_20" 
3438 "14_-4_62" 
3439 "14_-4_68" 
3440 "14_-4_74" 
3441 "14_2_-10" 
3442 "14_2_-4" 
3443 "14_2_2" 
3444 "14_2_20" 
3445 "14_2_62" 
3446 "14_2_68" 
3447 "14_8_-16" 
3448 "14_8_-4" 
3449 "14_8_14" 
3450 "14_8_20" 
3451 "14_8_62" 
3452 "14_8_68" 
3453 "14_14_-16" 
3454 "14_14_-10" 
3455 "14_14_-4" 
3456 "14_14_2" 
3457 "14_14_8" 
3458 "14_14_14" 
3459 "14_14_62" 
3460 "14_14_68" 
3461 "14_20_-16" 
3462 "14_20_-4" 
3463 "14_20_2" 
3464 "14_20_8" 
3465 "14_20_56" 
3466 "14_20_62" 
3467 "14_26_56" 
3468 "14_32_-22" 
3469 "14_32_50" 
3470 "14_32_56" 
3471 "14_38_-22" 
3472 "14_38_50" 
3473 "14_44_-22" 
3474 "14_44_38" 
3475 "14_44_44" 
3476 "14_44_50" 
3477 "14_50_32" 
3478 "14_50_38" 
3479 "14_56_26" 
3480 "14_56_32" 
3481 "14_62_-10" 
3482 "14_62_14" 
3483 "14_62_20" 
3484 "14_62_26" 
3485 "14_68_-4" 
3486 "14_68_2" 
3487 "14_68_8" 
3488 "14_68_14" 
3489 "20_-94_-16" 
3490 "20_-94_-10" 
3491 "20_-94_-4" 
3492 "20_-94_2" 
3493 "20_-94_8" 
3494 "20_-94_14" 
3495 "20_-94_20" 
3496 "20_-88_-28" 
3497 "20_-88_-16" 
3498 "20_-88_-10" 
3499 "20_-88_-4" 
3500 "20_-88_20" 
3501 "20_-88_26" 
3502 "20_-88_32" 
3503 "20_-82_-46" 
3504 "20_-82_-40" 
3505 "20_-82_-34" 
3506 "20_-82_-28" 
3507 "20_-82_-22" 
3508 "20_-82_-16" 
3509 "20_-82_-10" 
3510 "20_-82_-4" 
3511 "20_-82_26" 
3512 "20_-82_32" 
3513 "20_-82_38" 
3514 "20_-82_44" 
3515 "20_-76_-52" 
3516 "20_-76_-46" 
3517 "20_-76_-40" 
3518 "20_-76_-34" 
3519 "20_-76_-28" 
3520 "20_-76_-22" 
3521 "20_-76_-16" 
3522 "20_-76_-10" 
3523 "20_-76_-4" 
3524 "20_-76_26" 
3525 "20_-76_32" 
3526 "20_-76_38" 
3527 "20_-76_44" 
3528 "20_-76_50" 
3529 "20_-70_-52" 
3530 "20_-70_-46" 
3531 "20_-70_-34" 
3532 "20_-70_-28" 
3533 "20_-70_-22" 
3534 "20_-70_-10" 
3535 "20_-70_-4" 
3536 "20_-70_2" 
3537 "20_-70_8" 
3538 "20_-70_20" 
3539 "20_-70_26" 
3540 "20_-70_32" 
3541 "20_-70_38" 
3542 "20_-70_44" 
3543 "20_-70_50" 
3544 "20_-70_56" 
3545 "20_-64_-58" 
3546 "20_-64_-52" 
3547 "20_-64_-46" 
3548 "20_-64_-28" 
3549 "20_-64_-22" 
3550 "20_-64_-10" 
3551 "20_-64_-4" 
3552 "20_-64_2" 
3553 "20_-64_8" 
3554 "20_-64_14" 
3555 "20_-64_20" 
3556 "20_-64_26" 
3557 "20_-64_32" 
3558 "20_-64_38" 
3559 "20_-64_44" 
3560 "20_-64_50" 
3561 "20_-64_56" 
3562 "20_-64_62" 
3563 "20_-58_-58" 
3564 "20_-58_-52" 
3565 "20_-58_-28" 
3566 "20_-58_-22" 
3567 "20_-58_-10" 
3568 "20_-58_-4" 
3569 "20_-58_2" 
3570 "20_-58_8" 
3571 "20_-58_14" 
3572 "20_-58_20" 
3573 "20_-58_26" 
3574 "20_-58_56" 
3575 "20_-58_62" 
3576 "20_-52_-58" 
3577 "20_-52_-52" 
3578 "20_-52_-22" 
3579 "20_-52_-16" 
3580 "20_-52_-10" 
3581 "20_-52_-4" 
3582 "20_-52_2" 
3583 "20_-52_8" 
3584 "20_-52_56" 
3585 "20_-52_62" 
3586 "20_-52_68" 
3587 "20_-46_-58" 
3588 "20_-46_-52" 
3589 "20_-46_-22" 
3590 "20_-46_-16" 
3591 "20_-46_-10" 
3592 "20_-46_-4" 
3593 "20_-46_2" 
3594 "20_-46_62" 
3595 "20_-46_68" 
3596 "20_-40_-52" 
3597 "20_-40_-46" 
3598 "20_-40_-22" 
3599 "20_-40_-16" 
3600 "20_-40_-10" 
3601 "20_-40_-4" 
3602 "20_-40_62" 
3603 "20_-40_68" 
3604 "20_-40_74" 
3605 "20_-34_-46" 
3606 "20_-34_-28" 
3607 "20_-34_-22" 
3608 "20_-34_-16" 
3609 "20_-34_-10" 
3610 "20_-34_-4" 
3611 "20_-34_2" 
3612 "20_-34_62" 
3613 "20_-34_68" 
3614 "20_-34_74" 
3615 "20_-28_-34" 
3616 "20_-28_-28" 
3617 "20_-28_-22" 
3618 "20_-28_-16" 
3619 "20_-28_2" 
3620 "20_-28_8" 
3621 "20_-28_62" 
3622 "20_-28_68" 
3623 "20_-28_74" 
3624 "20_-22_-28" 
3625 "20_-22_-22" 
3626 "20_-22_2" 
3627 "20_-22_8" 
3628 "20_-22_14" 
3629 "20_-22_62" 
3630 "20_-22_68" 
3631 "20_-22_74" 
3632 "20_-16_-28" 
3633 "20_-16_-16" 
3634 "20_-16_62" 
3635 "20_-16_68" 
3636 "20_-16_74" 
3637 "20_-10_-22" 
3638 "20_-10_-16" 
3639 "20_-10_-10" 
3640 "20_-10_-4" 
3641 "20_-10_2" 
3642 "20_-10_56" 
3643 "20_-10_62" 
3644 "20_-10_68" 
3645 "20_-10_74" 
3646 "20_-4_-22" 
3647 "20_-4_-16" 
3648 "20_-4_-10" 
3649 "20_-4_-4" 
3650 "20_-4_2" 
3651 "20_-4_56" 
3652 "20_-4_62" 
3653 "20_-4_68" 
3654 "20_2_-16" 
3655 "20_2_-4" 
3656 "20_2_2" 
3657 "20_2_56" 
3658 "20_2_62" 
3659 "20_2_68" 
3660 "20_8_-16" 
3661 "20_8_-10" 
3662 "20_8_-4" 
3663 "20_8_2" 
3664 "20_8_56" 
3665 "20_8_62" 
3666 "20_8_68" 
3667 "20_14_-10" 
3668 "20_14_-4" 
3669 "20_14_2" 
3670 "20_14_50" 
3671 "20_14_56" 
3672 "20_14_62" 
3673 "20_20_-4" 
3674 "20_20_50" 
3675 "20_20_56" 
3676 "20_20_62" 
3677 "20_26_-22" 
3678 "20_26_-16" 
3679 "20_26_44" 
3680 "20_26_50" 
3681 "20_26_56" 
3682 "20_32_-22" 
3683 "20_32_-16" 
3684 "20_32_38" 
3685 "20_32_44" 
3686 "20_32_50" 
3687 "20_32_56" 
3688 "20_38_-22" 
3689 "20_38_-16" 
3690 "20_38_38" 
3691 "20_38_44" 
3692 "20_38_50" 
3693 "20_44_-16" 
3694 "20_44_32" 
3695 "20_44_38" 
3696 "20_44_44" 
3697 "20_50_-16" 
3698 "20_50_26" 
3699 "20_50_32" 
3700 "20_50_38" 
3701 "20_56_-16" 
3702 "20_56_20" 
3703 "20_56_26" 
3704 "20_62_-10" 
3705 "20_62_-4" 
3706 "20_62_2" 
3707 "20_62_8" 
3708 "20_62_14" 
3709 "20_62_20" 
3710 "20_62_26" 
3711 "20_68_-4" 
3712 "20_68_2" 
3713 "20_68_8" 
3714 "20_68_14" 
3715 "26_-94_-16" 
3716 "26_-94_-10" 
3717 "26_-94_-4" 
3718 "26_-94_2" 
3719 "26_-94_8" 
3720 "26_-94_14" 
3721 "26_-88_-16" 
3722 "26_-88_-10" 
3723 "26_-88_-4" 
3724 "26_-88_8" 
3725 "26_-88_14" 
3726 "26_-88_20" 
3727 "26_-88_26" 
3728 "26_-82_-46" 
3729 "26_-82_-40" 
3730 "26_-82_-34" 
3731 "26_-82_-28" 
3732 "26_-82_-22" 
3733 "26_-82_-16" 
3734 "26_-82_-10" 
3735 "26_-82_20" 
3736 "26_-82_26" 
3737 "26_-82_32" 
3738 "26_-82_38" 
3739 "26_-76_-52" 
3740 "26_-76_-46" 
3741 "26_-76_-40" 
3742 "26_-76_-34" 
3743 "26_-76_-28" 
3744 "26_-76_-22" 
3745 "26_-76_-16" 
3746 "26_-76_-10" 
3747 "26_-76_-4" 
3748 "26_-76_26" 
3749 "26_-76_32" 
3750 "26_-76_38" 
3751 "26_-76_44" 
3752 "26_-76_50" 
3753 "26_-70_-52" 
3754 "26_-70_-46" 
3755 "26_-70_-40" 
3756 "26_-70_-34" 
3757 "26_-70_-28" 
3758 "26_-70_-22" 
3759 "26_-70_-16" 
3760 "26_-70_-10" 
3761 "26_-70_-4" 
3762 "26_-70_32" 
3763 "26_-70_38" 
3764 "26_-70_44" 
3765 "26_-70_50" 
3766 "26_-64_-58" 
3767 "26_-64_-52" 
3768 "26_-64_-28" 
3769 "26_-64_-22" 
3770 "26_-64_-10" 
3771 "26_-64_-4" 
3772 "26_-64_2" 
3773 "26_-64_8" 
3774 "26_-64_32" 
3775 "26_-64_38" 
3776 "26_-64_44" 
3777 "26_-64_50" 
3778 "26_-64_56" 
3779 "26_-58_-58" 
3780 "26_-58_-52" 
3781 "26_-58_-28" 
3782 "26_-58_-22" 
3783 "26_-58_-10" 
3784 "26_-58_-4" 
3785 "26_-58_2" 
3786 "26_-58_8" 
3787 "26_-58_38" 
3788 "26_-58_44" 
3789 "26_-58_50" 
3790 "26_-58_56" 
3791 "26_-58_62" 
3792 "26_-52_-58" 
3793 "26_-52_-52" 
3794 "26_-52_-28" 
3795 "26_-52_-22" 
3796 "26_-52_-16" 
3797 "26_-52_-10" 
3798 "26_-52_-4" 
3799 "26_-52_50" 
3800 "26_-52_56" 
3801 "26_-52_62" 
3802 "26_-46_-52" 
3803 "26_-46_-28" 
3804 "26_-46_-22" 
3805 "26_-46_-16" 
3806 "26_-46_-10" 
3807 "26_-46_-4" 
3808 "26_-46_50" 
3809 "26_-46_56" 
3810 "26_-46_62" 
3811 "26_-46_68" 
3812 "26_-40_-52" 
3813 "26_-40_-46" 
3814 "26_-40_-28" 
3815 "26_-40_-22" 
3816 "26_-40_-16" 
3817 "26_-40_-10" 
3818 "26_-40_-4" 
3819 "26_-40_50" 
3820 "26_-40_56" 
3821 "26_-40_62" 
3822 "26_-40_68" 
3823 "26_-34_-34" 
3824 "26_-34_-28" 
3825 "26_-34_-22" 
3826 "26_-34_-16" 
3827 "26_-34_-10" 
3828 "26_-34_-4" 
3829 "26_-34_56" 
3830 "26_-34_62" 
3831 "26_-34_68" 
3832 "26_-28_-22" 
3833 "26_-28_-16" 
3834 "26_-28_-10" 
3835 "26_-28_56" 
3836 "26_-28_62" 
3837 "26_-28_68" 
3838 "26_-28_74" 
3839 "26_-22_-22" 
3840 "26_-22_-16" 
3841 "26_-22_56" 
3842 "26_-22_62" 
3843 "26_-22_68" 
3844 "26_-22_74" 
3845 "26_-16_-28" 
3846 "26_-16_-22" 
3847 "26_-16_-16" 
3848 "26_-16_-4" 
3849 "26_-16_2" 
3850 "26_-16_56" 
3851 "26_-16_62" 
3852 "26_-16_68" 
3853 "26_-10_-28" 
3854 "26_-10_-22" 
3855 "26_-10_-16" 
3856 "26_-10_-10" 
3857 "26_-10_-4" 
3858 "26_-10_2" 
3859 "26_-10_8" 
3860 "26_-10_50" 
3861 "26_-10_56" 
3862 "26_-10_62" 
3863 "26_-10_68" 
3864 "26_-4_-22" 
3865 "26_-4_-16" 
3866 "26_-4_-10" 
3867 "26_-4_-4" 
3868 "26_-4_2" 
3869 "26_-4_8" 
3870 "26_-4_50" 
3871 "26_-4_56" 
3872 "26_-4_62" 
3873 "26_-4_68" 
3874 "26_2_-4" 
3875 "26_2_2" 
3876 "26_2_8" 
3877 "26_2_50" 
3878 "26_2_56" 
3879 "26_2_62" 
3880 "26_2_68" 
3881 "26_8_-28" 
3882 "26_8_-22" 
3883 "26_8_-16" 
3884 "26_8_-4" 
3885 "26_8_2" 
3886 "26_8_8" 
3887 "26_8_50" 
3888 "26_8_56" 
3889 "26_8_62" 
3890 "26_14_-16" 
3891 "26_14_-4" 
3892 "26_14_2" 
3893 "26_14_44" 
3894 "26_14_50" 
3895 "26_14_56" 
3896 "26_14_62" 
3897 "26_20_-16" 
3898 "26_20_44" 
3899 "26_20_50" 
3900 "26_20_56" 
3901 "26_26_-22" 
3902 "26_26_-16" 
3903 "26_26_38" 
3904 "26_26_44" 
3905 "26_26_50" 
3906 "26_26_56" 
3907 "26_32_-16" 
3908 "26_32_-10" 
3909 "26_32_32" 
3910 "26_32_38" 
3911 "26_32_44" 
3912 "26_32_50" 
3913 "26_38_-16" 
3914 "26_38_-10" 
3915 "26_38_26" 
3916 "26_38_32" 
3917 "26_38_38" 
3918 "26_38_44" 
3919 "26_44_-16" 
3920 "26_44_-10" 
3921 "26_44_20" 
3922 "26_44_26" 
3923 "26_44_32" 
3924 "26_44_38" 
3925 "26_50_-16" 
3926 "26_50_-10" 
3927 "26_50_8" 
3928 "26_50_14" 
3929 "26_50_20" 
3930 "26_50_26" 
3931 "26_50_32" 
3932 "26_50_38" 
3933 "26_56_-16" 
3934 "26_56_-10" 
3935 "26_56_-4" 
3936 "26_56_2" 
3937 "26_56_8" 
3938 "26_56_14" 
3939 "26_56_20" 
3940 "26_56_26" 
3941 "26_62_-10" 
3942 "26_62_-4" 
3943 "26_62_2" 
3944 "26_62_8" 
3945 "26_62_14" 
3946 "26_62_20" 
3947 "26_68_2" 
3948 "32_-88_-16" 
3949 "32_-88_-10" 
3950 "32_-88_-4" 
3951 "32_-88_2" 
3952 "32_-88_8" 
3953 "32_-88_14" 
3954 "32_-88_20" 
3955 "32_-82_-40" 
3956 "32_-82_-34" 
3957 "32_-82_-28" 
3958 "32_-82_-22" 
3959 "32_-82_-16" 
3960 "32_-82_-10" 
3961 "32_-82_-4" 
3962 "32_-82_2" 
3963 "32_-82_8" 
3964 "32_-82_14" 
3965 "32_-82_20" 
3966 "32_-82_26" 
3967 "32_-82_32" 
3968 "32_-76_-52" 
3969 "32_-76_-46" 
3970 "32_-76_-40" 
3971 "32_-76_-34" 
3972 "32_-76_-28" 
3973 "32_-76_-22" 
3974 "32_-76_-16" 
3975 "32_-76_-10" 
3976 "32_-76_20" 
3977 "32_-76_26" 
3978 "32_-76_32" 
3979 "32_-76_38" 
3980 "32_-76_44" 
3981 "32_-70_-52" 
3982 "32_-70_-46" 
3983 "32_-70_-40" 
3984 "32_-70_-34" 
3985 "32_-70_-28" 
3986 "32_-70_-22" 
3987 "32_-70_-16" 
3988 "32_-70_-10" 
3989 "32_-70_26" 
3990 "32_-70_32" 
3991 "32_-70_38" 
3992 "32_-70_44" 
3993 "32_-70_50" 
3994 "32_-64_-58" 
3995 "32_-64_-52" 
3996 "32_-64_-46" 
3997 "32_-64_-40" 
3998 "32_-64_-34" 
3999 "32_-64_-28" 
4000 "32_-64_-22" 
4001 "32_-64_-16" 
4002 "32_-64_-10" 
4003 "32_-64_32" 
4004 "32_-64_38" 
4005 "32_-64_44" 
4006 "32_-64_50" 
4007 "32_-64_56" 
4008 "32_-58_-58" 
4009 "32_-58_-52" 
4010 "32_-58_-34" 
4011 "32_-58_-28" 
4012 "32_-58_-22" 
4013 "32_-58_-16" 
4014 "32_-58_-10" 
4015 "32_-58_38" 
4016 "32_-58_44" 
4017 "32_-58_50" 
4018 "32_-58_56" 
4019 "32_-52_-58" 
4020 "32_-52_-52" 
4021 "32_-52_-34" 
4022 "32_-52_-28" 
4023 "32_-52_-22" 
4024 "32_-52_-16" 
4025 "32_-52_-10" 
4026 "32_-52_44" 
4027 "32_-52_50" 
4028 "32_-52_56" 
4029 "32_-52_62" 
4030 "32_-46_-52" 
4031 "32_-46_-46" 
4032 "32_-46_-34" 
4033 "32_-46_-28" 
4034 "32_-46_-16" 
4035 "32_-46_-10" 
4036 "32_-46_38" 
4037 "32_-46_44" 
4038 "32_-46_50" 
4039 "32_-46_56" 
4040 "32_-46_62" 
4041 "32_-40_-34" 
4042 "32_-40_-28" 
4043 "32_-40_-22" 
4044 "32_-40_-16" 
4045 "32_-40_-10" 
4046 "32_-40_38" 
4047 "32_-40_44" 
4048 "32_-40_50" 
4049 "32_-40_56" 
4050 "32_-40_62" 
4051 "32_-40_68" 
4052 "32_-34_-22" 
4053 "32_-34_-16" 
4054 "32_-34_-10" 
4055 "32_-34_-4" 
4056 "32_-34_44" 
4057 "32_-34_50" 
4058 "32_-34_56" 
4059 "32_-34_62" 
4060 "32_-34_68" 
4061 "32_-28_-22" 
4062 "32_-28_-16" 
4063 "32_-28_-10" 
4064 "32_-28_50" 
4065 "32_-28_56" 
4066 "32_-28_62" 
4067 "32_-28_68" 
4068 "32_-22_-22" 
4069 "32_-22_-16" 
4070 "32_-22_-10" 
4071 "32_-22_50" 
4072 "32_-22_56" 
4073 "32_-22_62" 
4074 "32_-22_68" 
4075 "32_-16_-28" 
4076 "32_-16_-22" 
4077 "32_-16_-16" 
4078 "32_-16_2" 
4079 "32_-16_8" 
4080 "32_-16_56" 
4081 "32_-16_62" 
4082 "32_-16_68" 
4083 "32_-10_-28" 
4084 "32_-10_-22" 
4085 "32_-10_-4" 
4086 "32_-10_2" 
4087 "32_-10_8" 
4088 "32_-10_50" 
4089 "32_-10_56" 
4090 "32_-10_62" 
4091 "32_-10_68" 
4092 "32_-4_-40" 
4093 "32_-4_-34" 
4094 "32_-4_-4" 
4095 "32_-4_2" 
4096 "32_-4_8" 
4097 "32_-4_44" 
4098 "32_-4_50" 
4099 "32_-4_56" 
4100 "32_-4_62" 
4101 "32_2_-40" 
4102 "32_2_8" 
4103 "32_2_50" 
4104 "32_2_56" 
4105 "32_2_62" 
4106 "32_8_-34" 
4107 "32_8_-28" 
4108 "32_8_-22" 
4109 "32_8_-16" 
4110 "32_8_8" 
4111 "32_8_50" 
4112 "32_8_56" 
4113 "32_8_62" 
4114 "32_14_-22" 
4115 "32_14_-16" 
4116 "32_14_-10" 
4117 "32_14_8" 
4118 "32_14_44" 
4119 "32_14_50" 
4120 "32_14_56" 
4121 "32_20_-16" 
4122 "32_20_-10" 
4123 "32_20_-4" 
4124 "32_20_2" 
4125 "32_20_8" 
4126 "32_20_44" 
4127 "32_20_50" 
4128 "32_20_56" 
4129 "32_26_-16" 
4130 "32_26_-10" 
4131 "32_26_-4" 
4132 "32_26_2" 
4133 "32_26_8" 
4134 "32_26_32" 
4135 "32_26_38" 
4136 "32_26_44" 
4137 "32_26_50" 
4138 "32_32_-16" 
4139 "32_32_-10" 
4140 "32_32_26" 
4141 "32_32_32" 
4142 "32_32_38" 
4143 "32_32_44" 
4144 "32_38_-16" 
4145 "32_38_-10" 
4146 "32_38_26" 
4147 "32_38_32" 
4148 "32_38_38" 
4149 "32_44_-16" 
4150 "32_44_-10" 
4151 "32_44_20" 
4152 "32_44_26" 
4153 "32_44_32" 
4154 "32_44_38" 
4155 "32_50_-16" 
4156 "32_50_-10" 
4157 "32_50_2" 
4158 "32_50_8" 
4159 "32_50_14" 
4160 "32_50_20" 
4161 "32_50_26" 
4162 "32_50_32" 
4163 "32_56_-10" 
4164 "32_56_-4" 
4165 "32_56_2" 
4166 "32_56_8" 
4167 "32_56_14" 
4168 "32_56_20" 
4169 "32_62_-10" 
4170 "32_62_-4" 
4171 "32_62_2" 
4172 "32_62_8" 
4173 "32_62_14" 
4174 "38_-88_-4" 
4175 "38_-88_2" 
4176 "38_-88_8" 
4177 "38_-82_-34" 
4178 "38_-82_-16" 
4179 "38_-82_-10" 
4180 "38_-82_-4" 
4181 "38_-82_2" 
4182 "38_-82_8" 
4183 "38_-82_14" 
4184 "38_-82_20" 
4185 "38_-82_26" 
4186 "38_-76_-46" 
4187 "38_-76_-40" 
4188 "38_-76_-34" 
4189 "38_-76_-28" 
4190 "38_-76_-22" 
4191 "38_-76_-16" 
4192 "38_-76_-10" 
4193 "38_-76_8" 
4194 "38_-76_14" 
4195 "38_-76_20" 
4196 "38_-76_26" 
4197 "38_-76_32" 
4198 "38_-76_38" 
4199 "38_-70_-52" 
4200 "38_-70_-46" 
4201 "38_-70_-40" 
4202 "38_-70_-34" 
4203 "38_-70_-28" 
4204 "38_-70_-22" 
4205 "38_-70_-16" 
4206 "38_-70_-10" 
4207 "38_-70_14" 
4208 "38_-70_20" 
4209 "38_-70_26" 
4210 "38_-70_32" 
4211 "38_-70_38" 
4212 "38_-70_44" 
4213 "38_-64_-58" 
4214 "38_-64_-52" 
4215 "38_-64_-46" 
4216 "38_-64_-40" 
4217 "38_-64_-34" 
4218 "38_-64_-28" 
4219 "38_-64_-22" 
4220 "38_-64_-16" 
4221 "38_-64_-10" 
4222 "38_-64_26" 
4223 "38_-64_32" 
4224 "38_-64_38" 
4225 "38_-64_44" 
4226 "38_-64_50" 
4227 "38_-58_-58" 
4228 "38_-58_-52" 
4229 "38_-58_-46" 
4230 "38_-58_-40" 
4231 "38_-58_-34" 
4232 "38_-58_-28" 
4233 "38_-58_-22" 
4234 "38_-58_-16" 
4235 "38_-58_-10" 
4236 "38_-58_38" 
4237 "38_-58_44" 
4238 "38_-58_50" 
4239 "38_-58_56" 
4240 "38_-52_-52" 
4241 "38_-52_-46" 
4242 "38_-52_-34" 
4243 "38_-52_-28" 
4244 "38_-52_-22" 
4245 "38_-52_-16" 
4246 "38_-52_38" 
4247 "38_-52_44" 
4248 "38_-52_50" 
4249 "38_-52_56" 
4250 "38_-52_62" 
4251 "38_-46_-52" 
4252 "38_-46_-46" 
4253 "38_-46_-40" 
4254 "38_-46_-34" 
4255 "38_-46_-28" 
4256 "38_-46_-22" 
4257 "38_-46_-16" 
4258 "38_-46_38" 
4259 "38_-46_44" 
4260 "38_-46_50" 
4261 "38_-46_56" 
4262 "38_-46_62" 
4263 "38_-40_-22" 
4264 "38_-40_-16" 
4265 "38_-40_38" 
4266 "38_-40_44" 
4267 "38_-40_50" 
4268 "38_-40_56" 
4269 "38_-40_62" 
4270 "38_-34_-22" 
4271 "38_-34_-16" 
4272 "38_-34_20" 
4273 "38_-34_38" 
4274 "38_-34_44" 
4275 "38_-34_50" 
4276 "38_-34_56" 
4277 "38_-34_62" 
4278 "38_-28_-22" 
4279 "38_-28_14" 
4280 "38_-28_20" 
4281 "38_-28_44" 
4282 "38_-28_50" 
4283 "38_-28_56" 
4284 "38_-28_62" 
4285 "38_-28_68" 
4286 "38_-22_-22" 
4287 "38_-22_2" 
4288 "38_-22_8" 
4289 "38_-22_14" 
4290 "38_-22_20" 
4291 "38_-22_44" 
4292 "38_-22_50" 
4293 "38_-22_56" 
4294 "38_-22_62" 
4295 "38_-22_68" 
4296 "38_-16_-28" 
4297 "38_-16_-22" 
4298 "38_-16_-4" 
4299 "38_-16_2" 
4300 "38_-16_8" 
4301 "38_-16_14" 
4302 "38_-16_20" 
4303 "38_-16_38" 
4304 "38_-16_44" 
4305 "38_-16_50" 
4306 "38_-16_56" 
4307 "38_-16_62" 
4308 "38_-10_-34" 
4309 "38_-10_-28" 
4310 "38_-10_-10" 
4311 "38_-10_-4" 
4312 "38_-10_2" 
4313 "38_-10_8" 
4314 "38_-10_14" 
4315 "38_-10_20" 
4316 "38_-10_44" 
4317 "38_-10_50" 
4318 "38_-10_56" 
4319 "38_-10_62" 
4320 "38_-4_-40" 
4321 "38_-4_-34" 
4322 "38_-4_-10" 
4323 "38_-4_-4" 
4324 "38_-4_2" 
4325 "38_-4_8" 
4326 "38_-4_14" 
4327 "38_-4_44" 
4328 "38_-4_50" 
4329 "38_-4_56" 
4330 "38_-4_62" 
4331 "38_2_-40" 
4332 "38_2_-16" 
4333 "38_2_-10" 
4334 "38_2_-4" 
4335 "38_2_2" 
4336 "38_2_8" 
4337 "38_2_14" 
4338 "38_2_32" 
4339 "38_2_38" 
4340 "38_2_44" 
4341 "38_2_50" 
4342 "38_2_56" 
4343 "38_8_-22" 
4344 "38_8_-16" 
4345 "38_8_-10" 
4346 "38_8_-4" 
4347 "38_8_2" 
4348 "38_8_8" 
4349 "38_8_26" 
4350 "38_8_32" 
4351 "38_8_38" 
4352 "38_8_44" 
4353 "38_8_50" 
4354 "38_8_56" 
4355 "38_14_-34" 
4356 "38_14_-10" 
4357 "38_14_-4" 
4358 "38_14_2" 
4359 "38_14_8" 
4360 "38_14_26" 
4361 "38_14_32" 
4362 "38_14_38" 
4363 "38_14_44" 
4364 "38_14_50" 
4365 "38_14_56" 
4366 "38_20_-10" 
4367 "38_20_-4" 
4368 "38_20_2" 
4369 "38_20_8" 
4370 "38_20_26" 
4371 "38_20_32" 
4372 "38_20_38" 
4373 "38_20_44" 
4374 "38_20_50" 
4375 "38_26_-16" 
4376 "38_26_-10" 
4377 "38_26_-4" 
4378 "38_26_2" 
4379 "38_26_8" 
4380 "38_26_20" 
4381 "38_26_26" 
4382 "38_26_32" 
4383 "38_26_38" 
4384 "38_26_44" 
4385 "38_32_-16" 
4386 "38_32_-10" 
4387 "38_32_-4" 
4388 "38_32_14" 
4389 "38_32_20" 
4390 "38_32_26" 
4391 "38_32_32" 
4392 "38_32_38" 
4393 "38_38_-16" 
4394 "38_38_-10" 
4395 "38_38_8" 
4396 "38_38_14" 
4397 "38_38_20" 
4398 "38_38_26" 
4399 "38_38_32" 
4400 "38_38_38" 
4401 "38_44_-16" 
4402 "38_44_-10" 
4403 "38_44_2" 
4404 "38_44_8" 
4405 "38_44_14" 
4406 "38_44_20" 
4407 "38_44_26" 
4408 "38_44_32" 
4409 "38_50_-10" 
4410 "38_50_-4" 
4411 "38_50_2" 
4412 "38_50_8" 
4413 "38_50_14" 
4414 "38_50_20" 
4415 "38_50_26" 
4416 "38_56_-10" 
4417 "38_56_-4" 
4418 "38_56_2" 
4419 "38_56_8" 
4420 "38_56_14" 
4421 "38_62_-4" 
4422 "38_62_2" 
4423 "44_-82_-4" 
4424 "44_-82_2" 
4425 "44_-82_8" 
4426 "44_-82_14" 
4427 "44_-76_-34" 
4428 "44_-76_-16" 
4429 "44_-76_-10" 
4430 "44_-76_-4" 
4431 "44_-76_2" 
4432 "44_-76_8" 
4433 "44_-76_14" 
4434 "44_-76_20" 
4435 "44_-76_26" 
4436 "44_-76_32" 
4437 "44_-70_-46" 
4438 "44_-70_-40" 
4439 "44_-70_-34" 
4440 "44_-70_-28" 
4441 "44_-70_-22" 
4442 "44_-70_-16" 
4443 "44_-70_-10" 
4444 "44_-70_-4" 
4445 "44_-70_2" 
4446 "44_-70_8" 
4447 "44_-70_14" 
4448 "44_-70_20" 
4449 "44_-70_26" 
4450 "44_-70_32" 
4451 "44_-70_38" 
4452 "44_-64_-52" 
4453 "44_-64_-46" 
4454 "44_-64_-40" 
4455 "44_-64_-34" 
4456 "44_-64_-28" 
4457 "44_-64_-22" 
4458 "44_-64_-16" 
4459 "44_-64_-10" 
4460 "44_-64_-4" 
4461 "44_-64_2" 
4462 "44_-64_8" 
4463 "44_-64_14" 
4464 "44_-64_20" 
4465 "44_-64_26" 
4466 "44_-64_32" 
4467 "44_-64_38" 
4468 "44_-64_44" 
4469 "44_-58_-52" 
4470 "44_-58_-46" 
4471 "44_-58_-40" 
4472 "44_-58_-34" 
4473 "44_-58_-28" 
4474 "44_-58_-22" 
4475 "44_-58_-16" 
4476 "44_-58_-10" 
4477 "44_-58_-4" 
4478 "44_-58_2" 
4479 "44_-58_8" 
4480 "44_-58_14" 
4481 "44_-58_20" 
4482 "44_-58_26" 
4483 "44_-58_32" 
4484 "44_-58_38" 
4485 "44_-58_44" 
4486 "44_-58_50" 
4487 "44_-52_-46" 
4488 "44_-52_-40" 
4489 "44_-52_-34" 
4490 "44_-52_-28" 
4491 "44_-52_-22" 
4492 "44_-52_-16" 
4493 "44_-52_-10" 
4494 "44_-52_14" 
4495 "44_-52_20" 
4496 "44_-52_26" 
4497 "44_-52_32" 
4498 "44_-52_38" 
4499 "44_-52_44" 
4500 "44_-52_50" 
4501 "44_-52_56" 
4502 "44_-46_-46" 
4503 "44_-46_-40" 
4504 "44_-46_-34" 
4505 "44_-46_-22" 
4506 "44_-46_-16" 
4507 "44_-46_14" 
4508 "44_-46_20" 
4509 "44_-46_38" 
4510 "44_-46_44" 
4511 "44_-46_50" 
4512 "44_-46_56" 
4513 "44_-40_-22" 
4514 "44_-40_-16" 
4515 "44_-40_38" 
4516 "44_-40_44" 
4517 "44_-40_50" 
4518 "44_-40_56" 
4519 "44_-40_62" 
4520 "44_-34_-22" 
4521 "44_-34_2" 
4522 "44_-34_14" 
4523 "44_-34_20" 
4524 "44_-34_26" 
4525 "44_-34_38" 
4526 "44_-34_44" 
4527 "44_-34_50" 
4528 "44_-34_56" 
4529 "44_-34_62" 
4530 "44_-28_-22" 
4531 "44_-28_14" 
4532 "44_-28_20" 
4533 "44_-28_38" 
4534 "44_-28_44" 
4535 "44_-28_50" 
4536 "44_-28_56" 
4537 "44_-28_62" 
4538 "44_-22_-22" 
4539 "44_-22_8" 
4540 "44_-22_14" 
4541 "44_-22_20" 
4542 "44_-22_38" 
4543 "44_-22_44" 
4544 "44_-22_50" 
4545 "44_-22_56" 
4546 "44_-22_62" 
4547 "44_-16_-28" 
4548 "44_-16_-4" 
4549 "44_-16_2" 
4550 "44_-16_8" 
4551 "44_-16_14" 
4552 "44_-16_20" 
4553 "44_-16_38" 
4554 "44_-16_44" 
4555 "44_-16_50" 
4556 "44_-16_56" 
4557 "44_-16_62" 
4558 "44_-10_-10" 
4559 "44_-10_-4" 
4560 "44_-10_2" 
4561 "44_-10_8" 
4562 "44_-10_14" 
4563 "44_-10_32" 
4564 "44_-10_38" 
4565 "44_-10_44" 
4566 "44_-10_50" 
4567 "44_-10_56" 
4568 "44_-4_-34" 
4569 "44_-4_-16" 
4570 "44_-4_-10" 
4571 "44_-4_-4" 
4572 "44_-4_2" 
4573 "44_-4_8" 
4574 "44_-4_14" 
4575 "44_-4_38" 
4576 "44_-4_44" 
4577 "44_-4_50" 
4578 "44_-4_56" 
4579 "44_2_-40" 
4580 "44_2_-34" 
4581 "44_2_-16" 
4582 "44_2_-10" 
4583 "44_2_-4" 
4584 "44_2_2" 
4585 "44_2_8" 
4586 "44_2_26" 
4587 "44_2_32" 
4588 "44_2_38" 
4589 "44_2_44" 
4590 "44_2_50" 
4591 "44_2_56" 
4592 "44_8_-34" 
4593 "44_8_-28" 
4594 "44_8_-22" 
4595 "44_8_-16" 
4596 "44_8_-10" 
4597 "44_8_-4" 
4598 "44_8_2" 
4599 "44_8_8" 
4600 "44_8_20" 
4601 "44_8_26" 
4602 "44_8_32" 
4603 "44_8_38" 
4604 "44_8_44" 
4605 "44_8_50" 
4606 "44_14_-28" 
4607 "44_14_-10" 
4608 "44_14_-4" 
4609 "44_14_2" 
4610 "44_14_8" 
4611 "44_14_26" 
4612 "44_14_32" 
4613 "44_14_38" 
4614 "44_14_44" 
4615 "44_14_50" 
4616 "44_20_-4" 
4617 "44_20_2" 
4618 "44_20_8" 
4619 "44_20_14" 
4620 "44_20_20" 
4621 "44_20_26" 
4622 "44_20_32" 
4623 "44_20_38" 
4624 "44_20_44" 
4625 "44_26_-10" 
4626 "44_26_-4" 
4627 "44_26_2" 
4628 "44_26_8" 
4629 "44_26_14" 
4630 "44_26_20" 
4631 "44_26_26" 
4632 "44_26_32" 
4633 "44_26_38" 
4634 "44_32_-10" 
4635 "44_32_-4" 
4636 "44_32_2" 
4637 "44_32_8" 
4638 "44_32_14" 
4639 "44_32_20" 
4640 "44_32_26" 
4641 "44_32_32" 
4642 "44_38_-16" 
4643 "44_38_-10" 
4644 "44_38_-4" 
4645 "44_38_2" 
4646 "44_38_8" 
4647 "44_38_14" 
4648 "44_38_20" 
4649 "44_38_26" 
4650 "44_44_-16" 
4651 "44_44_-10" 
4652 "44_44_-4" 
4653 "44_44_2" 
4654 "44_44_8" 
4655 "44_44_14" 
4656 "44_44_20" 
4657 "44_50_-10" 
4658 "44_50_-4" 
4659 "44_50_2" 
4660 "44_50_8" 
4661 "44_50_14" 
4662 "44_56_-4" 
4663 "44_56_2" 
4664 "44_56_8" 
4665 "50_-76_-10" 
4666 "50_-76_-4" 
4667 "50_-76_2" 
4668 "50_-76_8" 
4669 "50_-76_14" 
4670 "50_-70_-10" 
4671 "50_-70_-4" 
4672 "50_-70_2" 
4673 "50_-70_8" 
4674 "50_-70_14" 
4675 "50_-70_20" 
4676 "50_-70_26" 
4677 "50_-70_32" 
4678 "50_-64_-40" 
4679 "50_-64_-34" 
4680 "50_-64_-28" 
4681 "50_-64_-16" 
4682 "50_-64_-10" 
4683 "50_-64_-4" 
4684 "50_-64_2" 
4685 "50_-64_8" 
4686 "50_-64_14" 
4687 "50_-64_20" 
4688 "50_-64_26" 
4689 "50_-64_32" 
4690 "50_-64_38" 
4691 "50_-58_-34" 
4692 "50_-58_-28" 
4693 "50_-58_-22" 
4694 "50_-58_-16" 
4695 "50_-58_-10" 
4696 "50_-58_-4" 
4697 "50_-58_2" 
4698 "50_-58_8" 
4699 "50_-58_14" 
4700 "50_-58_20" 
4701 "50_-58_26" 
4702 "50_-58_32" 
4703 "50_-58_38" 
4704 "50_-58_44" 
4705 "50_-52_-40" 
4706 "50_-52_-34" 
4707 "50_-52_-28" 
4708 "50_-52_-22" 
4709 "50_-52_-16" 
4710 "50_-52_-10" 
4711 "50_-52_-4" 
4712 "50_-52_2" 
4713 "50_-52_8" 
4714 "50_-52_14" 
4715 "50_-52_20" 
4716 "50_-52_26" 
4717 "50_-52_32" 
4718 "50_-52_38" 
4719 "50_-52_44" 
4720 "50_-52_50" 
4721 "50_-46_-16" 
4722 "50_-46_-10" 
4723 "50_-46_8" 
4724 "50_-46_14" 
4725 "50_-46_20" 
4726 "50_-46_26" 
4727 "50_-46_32" 
4728 "50_-46_38" 
4729 "50_-46_44" 
4730 "50_-46_50" 
4731 "50_-46_56" 
4732 "50_-40_-16" 
4733 "50_-40_2" 
4734 "50_-40_8" 
4735 "50_-40_14" 
4736 "50_-40_20" 
4737 "50_-40_26" 
4738 "50_-40_32" 
4739 "50_-40_38" 
4740 "50_-40_44" 
4741 "50_-40_50" 
4742 "50_-40_56" 
4743 "50_-34_-4" 
4744 "50_-34_2" 
4745 "50_-34_8" 
4746 "50_-34_14" 
4747 "50_-34_20" 
4748 "50_-34_26" 
4749 "50_-34_32" 
4750 "50_-34_38" 
4751 "50_-34_44" 
4752 "50_-34_50" 
4753 "50_-34_56" 
4754 "50_-28_-22" 
4755 "50_-28_-4" 
4756 "50_-28_2" 
4757 "50_-28_8" 
4758 "50_-28_14" 
4759 "50_-28_20" 
4760 "50_-28_26" 
4761 "50_-28_32" 
4762 "50_-28_38" 
4763 "50_-28_44" 
4764 "50_-28_50" 
4765 "50_-28_56" 
4766 "50_-22_-10" 
4767 "50_-22_-4" 
4768 "50_-22_8" 
4769 "50_-22_14" 
4770 "50_-22_20" 
4771 "50_-22_32" 
4772 "50_-22_38" 
4773 "50_-22_44" 
4774 "50_-22_50" 
4775 "50_-22_56" 
4776 "50_-16_-16" 
4777 "50_-16_-10" 
4778 "50_-16_-4" 
4779 "50_-16_2" 
4780 "50_-16_8" 
4781 "50_-16_14" 
4782 "50_-16_20" 
4783 "50_-16_32" 
4784 "50_-16_38" 
4785 "50_-16_44" 
4786 "50_-16_50" 
4787 "50_-16_56" 
4788 "50_-10_-28" 
4789 "50_-10_-16" 
4790 "50_-10_-10" 
4791 "50_-10_-4" 
4792 "50_-10_2" 
4793 "50_-10_8" 
4794 "50_-10_14" 
4795 "50_-10_32" 
4796 "50_-10_38" 
4797 "50_-10_44" 
4798 "50_-10_50" 
4799 "50_-4_-34" 
4800 "50_-4_-28" 
4801 "50_-4_-22" 
4802 "50_-4_-16" 
4803 "50_-4_-10" 
4804 "50_-4_-4" 
4805 "50_-4_2" 
4806 "50_-4_8" 
4807 "50_-4_14" 
4808 "50_-4_32" 
4809 "50_-4_38" 
4810 "50_-4_44" 
4811 "50_-4_50" 
4812 "50_2_-40" 
4813 "50_2_-34" 
4814 "50_2_-28" 
4815 "50_2_-22" 
4816 "50_2_-16" 
4817 "50_2_-10" 
4818 "50_2_-4" 
4819 "50_2_2" 
4820 "50_2_8" 
4821 "50_2_14" 
4822 "50_2_20" 
4823 "50_2_26" 
4824 "50_2_32" 
4825 "50_2_38" 
4826 "50_2_44" 
4827 "50_2_50" 
4828 "50_8_-34" 
4829 "50_8_-28" 
4830 "50_8_-22" 
4831 "50_8_-16" 
4832 "50_8_-10" 
4833 "50_8_-4" 
4834 "50_8_2" 
4835 "50_8_8" 
4836 "50_8_14" 
4837 "50_8_20" 
4838 "50_8_26" 
4839 "50_8_32" 
4840 "50_8_38" 
4841 "50_8_44" 
4842 "50_14_-16" 
4843 "50_14_-10" 
4844 "50_14_-4" 
4845 "50_14_2" 
4846 "50_14_8" 
4847 "50_14_14" 
4848 "50_14_20" 
4849 "50_14_26" 
4850 "50_14_32" 
4851 "50_14_38" 
4852 "50_14_44" 
4853 "50_20_-4" 
4854 "50_20_2" 
4855 "50_20_8" 
4856 "50_20_14" 
4857 "50_20_20" 
4858 "50_20_26" 
4859 "50_20_32" 
4860 "50_20_38" 
4861 "50_26_-4" 
4862 "50_26_2" 
4863 "50_26_8" 
4864 "50_26_14" 
4865 "50_26_20" 
4866 "50_26_26" 
4867 "50_26_32" 
4868 "50_32_-10" 
4869 "50_32_-4" 
4870 "50_32_2" 
4871 "50_32_8" 
4872 "50_32_14" 
4873 "50_32_20" 
4874 "50_32_26" 
4875 "50_38_-16" 
4876 "50_38_-10" 
4877 "50_38_-4" 
4878 "50_38_2" 
4879 "50_38_8" 
4880 "50_38_14" 
4881 "50_38_20" 
4882 "50_44_-10" 
4883 "50_44_-4" 
4884 "50_44_2" 
4885 "50_44_8" 
4886 "56_-64_-10" 
4887 "56_-64_-4" 
4888 "56_-64_2" 
4889 "56_-64_8" 
4890 "56_-64_14" 
4891 "56_-64_20" 
4892 "56_-64_26" 
4893 "56_-58_-22" 
4894 "56_-58_-16" 
4895 "56_-58_-10" 
4896 "56_-58_-4" 
4897 "56_-58_2" 
4898 "56_-58_8" 
4899 "56_-58_14" 
4900 "56_-58_20" 
4901 "56_-58_26" 
4902 "56_-58_32" 
4903 "56_-58_38" 
4904 "56_-52_-22" 
4905 "56_-52_-16" 
4906 "56_-52_-10" 
4907 "56_-52_-4" 
4908 "56_-52_2" 
4909 "56_-52_8" 
4910 "56_-52_14" 
4911 "56_-52_20" 
4912 "56_-52_26" 
4913 "56_-52_32" 
4914 "56_-52_38" 
4915 "56_-52_44" 
4916 "56_-46_-16" 
4917 "56_-46_-10" 
4918 "56_-46_-4" 
4919 "56_-46_2" 
4920 "56_-46_8" 
4921 "56_-46_14" 
4922 "56_-46_20" 
4923 "56_-46_26" 
4924 "56_-46_32" 
4925 "56_-46_38" 
4926 "56_-46_44" 
4927 "56_-46_50" 
4928 "56_-40_-16" 
4929 "56_-40_-10" 
4930 "56_-40_-4" 
4931 "56_-40_2" 
4932 "56_-40_8" 
4933 "56_-40_14" 
4934 "56_-40_20" 
4935 "56_-40_26" 
4936 "56_-40_32" 
4937 "56_-40_38" 
4938 "56_-40_44" 
4939 "56_-40_50" 
4940 "56_-34_-16" 
4941 "56_-34_-4" 
4942 "56_-34_2" 
4943 "56_-34_8" 
4944 "56_-34_14" 
4945 "56_-34_20" 
4946 "56_-34_26" 
4947 "56_-34_32" 
4948 "56_-34_38" 
4949 "56_-34_44" 
4950 "56_-34_50" 
4951 "56_-28_-22" 
4952 "56_-28_-10" 
4953 "56_-28_-4" 
4954 "56_-28_2" 
4955 "56_-28_8" 
4956 "56_-28_14" 
4957 "56_-28_20" 
4958 "56_-28_26" 
4959 "56_-28_32" 
4960 "56_-28_38" 
4961 "56_-28_44" 
4962 "56_-28_50" 
4963 "56_-22_-22" 
4964 "56_-22_-10" 
4965 "56_-22_-4" 
4966 "56_-22_2" 
4967 "56_-22_8" 
4968 "56_-22_14" 
4969 "56_-22_20" 
4970 "56_-22_26" 
4971 "56_-22_32" 
4972 "56_-22_38" 
4973 "56_-22_44" 
4974 "56_-22_50" 
4975 "56_-16_-28" 
4976 "56_-16_-22" 
4977 "56_-16_-16" 
4978 "56_-16_-10" 
4979 "56_-16_-4" 
4980 "56_-16_2" 
4981 "56_-16_8" 
4982 "56_-16_14" 
4983 "56_-16_20" 
4984 "56_-16_26" 
4985 "56_-16_32" 
4986 "56_-16_38" 
4987 "56_-16_44" 
4988 "56_-16_50" 
4989 "56_-10_-28" 
4990 "56_-10_-22" 
4991 "56_-10_-16" 
4992 "56_-10_-10" 
4993 "56_-10_-4" 
4994 "56_-10_2" 
4995 "56_-10_8" 
4996 "56_-10_14" 
4997 "56_-10_20" 
4998 "56_-10_26" 
4999 "56_-10_32" 
5000 "56_-10_38" 
5001 "56_-10_44" 
5002 "56_-4_-34" 
5003 "56_-4_-28" 
5004 "56_-4_-22" 
5005 "56_-4_-16" 
5006 "56_-4_-10" 
5007 "56_-4_-4" 
5008 "56_-4_2" 
5009 "56_-4_8" 
5010 "56_-4_14" 
5011 "56_-4_20" 
5012 "56_-4_26" 
5013 "56_-4_32" 
5014 "56_-4_38" 
5015 "56_-4_44" 
5016 "56_2_-28" 
5017 "56_2_-22" 
5018 "56_2_-16" 
5019 "56_2_-10" 
5020 "56_2_-4" 
5021 "56_2_2" 
5022 "56_2_8" 
5023 "56_2_14" 
5024 "56_2_20" 
5025 "56_2_26" 
5026 "56_2_32" 
5027 "56_2_38" 
5028 "56_8_-22" 
5029 "56_8_-16" 
5030 "56_8_-10" 
5031 "56_8_-4" 
5032 "56_8_2" 
5033 "56_8_8" 
5034 "56_8_14" 
5035 "56_8_20" 
5036 "56_8_26" 
5037 "56_8_32" 
5038 "56_8_38" 
5039 "56_14_-10" 
5040 "56_14_-4" 
5041 "56_14_2" 
5042 "56_14_8" 
5043 "56_14_14" 
5044 "56_14_20" 
5045 "56_14_26" 
5046 "56_14_32" 
5047 "56_20_2" 
5048 "56_20_8" 
5049 "56_20_14" 
5050 "56_20_20" 
5051 "56_20_26" 
5052 "56_26_2" 
5053 "56_26_8" 
5054 "56_26_14" 
5055 "56_26_20" 
5056 "56_32_2" 
5057 "56_32_8" 
5058 "56_32_14" 
5059 "62_-58_-4" 
5060 "62_-58_2" 
5061 "62_-58_8" 
5062 "62_-52_-10" 
5063 "62_-52_-4" 
5064 "62_-52_2" 
5065 "62_-52_8" 
5066 "62_-52_14" 
5067 "62_-52_20" 
5068 "62_-52_26" 
5069 "62_-46_-10" 
5070 "62_-46_-4" 
5071 "62_-46_2" 
5072 "62_-46_8" 
5073 "62_-46_14" 
5074 "62_-46_20" 
5075 "62_-46_26" 
5076 "62_-46_32" 
5077 "62_-40_-10" 
5078 "62_-40_-4" 
5079 "62_-40_2" 
5080 "62_-40_8" 
5081 "62_-40_14" 
5082 "62_-40_20" 
5083 "62_-40_26" 
5084 "62_-40_32" 
5085 "62_-40_38" 
5086 "62_-34_-10" 
5087 "62_-34_-4" 
5088 "62_-34_2" 
5089 "62_-34_8" 
5090 "62_-34_14" 
5091 "62_-34_20" 
5092 "62_-34_26" 
5093 "62_-34_32" 
5094 "62_-34_38" 
5095 "62_-34_44" 
5096 "62_-28_-16" 
5097 "62_-28_-10" 
5098 "62_-28_-4" 
5099 "62_-28_2" 
5100 "62_-28_8" 
5101 "62_-28_14" 
5102 "62_-28_20" 
5103 "62_-28_26" 
5104 "62_-28_32" 
5105 "62_-28_38" 
5106 "62_-28_44" 
5107 "62_-22_-22" 
5108 "62_-22_-16" 
5109 "62_-22_-10" 
5110 "62_-22_-4" 
5111 "62_-22_2" 
5112 "62_-22_8" 
5113 "62_-22_14" 
5114 "62_-22_20" 
5115 "62_-22_26" 
5116 "62_-22_32" 
5117 "62_-22_38" 
5118 "62_-22_44" 
5119 "62_-16_-22" 
5120 "62_-16_-16" 
5121 "62_-16_-10" 
5122 "62_-16_-4" 
5123 "62_-16_2" 
5124 "62_-16_8" 
5125 "62_-16_14" 
5126 "62_-16_20" 
5127 "62_-16_26" 
5128 "62_-16_32" 
5129 "62_-16_38" 
5130 "62_-16_44" 
5131 "62_-10_-22" 
5132 "62_-10_-16" 
5133 "62_-10_-10" 
5134 "62_-10_-4" 
5135 "62_-10_2" 
5136 "62_-10_8" 
5137 "62_-10_14" 
5138 "62_-10_20" 
5139 "62_-10_26" 
5140 "62_-10_32" 
5141 "62_-10_38" 
5142 "62_-4_-22" 
5143 "62_-4_-16" 
5144 "62_-4_-10" 
5145 "62_-4_-4" 
5146 "62_-4_2" 
5147 "62_-4_8" 
5148 "62_-4_14" 
5149 "62_-4_20" 
5150 "62_-4_26" 
5151 "62_-4_32" 
5152 "62_2_-16" 
5153 "62_2_-10" 
5154 "62_2_-4" 
5155 "62_2_2" 
5156 "62_2_8" 
5157 "62_2_14" 
5158 "62_2_20" 
5159 "62_2_26" 
5160 "62_2_32" 
5161 "62_8_8" 
5162 "62_8_14" 
5163 "62_8_20" 
5164 "62_8_26" 
5165 "62_14_14" 
5166 "68_-46_2" 
5167 "68_-40_-4" 
5168 "68_-40_2" 
5169 "68_-40_8" 
5170 "68_-34_-4" 
5171 "68_-34_2" 
5172 "68_-34_8" 
5173 "68_-34_14" 
5174 "68_-28_-4" 
5175 "68_-28_2" 
5176 "68_-28_8" 
5177 "68_-28_14" 
5178 "68_-22_2" 
5179 "68_-22_8" 
5180 "68_-22_14" 
5181 "68_-16_-16" 
5182 "68_-16_-10" 
5183 "68_-16_2" 
*Edges 109165
1 82 0.22305
1 102 0.20539
1 118 0.22598
1 121 0.22276
1 325 0.24739
1 383 0.24829
1 384 0.21183
1 412 0.20968
1 586 0.24325
1 602 0.22467
1 604 0.20596
1 615 0.21089
1 650 0.22527
1 657 0.20512
1 690 0.22323
1 691 0.2654
1 713 0.20643
1 767 0.24353
1 777 0.21092
1 807 0.25264
1 906 0.22577
1 985 0.23574
1 1031 0.25783
1 1040 0.2189
1 1046 0.21496
1 1243 0.29758
1 1244 0.21734
1 1391 0.25543
1 1404 0.21761
1 1433 0.2282
1 1565 0.35534
1 1673 0.22298
1 1680 0.23932
1 1682 0.26527
1 1748 0.21643
1 1763 0.2363
1 1770 0.22555
1 1900 0.26903
1 1906 0.22286
1 1918 0.20748
1 1973 0.231
1 2000 0.21949
1 2029 0.31589
1 2157 0.20511
1 2167 0.23138
1 2169 0.27437
1 2174 0.22403
1 2192 0.21244
1 2198 0.24215
1 2201 0.26911
1 2213 0.24581
1 2334 0.22997
1 2383 0.25534
1 2459 0.26496
1 2494 0.21997
1 2500 0.20948
1 2524 0.22976
1 2525 0.22241
1 2536 0.217
1 2538 0.22323
1 2549 0.24779
1 2734 0.2521
1 2808 0.27318
1 2864 0.23163
1 2865 0.30972
1 2892 0.21673
1 2893 0.22765
1 2902 0.23532
1 2992 0.22691
1 3010 0.20553
1 3013 0.22609
1 3014 0.24042
1 3019 0.27625
1 3186 0.2117
1 3196 0.22749
1 3235 0.26958
1 3240 0.32915
1 3265 0.26078
1 3342 0.22745
1 3472 0.23352
1 3486 0.30111
1 3555 0.22312
1 3660 0.22066
1 3681 0.23348
1 3687 0.24976
1 3839 0.2509
1 3906 0.26226
1 3921 0.2249
1 3926 0.20845
1 3938 0.20887
1 4037 0.21044
1 4062 0.24147
1 4120 0.21169
1 4128 0.32604
1 4197 0.22304
1 4198 0.2511
1 4374 0.28148
1 4384 0.23114
1 4409 0.21495
1 4416 0.26648
1 4435 0.28966
1 4436 0.22004
1 4547 0.21865
1 4556 0.2747
1 4637 0.23771
1 4646 0.21236
1 4676 0.23404
1 4799 0.21001
1 4879 0.21678
1 4885 0.2074
1 4890 0.25635
1 4891 0.3069
1 4892 0.3185
1 4900 0.20899
1 4951 0.25997
1 5068 0.21861
2 96 0.22743
2 124 0.23902
2 777 0.20711
2 823 0.24182
2 976 0.22089
2 1813 0.25368
2 2174 0.24494
2 2198 0.20829
2 2273 0.22403
2 2384 0.21459
2 2667 0.2526
2 2734 0.23274
2 2864 0.21848
2 3235 0.21068
2 3240 0.2673
2 3241 0.2061
2 3360 0.26777
2 3486 0.2218
2 3590 0.22686
2 3701 0.20726
2 3712 0.21497
2 3713 0.24267
2 3927 0.24996
2 4006 0.23312
2 4030 0.21827
2 4409 0.21234
2 4561 0.23926
2 4688 0.21432
2 4891 0.20567
2 5167 0.21407
3 73 0.21502
3 82 0.21645
3 96 0.26602
3 97 0.20739
3 250 0.21201
3 586 0.26576
3 618 0.20535
3 620 0.21376
3 642 0.21291
3 650 0.22657
3 678 0.21543
3 691 0.21392
3 692 0.25221
3 705 0.20873
3 706 0.25037
3 769 0.22443
3 777 0.21025
3 801 0.22704
3 807 0.29698
3 862 0.21939
3 976 0.23946
3 985 0.20551
3 1056 0.21306
3 1113 0.20577
3 1175 0.20537
3 1192 0.2655
3 1199 0.2316
3 1243 0.24072
3 1244 0.21899
3 1278 0.22585
3 1386 0.25319
3 1390 0.22515
3 1398 0.21807
3 1404 0.2403
3 1533 0.25795
3 1565 0.29752
3 1628 0.20918
3 1712 0.23101
3 1731 0.2175
3 1896 0.21203
3 1900 0.24985
3 1907 0.22176
3 1987 0.23635
3 2174 0.21128
3 2175 0.27421
3 2198 0.2787
3 2199 0.2578
3 2293 0.23355
3 2315 0.23545
3 2402 0.21287
3 2459 0.24219
3 2495 0.21861
3 2500 0.21475
3 2544 0.21927
3 2549 0.20849
3 2667 0.21215
3 2734 0.25321
3 2864 0.22237
3 2865 0.2918
3 2975 0.20672
3 2992 0.29492
3 3026 0.2583
3 3027 0.23791
3 3058 0.20657
3 3123 0.23635
3 3150 0.20846
3 3181 0.2257
3 3185 0.26502
3 3186 0.23393
3 3190 0.22558
3 3198 0.212
3 3199 0.24943
3 3206 0.23978
3 3207 0.21047
3 3235 0.24509
3 3265 0.25003
3 3342 0.26111
3 3486 0.25771
3 3589 0.23288
3 3640 0.20599
3 3675 0.22097
3 3676 0.24878
3 3681 0.23547
3 3687 0.27581
3 3701 0.29275
3 3704 0.22974
3 3712 0.20557
3 3765 0.25977
3 3835 0.21554
3 3900 0.3749
3 3906 0.31526
3 3926 0.23961
3 3927 0.2472
3 3993 0.21208
3 4006 0.23461
3 4025 0.20861
3 4075 0.25357
3 4084 0.22252
3 4120 0.24353
3 4122 0.24478
3 4127 0.26983
3 4128 0.30467
3 4130 0.21036
3 4136 0.25543
3 4137 0.2144
3 4143 0.36342
3 4156 0.22765
3 4198 0.25813
3 4209 0.20861
3 4210 0.22883
3 4217 0.25022
3 4341 0.22736
3 4350 0.24751
3 4374 0.292
3 4384 0.24042
3 4392 0.23121
3 4409 0.31521
3 4416 0.27775
3 4422 0.20815
3 4435 0.21821
3 4436 0.21868
3 4451 0.23406
3 4465 0.20585
3 4468 0.23558
3 4500 0.2243
3 4501 0.21558
3 4547 0.21908
3 4561 0.27795
3 4624 0.22157
3 4655 0.21227
3 4675 0.24741
3 4676 0.21939
3 4677 0.28957
3 4686 0.26302
3 4687 0.25689
3 4688 0.32161
3 4701 0.21382
3 4704 0.23497
3 4720 0.21289
3 4799 0.21989
3 4828 0.2207
3 4856 0.23225
3 4865 0.2156
3 4867 0.20622
3 4890 0.27834
3 4891 0.38196
3 4892 0.35016
3 4900 0.28044
3 4911 0.28895
3 4912 0.23904
3 4913 0.22447
3 4923 0.21454
3 4951 0.20645
3 4976 0.26085
3 4977 0.24341
3 5057 0.22495
3 5068 0.28306
3 5167 0.31734
3 5170 0.22613
4 82 0.27306
4 164 0.23792
4 214 0.22148
4 215 0.22313
4 284 0.20775
4 339 0.22627
4 347 0.2209
4 426 0.24156
4 525 0.20548
4 587 0.26604
4 631 0.21788
4 641 0.21689
4 777 0.26776
4 786 0.20485
4 787 0.24997
4 801 0.25283
4 807 0.26212
4 848 0.23704
4 901 0.21092
4 961 0.23136
4 1026 0.23504
4 1032 0.21299
4 1046 0.23806
4 1047 0.22996
4 1074 0.21912
4 1082 0.20504
4 1261 0.25188
4 1296 0.2781
4 1390 0.21923
4 1430 0.21907
4 1539 0.24488
4 1563 0.20888
4 1565 0.35514
4 1643 0.22096
4 1697 0.2212
4 1705 0.21021
4 1707 0.22438
4 1770 0.22037
4 2007 0.20479
4 2029 0.26122
4 2175 0.28278
4 2344 0.25234
4 2397 0.20886
4 2775 0.22264
4 2800 0.2268
4 2841 0.21503
4 2995 0.29132
4 3240 0.20465
4 3373 0.26492
4 3486 0.27307
4 3494 0.24128
4 3704 0.205
4 3765 0.23678
4 3839 0.30098
4 3900 0.23196
4 3906 0.206
4 3926 0.25586
4 3936 0.22317
4 3937 0.26362
4 3938 0.25737
4 3943 0.23628
4 4065 0.21193
4 4092 0.20979
4 4167 0.20925
4 4283 0.22278
4 4321 0.2142
4 4409 0.23147
4 4455 0.24877
4 4508 0.21612
4 4638 0.21726
4 4725 0.20815
4 4782 0.21675
4 4889 0.2363
4 4891 0.21312
4 4892 0.22931
4 4899 0.23291
4 4900 0.21531
4 4911 0.24508
4 4934 0.23255
4 4935 0.24964
4 4944 0.22155
4 4945 0.20738
5 28 0.27263
5 72 0.23391
5 73 0.21851
5 81 0.25727
5 121 0.22409
5 182 0.26565
5 219 0.20776
5 232 0.24284
5 268 0.2512
5 311 0.2152
5 387 0.2313
5 427 0.22077
5 428 0.25602
5 438 0.20757
5 485 0.20894
5 486 0.25272
5 530 0.22138
5 602 0.30082
5 620 0.20662
5 649 0.22508
5 662 0.24332
5 677 0.22175
5 678 0.22797
5 688 0.22327
5 690 0.27225
5 691 0.26218
5 706 0.23646
5 726 0.26569
5 736 0.21419
5 737 0.22657
5 755 0.22566
5 756 0.21024
5 801 0.2358
5 822 0.20667
5 828 0.21635
5 835 0.21282
5 848 0.27245
5 901 0.22862
5 918 0.23573
5 926 0.21138
5 959 0.27948
5 960 0.29957
5 961 0.36129
5 971 0.24303
5 972 0.2849
5 973 0.28813
5 984 0.21468
5 985 0.22105
5 1000 0.20723
5 1011 0.24573
5 1031 0.2433
5 1032 0.28655
5 1073 0.20522
5 1094 0.21373
5 1124 0.21526
5 1154 0.23038
5 1165 0.33176
5 1176 0.27902
5 1187 0.23488
5 1192 0.32731
5 1194 0.24638
5 1196 0.27364
5 1198 0.23841
5 1199 0.23902
5 1203 0.20606
5 1204 0.24292
5 1231 0.29661
5 1232 0.26307
5 1233 0.22721
5 1243 0.26335
5 1251 0.23789
5 1256 0.21905
5 1260 0.26985
5 1270 0.31688
5 1286 0.25622
5 1290 0.21552
5 1296 0.218
5 1299 0.27105
5 1317 0.27534
5 1377 0.20472
5 1385 0.27402
5 1386 0.22217
5 1404 0.21351
5 1412 0.25432
5 1414 0.22778
5 1431 0.23607
5 1433 0.28391
5 1438 0.25196
5 1465 0.23772
5 1466 0.2212
5 1475 0.21206
5 1501 0.23215
5 1515 0.2643
5 1531 0.22192
5 1533 0.20781
5 1539 0.26727
5 1540 0.24902
5 1542 0.2094
5 1574 0.20521
5 1621 0.24268
5 1622 0.25845
5 1631 0.26577
5 1640 0.22975
5 1643 0.2346
5 1648 0.27293
5 1661 0.21225
5 1666 0.23155
5 1668 0.283
5 1673 0.2241
5 1680 0.21475
5 1707 0.31208
5 1720 0.2172
5 1721 0.21124
5 1730 0.20918
5 1733 0.25196
5 1734 0.22165
5 1746 0.22252
5 1748 0.34635
5 1749 0.25534
5 1762 0.23782
5 1763 0.20498
5 1771 0.23942
5 1832 0.21547
5 1835 0.21153
5 1850 0.20467
5 1851 0.23579
5 1863 0.30941
5 1879 0.21857
5 1881 0.20724
5 1886 0.20692
5 1944 0.20579
5 1957 0.20771
5 1960 0.21985
5 1961 0.21011
5 1970 0.20849
5 1972 0.2395
5 1973 0.24915
5 1974 0.22574
5 1986 0.24049
5 1987 0.3599
5 1988 0.30985
5 1998 0.22191
5 2000 0.27582
5 2001 0.2433
5 2003 0.25063
5 2005 0.27397
5 2018 0.28784
5 2019 0.2316
5 2021 0.24206
5 2029 0.22903
5 2036 0.22415
5 2037 0.20774
5 2043 0.21683
5 2045 0.23796
5 2052 0.22123
5 2060 0.23069
5 2087 0.24485
5 2118 0.20569
5 2128 0.22167
5 2137 0.24892
5 2138 0.28927
5 2147 0.26791
5 2154 0.20503
5 2155 0.22117
5 2156 0.24208
5 2158 0.24189
5 2165 0.2473
5 2166 0.21871
5 2173 0.21297
5 2175 0.26138
5 2178 0.27533
5 2182 0.22665
5 2198 0.23294
5 2204 0.22525
5 2206 0.26315
5 2256 0.21496
5 2266 0.21311
5 2267 0.22052
5 2268 0.29974
5 2270 0.21573
5 2271 0.22288
5 2279 0.2861
5 2280 0.27272
5 2281 0.20738
5 2282 0.26151
5 2285 0.24653
5 2286 0.20723
5 2296 0.2557
5 2297 0.31202
5 2314 0.24265
5 2315 0.26361
5 2316 0.25224
5 2321 0.20983
5 2333 0.299
5 2334 0.26615
5 2340 0.25757
5 2352 0.27338
5 2353 0.24197
5 2359 0.25926
5 2360 0.24071
5 2361 0.24116
5 2377 0.22545
5 2405 0.28702
5 2408 0.22276
5 2420 0.29732
5 2421 0.25205
5 2422 0.21106
5 2437 0.23441
5 2447 0.22857
5 2459 0.37294
5 2469 0.2378
5 2488 0.30092
5 2490 0.23806
5 2500 0.2141
5 2503 0.20657
5 2507 0.27648
5 2508 0.23561
5 2539 0.27863
5 2540 0.2095
5 2543 0.27341
5 2544 0.25549
5 2545 0.2233
5 2552 0.21445
5 2553 0.20829
5 2555 0.21289
5 2588 0.25116
5 2597 0.22383
5 2603 0.20888
5 2606 0.28035
5 2607 0.21032
5 2618 0.22596
5 2620 0.20763
5 2621 0.25318
5 2622 0.20844
5 2624 0.22655
5 2633 0.2248
5 2637 0.22814
5 2639 0.21069
5 2674 0.21521
5 2682 0.24363
5 2684 0.22685
5 2690 0.25532
5 2691 0.22037
5 2699 0.26008
5 2703 0.27838
5 2704 0.26208
5 2705 0.27096
5 2715 0.21531
5 2718 0.26187
5 2719 0.29656
5 2720 0.23609
5 2721 0.24909
5 2722 0.2401
5 2734 0.32843
5 2735 0.30889
5 2736 0.31052
5 2738 0.20805
5 2749 0.24412
5 2750 0.28148
5 2751 0.34196
5 2764 0.28454
5 2774 0.2062
5 2775 0.2158
5 2784 0.26121
5 2785 0.30385
5 2800 0.21422
5 2801 0.20542
5 2804 0.21356
5 2805 0.2158
5 2809 0.21962
5 2811 0.24556
5 2813 0.21315
5 2817 0.26971
5 2829 0.21695
5 2830 0.34306
5 2841 0.22408
5 2842 0.2583
5 2845 0.24261
5 2857 0.23174
5 2859 0.22978
5 2864 0.32035
5 2870 0.3173
5 2871 0.27847
5 2877 0.24801
5 2878 0.28511
5 2880 0.24963
5 2882 0.27386
5 2883 0.20764
5 2890 0.20526
5 2892 0.28749
5 2893 0.25378
5 2900 0.21581
5 2922 0.25929
5 2926 0.28635
5 2927 0.20736
5 2929 0.23901
5 2943 0.24184
5 2945 0.2284
5 2958 0.23952
5 2975 0.22616
5 2976 0.26736
5 2980 0.21613
5 2991 0.21106
5 2992 0.25468
5 2995 0.2472
5 2996 0.21704
5 2997 0.25761
5 3010 0.24677
5 3015 0.27214
5 3026 0.27778
5 3027 0.35925
5 3031 0.28536
5 3042 0.28848
5 3045 0.23881
5 3046 0.28232
5 3048 0.23056
5 3058 0.27691
5 3059 0.28325
5 3070 0.2225
5 3086 0.21009
5 3110 0.2076
5 3113 0.20958
5 3125 0.25757
5 3132 0.2072
5 3133 0.23637
5 3134 0.25926
5 3142 0.252
5 3149 0.27173
5 3150 0.2823
5 3152 0.20922
5 3169 0.20641
5 3177 0.20822
5 3185 0.23688
5 3186 0.21005
5 3195 0.20981
5 3196 0.22516
5 3208 0.22407
5 3226 0.23353
5 3293 0.23531
5 3306 0.22448
5 3308 0.24287
5 3322 0.22166
5 3324 0.24675
5 3325 0.25184
5 3341 0.21654
5 3342 0.28674
5 3343 0.21114
5 3344 0.2413
5 3354 0.23068
5 3373 0.21598
5 3377 0.22261
5 3385 0.22313
5 3389 0.20693
5 3411 0.20458
5 3421 0.22625
5 3422 0.23632
5 3436 0.27644
5 3449 0.25303
5 3455 0.22837
5 3457 0.20688
5 3462 0.31443
5 3463 0.20795
5 3464 0.25004
5 3481 0.21857
5 3500 0.21786
5 3501 0.22249
5 3538 0.20866
5 3569 0.20975
5 3573 0.2335
5 3600 0.22794
5 3675 0.21701
5 3677 0.21756
5 3678 0.26484
5 3679 0.25182
5 3697 0.26223
5 3704 0.32078
5 3705 0.21662
5 3706 0.21197
5 3765 0.21632
5 3773 0.25583
5 3779 0.21941
5 3832 0.22208
5 3839 0.34127
5 3859 0.25897
5 3868 0.25455
5 3884 0.21456
5 3890 0.24225
5 3895 0.29214
5 3900 0.2783
5 3906 0.21975
5 3909 0.22526
5 3910 0.28169
5 3911 0.22474
5 3918 0.26354
5 3926 0.26395
5 3927 0.28356
5 3935 0.30458
5 3936 0.25207
5 3937 0.37878
5 3938 0.25099
5 3943 0.22523
5 3993 0.23681
5 3998 0.30962
5 3999 0.2052
5 4008 0.25039
5 4022 0.26449
5 4036 0.24336
5 4061 0.22064
5 4066 0.22742
5 4075 0.21498
5 4079 0.22271
5 4083 0.21244
5 4098 0.23194
5 4122 0.21909
5 4124 0.28491
5 4125 0.2476
5 4127 0.30901
5 4128 0.24731
5 4130 0.22212
5 4131 0.29863
5 4132 0.35292
5 4133 0.21517
5 4136 0.21176
5 4137 0.31961
5 4139 0.27378
5 4141 0.21804
5 4142 0.3164
5 4143 0.2605
5 4150 0.20586
5 4151 0.22479
5 4159 0.26122
5 4160 0.2107
5 4167 0.33361
5 4212 0.21734
5 4217 0.24114
5 4225 0.21186
5 4236 0.30045
5 4242 0.24156
5 4243 0.21697
5 4258 0.21322
5 4373 0.2388
5 4378 0.23087
5 4382 0.22077
5 4383 0.23338
5 4384 0.23647
5 4390 0.25252
5 4391 0.30297
5 4392 0.27499
5 4409 0.20728
5 4452 0.2447
5 4466 0.25111
5 4468 0.21987
5 4478 0.2185
5 4481 0.27784
5 4482 0.25518
5 4483 0.2662
5 4485 0.27058
5 4488 0.2059
5 4519 0.23574
5 4590 0.20635
5 4600 0.22436
5 4604 0.23635
5 4628 0.32619
5 4629 0.21942
5 4633 0.22725
5 4638 0.25775
5 4646 0.23173
5 4647 0.26028
5 4657 0.23634
5 4658 0.21579
5 4675 0.27914
5 4676 0.24213
5 4677 0.27865
5 4687 0.24499
5 4688 0.29377
5 4689 0.27757
5 4700 0.22821
5 4701 0.22642
5 4702 0.21562
5 4720 0.26787
5 4721 0.22341
5 4730 0.2148
5 4782 0.20902
5 4819 0.20977
5 4838 0.21387
5 4856 0.25812
5 4864 0.21002
5 4865 0.2859
5 4867 0.24019
5 4879 0.21449
5 4881 0.22821
5 4889 0.24079
5 4891 0.33122
5 4892 0.3108
5 4898 0.24874
5 4899 0.23195
5 4900 0.28483
5 4910 0.2071
5 4928 0.22078
5 4934 0.22494
5 4939 0.2372
5 4944 0.2597
5 5020 0.21
5 5050 0.20932
5 5051 0.2058
5 5055 0.27358
5 5069 0.22642
5 5071 0.23675
5 5077 0.23058
5 5090 0.23726
5 5096 0.28026
6 24 0.21442
6 33 0.21313
6 77 0.25144
6 78 0.21721
6 101 0.22068
6 125 0.23336
6 126 0.29963
6 148 0.22683
6 205 0.21985
6 207 0.22574
6 208 0.29596
6 226 0.21197
6 227 0.26255
6 236 0.2421
6 238 0.21042
6 253 0.23043
6 305 0.25814
6 412 0.20818
6 442 0.23742
6 443 0.2519
6 458 0.23283
6 473 0.25657
6 626 0.20601
6 642 0.2231
6 653 0.20473
6 663 0.21478
6 726 0.20806
6 880 0.22874
6 932 0.24199
6 1335 0.29018
6 1430 0.23871
6 1437 0.28736
6 1444 0.26851
6 1468 0.26642
6 1471 0.22562
6 1583 0.22788
6 1671 0.22782
6 1699 0.21934
6 1712 0.22315
6 1713 0.24026
6 1908 0.21302
6 1913 0.27873
6 1914 0.29475
6 1918 0.2055
6 2088 0.26896
6 2138 0.22467
6 2178 0.25395
6 2198 0.22968
6 2223 0.28936
6 2231 0.29377
6 2237 0.20756
6 2514 0.20522
6 2515 0.28302
6 2524 0.26452
6 2527 0.2089
6 2548 0.25498
6 2572 0.24805
6 2672 0.24879
6 2724 0.21211
6 2851 0.21083
6 2875 0.21049
6 3199 0.25832
6 3235 0.23403
6 3240 0.3069
6 3241 0.23613
6 3268 0.25208
6 3382 0.23833
6 3395 0.2819
6 3423 0.22287
6 3431 0.20604
6 3465 0.26496
6 3469 0.20856
6 3485 0.22241
6 3709 0.22162
6 4130 0.21353
6 4217 0.2301
6 4240 0.20904
6 4390 0.25569
6 4688 0.21558
6 4861 0.23313
6 4864 0.20471
6 4865 0.26651
6 4867 0.20829
6 4903 0.21459
6 4914 0.2459
6 4920 0.2063
6 4930 0.20719
6 4976 0.22095
6 5050 0.2234
6 5051 0.24886
6 5055 0.25001
6 5065 0.28432
6 5072 0.21019
6 5077 0.22803
6 5172 0.21044
7 96 0.28873
7 103 0.22472
7 114 0.20983
7 126 0.23686
7 248 0.24216
7 268 0.33323
7 333 0.20829
7 416 0.21415
7 430 0.22332
7 645 0.2073
7 653 0.24939
7 655 0.2175
7 862 0.29853
7 916 0.23908
7 975 0.21546
7 1066 0.25976
7 1115 0.21773
7 1331 0.27219
7 1335 0.33992
7 1345 0.2246
7 1459 0.20884
7 1590 0.20777
7 1842 0.2185
7 1908 0.26478
7 2138 0.25405
7 2198 0.24454
7 2200 0.20912
7 2223 0.2674
7 2231 0.20927
7 2234 0.25121
7 2494 0.22803
7 2728 0.22795
7 2735 0.21841
7 2849 0.20749
7 2864 0.25168
7 2911 0.21698
7 3013 0.21581
7 3235 0.3256
7 3240 0.29878
7 3265 0.21623
7 3266 0.22906
7 3479 0.21831
7 3483 0.27436
7 3486 0.27096
7 3938 0.23836
7 4022 0.23779
7 4075 0.23448
7 4361 0.24242
7 4451 0.22075
7 4466 0.20765
7 4629 0.21617
7 4631 0.23495
7 4688 0.2354
7 4689 0.25693
7 4859 0.20493
7 4867 0.21957
7 4892 0.20829
7 4900 0.20769
7 4976 0.26562
7 4990 0.2072
7 5072 0.23117
7 5077 0.23616
7 5167 0.22149
8 126 0.24097
8 268 0.28136
8 279 0.2751
8 347 0.20527
8 364 0.22575
8 443 0.22464
8 655 0.22134
8 692 0.20747
8 693 0.20674
8 769 0.21038
8 777 0.26109
8 862 0.24177
8 916 0.2206
8 985 0.23458
8 1199 0.23995
8 1204 0.21423
8 1680 0.2292
8 1907 0.21003
8 2198 0.27252
8 2537 0.22405
8 2578 0.20467
8 2583 0.23401
8 2734 0.21608
8 2735 0.24862
8 2995 0.2092
8 3013 0.24105
8 3235 0.27351
8 3475 0.2317
8 3483 0.20733
8 3484 0.21237
8 3486 0.25407
8 3696 0.22721
8 3709 0.26117
8 3927 0.22485
8 3937 0.24942
8 3938 0.25532
8 4127 0.22584
8 4226 0.25451
8 4409 0.25917
8 4486 0.2056
8 4561 0.21489
8 4688 0.21066
8 4690 0.24036
8 4900 0.21279
8 4915 0.22803
8 4976 0.24737
8 4977 0.21543
8 4990 0.21849
9 268 0.23286
9 401 0.21436
9 483 0.21475
9 567 0.32607
9 568 0.2211
9 621 0.22888
9 628 0.22048
9 1565 0.20644
9 2042 0.21601
9 2386 0.26011
9 2515 0.21238
9 2527 0.23639
9 2744 0.22141
9 2995 0.20837
9 3422 0.21047
9 3677 0.20532
9 3839 0.21424
9 4092 0.24611
9 4131 0.20835
9 4236 0.2247
9 4358 0.25105
9 4573 0.20641
9 4592 0.20896
9 4606 0.22644
9 4688 0.22516
9 4865 0.22593
9 4892 0.25725
9 4977 0.23135
9 5047 0.20574
10 113 0.2113
10 350 0.2499
10 486 0.20973
10 542 0.23094
10 567 0.31489
10 568 0.2139
10 583 0.20595
10 801 0.31842
10 807 0.21733
10 869 0.20944
10 881 0.21853
10 883 0.22523
10 918 0.21003
10 983 0.20692
10 1010 0.22098
10 1011 0.22728
10 1031 0.25318
10 1046 0.21718
10 1062 0.20833
10 1082 0.214
10 1196 0.248
10 1203 0.22941
10 1290 0.21976
10 1299 0.20532
10 1300 0.22126
10 1330 0.22433
10 1475 0.24236
10 1572 0.22209
10 1672 0.20652
10 1673 0.24262
10 1707 0.30672
10 1732 0.23328
10 1733 0.28613
10 1747 0.2431
10 1748 0.2778
10 1763 0.24957
10 1881 0.28078
10 1908 0.22418
10 1924 0.21007
10 1972 0.25066
10 1973 0.22065
10 1986 0.30461
10 1987 0.25352
10 2000 0.31276
10 2018 0.23665
10 2159 0.23333
10 2178 0.21706
10 2268 0.27461
10 2277 0.22949
10 2279 0.21986
10 2282 0.2076
10 2295 0.22082
10 2296 0.23794
10 2297 0.23331
10 2313 0.21331
10 2315 0.20902
10 2316 0.21103
10 2333 0.28476
10 2377 0.21127
10 2405 0.25012
10 2422 0.20769
10 2543 0.22156
10 2544 0.22792
10 2588 0.2223
10 2718 0.24061
10 2719 0.25083
10 2734 0.29344
10 2749 0.22474
10 2750 0.28255
10 2751 0.21952
10 2774 0.21718
10 2784 0.24254
10 2785 0.2275
10 2800 0.2092
10 2817 0.23056
10 2871 0.21571
10 2958 0.27083
10 2975 0.29069
10 2990 0.20737
10 3019 0.21601
10 3026 0.25778
10 3042 0.28382
10 3058 0.29145
10 3059 0.30834
10 3070 0.24589
10 3115 0.22372
10 3185 0.21734
10 3186 0.25681
10 3303 0.26517
10 3304 0.24063
10 3306 0.22094
10 3322 0.25715
10 3324 0.27129
10 3341 0.24968
10 3342 0.20711
10 3354 0.28649
10 3364 0.21517
10 3552 0.20511
10 3571 0.22383
10 3624 0.20831
10 3675 0.20501
10 3692 0.23875
10 3697 0.24424
10 3704 0.35606
10 3705 0.29776
10 3762 0.22582
10 3835 0.27343
10 3839 0.32071
10 3846 0.21185
10 3849 0.22895
10 3859 0.24581
10 3895 0.2807
10 3900 0.2947
10 3906 0.29283
10 3909 0.23343
10 3917 0.24477
10 3937 0.22491
10 3941 0.27273
10 3947 0.20821
10 4015 0.24556
10 4057 0.23012
10 4065 0.31539
10 4066 0.25292
10 4092 0.2135
10 4124 0.21802
10 4128 0.22598
10 4131 0.26176
10 4132 0.30475
10 4137 0.20951
10 4212 0.22615
10 4236 0.22527
10 4255 0.21874
10 4274 0.24815
10 4300 0.22502
10 4338 0.26229
10 4358 0.24343
10 4378 0.26893
10 4379 0.24026
10 4383 0.26785
10 4390 0.20915
10 4391 0.25381
10 4392 0.21462
10 4431 0.21772
10 4457 0.21164
10 4466 0.20776
10 4468 0.21078
10 4470 0.27394
10 4482 0.21078
10 4485 0.31067
10 4541 0.24268
10 4556 0.22406
10 4561 0.26479
10 4628 0.21538
10 4654 0.22174
10 4655 0.29698
10 4657 0.21349
10 4661 0.30504
10 4676 0.27359
10 4677 0.24309
10 4688 0.31779
10 4689 0.22118
10 4720 0.26293
10 4865 0.20716
10 4872 0.24406
10 4873 0.27861
10 4879 0.21771
10 4892 0.2252
10 4900 0.22268
10 4925 0.21457
10 5051 0.21329
10 5055 0.22181
10 5077 0.21445
10 5078 0.22921
10 5167 0.21528
11 252 0.21201
11 350 0.22112
11 444 0.21143
11 621 0.21346
11 626 0.21709
11 642 0.27786
11 658 0.21343
11 690 0.24597
11 709 0.24291
11 806 0.26166
11 884 0.2293
11 932 0.22964
11 933 0.24949
11 950 0.20466
11 960 0.23259
11 961 0.28579
11 988 0.22258
11 989 0.23262
11 1011 0.21872
11 1022 0.22125
11 1165 0.27471
11 1175 0.22009
11 1280 0.28699
11 1404 0.23386
11 1461 0.20891
11 1464 0.21648
11 1472 0.20766
11 1502 0.21132
11 1673 0.29814
11 1707 0.32012
11 1720 0.21419
11 1721 0.25347
11 1732 0.23677
11 1746 0.23315
11 1747 0.2216
11 1748 0.22093
11 1763 0.27257
11 1832 0.30537
11 1908 0.31557
11 1959 0.27748
11 1960 0.27783
11 1961 0.28649
11 1977 0.26023
11 2025 0.21155
11 2052 0.29601
11 2097 0.25732
11 2147 0.2173
11 2172 0.31657
11 2223 0.24274
11 2268 0.20885
11 2270 0.21381
11 2271 0.22168
11 2282 0.20911
11 2331 0.21269
11 2344 0.23148
11 2412 0.23514
11 2428 0.20753
11 2494 0.20949
11 2608 0.20599
11 2640 0.23298
11 2702 0.26576
11 2713 0.2129
11 2718 0.24395
11 2734 0.28885
11 2764 0.21234
11 2800 0.23661
11 2862 0.21765
11 2864 0.21522
11 2920 0.21542
11 3019 0.20532
11 3027 0.27065
11 3042 0.20721
11 3052 0.27773
11 3059 0.2737
11 3101 0.23516
11 3141 0.24261
11 3278 0.22787
11 3321 0.20677
11 3324 0.23652
11 3352 0.20973
11 3364 0.22914
11 3373 0.30623
11 3374 0.21911
11 3399 0.21998
11 3495 0.21786
11 3500 0.251
11 3512 0.2051
11 3528 0.28061
11 3536 0.20621
11 3537 0.20605
11 3571 0.21336
11 3600 0.25082
11 3697 0.23957
11 3701 0.20721
11 3704 0.23097
11 3736 0.24586
11 3762 0.25891
11 3826 0.22178
11 3839 0.37679
11 3863 0.20719
11 3906 0.22753
11 3993 0.24123
11 4052 0.22754
11 4074 0.20594
11 4125 0.20686
11 4130 0.24465
11 4131 0.2733
11 4132 0.26899
11 4133 0.20741
11 4212 0.2251
11 4236 0.22721
11 4270 0.27534
11 4272 0.22595
11 4303 0.20661
11 4307 0.2288
11 4319 0.20742
11 4442 0.21984
11 4457 0.23571
11 4468 0.26254
11 4485 0.20551
11 4556 0.21438
11 4557 0.29272
11 4570 0.24436
11 4593 0.22481
11 4630 0.22772
11 4688 0.21928
11 4865 0.24589
11 4872 0.2194
11 4891 0.27104
11 4892 0.24607
11 4928 0.30958
11 4976 0.20626
11 5055 0.2499
11 5057 0.20628
11 5077 0.24341
11 5090 0.21243
12 72 0.20769
12 167 0.22796
12 175 0.28128
12 209 0.21916
12 303 0.21308
12 339 0.30956
12 419 0.23201
12 429 0.24153
12 446 0.25001
12 460 0.25169
12 560 0.23935
12 573 0.2069
12 574 0.26755
12 621 0.23611
12 673 0.23759
12 690 0.20653
12 735 0.26534
12 790 0.22578
12 795 0.21859
12 796 0.22689
12 941 0.24974
12 950 0.21412
12 961 0.26973
12 1070 0.25392
12 1095 0.21833
12 1165 0.20702
12 1207 0.20709
12 1208 0.28838
12 1209 0.2279
12 1214 0.21016
12 1329 0.21595
12 1330 0.21031
12 1404 0.21587
12 1405 0.24893
12 1453 0.21888
12 1454 0.22876
12 1459 0.26651
12 1461 0.25129
12 1464 0.22007
12 1465 0.23339
12 1466 0.29064
12 1472 0.231
12 1485 0.24214
12 1535 0.22401
12 1691 0.28089
12 1707 0.23009
12 1731 0.26407
12 1784 0.22174
12 1809 0.21453
12 1832 0.26544
12 1850 0.24241
12 1851 0.20596
12 1959 0.21107
12 1961 0.20609
12 2052 0.22386
12 2058 0.20666
12 2074 0.23379
12 2102 0.23759
12 2129 0.20799
12 2137 0.28908
12 2147 0.26728
12 2150 0.25041
12 2153 0.23451
12 2216 0.23496
12 2223 0.25533
12 2246 0.29554
12 2344 0.22355
12 2389 0.23967
12 2402 0.26476
12 2428 0.20926
12 2456 0.2177
12 2480 0.2408
12 2490 0.28736
12 2491 0.25741
12 2500 0.29825
12 2501 0.2168
12 2502 0.31188
12 2508 0.24598
12 2515 0.22107
12 2518 0.24231
12 2519 0.21224
12 2573 0.25322
12 2666 0.23192
12 2694 0.29039
12 2713 0.27178
12 2718 0.23977
12 2719 0.28894
12 2722 0.22478
12 2731 0.21224
12 2738 0.27197
12 2805 0.23433
12 2813 0.21636
12 2815 0.28002
12 2822 0.21663
12 2823 0.24031
12 2824 0.21642
12 2825 0.21541
12 2829 0.21504
12 2833 0.21455
12 2835 0.23995
12 2862 0.31611
12 2875 0.23398
12 2965 0.23961
12 2984 0.24088
12 2992 0.21871
12 3019 0.23203
12 3046 0.24965
12 3057 0.23785
12 3072 0.25541
12 3100 0.23697
12 3131 0.25653
12 3161 0.25952
12 3166 0.21951
12 3171 0.30948
12 3174 0.25168
12 3190 0.23698
12 3201 0.20615
12 3224 0.24309
12 3249 0.20526
12 3373 0.33233
12 3374 0.21446
12 3399 0.24333
12 3486 0.23464
12 3492 0.2188
12 3495 0.22987
12 3497 0.21985
12 3500 0.20472
12 3521 0.2263
12 3600 0.20701
12 3608 0.20915
12 3673 0.23688
12 3717 0.27839
12 3718 0.21883
12 3719 0.2584
12 3721 0.30571
12 3724 0.22967
12 3733 0.22633
12 3745 0.2063
12 3839 0.26687
12 3941 0.20656
12 3948 0.24272
12 4057 0.21726
12 4061 0.2174
12 4074 0.20533
12 4075 0.25002
12 4083 0.22975
12 4084 0.2132
12 4133 0.26655
12 4179 0.24624
12 4212 0.21603
12 4248 0.21124
12 4249 0.21673
12 4272 0.20777
12 4292 0.25543
12 4293 0.23713
12 4424 0.20939
12 4451 0.21405
12 4471 0.20522
12 4529 0.24596
12 4532 0.20554
12 4555 0.21269
12 4569 0.21104
12 4625 0.25002
12 4630 0.20638
12 4712 0.20611
12 4747 0.2067
12 4776 0.20909
12 4866 0.22697
12 4867 0.2239
12 4890 0.22069
12 4891 0.23537
12 4900 0.24823
12 4940 0.2563
12 4956 0.21952
12 4968 0.24588
12 4987 0.23613
12 5015 0.2193
12 5027 0.20684
12 5065 0.25338
12 5066 0.2314
12 5071 0.23722
12 5078 0.21264
12 5090 0.25467
12 5114 0.21771
12 5117 0.20708
12 5120 0.22195
12 5167 0.25234
13 83 0.25988
13 253 0.23221
13 410 0.21578
13 629 0.26929
13 727 0.24919
13 743 0.21293
13 1119 0.21677
13 1323 0.26406
13 1583 0.25167
13 1699 0.34074
13 1842 0.21611
13 2012 0.289
13 2223 0.24572
13 2305 0.24022
13 2327 0.23398
13 2341 0.25107
13 2379 0.23732
13 2389 0.2047
13 2534 0.20654
13 2671 0.21328
13 2920 0.21284
13 3039 0.20551
13 3074 0.2393
13 3203 0.2605
13 3241 0.22415
13 3375 0.22031
13 3382 0.22233
13 3388 0.26996
13 3478 0.23193
13 3615 0.22636
13 3695 0.21603
13 3792 0.21709
13 3839 0.20785
13 4186 0.23396
13 4226 0.2388
13 4486 0.28296
13 4508 0.21988
13 4514 0.25083
13 4520 0.22425
13 4690 0.25969
13 4701 0.21869
13 4732 0.2347
13 4828 0.20789
13 4864 0.21259
13 4911 0.25507
13 4919 0.22786
13 4920 0.24048
13 5065 0.21139
13 5071 0.24333
13 5181 0.23084
14 101 0.20714
14 125 0.2147
14 126 0.2738
14 319 0.20568
14 347 0.20763
14 1330 0.27394
14 1336 0.24044
14 3225 0.20555
14 3240 0.3084
14 3483 0.25117
14 3601 0.222
14 4717 0.24107
14 4846 0.21616
14 4911 0.20631
14 4912 0.21625
14 4918 0.25499
14 4919 0.24843
14 4936 0.23973
14 5065 0.24652
14 5072 0.31672
15 101 0.20963
15 268 0.28626
15 347 0.22221
15 442 0.20935
15 443 0.2059
15 706 0.20612
15 726 0.20862
15 770 0.24271
15 777 0.32577
15 1336 0.21029
15 1907 0.22866
15 2055 0.2053
15 2056 0.2359
15 2386 0.23271
15 2537 0.2079
15 2717 0.22979
15 2911 0.21513
15 3111 0.2727
15 3235 0.23771
15 3431 0.20496
15 3483 0.22623
15 3695 0.22039
15 4212 0.23434
15 4361 0.23945
15 4372 0.22106
15 4451 0.20852
15 4467 0.21536
15 4483 0.25535
15 4484 0.21722
15 4485 0.21801
15 4486 0.21807
15 4688 0.22994
15 4689 0.29219
15 4690 0.28873
15 4704 0.20854
15 4872 0.24386
15 4891 0.2302
15 4892 0.28636
15 4900 0.21702
15 4901 0.20813
15 4976 0.20657
15 5048 0.21144
15 5070 0.20582
15 5072 0.23147
15 5077 0.21614
16 116 0.22781
16 268 0.22482
16 566 0.23797
16 692 0.21016
16 693 0.22506
16 770 0.24116
16 777 0.29411
16 787 0.20541
16 903 0.20825
16 975 0.21829
16 986 0.23161
16 1192 0.20525
16 1533 0.20712
16 1867 0.21306
16 1908 0.21614
16 2053 0.22482
16 2154 0.23857
16 2182 0.20586
16 2344 0.25382
16 2386 0.24428
16 2494 0.23321
16 2515 0.20997
16 2537 0.23376
16 2556 0.22486
16 2578 0.23829
16 2582 0.27318
16 2583 0.22536
16 2585 0.20637
16 2735 0.22534
16 2817 0.25899
16 2862 0.20549
16 2893 0.23403
16 2908 0.23138
16 2909 0.22938
16 2992 0.23182
16 3190 0.24411
16 3201 0.21358
16 3235 0.24658
16 3238 0.20927
16 3483 0.2246
16 3600 0.21217
16 3601 0.22277
16 3632 0.2305
16 3817 0.20797
16 4130 0.24367
16 4466 0.20991
16 4483 0.23437
16 4484 0.22921
16 4561 0.27066
16 4625 0.20862
16 4688 0.24143
16 4689 0.26322
16 4690 0.234
16 4856 0.22805
16 4867 0.20835
16 4868 0.23265
16 4892 0.27382
16 4941 0.20877
16 4976 0.21943
16 5070 0.21197
16 5072 0.2154
16 5096 0.23497
17 87 0.21608
17 116 0.24285
17 124 0.23391
17 246 0.21813
17 273 0.2558
17 339 0.22375
17 350 0.20936
17 351 0.20811
17 355 0.22558
17 437 0.24475
17 473 0.20668
17 530 0.22299
17 566 0.30938
17 567 0.20691
17 580 0.21127
17 581 0.22061
17 620 0.21849
17 621 0.27433
17 629 0.22915
17 662 0.26709
17 780 0.24548
17 807 0.26837
17 812 0.22786
17 823 0.23245
17 861 0.22125
17 877 0.24639
17 883 0.22804
17 895 0.21311
17 903 0.23411
17 913 0.23974
17 975 0.20543
17 989 0.22922
17 1046 0.23904
17 1049 0.2337
17 1159 0.24808
17 1165 0.26966
17 1168 0.21075
17 1169 0.21941
17 1175 0.20724
17 1192 0.28168
17 1394 0.2251
17 1404 0.23181
17 1430 0.25691
17 1431 0.25653
17 1433 0.24661
17 1440 0.24717
17 1441 0.32339
17 1517 0.21733
17 1622 0.22788
17 1648 0.23039
17 1667 0.23086
17 1673 0.27505
17 1674 0.27055
17 1676 0.22827
17 1733 0.20507
17 1734 0.2164
17 1846 0.22992
17 1874 0.20875
17 1876 0.21343
17 1881 0.32506
17 2032 0.2245
17 2055 0.21853
17 2175 0.28274
17 2182 0.24176
17 2193 0.20887
17 2340 0.21915
17 2386 0.31096
17 2405 0.22557
17 2437 0.23009
17 2459 0.23578
17 2508 0.22167
17 2514 0.21626
17 2515 0.35341
17 2521 0.2853
17 2527 0.25035
17 2529 0.23882
17 2543 0.21132
17 2554 0.21851
17 2555 0.2123
17 2556 0.24307
17 2557 0.22547
17 2576 0.22372
17 2577 0.21217
17 2751 0.24428
17 2764 0.21864
17 2784 0.22207
17 2829 0.22426
17 2831 0.25274
17 2832 0.23892
17 2833 0.26659
17 2838 0.28259
17 2841 0.29991
17 2842 0.27687
17 2843 0.20758
17 2844 0.23172
17 2845 0.2265
17 2854 0.27766
17 2857 0.2246
17 2858 0.25182
17 2870 0.2698
17 2871 0.28471
17 2872 0.28867
17 2878 0.20823
17 2880 0.24396
17 2881 0.30869
17 2882 0.33866
17 2883 0.25758
17 2891 0.24831
17 2893 0.26124
17 2894 0.26814
17 2903 0.24286
17 2904 0.23093
17 2909 0.28379
17 2995 0.24675
17 3027 0.23072
17 3045 0.2537
17 3157 0.2331
17 3160 0.30066
17 3178 0.23398
17 3184 0.29197
17 3185 0.28586
17 3190 0.22061
17 3192 0.23562
17 3193 0.24458
17 3194 0.33363
17 3197 0.26719
17 3198 0.22405
17 3201 0.22422
17 3202 0.20627
17 3204 0.27128
17 3206 0.30323
17 3207 0.24733
17 3227 0.23383
17 3374 0.22851
17 3406 0.27334
17 3431 0.23682
17 3433 0.22685
17 3479 0.21431
17 3484 0.29172
17 3632 0.26139
17 3692 0.21849
17 3697 0.23415
17 3707 0.23178
17 3708 0.24126
17 3709 0.25809
17 3839 0.29244
17 3865 0.21031
17 3900 0.21925
17 3901 0.23421
17 3902 0.20996
17 3906 0.25535
17 3907 0.26737
17 3910 0.25183
17 3911 0.23968
17 3918 0.2202
17 3927 0.28573
17 3931 0.21392
17 3936 0.22731
17 3937 0.2326
17 3938 0.27372
17 3940 0.24296
17 3941 0.20504
17 4005 0.21777
17 4082 0.20607
17 4115 0.20513
17 4120 0.22374
17 4122 0.26792
17 4128 0.31565
17 4129 0.28244
17 4130 0.29181
17 4131 0.26915
17 4132 0.29979
17 4139 0.29964
17 4165 0.23642
17 4167 0.26668
17 4212 0.23061
17 4217 0.21713
17 4225 0.24789
17 4226 0.25296
17 4236 0.2292
17 4287 0.22057
17 4358 0.25549
17 4366 0.24549
17 4373 0.22697
17 4374 0.29906
17 4376 0.23199
17 4377 0.20676
17 4396 0.24836
17 4409 0.30801
17 4410 0.21476
17 4418 0.24186
17 4468 0.22455
17 4483 0.23762
17 4485 0.21736
17 4486 0.26952
17 4501 0.25844
17 4561 0.22719
17 4573 0.22333
17 4614 0.24572
17 4616 0.28737
17 4624 0.25016
17 4655 0.20753
17 4657 0.21475
17 4659 0.21813
17 4660 0.20975
17 4664 0.27794
17 4693 0.20547
17 4856 0.20593
17 4865 0.22209
17 4867 0.24357
17 4879 0.26917
17 4901 0.22039
17 4913 0.23058
17 4915 0.26413
17 4944 0.24252
17 4976 0.25972
17 5049 0.20925
17 5054 0.25191
17 5055 0.23412
17 5056 0.20759
17 5077 0.21305
17 5078 0.23695
17 5098 0.23758
17 5167 0.21745
17 5170 0.2615
17 5174 0.22618
18 248 0.21942
18 425 0.23368
18 611 0.20525
18 667 0.2136
18 946 0.21185
18 949 0.26687
18 950 0.21408
18 957 0.21809
18 981 0.20791
18 1046 0.2495
18 1217 0.21584
18 1290 0.20778
18 1489 0.2521
18 1502 0.20726
18 1707 0.22965
18 1732 0.23778
18 1832 0.28507
18 1945 0.22838
18 1959 0.2242
18 2621 0.2143
18 3070 0.22744
18 3303 0.22513
18 4273 0.20588
18 4379 0.28821
18 4431 0.27599
18 4432 0.22287
18 4684 0.20856
18 4782 0.2787
19 209 0.21042
19 387 0.21245
19 425 0.22974
19 642 0.23316
19 658 0.21014
19 671 0.22073
19 687 0.20711
19 946 0.23129
19 950 0.22051
19 955 0.24618
19 957 0.22817
19 1000 0.20589
19 1046 0.28288
19 1136 0.23183
19 1212 0.21549
19 1253 0.23657
19 1269 0.26102
19 1270 0.21266
19 1290 0.25346
19 1461 0.31377
19 1462 0.26022
19 1465 0.22494
19 1472 0.24997
19 1473 0.22475
19 1474 0.21559
19 1489 0.26147
19 1502 0.2482
19 1680 0.23772
19 1707 0.22859
19 1715 0.26371
19 1748 0.26891
19 1749 0.21069
19 1908 0.21447
19 1974 0.21181
19 1989 0.23034
19 2052 0.23045
19 2243 0.23491
19 2270 0.22759
19 2278 0.21262
19 2285 0.26172
19 2401 0.34309
19 2420 0.2202
19 2599 0.23222
19 2616 0.20785
19 2621 0.30935
19 2622 0.217
19 2635 0.21351
19 2636 0.21264
19 2637 0.22358
19 2655 0.21185
19 2694 0.22407
19 2719 0.22474
19 2731 0.23804
19 2749 0.20797
19 2800 0.24269
19 2830 0.20484
19 2841 0.2147
19 2959 0.2223
19 2960 0.22676
19 3052 0.26247
19 3364 0.23191
19 3373 0.26223
19 3374 0.2238
19 3461 0.21353
19 3497 0.209
19 3536 0.22641
19 3616 0.22474
19 3733 0.25827
19 3745 0.21796
19 3792 0.2101
19 3974 0.22943
19 3987 0.26644
19 4125 0.2109
19 4303 0.23404
19 4429 0.2428
19 4607 0.2074
19 4661 0.2313
19 4782 0.31005
20 387 0.25197
20 421 0.21143
20 597 0.21194
20 671 0.20972
20 673 0.21341
20 1188 0.22896
20 1212 0.24367
20 1214 0.22588
20 1227 0.25074
20 1253 0.25504
20 1440 0.21353
20 1459 0.22678
20 1461 0.29868
20 1462 0.26624
20 1464 0.23691
20 1465 0.23646
20 1472 0.25558
20 1473 0.20634
20 1485 0.2073
20 1535 0.25555
20 1536 0.27945
20 1559 0.23128
20 1674 0.24718
20 1680 0.31133
20 1691 0.22781
20 1696 0.20693
20 1714 0.20958
20 1715 0.29012
20 1734 0.24056
20 1748 0.32554
20 1749 0.28392
20 1763 0.21755
20 1778 0.22367
20 1929 0.21909
20 1951 0.22546
20 1974 0.29286
20 1987 0.20498
20 1988 0.25578
20 1989 0.26282
20 1990 0.25278
20 1991 0.26189
20 2000 0.21925
20 2001 0.23954
20 2004 0.2364
20 2005 0.24653
20 2007 0.21613
20 2016 0.22103
20 2022 0.23302
20 2046 0.21117
20 2052 0.23563
20 2059 0.25756
20 2097 0.2098
20 2137 0.24663
20 2199 0.21392
20 2215 0.22294
20 2216 0.2243
20 2243 0.24247
20 2251 0.23894
20 2262 0.21822
20 2278 0.27765
20 2284 0.26043
20 2285 0.31099
20 2286 0.2459
20 2294 0.21202
20 2295 0.28266
20 2301 0.29774
20 2302 0.21317
20 2304 0.22529
20 2307 0.23216
20 2314 0.21599
20 2315 0.21171
20 2319 0.22201
20 2340 0.22009
20 2385 0.2293
20 2401 0.25627
20 2412 0.24201
20 2432 0.27165
20 2455 0.22949
20 2485 0.24536
20 2507 0.23158
20 2518 0.22221
20 2543 0.25051
20 2556 0.21658
20 2591 0.23785
20 2599 0.24508
20 2615 0.2646
20 2621 0.29608
20 2622 0.22669
20 2623 0.23447
20 2624 0.24736
20 2635 0.24947
20 2636 0.25168
20 2637 0.28848
20 2639 0.24724
20 2640 0.26567
20 2651 0.24101
20 2652 0.24373
20 2655 0.27709
20 2704 0.23569
20 2705 0.23038
20 2715 0.21448
20 2719 0.38395
20 2720 0.24415
20 2722 0.21892
20 2764 0.24644
20 2819 0.23678
20 2821 0.21321
20 2829 0.24827
20 2830 0.23438
20 2871 0.22164
20 2893 0.21105
20 2930 0.22008
20 2944 0.20614
20 2959 0.21858
20 2960 0.25337
20 2961 0.21958
20 2975 0.22239
20 2984 0.24642
20 2990 0.28112
20 2991 0.22388
20 2992 0.26185
20 2994 0.23031
20 2995 0.25496
20 2996 0.24726
20 3009 0.27236
20 3014 0.24342
20 3015 0.22289
20 3047 0.20749
20 3100 0.27982
20 3207 0.21665
20 3261 0.2312
20 3278 0.20881
20 3308 0.23266
20 3373 0.27359
20 3396 0.23314
20 3495 0.28666
20 3497 0.24302
20 3498 0.22619
20 3500 0.24187
20 3526 0.20883
20 3573 0.20625
20 3616 0.25994
20 3719 0.21152
20 3733 0.27785
20 3737 0.21912
20 3746 0.2345
20 3751 0.21503
20 3765 0.23933
20 3887 0.21486
20 3943 0.2757
20 3944 0.24061
20 3963 0.2198
20 3987 0.26769
20 4053 0.24183
20 4125 0.2232
20 4133 0.25611
20 4167 0.2379
20 4181 0.21126
20 4226 0.24593
20 4233 0.24971
20 4428 0.23008
20 4442 0.20877
20 4458 0.20483
20 4470 0.22303
20 4573 0.22678
20 4648 0.22352
20 4654 0.21896
20 4658 0.20793
20 4661 0.24622
20 4928 0.25375
20 4940 0.20541
20 4960 0.20847
20 4961 0.23169
20 4962 0.23974
20 4969 0.22135
20 5114 0.23825
21 142 0.24224
21 417 0.2272
21 418 0.24064
21 432 0.23862
21 566 0.21624
21 667 0.22083
21 673 0.26531
21 1160 0.23048
21 1203 0.20895
21 1214 0.21928
21 1216 0.21314
21 1217 0.2311
21 1227 0.23841
21 1253 0.3175
21 1289 0.21006
21 1405 0.20519
21 1423 0.21703
21 1461 0.36062
21 1462 0.29424
21 1519 0.24954
21 1533 0.29446
21 1707 0.28186
21 1728 0.23792
21 1939 0.31411
21 1945 0.23501
21 1974 0.25225
21 2035 0.20633
21 2137 0.22635
21 2243 0.269
21 2251 0.20685
21 2278 0.28019
21 2385 0.21172
21 2402 0.22229
21 2412 0.22765
21 2428 0.21659
21 2432 0.21784
21 2490 0.20769
21 2613 0.21664
21 2659 0.22594
21 2676 0.21448
21 2715 0.20932
21 2718 0.2261
21 2719 0.22975
21 2764 0.27961
21 2821 0.2697
21 2836 0.2158
21 2927 0.25128
21 2928 0.26973
21 2929 0.24508
21 2930 0.23112
21 2952 0.2175
21 2984 0.32344
21 2985 0.21658
21 2992 0.20568
21 2995 0.20459
21 3000 0.21852
21 3009 0.21065
21 3020 0.20648
21 3109 0.2343
21 3260 0.20898
21 3261 0.26572
21 3280 0.21963
21 3324 0.20774
21 3383 0.23342
21 3396 0.23005
21 3490 0.23168
21 3495 0.27982
21 3498 0.26827
21 3500 0.24302
21 3537 0.21927
21 3725 0.23288
21 3732 0.2336
21 3733 0.28213
21 3735 0.25849
21 3745 0.23833
21 3746 0.22889
21 3759 0.2139
21 3760 0.2102
21 3859 0.21943
21 4018 0.24307
21 4109 0.21215
21 4125 0.25122
21 4132 0.2282
21 4302 0.24432
21 4411 0.20977
21 4455 0.21288
21 4468 0.21712
21 4522 0.25419
21 4598 0.21286
21 4659 0.21405
21 4754 0.22949
21 4834 0.23139
21 4890 0.21253
21 4969 0.27033
21 5114 0.24129
22 100 0.22557
22 208 0.24047
22 253 0.226
22 416 0.21524
22 458 0.23781
22 498 0.2221
22 664 0.2338
22 740 0.20965
22 741 0.2304
22 742 0.27386
22 743 0.24592
22 752 0.22474
22 818 0.27383
22 1045 0.22993
22 1086 0.20732
22 1310 0.22332
22 1323 0.21153
22 1367 0.20948
22 1547 0.21116
22 1583 0.26282
22 1594 0.23812
22 1595 0.23291
22 2223 0.29617
22 2439 0.23344
22 2444 0.20516
22 2451 0.2232
22 2637 0.2502
22 2640 0.26878
22 2651 0.21843
22 2653 0.30071
22 2654 0.21476
22 2671 0.25726
22 2672 0.23978
22 2687 0.21991
22 2994 0.27035
22 2995 0.28735
22 3013 0.20808
22 3014 0.20969
22 3382 0.20764
22 3403 0.26974
22 3415 0.22716
22 3601 0.21393
22 3643 0.207
22 3705 0.2095
22 3746 0.21152
22 4006 0.2544
22 4016 0.20644
22 4018 0.21955
22 4027 0.22132
22 4028 0.25919
22 4029 0.22583
22 4038 0.27106
22 4039 0.2296
22 4047 0.26401
22 4127 0.22771
22 4190 0.22165
22 4226 0.21646
22 4239 0.20599
22 4248 0.21568
22 4250 0.26174
22 4260 0.22822
22 4266 0.28803
22 4267 0.24023
22 4273 0.23012
22 4302 0.20996
22 4326 0.20834
22 4484 0.24371
22 4486 0.26157
22 4496 0.22363
22 4501 0.2365
22 4547 0.20574
22 4717 0.22897
22 4782 0.2593
22 4919 0.24301
22 4943 0.20994
22 4944 0.22458
22 4962 0.24003
22 4976 0.22854
22 4989 0.23176
22 5060 0.25799
22 5064 0.22382
22 5071 0.2639
22 5072 0.23056
22 5073 0.20597
22 5172 0.21348
23 205 0.23012
23 207 0.22055
23 208 0.27669
23 645 0.21712
23 903 0.20542
23 1348 0.22006
23 2094 0.2217
23 2158 0.21608
23 2223 0.22898
23 4776 0.21855
23 4911 0.20942
23 4918 0.22435
23 4930 0.21757
23 5051 0.25281
23 5055 0.25437
23 5058 0.2251
23 5064 0.26726
23 5066 0.21172
23 5070 0.22768
23 5072 0.20714
23 5077 0.24458
23 5170 0.21193
24 87 0.21543
24 164 0.21631
24 401 0.20695
24 691 0.22803
24 692 0.21231
24 706 0.22054
24 777 0.27688
24 807 0.21632
24 915 0.2698
24 1907 0.23314
24 4485 0.20775
24 5077 0.27901
25 429 0.25616
25 691 0.27081
25 692 0.27993
25 693 0.23226
25 777 0.31777
25 786 0.26213
25 807 0.27621
25 973 0.25951
25 985 0.24897
25 986 0.20651
25 998 0.20541
25 1245 0.20729
25 1309 0.25557
25 1310 0.22816
25 1317 0.28517
25 1749 0.20885
25 2315 0.25743
25 2808 0.20717
25 2838 0.22633
25 2849 0.2249
25 3027 0.22078
25 3573 0.26284
25 4210 0.24662
25 4212 0.2063
25 5077 0.21329
26 113 0.20934
26 530 0.2612
26 566 0.21322
26 583 0.21149
26 668 0.2333
26 801 0.20579
26 807 0.32843
26 812 0.23713
26 821 0.22205
26 823 0.20579
26 824 0.27758
26 949 0.20543
26 1107 0.27852
26 1138 0.22802
26 1297 0.23254
26 1502 0.2187
26 1554 0.20772
26 1582 0.25187
26 1583 0.22865
26 1587 0.22989
26 1707 0.25439
26 1715 0.22069
26 1731 0.23276
26 1830 0.20932
26 1832 0.2174
26 1846 0.25489
26 1944 0.21279
26 1945 0.23155
26 1998 0.20843
26 2154 0.21267
26 2165 0.24799
26 2166 0.2171
26 2293 0.21262
26 2515 0.28725
26 2853 0.22006
26 2854 0.23579
26 3206 0.22587
26 3364 0.21889
26 3396 0.24648
26 3406 0.26788
26 3409 0.21246
26 3431 0.21421
26 3631 0.30458
26 3632 0.28146
26 3697 0.23747
26 3839 0.38083
26 3844 0.20588
26 3960 0.20775
26 4002 0.22466
26 4014 0.22493
26 4043 0.22965
26 4083 0.20898
26 4132 0.23968
26 4181 0.24982
26 4182 0.20492
26 4192 0.20707
26 4409 0.24416
26 4429 0.29025
26 4431 0.31643
26 4442 0.22926
26 4486 0.26381
26 4520 0.20967
26 4532 0.21989
26 4537 0.2049
26 4573 0.24963
26 4782 0.22862
27 87 0.2835
27 96 0.22006
27 209 0.2375
27 248 0.35022
27 425 0.24303
27 450 0.20658
27 463 0.23816
27 564 0.23057
27 687 0.21893
27 702 0.21037
27 807 0.21182
27 824 0.23123
27 825 0.24026
27 835 0.20726
27 946 0.25712
27 950 0.20641
27 956 0.21311
27 1065 0.21903
27 1217 0.22713
27 1222 0.22634
27 1461 0.20773
27 1502 0.21529
27 1559 0.20631
27 1673 0.20861
27 1832 0.291
27 1945 0.22762
27 2075 0.25509
27 2428 0.23037
27 2508 0.25467
27 2540 0.20632
27 3070 0.22079
27 3624 0.20984
27 3816 0.21582
27 3907 0.31086
27 3937 0.21363
27 4025 0.27755
27 4083 0.24047
27 4125 0.21134
27 4273 0.21389
27 4429 0.21591
27 4431 0.23042
27 4561 0.20814
27 4583 0.25002
27 4628 0.21138
28 87 0.33906
28 113 0.21521
28 209 0.24565
28 210 0.25432
28 241 0.20941
28 248 0.32136
28 333 0.23867
28 385 0.24618
28 425 0.32846
28 437 0.22412
28 438 0.21638
28 448 0.23504
28 562 0.21284
28 667 0.28014
28 668 0.26476
28 675 0.20525
28 687 0.27405
28 702 0.27535
28 812 0.24948
28 943 0.24977
28 946 0.23543
28 947 0.21309
28 950 0.32104
28 953 0.25034
28 968 0.23256
28 997 0.2997
28 1003 0.23002
28 1209 0.27808
28 1210 0.2328
28 1211 0.21097
28 1212 0.28673
28 1216 0.21729
28 1217 0.34477
28 1218 0.33282
28 1219 0.24798
28 1227 0.24449
28 1239 0.22539
28 1260 0.22061
28 1289 0.20948
28 1454 0.27229
28 1456 0.21059
28 1460 0.21281
28 1461 0.33564
28 1462 0.31125
28 1463 0.26329
28 1464 0.27701
28 1470 0.21626
28 1472 0.25127
28 1478 0.23668
28 1484 0.22589
28 1536 0.24218
28 1559 0.21908
28 1674 0.22066
28 1694 0.26218
28 1695 0.23746
28 1702 0.22307
28 1707 0.25894
28 1715 0.24527
28 1716 0.20535
28 1845 0.26399
28 1851 0.2342
28 1926 0.20497
28 1938 0.22936
28 1939 0.23318
28 1945 0.22718
28 1986 0.212
28 2074 0.29174
28 2075 0.30474
28 2243 0.26666
28 2250 0.24213
28 2277 0.23004
28 2298 0.21342
28 2357 0.22373
28 2362 0.21472
28 2394 0.21537
28 2401 0.2207
28 2432 0.29258
28 2507 0.21914
28 2508 0.22408
28 2614 0.22257
28 2615 0.26505
28 2620 0.21938
28 2621 0.32108
28 2622 0.20724
28 2635 0.27885
28 2636 0.28991
28 2637 0.2522
28 2655 0.25983
28 2671 0.21624
28 2692 0.21112
28 2694 0.20502
28 2702 0.21955
28 2785 0.20494
28 2821 0.23292
28 2823 0.23174
28 2830 0.20725
28 2910 0.20643
28 2911 0.22648
28 2914 0.20482
28 2919 0.21003
28 2929 0.23788
28 2930 0.24078
28 2959 0.23518
28 2975 0.23335
28 3019 0.22346
28 3089 0.21906
28 3240 0.29109
28 3260 0.2087
28 3261 0.23829
28 3262 0.22753
28 3287 0.24148
28 3373 0.25187
28 3387 0.21356
28 3486 0.21118
28 3495 0.23259
28 3497 0.23984
28 3501 0.21984
28 3520 0.24823
28 3528 0.21684
28 3535 0.30876
28 3536 0.21026
28 3718 0.21291
28 3719 0.20867
28 3721 0.23199
28 3725 0.22938
28 3733 0.30031
28 3734 0.25329
28 3737 0.21667
28 3759 0.26683
28 3791 0.24015
28 3950 0.22616
28 3951 0.27906
28 3952 0.22343
28 3953 0.26694
28 3959 0.26479
28 3960 0.23153
28 3961 0.21213
28 3962 0.20668
28 3963 0.22801
28 3974 0.25434
28 3987 0.23425
28 4019 0.21415
28 4179 0.30911
28 4180 0.22527
28 4181 0.27778
28 4403 0.23087
28 4429 0.33882
28 4458 0.23325
28 4583 0.29751
28 4818 0.209
28 4819 0.20577
28 4828 0.34549
28 5079 0.20943
29 209 0.25615
29 333 0.22682
29 531 0.31043
29 558 0.22806
29 562 0.20757
29 667 0.26949
29 668 0.21709
29 673 0.22658
29 785 0.20867
29 812 0.20486
29 823 0.25189
29 940 0.25599
29 941 0.25295
29 944 0.24451
29 946 0.2958
29 950 0.22929
29 953 0.23414
29 1009 0.25508
29 1044 0.25183
29 1181 0.29108
29 1208 0.26094
29 1209 0.32262
29 1212 0.31951
29 1214 0.21621
29 1215 0.28001
29 1216 0.22011
29 1217 0.27921
29 1219 0.23736
29 1227 0.22027
29 1239 0.21995
29 1252 0.2645
29 1253 0.22643
29 1325 0.21298
29 1423 0.20968
29 1430 0.27189
29 1454 0.24811
29 1460 0.23558
29 1461 0.2381
29 1462 0.24054
29 1464 0.25108
29 1465 0.25093
29 1475 0.21161
29 1509 0.30024
29 1536 0.20764
29 1559 0.28519
29 1691 0.30646
29 1702 0.22763
29 1707 0.27318
29 1715 0.21301
29 1716 0.22782
29 1778 0.26427
29 1803 0.22342
29 1929 0.26821
29 1935 0.21627
29 1936 0.22403
29 1939 0.24791
29 1945 0.24198
29 1974 0.22795
29 1986 0.22156
29 1987 0.21474
29 2050 0.22485
29 2066 0.21598
29 2072 0.23241
29 2226 0.23287
29 2243 0.24282
29 2256 0.23884
29 2257 0.23756
29 2258 0.24447
29 2284 0.22117
29 2285 0.26321
29 2295 0.24492
29 2301 0.2082
29 2318 0.24542
29 2319 0.23696
29 2340 0.23396
29 2362 0.23148
29 2378 0.24094
29 2393 0.24805
29 2412 0.33766
29 2428 0.2256
29 2432 0.20774
29 2467 0.21659
29 2587 0.23959
29 2599 0.21135
29 2606 0.21718
29 2608 0.2401
29 2609 0.26005
29 2621 0.3131
29 2623 0.24695
29 2624 0.23082
29 2625 0.20493
29 2635 0.26093
29 2636 0.23803
29 2637 0.20738
29 2654 0.21261
29 2655 0.23414
29 2694 0.24024
29 2702 0.22655
29 2719 0.24415
29 2757 0.2164
29 2919 0.20774
29 2928 0.21251
29 2929 0.25688
29 2930 0.23073
29 2941 0.22859
29 2942 0.28078
29 2943 0.23209
29 2944 0.22122
29 2959 0.21035
29 2960 0.20951
29 2961 0.21472
29 2971 0.2169
29 2975 0.20877
29 2976 0.22292
29 2984 0.24492
29 2988 0.21842
29 2989 0.21489
29 2990 0.21571
29 2992 0.21138
29 2996 0.23919
29 3009 0.21934
29 3240 0.23912
29 3251 0.2073
29 3255 0.27141
29 3256 0.25511
29 3258 0.21044
29 3260 0.20752
29 3261 0.38997
29 3262 0.22208
29 3263 0.21392
29 3264 0.24357
29 3275 0.20593
29 3287 0.23816
29 3303 0.21358
29 3317 0.25508
29 3346 0.21214
29 3373 0.20656
29 3388 0.22265
29 3390 0.22034
29 3415 0.21883
29 3486 0.20529
29 3495 0.32006
29 3497 0.27411
29 3500 0.2118
29 3501 0.20733
29 3502 0.21258
29 3508 0.22266
29 3509 0.21565
29 3523 0.2268
29 3528 0.211
29 3535 0.22312
29 3553 0.23905
29 3575 0.20516
29 3717 0.21714
29 3718 0.27241
29 3721 0.23034
29 3724 0.22596
29 3725 0.23906
29 3733 0.33008
29 3734 0.23215
29 3735 0.22007
29 3745 0.22433
29 3746 0.2847
29 3751 0.23412
29 3759 0.30126
29 3792 0.21863
29 3806 0.23282
29 3943 0.23133
29 3948 0.20547
29 3950 0.24347
29 3951 0.2744
29 3952 0.20576
29 3959 0.29069
29 3963 0.29291
29 3974 0.2743
29 4031 0.23497
29 4179 0.23308
29 4224 0.20902
29 4233 0.2219
29 4301 0.27586
29 4403 0.2106
29 4418 0.25697
29 4474 0.24828
29 4551 0.22962
29 4765 0.20711
29 4823 0.22602
29 4912 0.2194
29 4962 0.20969
29 4996 0.32068
29 5114 0.20653
30 142 0.24704
30 418 0.22844
30 419 0.25134
30 531 0.21075
30 673 0.20729
30 715 0.21654
30 780 0.21857
30 807 0.29849
30 812 0.21064
30 946 0.258
30 1404 0.27597
30 1418 0.20594
30 1421 0.24892
30 1423 0.2115
30 1462 0.22371
30 1533 0.2518
30 1683 0.20825
30 1757 0.26347
30 1832 0.20881
30 1849 0.25446
30 1929 0.23375
30 2035 0.22716
30 2075 0.22288
30 2108 0.21724
30 2147 0.21127
30 2158 0.20484
30 2182 0.22329
30 2243 0.22451
30 2278 0.20531
30 2319 0.25934
30 2400 0.21985
30 2401 0.28266
30 2402 0.27598
30 2659 0.26414
30 2671 0.21277
30 2688 0.22398
30 2694 0.28517
30 2729 0.24477
30 2760 0.21975
30 2764 0.21789
30 2929 0.20836
30 2930 0.23151
30 3009 0.23022
30 3014 0.26013
30 3495 0.27171
30 3839 0.20633
30 3864 0.22557
30 4125 0.24994
30 4128 0.21977
30 4229 0.23722
30 4231 0.21622
30 4301 0.25591
30 4302 0.23132
30 4409 0.23127
30 4410 0.21221
30 4416 0.22557
30 4418 0.26933
30 4435 0.21454
30 4551 0.27255
30 4962 0.22573
30 4982 0.20499
31 125 0.22449
31 252 0.22318
31 418 0.20765
31 419 0.20902
31 565 0.2144
31 807 0.2076
31 930 0.24522
31 1189 0.28591
31 1202 0.25478
31 1212 0.22001
31 1241 0.21935
31 1350 0.21682
31 1404 0.20907
31 1444 0.2141
31 1475 0.20834
31 1555 0.20458
31 1678 0.23902
31 1683 0.23332
31 1757 0.21692
31 1898 0.23734
31 2052 0.22523
31 2147 0.26977
31 2234 0.20704
31 2278 0.22675
31 2309 0.21124
31 2347 0.21371
31 2401 0.25967
31 2599 0.23604
31 2614 0.22236
31 2659 0.21351
31 2676 0.22081
31 2688 0.20914
31 2689 0.22897
31 2842 0.2444
31 2858 0.26282
31 2985 0.20869
31 3014 0.23747
31 3047 0.24286
31 3305 0.20856
31 3495 0.22253
31 3553 0.24729
31 3746 0.26953
31 3747 0.21271
31 4094 0.20694
31 4180 0.27827
31 4301 0.23691
31 4402 0.27886
31 4431 0.21401
31 4464 0.206
31 4551 0.2214
31 4834 0.23214
31 4838 0.26048
31 4962 0.22351
31 5036 0.22227
31 5179 0.21497
32 253 0.25399
32 472 0.20752
32 626 0.23318
32 663 0.24222
32 752 0.22753
32 818 0.20658
32 840 0.20984
32 862 0.23653
32 1431 0.21054
32 1560 0.27004
32 1917 0.20488
32 1919 0.20743
32 2200 0.21749
32 2671 0.27666
32 2672 0.2057
32 3240 0.22929
32 3423 0.22591
32 3486 0.21959
32 3529 0.24644
32 3682 0.20516
32 4118 0.20565
32 4225 0.26258
32 4374 0.21548
32 4501 0.26064
32 4569 0.21941
32 4658 0.21463
32 4717 0.24336
32 4861 0.20727
32 4869 0.23706
32 4911 0.22213
32 4975 0.21529
32 5070 0.22948
32 5074 0.20709
33 103 0.24392
33 126 0.27053
33 208 0.20861
33 226 0.21851
33 251 0.22202
33 458 0.21086
33 636 0.25187
33 645 0.26052
33 795 0.25831
33 975 0.26866
33 1192 0.21358
33 1329 0.23565
33 1391 0.21207
33 1430 0.25491
33 1666 0.25311
33 1668 0.23931
33 1813 0.20981
33 2194 0.26183
33 2195 0.27481
33 2204 0.20665
33 2225 0.23007
33 2494 0.20562
33 2523 0.20734
33 2655 0.20484
33 2671 0.20792
33 2762 0.20673
33 2864 0.29328
33 3001 0.27663
33 3014 0.22278
33 3019 0.21525
33 3020 0.28367
33 3476 0.2393
33 3694 0.2244
33 3709 0.22766
33 3792 0.21402
33 3937 0.23173
33 3939 0.22434
33 4007 0.22834
33 4484 0.20644
33 4486 0.20768
33 4737 0.2234
33 4776 0.20722
33 4782 0.21528
33 4891 0.21424
33 4911 0.21398
33 4977 0.21062
34 248 0.20771
34 280 0.21484
34 777 0.21867
34 838 0.20507
34 1393 0.28991
34 1443 0.21353
34 1666 0.21687
34 2056 0.21727
34 2344 0.22456
34 2494 0.23888
34 2864 0.29796
34 2878 0.2283
34 2900 0.22136
34 3111 0.23033
34 3201 0.21625
34 3203 0.20524
34 4075 0.22004
34 4130 0.23696
34 4212 0.21081
34 4485 0.26702
34 4501 0.22199
34 4776 0.20941
34 4900 0.26641
35 825 0.2704
35 4561 0.22277
36 1026 0.20551
36 1192 0.2452
36 1502 0.22796
36 1707 0.22413
36 1862 0.25056
36 1945 0.21034
36 2182 0.20574
36 2734 0.22274
36 4226 0.2259
36 4402 0.20664
36 4409 0.22798
36 4486 0.2681
36 4561 0.22009
36 5167 0.21816
37 120 0.21279
37 369 0.21349
37 513 0.22591
37 580 0.24258
37 687 0.27917
37 745 0.26975
37 824 0.2852
37 852 0.20646
37 1175 0.21968
37 1217 0.20928
37 1299 0.209
37 1404 0.32124
37 1500 0.26282
37 1502 0.26654
37 1513 0.21563
37 1515 0.24768
37 1532 0.20649
37 1533 0.20933
37 1583 0.2157
37 1681 0.21498
37 1707 0.29783
37 1717 0.21324
37 1730 0.21306
37 1731 0.21451
37 1734 0.23307
37 1746 0.23782
37 1748 0.22241
37 1749 0.23919
37 1761 0.20787
37 1763 0.27109
37 1778 0.214
37 1780 0.22566
37 1793 0.2382
37 1862 0.26663
37 1945 0.28569
37 1952 0.21158
37 1971 0.21202
37 1974 0.23648
37 1986 0.35383
37 1987 0.26835
37 1988 0.33942
37 2000 0.23687
37 2035 0.21801
37 2258 0.22495
37 2266 0.20954
37 2267 0.24951
37 2269 0.22988
37 2281 0.29078
37 2282 0.3031
37 2296 0.22619
37 2297 0.27111
37 2298 0.28125
37 2315 0.23581
37 2316 0.22489
37 2494 0.2355
37 2606 0.23033
37 2608 0.22626
37 2620 0.22765
37 2621 0.24151
37 2634 0.21717
37 2719 0.27397
37 2826 0.21841
37 2919 0.22141
37 2929 0.26573
37 2937 0.23991
37 2940 0.20477
37 2941 0.23435
37 2942 0.31455
37 2955 0.20772
37 2956 0.26337
37 2958 0.24706
37 2959 0.24988
37 2974 0.20463
37 2975 0.25138
37 2976 0.22469
37 2990 0.24168
37 2991 0.2286
37 2992 0.28179
37 3008 0.20581
37 3009 0.21505
37 3027 0.21596
37 3089 0.21201
37 3186 0.23432
37 3262 0.20681
37 3272 0.20571
37 3278 0.24967
37 3287 0.20699
37 3288 0.24115
37 3290 0.21047
37 3303 0.3058
37 3304 0.22302
37 3305 0.23816
37 3309 0.24483
37 3323 0.2331
37 3324 0.2109
37 3339 0.20817
37 3341 0.27606
37 3352 0.23265
37 3353 0.22254
37 3364 0.24057
37 3374 0.22286
37 3376 0.21687
37 3401 0.21635
37 3460 0.21001
37 3461 0.20544
37 3490 0.22439
37 3500 0.2158
37 3523 0.21867
37 3525 0.20791
37 3553 0.22233
37 3554 0.26246
37 3569 0.22659
37 3576 0.21148
37 3733 0.24407
37 3734 0.23566
37 3736 0.21435
37 3737 0.20568
37 3745 0.21998
37 3746 0.20986
37 3773 0.21739
37 3783 0.23718
37 3786 0.24561
37 3816 0.29174
37 3900 0.21618
37 3937 0.20649
37 3943 0.22019
37 3960 0.24422
37 3961 0.21377
37 3974 0.24264
37 4014 0.26679
37 4024 0.24868
37 4025 0.29019
37 4043 0.20789
37 4181 0.22393
37 4182 0.23307
37 4210 0.23353
37 4301 0.22265
37 4429 0.24457
37 4442 0.21086
37 4474 0.23651
37 4496 0.20893
37 4551 0.22599
37 4561 0.22726
37 4583 0.2687
37 4818 0.294
37 4916 0.25371
37 4969 0.22737
38 248 0.21418
38 362 0.22764
38 823 0.2084
38 941 0.24868
38 942 0.20528
38 946 0.20505
38 1189 0.21251
38 1241 0.213
38 1404 0.22408
38 1461 0.25305
38 1473 0.20605
38 1509 0.21694
38 1693 0.26253
38 1939 0.20539
38 1986 0.2818
38 2282 0.20851
38 2432 0.2088
38 2615 0.21253
38 2635 0.21913
38 2826 0.20832
38 2976 0.20847
38 2992 0.23011
38 3288 0.22288
38 3374 0.20851
38 3381 0.21949
38 3461 0.25459
38 3486 0.23433
38 3490 0.20653
38 3508 0.20676
38 3733 0.21943
38 3734 0.21104
38 3735 0.21716
38 3745 0.23859
38 3906 0.22182
38 3961 0.25203
38 4125 0.20535
38 4128 0.21331
38 4180 0.21806
38 4181 0.25379
38 4182 0.20618
38 4429 0.26026
38 4583 0.23796
38 4818 0.22635
38 4828 0.29742
38 4911 0.20896
38 4962 0.24698
38 4969 0.28121
38 5057 0.21637
38 5103 0.26703
39 111 0.21446
39 248 0.23616
39 333 0.28317
39 362 0.24367
39 420 0.22397
39 438 0.21639
39 562 0.22841
39 801 0.21265
39 812 0.23395
39 814 0.2505
39 869 0.23902
39 941 0.27178
39 946 0.29331
39 1162 0.23349
39 1181 0.22505
39 1188 0.20473
39 1209 0.26156
39 1210 0.22047
39 1212 0.29564
39 1214 0.24129
39 1217 0.29797
39 1218 0.23176
39 1239 0.21457
39 1253 0.28915
39 1265 0.21887
39 1454 0.26376
39 1509 0.20968
39 1669 0.21138
39 1864 0.20737
39 1993 0.21606
39 2075 0.22096
39 2272 0.20755
39 2341 0.23178
39 2358 0.22794
39 2432 0.26617
39 2507 0.23654
39 2626 0.22684
39 2659 0.22765
39 2688 0.20796
39 2693 0.21074
39 2727 0.21651
39 2786 0.22065
39 2919 0.25363
39 3275 0.20838
39 3361 0.24187
39 3412 0.2548
39 3490 0.25004
39 3497 0.23238
39 3507 0.24
39 3508 0.2791
39 3509 0.2242
39 3666 0.23334
39 3718 0.23262
39 3721 0.24489
39 3724 0.24166
39 3733 0.2628
39 3735 0.24699
39 3952 0.25822
39 3959 0.21983
39 3963 0.24399
39 3974 0.24184
39 4051 0.21926
39 4128 0.20766
39 4480 0.21355
39 4522 0.25038
39 4537 0.21967
39 4815 0.21204
39 4823 0.22448
39 5057 0.24219
40 126 0.21565
40 333 0.27425
40 429 0.20797
40 531 0.2685
40 812 0.23648
40 814 0.24686
40 1296 0.20807
40 1548 0.21119
40 1791 0.21114
40 1846 0.20969
40 1847 0.21627
40 1918 0.21
40 2027 0.23252
40 2048 0.21029
40 2075 0.22973
40 2089 0.21888
40 2232 0.29421
40 2432 0.25404
40 2609 0.20598
40 2625 0.23659
40 2671 0.21587
40 2919 0.21616
40 3014 0.24745
40 3126 0.20781
40 3317 0.27925
40 3360 0.21707
40 3361 0.21829
40 3497 0.24419
40 4249 0.20658
40 4266 0.23361
40 4291 0.28458
40 4522 0.21028
41 126 0.24354
41 362 0.24197
41 429 0.20869
41 459 0.23556
41 735 0.21011
41 1296 0.21262
41 1300 0.21806
41 1404 0.20924
41 1518 0.22612
41 1809 0.2151
41 1918 0.22165
41 2034 0.22822
41 2075 0.26251
41 2089 0.2296
41 2146 0.23856
41 2232 0.33208
41 2401 0.23892
41 2494 0.20615
41 2562 0.21083
41 2625 0.24561
41 2678 0.22429
41 2729 0.21412
41 3014 0.25513
41 4061 0.2079
41 4249 0.21463
41 4513 0.20953
42 52 0.20525
42 94 0.20519
42 125 0.2131
42 149 0.21269
42 163 0.23216
42 1684 0.20472
42 2213 0.23706
42 2431 0.22038
42 2573 0.34334
42 2876 0.20533
42 3240 0.26031
42 4326 0.25304
42 4546 0.20645
42 4943 0.22538
42 4977 0.2548
43 113 0.21604
43 1646 0.25234
43 2201 0.27383
43 2864 0.23325
43 4045 0.27031
43 4374 0.20636
44 125 0.21591
44 268 0.2854
44 269 0.23898
44 621 0.21549
44 777 0.20547
44 1039 0.20495
44 1047 0.267
44 1169 0.22347
44 1793 0.23648
44 2037 0.30684
44 2053 0.2849
44 2146 0.22044
44 2298 0.23478
44 2316 0.22589
44 2317 0.22587
44 2494 0.22015
44 2515 0.24689
44 2526 0.22565
44 2537 0.21427
44 2734 0.20953
44 2864 0.26091
44 3019 0.35188
44 3028 0.24467
44 3042 0.23959
44 3183 0.22971
44 3203 0.22521
44 3654 0.25826
44 3660 0.2647
44 3839 0.23023
44 3845 0.21667
44 3881 0.21483
44 3883 0.2862
44 4053 0.21761
44 4115 0.2094
44 4132 0.24112
44 4385 0.22903
44 4409 0.25506
44 4625 0.2254
44 4677 0.20843
44 4871 0.21807
44 4900 0.2105
44 5077 0.26802
45 819 0.20477
45 821 0.21286
45 825 0.21471
45 861 0.2318
45 1065 0.21351
45 1192 0.2316
45 1316 0.20878
45 1849 0.24968
45 1880 0.21901
45 1987 0.2595
45 2037 0.23449
45 2053 0.21506
45 2117 0.22245
45 2182 0.20493
45 2282 0.22183
45 2298 0.26228
45 2299 0.21559
45 2315 0.27766
45 2316 0.20527
45 2333 0.21871
45 2344 0.26954
45 2434 0.21671
45 2494 0.22424
45 2634 0.23297
45 2731 0.24037
45 2734 0.21441
45 2764 0.20764
45 2851 0.23524
45 3010 0.20844
45 3019 0.27736
45 3027 0.27683
45 3028 0.21557
45 3042 0.23281
45 3341 0.25673
45 3364 0.21852
45 3816 0.2335
45 3839 0.24722
45 3883 0.22944
45 3906 0.21931
45 3907 0.32493
45 4045 0.22019
45 4114 0.28282
45 4115 0.25492
45 4128 0.24307
45 4131 0.2298
45 4132 0.22091
45 4300 0.23258
45 4311 0.2091
45 4385 0.26582
45 4393 0.26306
45 4409 0.25158
45 4557 0.20703
45 5096 0.2243
46 124 0.22499
46 443 0.25721
46 473 0.21292
46 807 0.26039
46 824 0.22594
46 865 0.22605
46 975 0.20602
46 1192 0.25147
46 1203 0.20949
46 1206 0.22345
46 1281 0.24003
46 1316 0.20951
46 1323 0.21011
46 1391 0.23078
46 1515 0.22525
46 1671 0.21042
46 1673 0.2605
46 1674 0.25063
46 1680 0.22236
46 1707 0.24797
46 1733 0.26445
46 1734 0.20638
46 1748 0.30123
46 1780 0.21789
46 1793 0.21969
46 1987 0.21556
46 1988 0.23698
46 2035 0.20804
46 2082 0.2114
46 2268 0.21063
46 2281 0.20684
46 2282 0.22233
46 2634 0.22182
46 2719 0.24365
46 2722 0.22429
46 2734 0.21458
46 2735 0.20938
46 2749 0.23519
46 2764 0.22775
46 2958 0.24053
46 2975 0.24518
46 2976 0.22293
46 2978 0.23537
46 2992 0.26439
46 2995 0.23703
46 2996 0.21817
46 3042 0.24618
46 3085 0.21291
46 3185 0.22614
46 3303 0.21616
46 3304 0.22831
46 3309 0.21962
46 3323 0.22825
46 3324 0.20648
46 3341 0.28666
46 3352 0.22584
46 3364 0.28749
46 3374 0.24977
46 3388 0.2593
46 3479 0.2158
46 3670 0.23326
46 3839 0.26568
46 3864 0.24694
46 3907 0.27025
46 3937 0.21039
46 3938 0.23285
46 3946 0.20946
46 3947 0.23278
46 4006 0.21758
46 4014 0.24831
46 4016 0.20819
46 4017 0.2375
46 4109 0.2363
46 4114 0.21863
46 4127 0.26133
46 4128 0.21498
46 4156 0.21381
46 4172 0.24267
46 4212 0.2062
46 4225 0.22282
46 4226 0.29251
46 4237 0.2705
46 4238 0.24647
46 4239 0.20961
46 4259 0.21885
46 4409 0.2989
46 4416 0.21786
46 4417 0.23478
46 4418 0.21277
46 4451 0.21537
46 4486 0.24345
46 4501 0.21685
46 4561 0.31971
46 4657 0.25064
46 4658 0.21112
46 4660 0.27232
46 4677 0.21532
46 4916 0.24525
47 566 0.22011
47 580 0.2167
47 687 0.26721
47 810 0.23288
47 812 0.22188
47 824 0.29201
47 825 0.22492
47 950 0.21881
47 969 0.20595
47 1299 0.22369
47 1404 0.21796
47 1473 0.2075
47 1500 0.21542
47 1502 0.24795
47 1515 0.22692
47 1532 0.21747
47 1533 0.22801
47 1707 0.30355
47 1733 0.20503
47 1748 0.26937
47 1749 0.27023
47 1780 0.25928
47 1945 0.22882
47 1959 0.2138
47 1973 0.32191
47 1974 0.26852
47 1986 0.26994
47 1987 0.33382
47 1988 0.33636
47 1989 0.22727
47 2000 0.22002
47 2001 0.2179
47 2003 0.22627
47 2035 0.25038
47 2281 0.21913
47 2282 0.29729
47 2297 0.23299
47 2298 0.24353
47 2315 0.21996
47 2608 0.21413
47 2622 0.21196
47 2634 0.23724
47 2719 0.23464
47 2852 0.27036
47 2929 0.21375
47 2941 0.22825
47 2942 0.26227
47 2956 0.20601
47 2957 0.22881
47 2958 0.28115
47 2959 0.25571
47 2960 0.22245
47 2975 0.25516
47 2976 0.26819
47 2978 0.22491
47 2990 0.25413
47 2991 0.21147
47 2992 0.26112
47 3008 0.24316
47 3009 0.28584
47 3010 0.24681
47 3027 0.24857
47 3042 0.23815
47 3060 0.2111
47 3089 0.2295
47 3288 0.23235
47 3294 0.25292
47 3303 0.2534
47 3304 0.24722
47 3307 0.22811
47 3308 0.26247
47 3309 0.22758
47 3322 0.2667
47 3323 0.26348
47 3339 0.22261
47 3341 0.26834
47 3352 0.21299
47 3362 0.25134
47 3364 0.29123
47 3374 0.25582
47 3376 0.27469
47 3390 0.2982
47 3553 0.21462
47 3593 0.22376
47 3670 0.20969
47 3746 0.22269
47 3783 0.24984
47 3786 0.24362
47 3797 0.2053
47 3816 0.26232
47 3943 0.25138
47 4014 0.22151
47 4044 0.21061
47 4198 0.20822
47 4226 0.25278
47 4361 0.26233
47 4561 0.27395
47 4818 0.2076
47 4916 0.30159
47 4976 0.22046
48 79 0.23278
48 87 0.21556
48 120 0.20639
48 326 0.22
48 327 0.23264
48 429 0.21852
48 673 0.26454
48 687 0.24955
48 812 0.26837
48 823 0.20991
48 853 0.20618
48 946 0.24184
48 969 0.24345
48 974 0.20905
48 1203 0.22184
48 1212 0.23883
48 1284 0.24533
48 1300 0.23336
48 1404 0.24956
48 1473 0.20604
48 1517 0.22189
48 1533 0.20759
48 1554 0.21565
48 1555 0.22407
48 1693 0.20875
48 1707 0.21135
48 1732 0.24306
48 1748 0.25212
48 1780 0.26377
48 1793 0.23658
48 1986 0.25467
48 1987 0.28099
48 1988 0.32024
48 2003 0.2297
48 2256 0.27754
48 2257 0.2173
48 2258 0.23295
48 2299 0.20988
48 2494 0.23398
48 2635 0.23369
48 2929 0.28765
48 2958 0.22685
48 2975 0.29426
48 2976 0.24584
48 2992 0.29537
48 2993 0.23705
48 3015 0.20949
48 3019 0.26558
48 3043 0.23098
48 3046 0.25338
48 3047 0.32677
48 3061 0.22528
48 3062 0.21037
48 3126 0.26959
48 3246 0.22402
48 3376 0.21072
48 3378 0.22709
48 3390 0.22765
48 3490 0.26452
48 3512 0.22685
48 3573 0.20985
48 3574 0.28461
48 3575 0.2105
48 3733 0.24361
48 3735 0.25418
48 3736 0.23082
48 3773 0.28252
48 3791 0.2324
48 3799 0.21364
48 3808 0.24152
48 3816 0.29394
48 3817 0.20466
48 3859 0.24221
48 3900 0.21537
48 3943 0.25574
48 4007 0.20707
48 4125 0.215
48 4211 0.2373
48 4224 0.22002
48 4291 0.22094
48 4313 0.24662
48 4361 0.21932
48 4418 0.24926
48 4429 0.26544
48 4522 0.2402
48 4688 0.24442
48 4747 0.2195
48 4786 0.23757
48 4798 0.22306
48 4818 0.24941
48 4866 0.28426
48 4945 0.21926
48 5022 0.21619
48 5090 0.29718
48 5091 0.22198
49 326 0.21119
49 531 0.24028
49 580 0.20669
49 612 0.23026
49 636 0.20746
49 848 0.27757
49 1799 0.27306
49 1986 0.20568
49 2034 0.21212
49 2075 0.25575
49 2432 0.29461
49 2599 0.20633
49 2975 0.2181
49 3317 0.21531
49 3390 0.20802
49 3411 0.23034
49 3412 0.2131
49 3735 0.2355
49 3799 0.23477
49 4046 0.29382
49 4522 0.26411
49 4537 0.24976
49 5053 0.21481
50 314 0.23744
50 326 0.23365
50 327 0.20691
50 418 0.25612
50 419 0.23373
50 426 0.26648
50 459 0.22863
50 531 0.32609
50 590 0.23965
50 673 0.29099
50 790 0.25569
50 795 0.20583
50 853 0.21947
50 946 0.23567
50 1024 0.24421
50 1025 0.27954
50 1044 0.22078
50 1051 0.20484
50 1064 0.2114
50 1212 0.20986
50 1221 0.21044
50 1284 0.20973
50 1293 0.22471
50 1294 0.22885
50 1296 0.2345
50 1433 0.21435
50 1502 0.22579
50 1503 0.21796
50 1517 0.23313
50 1533 0.20756
50 1548 0.24659
50 1683 0.21699
50 1778 0.22834
50 1847 0.21312
50 1917 0.23133
50 1918 0.25988
50 1946 0.26103
50 2000 0.24245
50 2071 0.29169
50 2075 0.22892
50 2247 0.22665
50 2257 0.21364
50 2258 0.28374
50 2271 0.2084
50 2313 0.2758
50 2432 0.20842
50 2588 0.22233
50 2590 0.25836
50 2597 0.20813
50 2598 0.2637
50 2599 0.2423
50 2608 0.21967
50 2609 0.21145
50 2615 0.23383
50 2624 0.23486
50 2625 0.28482
50 2631 0.20759
50 2635 0.23205
50 2637 0.22539
50 2919 0.29123
50 2929 0.23837
50 2930 0.27521
50 2931 0.2435
50 2941 0.22464
50 2942 0.21697
50 2943 0.21558
50 2953 0.21986
50 2957 0.23051
50 2974 0.21388
50 2989 0.22463
50 3014 0.23312
50 3250 0.23259
50 3261 0.23589
50 3262 0.26622
50 3263 0.24173
50 3275 0.20505
50 3287 0.24654
50 3301 0.22265
50 3411 0.20954
50 3415 0.21101
50 3495 0.2616
50 3500 0.22483
50 3508 0.2062
50 3512 0.23378
50 3575 0.22156
50 3584 0.30705
50 3585 0.29439
50 3666 0.21036
50 3718 0.206
50 3725 0.22707
50 3738 0.20828
50 3770 0.225
50 3788 0.20709
50 3799 0.22344
50 3806 0.21716
50 3808 0.23397
50 3809 0.29315
50 3810 0.28378
50 3952 0.23728
50 3953 0.22986
50 3963 0.24992
50 3974 0.2256
50 4017 0.23242
50 4028 0.35497
50 4029 0.20777
50 4039 0.25234
50 4047 0.21679
50 4048 0.20912
50 4056 0.22942
50 4174 0.21178
50 4180 0.209
50 4181 0.20465
50 4182 0.21704
50 4183 0.25241
50 4221 0.25411
50 4249 0.20935
50 4250 0.26896
50 4275 0.20682
50 4281 0.27059
50 4282 0.20563
50 4291 0.28432
50 4301 0.21516
50 4429 0.22293
50 4522 0.20703
50 4524 0.28212
50 4534 0.21235
50 4537 0.27213
50 4555 0.21987
50 4579 0.31572
50 4659 0.21681
50 4671 0.21816
50 4785 0.2223
50 4786 0.25455
50 4823 0.25809
50 5128 0.22429
50 5129 0.21874
50 5130 0.21389
51 326 0.23601
51 328 0.2179
51 444 0.21761
51 445 0.22147
51 673 0.23437
51 713 0.21225
51 761 0.20672
51 795 0.27829
51 853 0.21068
51 1189 0.20848
51 1300 0.23636
51 1404 0.20779
51 1464 0.23867
51 1466 0.20534
51 1517 0.31987
51 1518 0.21621
51 1593 0.21222
51 1698 0.25517
51 1747 0.21577
51 1756 0.21436
51 1763 0.23287
51 1875 0.21463
51 1944 0.22186
51 1946 0.21977
51 2034 0.23339
51 2075 0.22664
51 2102 0.20528
51 2258 0.23456
51 2402 0.25667
51 2608 0.20925
51 2625 0.24971
51 2626 0.2223
51 2640 0.21088
51 2671 0.22093
51 2672 0.20901
51 2682 0.23937
51 2688 0.21234
51 2742 0.23405
51 2759 0.21155
51 2779 0.22047
51 2930 0.22375
51 2943 0.22286
51 3014 0.22811
51 3053 0.26324
51 3245 0.2052
51 3278 0.27745
51 3301 0.23567
51 3357 0.22036
51 3361 0.218
51 3406 0.2119
51 3415 0.23026
51 3508 0.21559
51 3512 0.31
51 3513 0.23703
51 3526 0.22623
51 3542 0.23208
51 3631 0.23884
51 3725 0.21323
51 3794 0.2516
51 3843 0.21825
51 3963 0.25099
51 3974 0.20501
51 3987 0.23773
51 4021 0.20846
51 4061 0.21268
51 4221 0.21937
51 4285 0.22479
51 4307 0.20633
51 4458 0.22753
51 4463 0.20958
51 4533 0.2258
51 4579 0.29089
51 4661 0.20739
51 4695 0.2388
51 4774 0.21777
51 4786 0.20958
51 4798 0.20707
52 116 0.21271
52 125 0.25278
52 138 0.2588
52 149 0.24461
52 163 0.22491
52 777 0.32251
52 813 0.22043
52 1824 0.2086
52 1920 0.24344
52 2112 0.22491
52 2113 0.26482
52 2213 0.26954
52 3042 0.26125
52 4376 0.22102
52 4568 0.21544
52 4723 0.23354
52 4799 0.24922
52 4900 0.21953
52 4901 0.20601
52 4954 0.25154
52 5056 0.21664
52 5066 0.2571
53 1316 0.22649
53 1911 0.22587
53 2192 0.23729
53 2222 0.23614
53 2850 0.23007
53 2864 0.21746
53 4483 0.25802
54 125 0.22251
54 304 0.22591
54 807 0.27414
54 825 0.23245
54 1316 0.23136
54 1323 0.20819
54 1673 0.22426
54 1881 0.22225
54 2001 0.20805
54 2037 0.29058
54 2038 0.25751
54 2082 0.21618
54 2204 0.22113
54 2344 0.21598
54 2515 0.25991
54 2516 0.22916
54 2734 0.20499
54 2827 0.21177
54 2838 0.20993
54 2850 0.2218
54 3028 0.24526
54 3364 0.23251
54 3431 0.29148
54 4024 0.20804
54 4226 0.20592
54 4385 0.23308
54 4409 0.22518
55 693 0.22376
55 807 0.26104
55 808 0.20904
55 812 0.23211
55 825 0.26265
55 974 0.20814
55 1192 0.25211
55 1316 0.22206
55 1862 0.28404
55 2037 0.21137
55 2352 0.21236
55 2494 0.22444
55 3818 0.32783
55 3825 0.20824
55 3832 0.35916
55 3904 0.20614
55 3926 0.2234
55 3937 0.20508
55 4005 0.24849
55 4052 0.24896
55 4053 0.2072
55 4061 0.20533
55 4068 0.20528
55 4139 0.22585
55 4156 0.21689
55 4226 0.2254
55 4409 0.34373
55 4450 0.22786
55 4557 0.20679
55 4677 0.21874
55 4916 0.25275
55 5077 0.24765
56 818 0.21093
56 824 0.216
56 825 0.24867
56 848 0.20822
56 865 0.21822
56 973 0.21746
56 1299 0.22523
56 1502 0.21712
56 1509 0.23797
56 1673 0.20639
56 1685 0.22016
56 1733 0.23706
56 1748 0.23301
56 1874 0.23526
56 1987 0.21046
56 1988 0.2332
56 2037 0.24577
56 2054 0.26167
56 2494 0.23837
56 2958 0.23138
56 2975 0.2563
56 3026 0.25365
56 3027 0.24426
56 3042 0.21595
56 3304 0.20928
56 3341 0.21559
56 3364 0.31029
56 3569 0.2313
56 3773 0.24314
56 3786 0.30099
56 3832 0.24011
56 4061 0.22277
56 4409 0.26942
56 4557 0.23472
56 4583 0.22454
56 4782 0.22604
57 213 0.208
57 438 0.24652
57 1230 0.24674
57 1404 0.20994
57 1500 0.23161
57 1515 0.25033
57 1538 0.23778
57 1548 0.2371
57 1571 0.24073
57 1717 0.20813
57 1732 0.25705
57 1797 0.21159
57 1816 0.24744
57 1845 0.23024
57 1985 0.20476
57 2060 0.20519
57 2282 0.23478
57 2380 0.21468
57 2442 0.21767
57 2507 0.28308
57 2541 0.21786
57 2557 0.23968
57 2577 0.21619
57 2841 0.22809
57 2854 0.27012
57 2869 0.21081
57 2880 0.21162
57 2941 0.22855
57 2956 0.22283
57 2958 0.22633
57 2975 0.20868
57 3567 0.23232
57 3783 0.20634
57 3786 0.24005
57 3817 0.23978
57 3829 0.21324
57 3960 0.21141
57 4331 0.20742
57 4557 0.23071
57 4782 0.23922
57 4839 0.2145
58 114 0.2068
58 456 0.20773
58 627 0.22154
58 853 0.20872
58 956 0.20571
58 957 0.21459
58 1162 0.25092
58 1264 0.20966
58 1300 0.30112
58 1571 0.26171
58 1732 0.24905
58 1807 0.2145
58 1914 0.26408
58 2055 0.20485
58 2095 0.24276
58 2265 0.25867
58 2279 0.20627
58 2296 0.2746
58 2380 0.26077
58 2676 0.25543
58 2713 0.20772
58 2731 0.21207
58 2941 0.23034
58 2956 0.23039
58 2958 0.2464
58 2974 0.22662
58 2975 0.22452
58 3304 0.27056
58 3305 0.2169
58 3317 0.21774
58 3512 0.24575
58 3567 0.2331
58 3736 0.20773
58 3783 0.20516
58 3788 0.21217
58 3808 0.22344
58 3809 0.26721
58 4275 0.20731
59 1874 0.20596
59 1995 0.21975
59 2599 0.21085
59 3019 0.23566
59 3053 0.20516
59 3054 0.24851
59 3361 0.20606
59 4492 0.21199
59 4695 0.20853
60 362 0.21729
60 969 0.21472
60 1491 0.21247
60 2599 0.23833
60 2748 0.23869
60 3053 0.21945
60 4040 0.21153
60 4061 0.2123
60 4221 0.24298
60 4513 0.21716
61 825 0.234
61 1039 0.21441
61 1192 0.21266
61 1309 0.21956
61 1862 0.21576
61 2053 0.22814
61 2515 0.2788
61 2516 0.24021
61 2713 0.20493
61 2852 0.20734
61 3027 0.21087
61 3431 0.22135
61 3632 0.23873
61 3818 0.21757
61 3903 0.20881
61 4226 0.25042
61 4485 0.20976
61 5077 0.23567
62 300 0.21213
62 380 0.20676
62 596 0.21695
62 824 0.25727
62 876 0.25363
62 1379 0.25154
62 1404 0.22782
62 1571 0.22604
62 1764 0.20632
62 1793 0.24455
62 1832 0.26965
62 1841 0.24389
62 2401 0.2752
62 3019 0.22288
62 3349 0.20811
62 4294 0.24624
62 4379 0.22142
62 4553 0.25986
62 4585 0.21905
63 146 0.24442
63 315 0.22545
63 699 0.21501
63 782 0.2309
63 803 0.25197
63 838 0.23353
63 1834 0.21508
63 2103 0.27616
63 2401 0.20484
63 2413 0.22327
63 3082 0.22476
63 3093 0.20631
63 3249 0.23802
63 3304 0.22139
63 3797 0.21256
63 4180 0.22118
63 4267 0.20656
63 4292 0.23146
63 4293 0.21238
63 4533 0.24582
63 4534 0.28383
63 4545 0.22124
63 4556 0.22901
63 4557 0.2077
63 4771 0.22743
63 4787 0.28342
63 5130 0.24414
63 5140 0.21026
64 73 0.21179
64 303 0.20522
64 679 0.20499
64 792 0.22195
64 1597 0.27644
64 1648 0.23276
64 1832 0.22894
64 1996 0.24653
64 2379 0.20807
64 2676 0.25132
64 2713 0.2586
64 2967 0.21075
64 3066 0.24931
64 3473 0.23727
64 3584 0.20763
64 3753 0.25109
64 3839 0.28067
64 3845 0.23053
64 4285 0.20463
64 4319 0.26078
64 4546 0.23317
64 4557 0.20533
64 4787 0.20653
64 4798 0.22596
64 5015 0.22236
64 5130 0.20568
65 1228 0.22404
65 1813 0.21725
65 1874 0.23395
65 3057 0.22271
65 3066 0.27037
65 4317 0.20487
66 146 0.23255
66 189 0.22945
66 296 0.20473
66 529 0.20712
66 598 0.22769
66 599 0.21641
66 639 0.22368
66 775 0.21985
66 789 0.26372
66 1583 0.23814
66 2781 0.21035
66 3082 0.26856
66 3461 0.21329
66 3817 0.25737
66 3933 0.22809
66 4573 0.24054
66 4773 0.21117
66 4782 0.24499
66 5007 0.22576
66 5064 0.23982
66 5140 0.21091
66 5165 0.21607
67 220 0.29464
67 391 0.21501
67 406 0.21434
67 616 0.24296
67 625 0.22123
67 640 0.21135
67 777 0.23905
67 812 0.23399
67 823 0.24172
67 824 0.24626
67 825 0.27534
67 1192 0.20565
67 1243 0.23662
67 1244 0.20726
67 1423 0.24582
67 1598 0.20492
67 1655 0.2811
67 1841 0.20513
67 2034 0.22357
67 2035 0.20726
67 2394 0.27423
67 2841 0.28118
67 2951 0.20938
67 3019 0.21925
67 3384 0.21295
67 3400 0.21074
67 3981 0.23804
67 4201 0.20917
67 4530 0.25143
67 4600 0.21088
67 4619 0.2205
67 4621 0.22347
67 4630 0.22781
67 4631 0.23561
67 4850 0.20921
67 4856 0.26663
67 4857 0.22785
67 4858 0.30344
67 4859 0.22128
67 4865 0.27776
67 4871 0.24293
67 5051 0.21268
67 5057 0.20654
68 73 0.21454
68 384 0.20908
68 406 0.21058
68 565 0.21766
68 777 0.23115
68 812 0.23491
68 824 0.21049
68 825 0.24387
68 1092 0.20514
68 1107 0.2081
68 1244 0.20577
68 1256 0.21204
68 1674 0.25105
68 1682 0.23565
68 1831 0.24721
68 1939 0.20637
68 2009 0.20877
68 2095 0.23418
68 2208 0.23091
68 2394 0.22445
68 2402 0.26194
68 2841 0.28999
68 4355 0.25841
68 4812 0.2289
69 73 0.21995
69 83 0.22145
69 121 0.29841
69 169 0.24185
69 206 0.21397
69 208 0.22299
69 372 0.23025
69 383 0.21953
69 385 0.23658
69 393 0.22726
69 406 0.25205
69 498 0.20992
69 545 0.24488
69 562 0.2089
69 625 0.25541
69 640 0.22819
69 642 0.30721
69 724 0.21272
69 757 0.25286
69 920 0.26929
69 959 0.24291
69 974 0.21919
69 992 0.23233
69 1032 0.24659
69 1244 0.21934
69 1280 0.24227
69 1536 0.21381
69 1763 0.21116
69 1770 0.20515
69 1772 0.22503
69 1835 0.23631
69 1836 0.26733
69 1847 0.21
69 1888 0.21374
69 1951 0.20983
69 1986 0.23566
69 1999 0.20502
69 2000 0.25334
69 2095 0.26211
69 2181 0.23658
69 2243 0.22894
69 2277 0.21781
69 2282 0.20716
69 2384 0.2689
69 2459 0.22198
69 2524 0.20744
69 2533 0.25699
69 2620 0.26894
69 2621 0.2742
69 2759 0.23314
69 2825 0.22309
69 2841 0.21127
69 2981 0.22241
69 3018 0.25062
69 3240 0.23424
69 3544 0.2145
69 3676 0.21243
69 3719 0.24731
69 3777 0.21185
69 3959 0.22264
69 4006 0.20834
69 4018 0.22125
69 4026 0.24408
69 4113 0.20672
69 4128 0.22951
69 4271 0.24404
69 4409 0.21915
69 4530 0.21855
69 4579 0.23335
69 4787 0.22159
69 4906 0.22165
69 4928 0.2214
70 83 0.27416
70 88 0.23361
70 97 0.21159
70 102 0.21962
70 103 0.21975
70 113 0.24556
70 125 0.21495
70 138 0.23044
70 175 0.20685
70 208 0.27121
70 249 0.21692
70 250 0.26359
70 279 0.25582
70 348 0.20686
70 392 0.22566
70 406 0.22317
70 411 0.27137
70 412 0.21669
70 429 0.2339
70 432 0.21915
70 468 0.21839
70 469 0.24921
70 473 0.22225
70 480 0.21244
70 487 0.26617
70 498 0.22422
70 502 0.27714
70 507 0.22561
70 513 0.23499
70 602 0.24081
70 605 0.2308
70 616 0.2153
70 617 0.20626
70 625 0.28774
70 635 0.26326
70 642 0.256
70 692 0.25029
70 698 0.21136
70 713 0.24088
70 715 0.26541
70 727 0.25457
70 740 0.21114
70 757 0.23544
70 758 0.22403
70 776 0.23256
70 777 0.27499
70 807 0.26395
70 884 0.31688
70 939 0.25281
70 961 0.32949
70 973 0.27106
70 974 0.28944
70 975 0.27282
70 986 0.23076
70 988 0.21393
70 989 0.21482
70 992 0.20502
70 999 0.21373
70 1030 0.24362
70 1032 0.23269
70 1046 0.20525
70 1145 0.21831
70 1146 0.27383
70 1155 0.22147
70 1165 0.27072
70 1206 0.21107
70 1218 0.22382
70 1238 0.20817
70 1243 0.26844
70 1244 0.24894
70 1245 0.21267
70 1246 0.23772
70 1251 0.21103
70 1260 0.32556
70 1261 0.25954
70 1262 0.20532
70 1270 0.2091
70 1280 0.21123
70 1283 0.20642
70 1293 0.2803
70 1336 0.21343
70 1391 0.20617
70 1400 0.32443
70 1404 0.21781
70 1421 0.21446
70 1454 0.21631
70 1459 0.20592
70 1465 0.22275
70 1478 0.26655
70 1479 0.22151
70 1492 0.2313
70 1495 0.21423
70 1499 0.23929
70 1501 0.21814
70 1524 0.24687
70 1533 0.24929
70 1535 0.22058
70 1536 0.2616
70 1552 0.23204
70 1562 0.27117
70 1565 0.22496
70 1647 0.22165
70 1674 0.30566
70 1748 0.27994
70 1753 0.20477
70 1763 0.21742
70 1772 0.21357
70 1804 0.21378
70 1805 0.21216
70 1888 0.27136
70 1895 0.233
70 1924 0.20869
70 1935 0.20499
70 1945 0.20492
70 1986 0.26079
70 1987 0.27661
70 1993 0.20658
70 2000 0.27914
70 2001 0.24923
70 2028 0.22859
70 2029 0.24689
70 2046 0.27922
70 2050 0.28544
70 2071 0.26961
70 2078 0.21406
70 2095 0.24682
70 2137 0.22335
70 2165 0.21502
70 2181 0.21532
70 2182 0.29568
70 2198 0.20801
70 2226 0.23067
70 2295 0.22706
70 2344 0.24364
70 2359 0.23056
70 2361 0.23351
70 2384 0.21477
70 2386 0.22207
70 2434 0.20727
70 2459 0.20524
70 2466 0.22004
70 2493 0.22805
70 2500 0.25209
70 2533 0.24786
70 2543 0.21098
70 2548 0.23231
70 2606 0.25335
70 2607 0.23085
70 2620 0.25713
70 2621 0.27659
70 2637 0.20809
70 2658 0.22313
70 2673 0.20665
70 2703 0.25166
70 2734 0.22493
70 2735 0.26151
70 2862 0.24914
70 2875 0.2145
70 2975 0.23493
70 2976 0.26373
70 2992 0.25421
70 2993 0.2148
70 2994 0.20758
70 3015 0.2214
70 3019 0.22842
70 3030 0.21468
70 3058 0.21988
70 3181 0.2968
70 3200 0.22185
70 3240 0.27327
70 3261 0.20783
70 3262 0.24777
70 3268 0.22357
70 3282 0.24827
70 3283 0.21063
70 3324 0.23522
70 3325 0.25409
70 3342 0.22371
70 3352 0.21321
70 3360 0.24131
70 3380 0.21114
70 3459 0.21924
70 3467 0.27417
70 3486 0.22492
70 3640 0.22535
70 3660 0.24164
70 3672 0.2155
70 3676 0.2199
70 3681 0.28041
70 3879 0.22177
70 3900 0.21999
70 3905 0.23203
70 3907 0.2106
70 3912 0.21423
70 3928 0.20688
70 3938 0.28673
70 3945 0.22279
70 3981 0.26704
70 3982 0.26764
70 4006 0.26717
70 4016 0.25748
70 4017 0.25312
70 4018 0.22091
70 4026 0.23927
70 4057 0.22223
70 4074 0.2111
70 4120 0.29534
70 4124 0.32271
70 4125 0.22999
70 4127 0.28221
70 4128 0.35605
70 4130 0.26765
70 4131 0.22818
70 4132 0.30744
70 4137 0.21152
70 4167 0.21103
70 4169 0.22207
70 4212 0.255
70 4217 0.27608
70 4224 0.25608
70 4226 0.27901
70 4238 0.20808
70 4239 0.28986
70 4263 0.20723
70 4269 0.21492
70 4352 0.26892
70 4355 0.27159
70 4363 0.22572
70 4373 0.24136
70 4390 0.2166
70 4393 0.26315
70 4409 0.30256
70 4410 0.21087
70 4427 0.21879
70 4466 0.32776
70 4467 0.21975
70 4468 0.298
70 4482 0.25683
70 4483 0.29038
70 4484 0.28733
70 4485 0.25599
70 4486 0.22115
70 4496 0.26661
70 4500 0.21053
70 4557 0.20687
70 4561 0.23709
70 4605 0.27211
70 4615 0.22235
70 4641 0.23043
70 4642 0.25
70 4654 0.26169
70 4655 0.20951
70 4657 0.26402
70 4658 0.21792
70 4688 0.28556
70 4689 0.24576
70 4690 0.27523
70 4703 0.2421
70 4704 0.22512
70 4720 0.22701
70 4728 0.22549
70 4799 0.22108
70 4848 0.2046
70 4852 0.21734
70 4856 0.28107
70 4857 0.30193
70 4864 0.22306
70 4865 0.26256
70 4872 0.21032
70 4892 0.27199
70 4900 0.22233
70 4904 0.21284
70 4905 0.21752
70 4913 0.22362
70 4914 0.29012
70 4915 0.23697
70 4975 0.21908
70 5070 0.23147
70 5096 0.25263
71 82 0.21307
71 83 0.21246
71 114 0.24078
71 126 0.25991
71 231 0.23388
71 250 0.23918
71 383 0.20772
71 642 0.22765
71 758 0.22538
71 900 0.20825
71 901 0.20997
71 902 0.20466
71 961 0.26621
71 973 0.21324
71 1147 0.26029
71 1165 0.24928
71 1196 0.20834
71 1287 0.21867
71 1391 0.20507
71 1459 0.23213
71 1565 0.21806
71 1635 0.21365
71 1636 0.20546
71 1676 0.23381
71 1682 0.21382
71 1778 0.24537
71 1888 0.23873
71 1919 0.21423
71 2198 0.20765
71 2216 0.20711
71 2322 0.23114
71 2359 0.26909
71 2394 0.2168
71 2456 0.21291
71 2494 0.2337
71 2630 0.23162
71 2655 0.20532
71 2833 0.21591
71 2840 0.20607
71 2841 0.28592
71 3015 0.21161
71 3181 0.20847
71 3185 0.21709
71 3573 0.22873
71 3601 0.29091
71 3701 0.21178
71 3933 0.25023
71 3938 0.26262
71 3981 0.22583
71 4005 0.2053
71 4017 0.21902
71 4075 0.23285
71 4124 0.20696
71 4130 0.23366
71 4131 0.20902
71 4132 0.25687
71 4169 0.21938
71 4455 0.21528
71 4628 0.21766
71 4856 0.23126
71 4906 0.30097
71 4911 0.22683
71 4936 0.2153
71 5028 0.22323
71 5084 0.22419
72 96 0.22328
72 212 0.23536
72 522 0.25338
72 586 0.22094
72 655 0.22156
72 828 0.21491
72 927 0.24291
72 1107 0.21824
72 1367 0.22932
72 1489 0.21728
72 1565 0.2279
72 1913 0.24223
72 1916 0.25562
72 2094 0.22003
72 2166 0.21241
72 3265 0.25887
72 3415 0.22892
72 3434 0.20873
72 3447 0.21162
72 4546 0.22216
72 4637 0.21675
72 5060 0.21258
72 5064 0.20577
73 85 0.22853
73 212 0.21267
73 326 0.21983
73 392 0.23921
73 398 0.22678
73 399 0.22522
73 401 0.20835
73 406 0.21366
73 433 0.2051
73 504 0.2569
73 522 0.20687
73 556 0.27486
73 616 0.21624
73 624 0.23302
73 625 0.2574
73 626 0.21009
73 633 0.25562
73 634 0.28335
73 641 0.24198
73 642 0.25275
73 650 0.23561
73 653 0.24011
73 663 0.21604
73 812 0.25672
73 813 0.2068
73 824 0.23606
73 825 0.29362
73 890 0.23477
73 992 0.23054
73 1091 0.24556
73 1092 0.20696
73 1132 0.20733
73 1226 0.2639
73 1391 0.22315
73 1397 0.22372
73 1406 0.20648
73 1440 0.20827
73 1447 0.24675
73 1496 0.24142
73 1504 0.20595
73 1508 0.21119
73 1536 0.24506
73 1682 0.2653
73 1683 0.22214
73 1699 0.24531
73 1773 0.20878
73 1851 0.25324
73 1877 0.20585
73 1894 0.2125
73 1896 0.23161
73 1913 0.20855
73 1916 0.23511
73 1919 0.22633
73 1979 0.23609
73 1981 0.23987
73 2042 0.24467
73 2138 0.25436
73 2185 0.22676
73 2273 0.22009
73 2276 0.20907
73 2309 0.23983
73 2347 0.25035
73 2393 0.25106
73 2412 0.24042
73 2447 0.21689
73 2458 0.2106
73 2468 0.2456
73 2469 0.22492
73 2485 0.23198
73 2528 0.22786
73 2663 0.22076
73 2771 0.20895
73 2920 0.24934
73 2921 0.33355
73 2932 0.23568
73 3003 0.21329
73 3004 0.22575
73 3085 0.22294
73 3097 0.23491
73 3110 0.23237
73 3121 0.20626
73 3142 0.2208
73 3240 0.26398
73 3253 0.23244
73 3266 0.22665
73 3384 0.25765
73 3496 0.21261
73 3511 0.21198
73 3620 0.20745
73 3680 0.2289
73 3730 0.26028
73 3731 0.22616
73 3732 0.23237
73 3758 0.24215
73 3813 0.22277
73 3894 0.22434
73 3938 0.2269
73 3946 0.25066
73 3953 0.20669
73 3981 0.27361
73 3986 0.31227
73 4031 0.2235
73 4051 0.27138
73 4187 0.21678
73 4201 0.21437
73 4216 0.20959
73 4240 0.21591
73 4241 0.30987
73 4272 0.20951
73 4428 0.20739
73 4430 0.25757
73 4440 0.25675
73 4522 0.23145
73 4630 0.2105
73 4631 0.22483
73 4666 0.22855
73 4670 0.22942
73 4686 0.22378
73 4775 0.25555
73 4797 0.21942
73 4799 0.20769
73 4857 0.26459
73 4865 0.26914
73 4866 0.2898
73 4867 0.20918
73 4888 0.29386
73 4889 0.36032
73 4890 0.26777
73 4900 0.21506
73 4905 0.23071
73 4921 0.21216
73 4933 0.21499
73 4934 0.20813
73 5050 0.21373
73 5060 0.33941
73 5061 0.21534
73 5062 0.21399
73 5064 0.21236
73 5065 0.20673
73 5066 0.21487
73 5069 0.24515
73 5167 0.23643
74 415 0.21552
74 602 0.26266
74 616 0.2246
74 638 0.21666
74 642 0.20726
74 650 0.25164
74 653 0.25367
74 654 0.2825
74 655 0.32142
74 812 0.24321
74 929 0.22986
74 1066 0.20689
74 1391 0.23728
74 1440 0.3109
74 1501 0.23801
74 1614 0.22528
74 1673 0.23178
74 1674 0.2288
74 1681 0.25702
74 1682 0.29627
74 1683 0.26597
74 1867 0.24905
74 1885 0.2421
74 1918 0.22429
74 1919 0.22888
74 1987 0.23593
74 2027 0.22404
74 2028 0.23337
74 2029 0.22916
74 2169 0.20492
74 2184 0.21665
74 2198 0.3671
74 2216 0.2215
74 2402 0.30676
74 2459 0.22835
74 2496 0.20579
74 2500 0.22884
74 2517 0.2355
74 2521 0.20933
74 2864 0.23921
74 3085 0.20711
74 3150 0.23725
74 3206 0.29675
74 3240 0.23005
74 3253 0.21294
74 3361 0.21075
74 3670 0.21194
74 3707 0.21911
74 3900 0.21936
74 3927 0.21783
74 4062 0.21392
74 4132 0.24358
74 4159 0.2211
74 4412 0.2172
74 4547 0.22796
74 4595 0.32222
75 102 0.21267
75 103 0.24186
75 138 0.25335
75 164 0.22912
75 372 0.2102
75 545 0.23715
75 602 0.23604
75 617 0.22158
75 641 0.20963
75 807 0.25561
75 929 0.20661
75 961 0.25991
75 975 0.22424
75 1146 0.21593
75 1203 0.20951
75 1243 0.26339
75 1244 0.22104
75 1389 0.23367
75 1391 0.22025
75 1398 0.21178
75 1404 0.27303
75 1431 0.2106
75 1433 0.20999
75 1517 0.22993
75 1542 0.20971
75 1562 0.21344
75 1734 0.22586
75 1746 0.22386
75 1747 0.24925
75 1748 0.32041
75 1763 0.35335
75 1764 0.2479
75 1924 0.22225
75 1973 0.24178
75 1974 0.21912
75 1986 0.25286
75 1987 0.31009
75 1998 0.21962
75 1999 0.27387
75 2000 0.28897
75 2001 0.24572
75 2017 0.2423
75 2029 0.33939
75 2036 0.20974
75 2095 0.23037
75 2114 0.23918
75 2206 0.2245
75 2386 0.21206
75 2402 0.21453
75 2411 0.2731
75 2459 0.29519
75 2494 0.22317
75 2644 0.22086
75 2859 0.21602
75 2864 0.21731
75 2865 0.22795
75 2873 0.21514
75 2992 0.2157
75 3026 0.24101
75 3042 0.23318
75 3181 0.21255
75 3206 0.20793
75 3240 0.20759
75 3302 0.23876
75 3341 0.26309
75 3351 0.24324
75 3352 0.28514
75 3447 0.21562
75 3500 0.21248
75 3555 0.24688
75 3566 0.22102
75 3599 0.21657
75 3660 0.21399
75 3816 0.22664
75 3899 0.20574
75 3900 0.23581
75 3905 0.23662
75 3938 0.22382
75 4014 0.21956
75 4022 0.2047
75 4062 0.23705
75 4108 0.25938
75 4118 0.20495
75 4128 0.30264
75 4302 0.25812
75 4352 0.24646
75 4363 0.22833
75 4390 0.21885
75 4409 0.23418
75 4416 0.27847
75 4451 0.21412
75 4520 0.20492
75 4657 0.23819
75 4892 0.21582
76 91 0.2171
76 102 0.21758
76 103 0.23117
76 164 0.26811
76 268 0.30315
76 350 0.37636
76 414 0.21946
76 468 0.3117
76 497 0.21478
76 507 0.24043
76 602 0.22964
76 616 0.22319
76 629 0.23351
76 655 0.2511
76 754 0.21656
76 770 0.31751
76 883 0.21509
76 884 0.22823
76 961 0.23264
76 973 0.24727
76 975 0.22942
76 985 0.22356
76 998 0.23135
76 1143 0.22588
76 1144 0.20945
76 1231 0.26853
76 1243 0.2516
76 1244 0.21353
76 1317 0.21416
76 1386 0.21904
76 1389 0.22466
76 1489 0.23281
76 1562 0.22213
76 1563 0.23353
76 1674 0.22006
76 1677 0.20986
76 1733 0.20918
76 1734 0.22774
76 1747 0.24329
76 1748 0.32376
76 1763 0.20686
76 1874 0.2081
76 1919 0.24424
76 1920 0.21091
76 1973 0.20572
76 1986 0.2496
76 1987 0.27656
76 2000 0.20905
76 2165 0.24046
76 2316 0.21867
76 2377 0.21377
76 2412 0.21451
76 2459 0.21096
76 2494 0.25195
76 2533 0.20848
76 2534 0.20645
76 2535 0.2099
76 2548 0.23292
76 2734 0.22132
76 2735 0.30129
76 2862 0.20828
76 3046 0.25447
76 3486 0.26342
76 3660 0.25587
76 3679 0.20702
76 3905 0.26183
76 3938 0.21161
76 3981 0.25953
76 4127 0.2286
76 4130 0.2087
76 4239 0.22431
76 4361 0.25547
76 4363 0.20531
76 4409 0.23519
76 4468 0.20922
76 4483 0.21754
76 4484 0.21187
76 4500 0.24066
76 4561 0.25996
76 4634 0.24411
76 4649 0.22514
76 4688 0.24518
76 4828 0.21378
76 4860 0.21246
76 4865 0.28578
76 4867 0.2742
76 4912 0.21643
76 4914 0.20515
76 5097 0.21022
77 92 0.24213
77 103 0.24184
77 126 0.24877
77 175 0.2202
77 371 0.20536
77 530 0.2467
77 777 0.20862
77 801 0.26698
77 809 0.23729
77 822 0.22073
77 884 0.21722
77 961 0.2212
77 1331 0.24507
77 1677 0.21491
77 1732 0.21871
77 1987 0.22586
77 2208 0.28553
77 2223 0.21786
77 2316 0.2086
77 2494 0.20682
77 3601 0.25658
77 4075 0.22642
77 4129 0.23784
77 4296 0.21314
77 4638 0.20921
77 4782 0.24319
77 4864 0.2207
77 4872 0.24972
77 4891 0.22379
77 4900 0.21405
77 4918 0.24583
77 5096 0.21219
78 92 0.2328
78 103 0.22148
78 118 0.22801
78 237 0.22155
78 246 0.27094
78 247 0.23178
78 248 0.20542
78 339 0.28977
78 342 0.2066
78 362 0.2204
78 530 0.29699
78 566 0.21337
78 572 0.30112
78 602 0.25253
78 801 0.21975
78 835 0.23902
78 849 0.20605
78 862 0.24529
78 883 0.2281
78 975 0.2259
78 990 0.21364
78 1027 0.24515
78 1094 0.25994
78 1113 0.20825
78 1116 0.22819
78 1174 0.21025
78 1192 0.25861
78 1238 0.2407
78 1290 0.22568
78 1539 0.30961
78 1650 0.22741
78 1663 0.22126
78 1673 0.23985
78 1677 0.24802
78 1680 0.22256
78 1681 0.24662
78 1682 0.23594
78 1684 0.23768
78 1813 0.21993
78 1894 0.21184
78 1896 0.25616
78 1906 0.20585
78 1913 0.20467
78 1918 0.20665
78 2071 0.24777
78 2074 0.26463
78 2121 0.283
78 2176 0.2716
78 2178 0.24668
78 2206 0.24607
78 2216 0.2637
78 2227 0.24919
78 2344 0.23477
78 2378 0.20607
78 2402 0.24667
78 2405 0.21201
78 2407 0.28109
78 2408 0.23415
78 2499 0.21308
78 2500 0.26688
78 2507 0.2533
78 2513 0.25454
78 2543 0.20463
78 2544 0.30572
78 2545 0.28238
78 2548 0.24637
78 2556 0.24754
78 2559 0.27325
78 2572 0.25303
78 2584 0.22511
78 2585 0.22723
78 2711 0.24063
78 2735 0.23057
78 2751 0.22902
78 2753 0.24642
78 2764 0.21858
78 2765 0.25186
78 2766 0.24701
78 2774 0.20509
78 2775 0.27479
78 2776 0.23887
78 2785 0.31277
78 2786 0.20458
78 2787 0.21084
78 2822 0.21467
78 2823 0.28371
78 2835 0.28374
78 2848 0.23761
78 2857 0.26306
78 2874 0.20645
78 2886 0.24748
78 2887 0.26775
78 2898 0.23694
78 3059 0.20843
78 3070 0.20955
78 3116 0.30142
78 3123 0.23073
78 3125 0.26686
78 3126 0.22771
78 3145 0.20465
78 3165 0.22576
78 3170 0.23142
78 3172 0.21385
78 3177 0.21624
78 3198 0.2243
78 3206 0.21995
78 3224 0.26822
78 3342 0.205
78 3385 0.24317
78 3451 0.31883
78 3465 0.21673
78 3479 0.26776
78 3482 0.29134
78 3566 0.26669
78 3573 0.2057
78 3607 0.20589
78 3616 0.21582
78 3624 0.28761
78 3640 0.20869
78 3666 0.21601
78 3679 0.21901
78 3868 0.22751
78 3893 0.23279
78 3895 0.26997
78 3898 0.2304
78 3899 0.21597
78 3915 0.21979
78 3927 0.25494
78 3928 0.21586
78 3937 0.25785
78 3938 0.23609
78 3940 0.21095
78 4016 0.21705
78 4108 0.25858
78 4109 0.26317
78 4127 0.23661
78 4128 0.23041
78 4132 0.21925
78 4142 0.21065
78 4150 0.21515
78 4151 0.20612
78 4152 0.21904
78 4159 0.26656
78 4167 0.21022
78 4179 0.23815
78 4212 0.20732
78 4258 0.22595
78 4265 0.21596
78 4344 0.21333
78 4349 0.20677
78 4358 0.20767
78 4372 0.20963
78 4373 0.28619
78 4374 0.20708
78 4409 0.21852
78 4470 0.30132
78 4497 0.20871
78 4522 0.21498
78 4551 0.26165
78 4594 0.21283
78 4595 0.21292
78 4623 0.23564
78 4624 0.25808
78 4631 0.30582
78 4649 0.20764
78 4676 0.23125
78 4688 0.23066
78 4728 0.2526
78 4782 0.24998
78 4856 0.2061
78 4860 0.20744
78 4864 0.2306
78 4866 0.2328
78 4867 0.33378
78 4890 0.22514
78 4891 0.29134
78 4899 0.24376
78 4900 0.29766
78 4910 0.22338
78 4924 0.35043
78 4925 0.225
78 4936 0.29019
78 4944 0.30583
78 5054 0.24699
78 5097 0.21073
79 90 0.20646
79 100 0.2699
79 111 0.22243
79 118 0.20569
79 120 0.27033
79 131 0.20666
79 132 0.24981
79 133 0.24829
79 143 0.27694
79 156 0.24764
79 180 0.26003
79 205 0.23929
79 268 0.23699
79 284 0.30621
79 297 0.23263
79 298 0.26145
79 530 0.21995
79 569 0.23363
79 570 0.23949
79 572 0.2098
79 587 0.21124
79 690 0.30346
79 801 0.25355
79 807 0.23032
79 812 0.21632
79 828 0.21447
79 835 0.20762
79 852 0.21777
79 931 0.21902
79 1072 0.20608
79 1091 0.21745
79 1094 0.21227
79 1191 0.21212
79 1192 0.27223
79 1232 0.21376
79 1300 0.22841
79 1329 0.2226
79 1332 0.28129
79 1385 0.21953
79 1459 0.24217
79 1475 0.20686
79 1489 0.2127
79 1501 0.31903
79 1519 0.20643
79 1565 0.21917
79 1587 0.31976
79 1588 0.2616
79 1666 0.21464
79 1680 0.20742
79 1719 0.21173
79 1732 0.22653
79 1746 0.2136
79 1809 0.25406
79 1813 0.31356
79 1991 0.24321
79 1997 0.23479
79 2013 0.21749
79 2022 0.2347
79 2064 0.25213
79 2087 0.3061
79 2121 0.26223
79 2178 0.22093
79 2182 0.23853
79 2223 0.21067
79 2227 0.21299
79 2268 0.22011
79 2303 0.21817
79 2344 0.2296
79 2363 0.21785
79 2397 0.21301
79 2420 0.21514
79 2443 0.23485
79 2491 0.23372
79 2500 0.23876
79 2508 0.20775
79 2527 0.24081
79 2573 0.21596
79 2599 0.22994
79 2693 0.23175
79 2711 0.20557
79 2718 0.24128
79 2722 0.20793
79 2738 0.22835
79 2751 0.22584
79 2764 0.22658
79 2765 0.27527
79 2766 0.24065
79 2774 0.23179
79 2775 0.32814
79 2776 0.35011
79 2785 0.30073
79 2813 0.22245
79 2823 0.26632
79 2835 0.20635
79 2857 0.23108
79 2864 0.22382
79 2871 0.22016
79 2969 0.22092
79 3057 0.22596
79 3059 0.20994
79 3100 0.20794
79 3109 0.27551
79 3116 0.24266
79 3126 0.29034
79 3145 0.27288
79 3153 0.24733
79 3169 0.20847
79 3171 0.25215
79 3177 0.21493
79 3178 0.2409
79 3185 0.21648
79 3194 0.20834
79 3301 0.20929
79 3342 0.23967
79 3385 0.29115
79 3415 0.28238
79 3431 0.20596
79 3479 0.21388
79 3536 0.20775
79 3538 0.21997
79 3566 0.23804
79 3611 0.27656
79 3616 0.22316
79 3624 0.21565
79 3666 0.22709
79 3821 0.22021
79 3839 0.31701
79 3868 0.21708
79 3915 0.24996
79 3927 0.29938
79 3928 0.23983
79 3929 0.20592
79 3937 0.2081
79 3938 0.27533
79 3978 0.2164
79 4109 0.27865
79 4110 0.21635
79 4120 0.21236
79 4150 0.2689
79 4151 0.22044
79 4152 0.22995
79 4159 0.23529
79 4160 0.23737
79 4167 0.23389
79 4179 0.23565
79 4272 0.23882
79 4314 0.22013
79 4384 0.21146
79 4390 0.20516
79 4522 0.31322
79 4553 0.2134
79 4554 0.20866
79 4712 0.21784
79 4715 0.24001
79 4724 0.23911
79 4725 0.20931
79 4781 0.22696
79 4782 0.21743
79 4785 0.21444
79 4807 0.26362
79 4819 0.20868
79 4824 0.24158
79 4867 0.27986
79 4891 0.26264
79 4899 0.26663
79 4900 0.29633
79 4910 0.2353
79 4924 0.27659
79 4925 0.26639
79 4935 0.23353
79 4936 0.34372
79 4943 0.24419
79 4957 0.22197
79 4988 0.2306
79 5047 0.24169
79 5048 0.22664
79 5084 0.2047
79 5090 0.21659
79 5096 0.22325
79 5137 0.26634
79 5157 0.20614
79 5162 0.21291
80 87 0.21044
80 90 0.26848
80 92 0.21036
80 100 0.20844
80 103 0.2244
80 120 0.23505
80 131 0.25109
80 132 0.22381
80 135 0.21735
80 251 0.23978
80 284 0.30829
80 298 0.22672
80 629 0.27531
80 690 0.27931
80 691 0.20988
80 706 0.22628
80 801 0.25242
80 883 0.25048
80 1000 0.2246
80 1072 0.22832
80 1144 0.20493
80 1163 0.22217
80 1191 0.23425
80 1192 0.28725
80 1316 0.20698
80 1336 0.23027
80 1337 0.23455
80 1385 0.21088
80 1413 0.23723
80 1666 0.21084
80 1667 0.21811
80 1668 0.23616
80 1813 0.23609
80 2042 0.22122
80 2055 0.29071
80 2056 0.23465
80 2064 0.23115
80 2089 0.20759
80 2137 0.21032
80 2147 0.22805
80 2331 0.22001
80 2344 0.224
80 2360 0.26816
80 2363 0.21885
80 2372 0.24518
80 2373 0.27789
80 2386 0.30737
80 2387 0.29021
80 2402 0.21812
80 2443 0.21332
80 2572 0.23972
80 2585 0.21589
80 2599 0.21808
80 2671 0.22428
80 2717 0.2186
80 2718 0.2472
80 2738 0.2153
80 2742 0.21992
80 2751 0.21317
80 2764 0.22806
80 2765 0.26357
80 2774 0.23839
80 2775 0.21121
80 2776 0.20585
80 2873 0.20992
80 2994 0.24811
80 3014 0.26513
80 3019 0.21356
80 3031 0.22812
80 3046 0.22597
80 3057 0.20466
80 3059 0.2127
80 3111 0.27401
80 3145 0.20724
80 3153 0.22045
80 3171 0.21035
80 3178 0.21137
80 3185 0.20694
80 3207 0.23911
80 3208 0.26223
80 3219 0.21495
80 3385 0.25589
80 3388 0.21235
80 3442 0.22816
80 3483 0.21683
80 3839 0.22806
80 3937 0.21307
80 3938 0.24871
80 4109 0.25841
80 4111 0.21882
80 4150 0.26969
80 4163 0.25473
80 4167 0.24488
80 4371 0.21462
80 4382 0.2096
80 4383 0.31294
80 4384 0.36745
80 4390 0.2253
80 4392 0.22739
80 4416 0.22592
80 4514 0.23743
80 4712 0.26126
80 4720 0.25287
80 4867 0.22955
80 4900 0.25374
80 4914 0.2311
80 4918 0.31584
80 4924 0.28239
80 4925 0.22881
80 5070 0.25142
80 5071 0.23028
81 85 0.25525
81 236 0.23451
81 565 0.2198
81 952 0.20934
81 1468 0.24219
81 1841 0.22718
81 1874 0.22633
81 1909 0.27843
81 2088 0.24395
81 2223 0.21319
81 3266 0.21442
81 3415 0.21156
81 3701 0.23774
81 4216 0.21027
81 4250 0.22519
81 4507 0.22077
81 4546 0.22475
81 4634 0.27717
81 4637 0.23205
81 4724 0.32112
81 4725 0.20921
81 4830 0.20785
81 4856 0.24926
81 4857 0.20942
81 4910 0.24233
81 4921 0.38059
81 4922 0.23366
81 5049 0.27199
81 5050 0.22187
81 5065 0.24166
81 5066 0.25986
81 5073 0.205
82 96 0.29088
82 97 0.24695
82 538 0.20667
82 551 0.31617
82 565 0.26039
82 566 0.21166
82 569 0.33123
82 639 0.22163
82 641 0.22881
82 823 0.22251
82 824 0.2455
82 825 0.2169
82 1683 0.21901
82 1813 0.21579
82 1924 0.22418
82 2178 0.21819
82 2223 0.23074
82 2289 0.25455
82 2307 0.28334
82 3081 0.21719
82 3097 0.23353
82 3203 0.20801
82 3424 0.29591
82 3450 0.24026
82 4514 0.21947
82 4724 0.23548
82 4737 0.22069
82 4920 0.26155
82 4921 0.26044
82 4976 0.20674
82 5080 0.24219
83 91 0.21842
83 102 0.2523
83 205 0.2086
83 209 0.21013
83 372 0.2123
83 405 0.22885
83 422 0.21125
83 433 0.23765
83 434 0.29692
83 521 0.23541
83 620 0.23219
83 654 0.22501
83 770 0.24772
83 807 0.2753
83 842 0.21488
83 906 0.21042
83 1027 0.20843
83 1098 0.24304
83 1306 0.26623
83 1538 0.21657
83 1623 0.20728
83 1814 0.24268
83 1831 0.24978
83 1840 0.21638
83 1867 0.23364
83 1874 0.25142
83 1875 0.21881
83 1920 0.23416
83 1929 0.21194
83 1938 0.22157
83 1951 0.27196
83 1967 0.20605
83 2000 0.20571
83 2114 0.26247
83 2198 0.27933
83 2250 0.33735
83 2262 0.23647
83 2276 0.24942
83 2293 0.25006
83 2306 0.21765
83 2309 0.22457
83 2312 0.20555
83 2334 0.22163
83 2484 0.28629
83 2494 0.30168
83 2543 0.21754
83 2591 0.25336
83 2614 0.20735
83 2661 0.22162
83 2666 0.22855
83 2667 0.23415
83 2684 0.25602
83 2900 0.20903
83 2921 0.22522
83 2934 0.23001
83 2984 0.22219
83 3013 0.21686
83 3019 0.23291
83 3026 0.26907
83 3042 0.2047
83 3114 0.22627
83 3206 0.23241
83 3240 0.26134
83 3241 0.22742
83 3265 0.20657
83 3361 0.30769
83 3415 0.20938
83 3447 0.20673
83 3660 0.22441
83 3762 0.21596
83 3826 0.21243
83 3937 0.2168
83 3981 0.20507
83 4023 0.20905
83 4032 0.24308
83 4046 0.21618
83 4057 0.2586
83 4062 0.21307
83 4083 0.21158
83 4272 0.20778
83 4677 0.26859
83 4886 0.23935
83 4976 0.28732
84 268 0.21851
84 383 0.22294
84 620 0.24759
84 807 0.32336
84 852 0.25019
84 854 0.23066
84 861 0.21577
84 862 0.2321
84 917 0.21119
84 1031 0.27102
84 1073 0.25235
84 1115 0.26044
84 1213 0.20671
84 1404 0.20705
84 1533 0.22505
84 1542 0.21566
84 1674 0.23356
84 1680 0.24784
84 1748 0.23443
84 1763 0.33172
84 1881 0.24992
84 2000 0.24462
84 2019 0.2423
84 2029 0.25697
84 2062 0.22882
84 2075 0.22219
84 2114 0.2619
84 2120 0.21284
84 2206 0.20864
84 2234 0.22849
84 2344 0.23952
84 2386 0.20664
84 2402 0.20492
84 2411 0.2237
84 2494 0.23905
84 2495 0.25785
84 2527 0.23468
84 2537 0.21498
84 2573 0.21578
84 2734 0.21168
84 2735 0.23416
84 2817 0.21513
84 2864 0.24922
84 2898 0.22764
84 3013 0.20894
84 3027 0.22715
84 3042 0.24125
84 3063 0.20775
84 3116 0.2158
84 3175 0.23107
84 3203 0.2315
84 3468 0.21814
84 3486 0.34369
84 3640 0.24552
84 3679 0.21758
84 3707 0.2412
84 3719 0.20863
84 3863 0.26098
84 3949 0.22645
84 4023 0.27325
84 4062 0.27025
84 4130 0.26114
84 4272 0.24707
84 4500 0.20501
84 4616 0.26153
84 4891 0.24536
84 4976 0.23723
85 102 0.2135
85 103 0.22211
85 350 0.21551
85 384 0.21532
85 399 0.25517
85 402 0.22105
85 406 0.21795
85 414 0.23389
85 620 0.20745
85 621 0.21281
85 629 0.25244
85 655 0.23543
85 661 0.23391
85 690 0.20861
85 692 0.25122
85 693 0.22611
85 711 0.24943
85 787 0.21742
85 835 0.22589
85 848 0.21397
85 861 0.21211
85 934 0.21194
85 944 0.20943
85 988 0.2436
85 1108 0.21994
85 1115 0.22012
85 1122 0.23753
85 1136 0.24024
85 1243 0.2122
85 1325 0.22438
85 1404 0.30723
85 1431 0.21791
85 1433 0.2251
85 1440 0.23878
85 1446 0.21849
85 1478 0.21053
85 1486 0.20903
85 1518 0.22367
85 1542 0.23877
85 1550 0.21995
85 1563 0.23322
85 1673 0.2444
85 1674 0.36856
85 1675 0.22312
85 1680 0.25521
85 1681 0.24674
85 1682 0.22383
85 1707 0.26542
85 1721 0.25017
85 1736 0.2254
85 1748 0.27349
85 1749 0.21411
85 1908 0.22205
85 1945 0.22597
85 1987 0.27033
85 2165 0.21946
85 2166 0.20623
85 2194 0.21574
85 2206 0.2475
85 2208 0.2543
85 2226 0.22508
85 2268 0.24418
85 2271 0.2301
85 2283 0.21124
85 2284 0.24624
85 2285 0.26425
85 2286 0.24122
85 2298 0.22412
85 2300 0.23255
85 2315 0.26732
85 2372 0.21734
85 2385 0.22967
85 2386 0.2547
85 2402 0.21092
85 2405 0.25356
85 2421 0.24369
85 2432 0.21694
85 2485 0.20774
85 2536 0.21817
85 2554 0.26406
85 2556 0.20593
85 2560 0.22536
85 2566 0.25397
85 2573 0.25386
85 2584 0.27514
85 2621 0.21864
85 2622 0.22385
85 2623 0.23256
85 2637 0.24477
85 2734 0.27553
85 2735 0.22827
85 2749 0.21998
85 2750 0.26407
85 2764 0.22529
85 2774 0.22691
85 2829 0.22039
85 2842 0.22338
85 2880 0.2124
85 2904 0.22904
85 2905 0.20563
85 2910 0.26628
85 2976 0.25263
85 2994 0.26477
85 2995 0.24508
85 2997 0.25076
85 3013 0.23048
85 3014 0.21633
85 3030 0.24153
85 3031 0.236
85 3044 0.27871
85 3070 0.24012
85 3075 0.21963
85 3181 0.21125
85 3207 0.21796
85 3229 0.26983
85 3313 0.2186
85 3374 0.21856
85 3389 0.20584
85 3428 0.21766
85 3457 0.2336
85 3463 0.20561
85 3486 0.29706
85 3500 0.22626
85 3514 0.23499
85 3537 0.21033
85 3573 0.24679
85 3640 0.26911
85 3646 0.20941
85 3647 0.28045
85 3712 0.22535
85 3765 0.22185
85 3839 0.22006
85 3864 0.21472
85 3902 0.29752
85 3905 0.20873
85 3926 0.20991
85 3927 0.27888
85 3931 0.20563
85 3935 0.22071
85 3936 0.26573
85 3937 0.21034
85 3938 0.27223
85 3943 0.21091
85 3945 0.21705
85 4007 0.23979
85 4011 0.22799
85 4014 0.24374
85 4017 0.2598
85 4022 0.24314
85 4023 0.21226
85 4025 0.22705
85 4036 0.25802
85 4062 0.23598
85 4084 0.24387
85 4109 0.25784
85 4128 0.23822
85 4130 0.27989
85 4139 0.24336
85 4165 0.24601
85 4167 0.27319
85 4224 0.21133
85 4226 0.221
85 4237 0.2053
85 4238 0.25291
85 4363 0.22056
85 4385 0.3047
85 4392 0.21502
85 4393 0.25623
85 4409 0.30186
85 4416 0.31243
85 4418 0.22238
85 4437 0.2252
85 4466 0.23172
85 4468 0.25113
85 4483 0.29336
85 4485 0.28152
85 4486 0.25631
85 4501 0.25033
85 4614 0.29525
85 4624 0.29152
85 4628 0.25675
85 4630 0.22763
85 4638 0.30996
85 4642 0.22673
85 4650 0.20804
85 4652 0.20905
85 4655 0.21504
85 4657 0.30248
85 4662 0.21247
85 4690 0.20693
85 4704 0.24908
85 4720 0.24107
85 4726 0.20676
85 4750 0.2058
85 4864 0.21365
85 4865 0.26877
85 4867 0.25642
85 4889 0.2052
85 4891 0.25177
85 4892 0.28311
85 4899 0.26341
85 4900 0.2772
85 4901 0.21682
85 4928 0.23808
85 4976 0.24146
85 5055 0.23034
85 5069 0.25819
86 92 0.20938
86 103 0.21298
86 113 0.22609
86 138 0.21128
86 226 0.20834
86 238 0.23868
86 371 0.22983
86 404 0.27975
86 455 0.21615
86 639 0.21192
86 667 0.20744
86 671 0.24212
86 706 0.23387
86 737 0.2331
86 770 0.28031
86 777 0.21825
86 801 0.20774
86 835 0.21372
86 848 0.25569
86 972 0.2118
86 975 0.21481
86 985 0.26973
86 989 0.22361
86 998 0.29366
86 1030 0.2094
86 1047 0.2225
86 1092 0.2267
86 1142 0.21602
86 1144 0.25231
86 1147 0.29825
86 1165 0.23246
86 1191 0.21085
86 1192 0.22834
86 1254 0.2062
86 1317 0.31734
86 1379 0.3038
86 1401 0.20703
86 1433 0.24765
86 1440 0.21181
86 1461 0.20664
86 1464 0.21484
86 1513 0.22083
86 1530 0.21318
86 1668 0.24885
86 1673 0.28514
86 1674 0.24045
86 1680 0.25224
86 1732 0.27746
86 1733 0.30872
86 1734 0.22864
86 1735 0.20498
86 1748 0.31988
86 1832 0.22661
86 1861 0.20844
86 1986 0.21531
86 1987 0.28458
86 1988 0.22107
86 1989 0.22203
86 2003 0.21187
86 2004 0.28294
86 2005 0.21102
86 2037 0.24325
86 2052 0.26828
86 2092 0.21527
86 2147 0.20494
86 2154 0.24003
86 2165 0.23044
86 2198 0.21221
86 2206 0.20639
86 2208 0.28533
86 2216 0.21275
86 2218 0.22084
86 2234 0.22744
86 2268 0.30922
86 2271 0.27683
86 2282 0.22939
86 2283 0.24771
86 2285 0.30561
86 2286 0.22608
86 2405 0.23351
86 2420 0.22361
86 2531 0.24835
86 2544 0.27262
86 2554 0.31884
86 2556 0.23734
86 2621 0.23436
86 2623 0.21636
86 2638 0.21203
86 2764 0.23387
86 2784 0.24588
86 2829 0.21806
86 2852 0.23175
86 2853 0.22545
86 2857 0.24951
86 2858 0.30333
86 2864 0.27733
86 2867 0.22094
86 2870 0.22332
86 2871 0.22548
86 2880 0.23046
86 2881 0.24905
86 2882 0.25545
86 2891 0.25173
86 2892 0.20498
86 2893 0.24379
86 2959 0.21891
86 2994 0.25984
86 2995 0.221
86 2996 0.2371
86 2997 0.26115
86 3014 0.2195
86 3031 0.22521
86 3044 0.21478
86 3046 0.20978
86 3058 0.22188
86 3070 0.26274
86 3196 0.22459
86 3199 0.2063
86 3207 0.2632
86 3219 0.21411
86 3224 0.23879
86 3235 0.21738
86 3325 0.21523
86 3374 0.21098
86 3462 0.26744
86 3463 0.20873
86 3481 0.22861
86 3500 0.22982
86 3566 0.24703
86 3568 0.23195
86 3597 0.22007
86 3601 0.21041
86 3609 0.22248
86 3640 0.22002
86 3670 0.24155
86 3704 0.21152
86 3784 0.20833
86 3839 0.25207
86 3846 0.24071
86 3902 0.26581
86 3905 0.24702
86 3936 0.26325
86 3986 0.21544
86 4014 0.21326
86 4022 0.21364
86 4033 0.25854
86 4070 0.20857
86 4083 0.23745
86 4084 0.21561
86 4109 0.23045
86 4129 0.26285
86 4136 0.2245
86 4165 0.20934
86 4263 0.22872
86 4313 0.24624
86 4373 0.22005
86 4379 0.22641
86 4384 0.25931
86 4409 0.26437
86 4410 0.28989
86 4466 0.26957
86 4482 0.21923
86 4483 0.25883
86 4485 0.23599
86 4486 0.22423
86 4600 0.20873
86 4624 0.23943
86 4628 0.29569
86 4629 0.21372
86 4658 0.21029
86 4688 0.24438
86 4689 0.21623
86 4690 0.28031
86 4782 0.26229
86 4800 0.23874
86 4891 0.33238
86 4892 0.21787
86 4900 0.27158
86 4901 0.23416
86 5096 0.24666
86 5097 0.21882
87 92 0.25126
87 96 0.21972
87 118 0.26322
87 119 0.24888
87 123 0.20645
87 131 0.21776
87 182 0.25939
87 192 0.22495
87 233 0.23895
87 238 0.22891
87 247 0.25639
87 250 0.24039
87 252 0.21007
87 260 0.21206
87 284 0.29549
87 298 0.20637
87 310 0.21001
87 387 0.22353
87 426 0.21467
87 438 0.21626
87 459 0.23952
87 466 0.22677
87 483 0.24006
87 484 0.27859
87 486 0.25452
87 487 0.22224
87 493 0.20958
87 498 0.21204
87 506 0.22186
87 521 0.24603
87 532 0.22042
87 600 0.20649
87 613 0.23364
87 620 0.21887
87 621 0.28166
87 671 0.26245
87 683 0.28304
87 706 0.24825
87 721 0.21967
87 752 0.20681
87 753 0.20661
87 759 0.26312
87 763 0.20687
87 770 0.36202
87 801 0.21109
87 827 0.24968
87 843 0.20827
87 862 0.2361
87 877 0.24349
87 901 0.21125
87 927 0.22415
87 928 0.24761
87 929 0.26952
87 935 0.25347
87 937 0.2248
87 953 0.21964
87 955 0.21648
87 972 0.24386
87 985 0.21349
87 993 0.29979
87 995 0.2268
87 998 0.20721
87 1006 0.20899
87 1018 0.29937
87 1023 0.24364
87 1024 0.20741
87 1028 0.28219
87 1031 0.20797
87 1062 0.23197
87 1070 0.21861
87 1073 0.32768
87 1078 0.20662
87 1079 0.20491
87 1094 0.22157
87 1095 0.22259
87 1096 0.21118
87 1102 0.21096
87 1117 0.21392
87 1138 0.24315
87 1139 0.22645
87 1145 0.22067
87 1147 0.22708
87 1150 0.24033
87 1163 0.20845
87 1165 0.22986
87 1176 0.20599
87 1181 0.28834
87 1188 0.23529
87 1189 0.3028
87 1192 0.28747
87 1195 0.27885
87 1196 0.31766
87 1203 0.29703
87 1204 0.27398
87 1214 0.23672
87 1238 0.33028
87 1239 0.22529
87 1251 0.32609
87 1263 0.2141
87 1278 0.2175
87 1288 0.26785
87 1289 0.23669
87 1290 0.26964
87 1292 0.3076
87 1327 0.22814
87 1328 0.21994
87 1329 0.2271
87 1333 0.23265
87 1366 0.23962
87 1379 0.23881
87 1385 0.25616
87 1386 0.25861
87 1391 0.21182
87 1394 0.21784
87 1404 0.32779
87 1406 0.2071
87 1407 0.27379
87 1408 0.21012
87 1412 0.27447
87 1413 0.34454
87 1414 0.26434
87 1419 0.26039
87 1420 0.2176
87 1421 0.20493
87 1424 0.26142
87 1427 0.21393
87 1433 0.26585
87 1437 0.20914
87 1440 0.23584
87 1441 0.27735
87 1453 0.24307
87 1454 0.33692
87 1459 0.28506
87 1461 0.29321
87 1464 0.23482
87 1471 0.29142
87 1472 0.25584
87 1473 0.21681
87 1474 0.26025
87 1475 0.21024
87 1485 0.35546
87 1489 0.22234
87 1497 0.22854
87 1498 0.20982
87 1499 0.20567
87 1500 0.24369
87 1501 0.32091
87 1502 0.22665
87 1514 0.21766
87 1515 0.30283
87 1518 0.26983
87 1530 0.24201
87 1531 0.27816
87 1546 0.23517
87 1553 0.24503
87 1581 0.22364
87 1587 0.21188
87 1599 0.28985
87 1607 0.20699
87 1614 0.38157
87 1624 0.21564
87 1631 0.31096
87 1634 0.24578
87 1636 0.24113
87 1650 0.3135
87 1651 0.2197
87 1673 0.33267
87 1674 0.23582
87 1678 0.21947
87 1680 0.22167
87 1696 0.24566
87 1705 0.2849
87 1706 0.23374
87 1707 0.25898
87 1713 0.22596
87 1714 0.26807
87 1718 0.23125
87 1719 0.28915
87 1720 0.24622
87 1731 0.24086
87 1732 0.38754
87 1733 0.34844
87 1734 0.28654
87 1735 0.2526
87 1742 0.28782
87 1746 0.27233
87 1747 0.26726
87 1748 0.32191
87 1749 0.21937
87 1757 0.21354
87 1760 0.23727
87 1763 0.22128
87 1785 0.21157
87 1791 0.26023
87 1819 0.22271
87 1838 0.24154
87 1844 0.27165
87 1846 0.28161
87 1860 0.23113
87 1863 0.28533
87 1865 0.25189
87 1868 0.2282
87 1872 0.31051
87 1876 0.22047
87 1883 0.32747
87 1884 0.3552
87 1885 0.26356
87 1886 0.22585
87 1888 0.23573
87 1938 0.25719
87 1944 0.23103
87 1945 0.23219
87 1950 0.21519
87 1951 0.24449
87 1954 0.21837
87 1955 0.23473
87 1958 0.22741
87 1959 0.2693
87 1967 0.24452
87 1970 0.23351
87 1971 0.24374
87 1972 0.2985
87 1973 0.20712
87 1974 0.2663
87 1983 0.22889
87 1986 0.33227
87 1987 0.34255
87 1988 0.24516
87 1989 0.22423
87 1991 0.26985
87 1993 0.20639
87 1997 0.21353
87 1998 0.25019
87 2003 0.21525
87 2004 0.25638
87 2005 0.30316
87 2013 0.21495
87 2017 0.21911
87 2024 0.23282
87 2029 0.20515
87 2034 0.25384
87 2036 0.23544
87 2037 0.27858
87 2043 0.24081
87 2044 0.2936
87 2045 0.20528
87 2046 0.23441
87 2050 0.20982
87 2052 0.24888
87 2058 0.23068
87 2060 0.22652
87 2062 0.2983
87 2065 0.24121
87 2072 0.33983
87 2092 0.25575
87 2093 0.27493
87 2097 0.23857
87 2098 0.2195
87 2109 0.29466
87 2121 0.24341
87 2128 0.24404
87 2129 0.21954
87 2137 0.28297
87 2138 0.22789
87 2147 0.27547
87 2152 0.2917
87 2153 0.2241
87 2173 0.24453
87 2175 0.24579
87 2178 0.34189
87 2183 0.22881
87 2184 0.22462
87 2206 0.20783
87 2208 0.22813
87 2216 0.21062
87 2251 0.25901
87 2261 0.21002
87 2266 0.22505
87 2267 0.24109
87 2268 0.37095
87 2269 0.21191
87 2270 0.25409
87 2271 0.31505
87 2276 0.24194
87 2279 0.27494
87 2280 0.29098
87 2281 0.24914
87 2282 0.27605
87 2283 0.29761
87 2284 0.27775
87 2285 0.25975
87 2286 0.2539
87 2293 0.31118
87 2296 0.30281
87 2297 0.27379
87 2298 0.23819
87 2300 0.23146
87 2301 0.20493
87 2309 0.23314
87 2321 0.25757
87 2324 0.21432
87 2340 0.29122
87 2359 0.22534
87 2360 0.28546
87 2361 0.29689
87 2362 0.20774
87 2389 0.23167
87 2393 0.29645
87 2402 0.21981
87 2405 0.21858
87 2407 0.23444
87 2408 0.20651
87 2413 0.25736
87 2414 0.21351
87 2420 0.2242
87 2423 0.25409
87 2435 0.262
87 2443 0.23354
87 2448 0.21786
87 2449 0.21247
87 2459 0.36411
87 2471 0.25347
87 2487 0.22412
87 2488 0.25862
87 2490 0.22955
87 2496 0.22152
87 2497 0.2577
87 2498 0.21272
87 2500 0.28364
87 2507 0.27271
87 2508 0.27597
87 2509 0.21574
87 2518 0.34582
87 2519 0.33991
87 2520 0.21979
87 2521 0.20769
87 2530 0.21615
87 2531 0.28931
87 2537 0.21649
87 2543 0.27601
87 2544 0.26445
87 2556 0.31639
87 2586 0.22259
87 2607 0.21166
87 2608 0.2127
87 2609 0.24589
87 2617 0.21749
87 2619 0.21363
87 2620 0.21865
87 2621 0.27833
87 2622 0.21447
87 2623 0.20747
87 2624 0.23176
87 2632 0.21361
87 2633 0.25159
87 2634 0.20701
87 2639 0.33975
87 2640 0.30526
87 2647 0.26718
87 2649 0.22622
87 2651 0.22927
87 2656 0.21923
87 2657 0.20779
87 2673 0.25794
87 2674 0.23377
87 2675 0.2073
87 2682 0.23873
87 2688 0.21165
87 2690 0.28832
87 2691 0.25164
87 2692 0.21435
87 2703 0.33134
87 2704 0.30786
87 2705 0.31737
87 2706 0.22922
87 2718 0.21794
87 2719 0.31334
87 2720 0.32997
87 2721 0.2534
87 2722 0.23878
87 2735 0.26181
87 2736 0.28182
87 2737 0.23343
87 2738 0.25468
87 2748 0.21168
87 2749 0.22835
87 2752 0.22744
87 2753 0.23207
87 2763 0.21332
87 2764 0.24358
87 2766 0.23017
87 2767 0.22226
87 2774 0.27454
87 2784 0.22692
87 2785 0.26971
87 2787 0.24762
87 2796 0.32883
87 2801 0.24451
87 2803 0.21425
87 2804 0.22014
87 2805 0.23655
87 2810 0.26098
87 2811 0.28113
87 2812 0.23708
87 2813 0.28188
87 2817 0.24633
87 2819 0.24324
87 2820 0.2542
87 2821 0.26131
87 2822 0.26097
87 2823 0.33599
87 2829 0.24926
87 2830 0.35026
87 2831 0.2428
87 2834 0.28962
87 2835 0.24512
87 2842 0.22477
87 2843 0.3198
87 2844 0.23284
87 2857 0.37508
87 2858 0.31139
87 2859 0.23364
87 2864 0.22093
87 2867 0.23892
87 2870 0.26373
87 2871 0.26183
87 2872 0.2058
87 2881 0.21255
87 2882 0.30433
87 2893 0.22872
87 2894 0.23249
87 2918 0.20841
87 2920 0.25026
87 2926 0.23399
87 2939 0.21491
87 2942 0.20709
87 2943 0.28382
87 2944 0.23392
87 2945 0.23499
87 2958 0.29867
87 2959 0.29414
87 2969 0.2445
87 2974 0.20873
87 2975 0.25026
87 2976 0.26587
87 2980 0.25102
87 2990 0.22529
87 2991 0.23446
87 2992 0.27101
87 2993 0.2506
87 2996 0.26826
87 2997 0.29791
87 3015 0.21565
87 3016 0.28827
87 3018 0.20984
87 3026 0.22745
87 3033 0.25718
87 3034 0.27641
87 3037 0.24602
87 3042 0.20781
87 3046 0.29453
87 3047 0.22966
87 3048 0.25154
87 3050 0.24488
87 3052 0.27339
87 3058 0.25043
87 3059 0.27619
87 3060 0.24639
87 3061 0.23481
87 3062 0.25858
87 3076 0.33319
87 3077 0.29568
87 3092 0.27479
87 3100 0.27918
87 3125 0.27004
87 3126 0.21109
87 3131 0.20773
87 3136 0.31452
87 3144 0.23515
87 3145 0.30518
87 3146 0.23338
87 3147 0.23978
87 3152 0.33811
87 3153 0.25966
87 3161 0.2185
87 3162 0.2095
87 3169 0.23212
87 3172 0.22903
87 3173 0.22038
87 3176 0.31472
87 3177 0.30147
87 3185 0.29866
87 3186 0.24292
87 3196 0.25127
87 3197 0.23726
87 3207 0.21998
87 3213 0.2075
87 3224 0.23973
87 3253 0.22194
87 3261 0.2319
87 3268 0.20498
87 3274 0.21224
87 3293 0.24682
87 3306 0.22321
87 3321 0.20765
87 3322 0.24385
87 3325 0.25645
87 3335 0.26298
87 3337 0.23652
87 3361 0.21243
87 3366 0.25964
87 3367 0.35212
87 3373 0.26353
87 3374 0.27408
87 3378 0.28344
87 3379 0.25171
87 3382 0.21652
87 3391 0.23559
87 3412 0.26525
87 3421 0.2476
87 3445 0.35125
87 3451 0.28438
87 3452 0.20884
87 3459 0.2398
87 3460 0.26013
87 3462 0.20557
87 3463 0.23897
87 3494 0.21892
87 3497 0.24838
87 3500 0.31076
87 3501 0.22159
87 3512 0.26136
87 3514 0.2473
87 3515 0.23645
87 3521 0.21144
87 3524 0.27579
87 3528 0.25
87 3538 0.22105
87 3553 0.22479
87 3556 0.22967
87 3557 0.21751
87 3566 0.30163
87 3568 0.24153
87 3573 0.22733
87 3600 0.23183
87 3603 0.20862
87 3611 0.30916
87 3612 0.23289
87 3616 0.2298
87 3664 0.21208
87 3666 0.28424
87 3669 0.24595
87 3670 0.34993
87 3671 0.25242
87 3674 0.22152
87 3675 0.21517
87 3697 0.22823
87 3699 0.24801
87 3705 0.2395
87 3721 0.22967
87 3732 0.22306
87 3733 0.20749
87 3736 0.2703
87 3737 0.20953
87 3744 0.24311
87 3745 0.29118
87 3751 0.22793
87 3759 0.22165
87 3773 0.22687
87 3824 0.28309
87 3831 0.2645
87 3835 0.38562
87 3839 0.34273
87 3846 0.22881
87 3867 0.2711
87 3868 0.26552
87 3895 0.31727
87 3896 0.26918
87 3899 0.22502
87 3900 0.30892
87 3905 0.28347
87 3906 0.23193
87 3910 0.24581
87 3911 0.22941
87 3915 0.31242
87 3922 0.2424
87 3923 0.27926
87 3927 0.32367
87 3931 0.27269
87 3935 0.22252
87 3936 0.21922
87 3937 0.28945
87 3938 0.21423
87 3940 0.20568
87 3943 0.24912
87 3958 0.24052
87 3959 0.23142
87 3973 0.28381
87 3974 0.223
87 3987 0.21376
87 3993 0.25496
87 3998 0.29336
87 4010 0.23334
87 4022 0.21998
87 4036 0.2625
87 4037 0.26681
87 4046 0.23358
87 4057 0.23479
87 4058 0.22761
87 4085 0.21096
87 4094 0.28197
87 4095 0.2555
87 4097 0.29026
87 4098 0.27213
87 4103 0.26879
87 4104 0.29444
87 4109 0.25363
87 4116 0.2089
87 4118 0.22169
87 4119 0.20879
87 4122 0.22466
87 4125 0.26303
87 4126 0.24163
87 4127 0.24875
87 4129 0.22932
87 4130 0.25762
87 4131 0.26261
87 4132 0.31221
87 4133 0.21034
87 4135 0.22581
87 4136 0.28502
87 4137 0.2398
87 4142 0.28241
87 4143 0.28968
87 4147 0.2231
87 4148 0.2319
87 4150 0.23077
87 4151 0.21572
87 4152 0.2871
87 4153 0.23841
87 4158 0.23129
87 4159 0.22681
87 4161 0.23258
87 4165 0.29109
87 4166 0.28136
87 4167 0.24409
87 4171 0.27892
87 4172 0.22848
87 4173 0.23208
87 4179 0.21318
87 4212 0.26861
87 4242 0.28317
87 4258 0.25756
87 4272 0.21364
87 4291 0.21115
87 4296 0.24081
87 4323 0.26868
87 4328 0.31405
87 4341 0.26448
87 4352 0.25284
87 4353 0.29166
87 4358 0.2537
87 4361 0.26167
87 4362 0.29437
87 4371 0.22699
87 4372 0.23293
87 4373 0.31304
87 4376 0.22933
87 4379 0.25449
87 4382 0.2048
87 4384 0.33786
87 4390 0.25628
87 4391 0.22156
87 4395 0.21884
87 4396 0.22864
87 4405 0.21528
87 4406 0.20728
87 4409 0.27516
87 4410 0.22877
87 4418 0.26727
87 4419 0.22057
87 4429 0.22498
87 4431 0.22032
87 4445 0.23751
87 4458 0.26892
87 4466 0.22988
87 4468 0.30451
87 4470 0.31363
87 4475 0.2165
87 4479 0.21265
87 4481 0.24811
87 4485 0.35121
87 4541 0.23608
87 4554 0.271
87 4586 0.21057
87 4587 0.21185
87 4590 0.30173
87 4595 0.2164
87 4600 0.23287
87 4609 0.21087
87 4610 0.24066
87 4613 0.21738
87 4616 0.25674
87 4622 0.2233
87 4623 0.28606
87 4624 0.29521
87 4628 0.22243
87 4629 0.2066
87 4638 0.24866
87 4647 0.25521
87 4654 0.23467
87 4655 0.20568
87 4658 0.21145
87 4675 0.27369
87 4681 0.24201
87 4687 0.29309
87 4688 0.34659
87 4689 0.23195
87 4693 0.32846
87 4701 0.24585
87 4703 0.21445
87 4704 0.21655
87 4712 0.33078
87 4727 0.22152
87 4731 0.21977
87 4737 0.27722
87 4782 0.28907
87 4785 0.25967
87 4824 0.25898
87 4833 0.22661
87 4834 0.21042
87 4845 0.21209
87 4853 0.24733
87 4856 0.22823
87 4863 0.22313
87 4864 0.25273
87 4865 0.21798
87 4867 0.20474
87 4879 0.25777
87 4889 0.27026
87 4890 0.27805
87 4891 0.5032
87 4892 0.26107
87 4898 0.28153
87 4899 0.23992
87 4900 0.37021
87 4901 0.25034
87 4904 0.26711
87 4911 0.22504
87 4914 0.23215
87 4924 0.21459
87 4925 0.27076
87 4934 0.21017
87 4936 0.22537
87 4937 0.22395
87 4944 0.27012
87 4945 0.20926
87 4957 0.26016
87 4958 0.28139
87 4969 0.21574
87 4970 0.22775
87 4971 0.22516
87 4983 0.212
87 5039 0.21916
87 5048 0.21433
87 5049 0.23622
87 5054 0.28921
87 5057 0.26275
87 5061 0.22766
87 5070 0.25458
87 5071 0.30002
87 5089 0.22112
87 5090 0.39282
87 5094 0.25523
87 5096 0.21313
87 5114 0.26944
87 5125 0.2082
88 131 0.20863
88 143 0.2971
88 237 0.20823
88 256 0.23078
88 265 0.20785
88 268 0.28911
88 284 0.24377
88 285 0.21061
88 298 0.22835
88 486 0.22521
88 574 0.24688
88 587 0.21178
88 612 0.22122
88 619 0.22934
88 654 0.23338
88 770 0.23569
88 843 0.22604
88 883 0.24542
88 902 0.22231
88 993 0.23167
88 1028 0.23083
88 1096 0.21363
88 1116 0.21801
88 1132 0.2874
88 1144 0.21277
88 1165 0.25037
88 1176 0.2356
88 1214 0.2404
88 1238 0.33382
88 1366 0.24658
88 1406 0.23946
88 1413 0.33709
88 1414 0.30349
88 1421 0.23431
88 1459 0.24192
88 1461 0.2142
88 1471 0.23626
88 1486 0.26194
88 1519 0.24086
88 1580 0.22521
88 1587 0.23782
88 1673 0.2105
88 1691 0.21955
88 1705 0.22225
88 1715 0.22431
88 1733 0.21878
88 1951 0.25917
88 1958 0.20883
88 1959 0.25099
88 1991 0.27537
88 2005 0.28753
88 2061 0.22776
88 2071 0.2115
88 2127 0.25319
88 2152 0.20976
88 2175 0.20481
88 2178 0.20799
88 2182 0.23703
88 2184 0.20928
88 2193 0.20579
88 2239 0.21244
88 2240 0.23279
88 2261 0.21959
88 2268 0.26289
88 2302 0.24824
88 2385 0.21803
88 2393 0.21702
88 2443 0.225
88 2500 0.21761
88 2607 0.21588
88 2637 0.24778
88 2639 0.2318
88 2682 0.21006
88 2717 0.25023
88 2718 0.28252
88 2719 0.25568
88 2722 0.23064
88 2735 0.25061
88 2738 0.22405
88 2746 0.22066
88 2750 0.22403
88 2751 0.20699
88 2764 0.20747
88 2775 0.23617
88 2796 0.21692
88 2822 0.23676
88 2823 0.34328
88 2833 0.2573
88 2834 0.20757
88 2835 0.26334
88 2943 0.21177
88 2950 0.20816
88 2969 0.24675
88 3057 0.2443
88 3059 0.24489
88 3096 0.21185
88 3100 0.24221
88 3109 0.21424
88 3126 0.20483
88 3145 0.23491
88 3152 0.23257
88 3161 0.24165
88 3164 0.30214
88 3165 0.2204
88 3171 0.2901
88 3172 0.21033
88 3177 0.21495
88 3178 0.26185
88 3180 0.20539
88 3189 0.20813
88 3291 0.25332
88 3373 0.24389
88 3380 0.22917
88 3385 0.25508
88 3399 0.25839
88 3451 0.24539
88 3492 0.21628
88 3494 0.25288
88 3495 0.23219
88 3500 0.28909
88 3511 0.20576
88 3600 0.24648
88 3640 0.23705
88 3666 0.21367
88 3670 0.22875
88 3679 0.23355
88 3681 0.20709
88 3723 0.21693
88 3732 0.21342
88 3733 0.22896
88 3736 0.24228
88 3744 0.2499
88 3745 0.21132
88 3839 0.23162
88 3867 0.21628
88 3868 0.30364
88 3895 0.24767
88 3899 0.2121
88 3900 0.30201
88 3904 0.24404
88 3905 0.29456
88 3906 0.27167
88 3927 0.21815
88 3937 0.24624
88 3938 0.26621
88 3939 0.21394
88 4045 0.20471
88 4047 0.23145
88 4111 0.27915
88 4112 0.21012
88 4119 0.24758
88 4127 0.29676
88 4167 0.23454
88 4179 0.27679
88 4335 0.22062
88 4352 0.27475
88 4357 0.24969
88 4363 0.27598
88 4384 0.29963
88 4390 0.2114
88 4392 0.22175
88 4442 0.2079
88 4457 0.27234
88 4468 0.22538
88 4485 0.23369
88 4613 0.22382
88 4623 0.20586
88 4624 0.21546
88 4630 0.24743
88 4631 0.22012
88 4649 0.21409
88 4688 0.27838
88 4705 0.21145
88 4712 0.26471
88 4715 0.22211
88 4782 0.2811
88 4785 0.20488
88 4786 0.23811
88 4824 0.24278
88 4840 0.20535
88 4860 0.2439
88 4867 0.25799
88 4872 0.20921
88 4891 0.27023
88 4899 0.26649
88 4900 0.30254
88 4918 0.29482
88 4924 0.20993
88 4925 0.21496
88 4936 0.23775
88 4957 0.21473
88 4976 0.29475
88 4990 0.23036
88 5047 0.21902
88 5070 0.22143
88 5071 0.22698
88 5090 0.25665
88 5096 0.23594
89 90 0.21293
89 100 0.20586
89 118 0.21103
89 131 0.25261
89 135 0.20678
89 143 0.32645
89 250 0.25252
89 251 0.21095
89 265 0.22228
89 284 0.21741
89 285 0.20981
89 298 0.29422
89 531 0.2047
89 566 0.22329
89 574 0.2171
89 621 0.2068
89 883 0.26664
89 993 0.21424
89 1008 0.20876
89 1144 0.24223
89 1174 0.24972
89 1188 0.20888
89 1366 0.23239
89 1519 0.24634
89 1564 0.22118
89 1587 0.26516
89 1718 0.21261
89 1719 0.20838
89 1838 0.21612
89 1991 0.20716
89 2147 0.23056
89 2385 0.25227
89 2386 0.24322
89 2637 0.23115
89 2671 0.22084
89 2717 0.25005
89 2718 0.29933
89 2719 0.20886
89 2720 0.20461
89 2744 0.20799
89 3013 0.25137
89 3014 0.31719
89 3057 0.28394
89 3059 0.25361
89 3070 0.24081
89 3109 0.23431
89 3373 0.2343
89 3483 0.22305
89 3598 0.22108
89 3656 0.22668
89 3670 0.21701
89 3723 0.2571
89 3821 0.22283
89 3839 0.2318
89 3939 0.21934
89 4111 0.22405
89 4167 0.21566
89 4179 0.34337
89 4248 0.2422
89 4272 0.23532
89 4357 0.23422
89 4384 0.2076
89 4416 0.22847
89 4445 0.23091
89 4467 0.21111
89 4468 0.2794
89 4486 0.21583
89 4512 0.20953
89 4523 0.20656
89 4561 0.20958
89 4720 0.20492
89 4807 0.26782
89 4900 0.20913
89 4915 0.20678
89 4928 0.21278
89 4936 0.23726
89 4937 0.22912
89 4957 0.23385
89 5103 0.21471
90 143 0.26502
90 284 0.23985
90 568 0.20517
90 1040 0.21709
90 1477 0.25225
90 1501 0.21252
90 1801 0.2284
90 1813 0.21026
90 1983 0.20647
90 1991 0.22508
90 2042 0.22167
90 2050 0.20597
90 2055 0.23692
90 2056 0.21038
90 2331 0.34655
90 2351 0.23206
90 2956 0.24976
90 3007 0.27185
90 3014 0.25283
90 3098 0.22722
90 3109 0.21941
90 3362 0.20641
90 3373 0.26006
90 3590 0.23473
90 3592 0.28014
90 3601 0.25979
90 3608 0.21447
90 4043 0.23169
90 4111 0.21097
90 4150 0.26198
90 4179 0.23173
90 4540 0.2153
90 4712 0.21943
90 4807 0.21487
90 4976 0.22582
90 5137 0.21792
91 148 0.26201
91 254 0.23936
91 561 0.26336
91 565 0.27756
91 578 0.22805
91 807 0.22462
91 808 0.20515
91 1337 0.25463
91 1605 0.25676
91 2347 0.20579
91 3546 0.21038
91 3814 0.20508
91 4030 0.23215
91 4514 0.2136
91 4791 0.22829
91 4818 0.23115
91 4922 0.21393
91 4932 0.24472
92 96 0.23923
92 124 0.20561
92 125 0.23911
92 174 0.21906
92 205 0.26648
92 207 0.23723
92 227 0.22233
92 236 0.23317
92 306 0.24452
92 321 0.27442
92 362 0.25196
92 397 0.24041
92 443 0.22815
92 565 0.30998
92 569 0.21611
92 646 0.24031
92 723 0.21625
92 1468 0.20594
92 1583 0.26188
92 1614 0.21411
92 1740 0.22423
92 1860 0.22797
92 1862 0.23345
92 1885 0.21055
92 2088 0.23953
92 2138 0.20723
92 2223 0.31598
92 2515 0.27361
92 2984 0.20596
92 4030 0.22888
92 4240 0.2286
92 4629 0.22174
92 4715 0.20458
92 4920 0.23434
92 4976 0.22256
92 4989 0.20711
93 723 0.23359
93 770 0.2269
93 1310 0.21768
93 1987 0.29238
93 2078 0.2207
93 2088 0.20795
93 2182 0.21603
93 2315 0.24078
93 2316 0.27465
93 2352 0.20584
93 2353 0.21067
93 2372 0.24042
93 2373 0.25534
93 2387 0.24641
93 2494 0.21248
93 2527 0.25223
93 2718 0.26949
93 2734 0.26919
93 2735 0.28917
93 2775 0.20665
93 2851 0.21527
93 2865 0.21173
93 2911 0.21191
93 3042 0.21365
93 3168 0.20459
93 3240 0.22522
93 4677 0.22557
93 4688 0.22422
93 4892 0.24324
93 4919 0.20946
94 126 0.22722
94 127 0.23092
94 279 0.21053
94 350 0.22718
94 566 0.21207
94 769 0.21492
94 777 0.21709
94 894 0.21111
94 2029 0.2289
94 2194 0.24876
94 2195 0.20732
94 2197 0.24045
94 2201 0.20879
94 2202 0.20518
94 2205 0.24122
94 2208 0.23973
94 2214 0.20736
94 2344 0.24761
94 2372 0.22216
94 2494 0.23131
94 2527 0.20938
94 2554 0.32407
94 2556 0.20508
94 2559 0.20826
94 2574 0.22739
94 2582 0.23959
94 2585 0.22731
94 2676 0.21432
94 2734 0.22248
94 2735 0.20912
94 2744 0.26948
94 2863 0.20867
94 2864 0.22539
94 2893 0.2524
94 2899 0.23939
94 2906 0.21365
94 2911 0.26463
94 3181 0.22263
94 3201 0.23129
94 3206 0.24544
94 3235 0.2437
94 3237 0.21695
94 3238 0.26647
94 3469 0.23149
94 3486 0.21077
94 3687 0.25084
94 4127 0.29843
94 4128 0.23083
94 4130 0.20893
94 4139 0.20811
94 4468 0.21873
94 4561 0.26443
94 4688 0.21353
94 4755 0.22436
94 4867 0.21528
94 4868 0.21048
94 4891 0.26438
94 4892 0.2857
94 4900 0.25905
94 5055 0.21832
95 339 0.29877
95 350 0.20589
95 530 0.23977
95 566 0.20627
95 621 0.24996
95 807 0.29264
95 854 0.20654
95 993 0.25568
95 1165 0.24068
95 1289 0.21119
95 1404 0.31112
95 1423 0.22013
95 1533 0.21267
95 1673 0.23124
95 1733 0.2052
95 2194 0.22208
95 2198 0.2477
95 2529 0.2167
95 2543 0.21327
95 2744 0.24598
95 2841 0.27153
95 2855 0.21138
95 2871 0.21267
95 2881 0.21458
95 2893 0.2268
95 3100 0.22629
95 3160 0.21473
95 3207 0.26493
95 3208 0.20508
95 3483 0.23779
95 3486 0.21271
95 3676 0.20995
95 3906 0.25806
95 3927 0.21166
95 4120 0.2902
95 4127 0.23307
95 4128 0.29197
95 4129 0.26017
95 4358 0.23644
95 4374 0.21658
95 4409 0.28839
95 4483 0.23122
95 4560 0.22508
95 4561 0.2172
95 4614 0.23525
95 4638 0.22929
95 4700 0.23661
95 4867 0.21853
95 4872 0.25654
95 4900 0.2241
95 5069 0.20775
95 5077 0.24186
95 5086 0.23959
96 113 0.21901
96 219 0.29144
96 394 0.2121
96 399 0.24649
96 406 0.29066
96 432 0.2347
96 437 0.20876
96 438 0.23849
96 448 0.244
96 465 0.22329
96 473 0.21813
96 475 0.20479
96 486 0.25818
96 530 0.23233
96 564 0.20667
96 602 0.26062
96 616 0.25446
96 618 0.25219
96 625 0.22233
96 633 0.32175
96 635 0.21091
96 640 0.24512
96 642 0.32985
96 649 0.21254
96 661 0.22802
96 662 0.26885
96 667 0.22228
96 668 0.21674
96 691 0.23744
96 692 0.27372
96 693 0.20633
96 702 0.23378
96 703 0.20669
96 705 0.25088
96 706 0.27443
96 708 0.21664
96 709 0.20623
96 742 0.22577
96 747 0.20718
96 777 0.27995
96 801 0.27171
96 808 0.30954
96 862 0.20558
96 872 0.24272
96 880 0.24032
96 881 0.23249
96 882 0.22116
96 883 0.26664
96 892 0.22704
96 903 0.22642
96 941 0.21061
96 961 0.31543
96 972 0.20885
96 973 0.27556
96 974 0.27126
96 975 0.24585
96 976 0.22355
96 985 0.23919
96 987 0.21764
96 988 0.24564
96 989 0.23337
96 993 0.36047
96 1002 0.24381
96 1003 0.28209
96 1006 0.22349
96 1011 0.21673
96 1022 0.20811
96 1030 0.21671
96 1031 0.2096
96 1046 0.25666
96 1047 0.26363
96 1062 0.25714
96 1077 0.25385
96 1094 0.28106
96 1102 0.21145
96 1107 0.22784
96 1113 0.2171
96 1114 0.24529
96 1128 0.21005
96 1131 0.26881
96 1142 0.31718
96 1143 0.29268
96 1144 0.21121
96 1154 0.25786
96 1165 0.32396
96 1196 0.21501
96 1203 0.2586
96 1226 0.25087
96 1232 0.24326
96 1243 0.22052
96 1244 0.22524
96 1260 0.23077
96 1270 0.24141
96 1280 0.20537
96 1286 0.24625
96 1290 0.25576
96 1291 0.20538
96 1292 0.20784
96 1317 0.27054
96 1325 0.28325
96 1326 0.22864
96 1330 0.26983
96 1365 0.21174
96 1385 0.21407
96 1389 0.25413
96 1390 0.22032
96 1400 0.33649
96 1401 0.2979
96 1404 0.22268
96 1407 0.22314
96 1409 0.22888
96 1414 0.23572
96 1420 0.23105
96 1430 0.32911
96 1433 0.23599
96 1437 0.2415
96 1452 0.2104
96 1459 0.25268
96 1460 0.23039
96 1461 0.24878
96 1471 0.28243
96 1473 0.21157
96 1483 0.25428
96 1489 0.21072
96 1495 0.22486
96 1536 0.23726
96 1542 0.25471
96 1565 0.21157
96 1569 0.20846
96 1581 0.2581
96 1591 0.20624
96 1592 0.20663
96 1622 0.25648
96 1623 0.25174
96 1635 0.23731
96 1639 0.24167
96 1640 0.27705
96 1649 0.22418
96 1666 0.28049
96 1672 0.22211
96 1673 0.26738
96 1676 0.25392
96 1678 0.20693
96 1680 0.2445
96 1688 0.23034
96 1691 0.27566
96 1701 0.26462
96 1707 0.2829
96 1713 0.20921
96 1715 0.23583
96 1724 0.33425
96 1725 0.25506
96 1731 0.22243
96 1732 0.23379
96 1733 0.30191
96 1734 0.20821
96 1746 0.21229
96 1747 0.28496
96 1748 0.30877
96 1791 0.2153
96 1792 0.21071
96 1803 0.25245
96 1812 0.26781
96 1823 0.20645
96 1832 0.21107
96 1836 0.23563
96 1845 0.21671
96 1851 0.28878
96 1876 0.23297
96 1881 0.29312
96 1882 0.24104
96 1885 0.21561
96 1892 0.20988
96 1924 0.21611
96 1945 0.21998
96 1950 0.27332
96 1964 0.22176
96 1965 0.2189
96 1977 0.21358
96 1986 0.30075
96 1987 0.29477
96 1988 0.24643
96 2000 0.24254
96 2003 0.21608
96 2005 0.21371
96 2013 0.28272
96 2018 0.25517
96 2022 0.3024
96 2029 0.2142
96 2030 0.23143
96 2032 0.21732
96 2037 0.30433
96 2038 0.23318
96 2044 0.2482
96 2052 0.27631
96 2065 0.28118
96 2071 0.22119
96 2074 0.25558
96 2080 0.26003
96 2095 0.23286
96 2097 0.24705
96 2103 0.2688
96 2117 0.23089
96 2126 0.22679
96 2127 0.3397
96 2129 0.25661
96 2137 0.30825
96 2138 0.31676
96 2147 0.29394
96 2155 0.29755
96 2156 0.2674
96 2157 0.2475
96 2168 0.24248
96 2169 0.26063
96 2175 0.25703
96 2193 0.27441
96 2195 0.21728
96 2198 0.24318
96 2206 0.21619
96 2207 0.24283
96 2208 0.27247
96 2218 0.21425
96 2223 0.20932
96 2268 0.27133
96 2269 0.23103
96 2279 0.26223
96 2280 0.22221
96 2282 0.319
96 2285 0.21591
96 2286 0.25114
96 2296 0.23869
96 2297 0.23487
96 2298 0.22968
96 2313 0.21526
96 2314 0.27285
96 2321 0.21287
96 2333 0.25027
96 2335 0.2318
96 2340 0.25469
96 2352 0.27675
96 2359 0.24631
96 2360 0.2315
96 2362 0.20604
96 2385 0.23
96 2388 0.21262
96 2389 0.21072
96 2397 0.24936
96 2402 0.20535
96 2405 0.33424
96 2406 0.21072
96 2408 0.31653
96 2420 0.26275
96 2421 0.32712
96 2428 0.21409
96 2432 0.23137
96 2437 0.27694
96 2446 0.21894
96 2447 0.23613
96 2454 0.2337
96 2455 0.23108
96 2459 0.21358
96 2461 0.22431
96 2469 0.25236
96 2470 0.21579
96 2476 0.22265
96 2484 0.20626
96 2485 0.28351
96 2490 0.27035
96 2492 0.259
96 2499 0.22566
96 2500 0.29502
96 2502 0.25642
96 2503 0.29012
96 2508 0.22178
96 2514 0.23329
96 2515 0.2776
96 2518 0.21941
96 2522 0.21215
96 2523 0.29965
96 2533 0.2445
96 2534 0.25593
96 2537 0.23697
96 2543 0.32597
96 2544 0.26723
96 2546 0.23474
96 2556 0.21677
96 2557 0.21282
96 2607 0.32688
96 2608 0.26118
96 2620 0.26675
96 2621 0.32156
96 2622 0.27571
96 2623 0.21354
96 2633 0.23176
96 2634 0.2574
96 2635 0.31041
96 2636 0.26768
96 2637 0.24957
96 2639 0.21997
96 2640 0.24449
96 2651 0.24321
96 2653 0.21757
96 2657 0.22899
96 2659 0.24761
96 2661 0.21281
96 2675 0.26844
96 2678 0.2086
96 2706 0.21929
96 2715 0.20854
96 2717 0.22976
96 2718 0.32469
96 2719 0.33969
96 2720 0.21795
96 2728 0.26143
96 2734 0.30201
96 2735 0.26152
96 2736 0.25684
96 2738 0.20637
96 2744 0.22417
96 2749 0.28234
96 2750 0.28782
96 2751 0.21476
96 2764 0.31956
96 2769 0.20577
96 2773 0.2467
96 2779 0.223
96 2783 0.20725
96 2784 0.21929
96 2793 0.21107
96 2807 0.20596
96 2808 0.21574
96 2815 0.22533
96 2817 0.26443
96 2819 0.21405
96 2821 0.25016
96 2822 0.20917
96 2823 0.20913
96 2829 0.30363
96 2830 0.24428
96 2831 0.21945
96 2833 0.3003
96 2834 0.2614
96 2835 0.23882
96 2848 0.24961
96 2857 0.20685
96 2859 0.21926
96 2860 0.29318
96 2861 0.24874
96 2862 0.23126
96 2864 0.2721
96 2865 0.28675
96 2866 0.25701
96 2870 0.3087
96 2871 0.24636
96 2877 0.24844
96 2878 0.27412
96 2882 0.23317
96 2886 0.21076
96 2890 0.22947
96 2892 0.35921
96 2893 0.32512
96 2900 0.20957
96 2902 0.23731
96 2903 0.24591
96 2958 0.27264
96 2974 0.25698
96 2975 0.22223
96 2976 0.26697
96 2980 0.26819
96 2990 0.27105
96 2991 0.26226
96 2992 0.31904
96 2993 0.26742
96 2994 0.24466
96 2996 0.20957
96 2997 0.36532
96 2998 0.23843
96 3000 0.24486
96 3010 0.28627
96 3014 0.20701
96 3015 0.2141
96 3016 0.23279
96 3018 0.24365
96 3019 0.33967
96 3026 0.25435
96 3027 0.33323
96 3028 0.34244
96 3042 0.23477
96 3043 0.30091
96 3046 0.30344
96 3047 0.20802
96 3058 0.31081
96 3059 0.37543
96 3060 0.24469
96 3070 0.29873
96 3084 0.23984
96 3089 0.24601
96 3100 0.24307
96 3113 0.28956
96 3122 0.24748
96 3123 0.25508
96 3129 0.21439
96 3132 0.26182
96 3133 0.24121
96 3134 0.22353
96 3150 0.2134
96 3154 0.247
96 3159 0.28476
96 3160 0.25156
96 3166 0.22586
96 3167 0.21349
96 3169 0.30081
96 3171 0.24245
96 3172 0.26603
96 3174 0.25526
96 3177 0.23818
96 3178 0.21689
96 3181 0.33212
96 3184 0.20869
96 3185 0.25732
96 3186 0.23113
96 3188 0.32471
96 3189 0.32533
96 3190 0.25293
96 3195 0.20949
96 3196 0.31248
96 3198 0.2148
96 3199 0.2337
96 3201 0.26465
96 3206 0.32044
96 3207 0.32762
96 3210 0.24372
96 3212 0.25594
96 3219 0.31963
96 3223 0.22137
96 3224 0.2942
96 3226 0.28619
96 3228 0.23876
96 3229 0.22291
96 3243 0.20804
96 3274 0.21755
96 3287 0.21514
96 3302 0.25916
96 3306 0.23067
96 3322 0.27595
96 3323 0.25496
96 3324 0.38359
96 3325 0.23853
96 3341 0.26808
96 3354 0.22118
96 3364 0.21078
96 3373 0.20735
96 3374 0.29024
96 3375 0.26353
96 3376 0.26035
96 3377 0.23121
96 3412 0.20477
96 3419 0.22921
96 3426 0.29025
96 3428 0.22914
96 3436 0.28424
96 3444 0.29773
96 3448 0.21367
96 3449 0.25419
96 3455 0.21289
96 3457 0.28907
96 3458 0.24123
96 3460 0.21559
96 3462 0.22229
96 3463 0.24332
96 3464 0.35511
96 3519 0.27286
96 3571 0.21388
96 3572 0.22405
96 3573 0.21529
96 3576 0.21972
96 3578 0.23313
96 3600 0.24759
96 3601 0.35285
96 3611 0.2189
96 3624 0.21659
96 3628 0.22626
96 3640 0.26471
96 3641 0.24007
96 3668 0.22359
96 3669 0.23815
96 3670 0.29028
96 3671 0.22481
96 3672 0.2501
96 3674 0.22464
96 3675 0.28548
96 3679 0.25196
96 3685 0.20975
96 3704 0.34051
96 3705 0.26519
96 3745 0.21791
96 3762 0.20633
96 3765 0.26208
96 3773 0.20672
96 3784 0.21201
96 3786 0.21336
96 3793 0.26652
96 3816 0.21622
96 3817 0.20891
96 3832 0.20507
96 3835 0.37904
96 3839 0.28828
96 3846 0.29439
96 3847 0.22223
96 3849 0.22575
96 3850 0.2431
96 3854 0.20611
96 3859 0.30627
96 3861 0.21511
96 3868 0.2754
96 3872 0.22039
96 3873 0.20928
96 3882 0.23487
96 3894 0.23875
96 3895 0.39898
96 3898 0.26056
96 3899 0.245
96 3900 0.40126
96 3902 0.24124
96 3903 0.33098
96 3904 0.26549
96 3905 0.33673
96 3906 0.38816
96 3907 0.23625
96 3909 0.31763
96 3910 0.32738
96 3911 0.25362
96 3915 0.22816
96 3916 0.28303
96 3917 0.26952
96 3927 0.26265
96 3935 0.2343
96 3936 0.30927
96 3937 0.22987
96 3938 0.26965
96 3943 0.29336
96 3975 0.23772
96 3978 0.23482
96 3979 0.2054
96 3980 0.24047
96 3981 0.21371
96 3985 0.21778
96 3987 0.22039
96 3992 0.23229
96 3993 0.49932
96 3996 0.21193
96 3998 0.30962
96 4004 0.26301
96 4005 0.31517
96 4006 0.2909
96 4007 0.31172
96 4008 0.25951
96 4015 0.26543
96 4016 0.24227
96 4033 0.2579
96 4042 0.24714
96 4046 0.24411
96 4057 0.2135
96 4077 0.2081
96 4084 0.22919
96 4092 0.23795
96 4094 0.2726
96 4098 0.29025
96 4103 0.23357
96 4104 0.244
96 4105 0.22242
96 4112 0.26862
96 4118 0.27309
96 4119 0.29647
96 4120 0.29018
96 4121 0.26331
96 4124 0.2215
96 4126 0.33139
96 4127 0.34503
96 4128 0.36232
96 4129 0.21717
96 4130 0.21524
96 4132 0.24444
96 4134 0.27362
96 4135 0.29891
96 4136 0.25968
96 4137 0.31338
96 4139 0.20784
96 4142 0.25349
96 4143 0.28081
96 4151 0.22747
96 4164 0.23724
96 4165 0.30599
96 4171 0.2873
96 4197 0.26144
96 4198 0.27768
96 4203 0.20619
96 4210 0.22827
96 4211 0.24913
96 4212 0.41781
96 4217 0.22548
96 4223 0.23823
96 4224 0.30452
96 4225 0.39499
96 4226 0.32801
96 4236 0.33763
96 4237 0.30047
96 4238 0.22119
96 4243 0.22583
96 4247 0.24118
96 4250 0.2625
96 4256 0.21184
96 4262 0.21693
96 4265 0.28795
96 4273 0.30758
96 4296 0.24311
96 4321 0.23408
96 4328 0.21569
96 4338 0.2944
96 4351 0.22178
96 4352 0.28825
96 4361 0.36755
96 4363 0.33923
96 4372 0.33818
96 4373 0.32441
96 4374 0.29533
96 4378 0.20578
96 4380 0.2579
96 4383 0.2224
96 4384 0.2745
96 4390 0.26821
96 4392 0.2558
96 4396 0.33092
96 4397 0.25365
96 4411 0.27161
96 4449 0.24149
96 4450 0.34247
96 4451 0.30332
96 4457 0.23465
96 4465 0.25545
96 4466 0.3552
96 4467 0.28201
96 4468 0.34768
96 4470 0.21814
96 4474 0.22866
96 4482 0.24831
96 4483 0.27012
96 4485 0.35339
96 4486 0.38128
96 4496 0.21867
96 4501 0.2762
96 4504 0.23942
96 4508 0.2166
96 4512 0.23363
96 4515 0.21742
96 4520 0.22471
96 4561 0.24747
96 4570 0.28257
96 4587 0.2509
96 4590 0.21994
96 4602 0.21369
96 4604 0.22835
96 4613 0.24085
96 4614 0.29709
96 4615 0.22225
96 4619 0.21349
96 4620 0.29989
96 4623 0.28443
96 4624 0.31127
96 4628 0.34322
96 4629 0.41746
96 4630 0.40846
96 4631 0.33821
96 4638 0.25959
96 4639 0.25001
96 4642 0.28346
96 4647 0.2739
96 4648 0.23375
96 4649 0.22134
96 4654 0.33284
96 4655 0.27549
96 4656 0.23569
96 4660 0.20814
96 4676 0.25994
96 4677 0.30367
96 4687 0.24066
96 4688 0.40405
96 4689 0.35814
96 4690 0.30587
96 4700 0.33646
96 4701 0.20653
96 4705 0.20553
96 4712 0.26576
96 4725 0.20715
96 4737 0.24002
96 4787 0.21371
96 4799 0.24981
96 4802 0.20775
96 4807 0.21159
96 4810 0.22786
96 4824 0.24578
96 4840 0.34724
96 4841 0.23719
96 4849 0.21021
96 4851 0.21879
96 4852 0.26468
96 4856 0.21138
96 4857 0.28402
96 4858 0.27527
96 4859 0.28647
96 4860 0.22486
96 4864 0.34197
96 4865 0.40004
96 4866 0.35744
96 4867 0.3307
96 4871 0.20482
96 4872 0.3136
96 4873 0.28099
96 4879 0.20674
96 4890 0.30319
96 4891 0.32238
96 4892 0.33323
96 4900 0.40959
96 4905 0.21715
96 4916 0.30121
96 4923 0.24518
96 4928 0.32824
96 4935 0.2543
96 4976 0.25005
96 4977 0.21683
96 5046 0.23175
96 5050 0.24147
96 5051 0.29615
96 5054 0.31013
96 5055 0.30718
96 5066 0.22394
96 5068 0.25691
96 5069 0.28896
96 5070 0.3082
96 5071 0.28916
96 5072 0.2163
96 5074 0.24962
96 5077 0.24182
96 5090 0.20718
96 5096 0.24778
97 116 0.20981
97 219 0.31404
97 229 0.22583
97 231 0.22936
97 243 0.22411
97 251 0.22417
97 372 0.24243
97 383 0.2383
97 393 0.22233
97 399 0.26457
97 406 0.33671
97 411 0.22119
97 412 0.27634
97 416 0.22394
97 432 0.32354
97 433 0.26233
97 434 0.20663
97 436 0.23004
97 446 0.25605
97 447 0.31219
97 448 0.31261
97 486 0.20962
97 494 0.20887
97 497 0.21845
97 600 0.2283
97 601 0.23033
97 602 0.25343
97 633 0.25219
97 640 0.21419
97 642 0.30134
97 648 0.25067
97 649 0.21601
97 654 0.21409
97 655 0.24892
97 661 0.31039
97 662 0.24849
97 678 0.26001
97 683 0.26603
97 690 0.23151
97 691 0.26978
97 692 0.26361
97 693 0.25395
97 698 0.21803
97 705 0.21898
97 706 0.32287
97 709 0.2072
97 714 0.2106
97 715 0.23688
97 726 0.23305
97 727 0.21057
97 742 0.22532
97 756 0.22226
97 757 0.2262
97 842 0.27377
97 843 0.26536
97 872 0.23931
97 883 0.24502
97 884 0.27233
97 898 0.22235
97 899 0.21694
97 900 0.20794
97 902 0.21287
97 903 0.22581
97 909 0.20636
97 918 0.21266
97 926 0.23242
97 928 0.25775
97 929 0.21505
97 934 0.23304
97 935 0.29249
97 946 0.21912
97 952 0.2605
97 960 0.21887
97 961 0.33582
97 972 0.25285
97 973 0.25237
97 974 0.28573
97 975 0.24052
97 978 0.23874
97 985 0.25543
97 988 0.21066
97 989 0.29581
97 993 0.29032
97 1000 0.28973
97 1001 0.27047
97 1002 0.24646
97 1006 0.22704
97 1011 0.24504
97 1013 0.23089
97 1022 0.31519
97 1023 0.22146
97 1028 0.22467
97 1046 0.24355
97 1094 0.22491
97 1113 0.21049
97 1132 0.2095
97 1143 0.22752
97 1144 0.22001
97 1145 0.24083
97 1154 0.20761
97 1155 0.23432
97 1163 0.23635
97 1164 0.27029
97 1165 0.31066
97 1196 0.21301
97 1203 0.25992
97 1206 0.20718
97 1214 0.21649
97 1217 0.23226
97 1226 0.28942
97 1238 0.26311
97 1245 0.22018
97 1251 0.23383
97 1255 0.20797
97 1260 0.24445
97 1269 0.2614
97 1270 0.33404
97 1271 0.21556
97 1290 0.20725
97 1291 0.20495
97 1347 0.21174
97 1364 0.24192
97 1365 0.24587
97 1366 0.24118
97 1377 0.23316
97 1390 0.27772
97 1397 0.21833
97 1400 0.24049
97 1412 0.22968
97 1414 0.21579
97 1431 0.24694
97 1433 0.21873
97 1447 0.20479
97 1454 0.26223
97 1459 0.33573
97 1461 0.25876
97 1462 0.2275
97 1463 0.22189
97 1471 0.29426
97 1472 0.25965
97 1473 0.29935
97 1480 0.24548
97 1489 0.23564
97 1491 0.27472
97 1522 0.22595
97 1535 0.25283
97 1536 0.28226
97 1563 0.25027
97 1609 0.22005
97 1611 0.20568
97 1621 0.23256
97 1622 0.21825
97 1623 0.22532
97 1631 0.26661
97 1640 0.25841
97 1641 0.20741
97 1643 0.20755
97 1650 0.22239
97 1666 0.21102
97 1673 0.24487
97 1680 0.27948
97 1696 0.24807
97 1707 0.29687
97 1714 0.25539
97 1726 0.29142
97 1732 0.26548
97 1733 0.20551
97 1749 0.22491
97 1811 0.23966
97 1821 0.22952
97 1822 0.23633
97 1834 0.22801
97 1863 0.21866
97 1865 0.28497
97 1876 0.24713
97 1878 0.2103
97 1879 0.21648
97 1884 0.26332
97 1885 0.3163
97 1887 0.24574
97 1908 0.24178
97 1933 0.20803
97 1950 0.23191
97 1951 0.26207
97 1959 0.27752
97 1960 0.23014
97 1961 0.21569
97 1964 0.24621
97 1965 0.23642
97 1970 0.25866
97 1974 0.27072
97 1986 0.25708
97 1987 0.27236
97 2005 0.23922
97 2052 0.33972
97 2053 0.21414
97 2058 0.23587
97 2065 0.21636
97 2103 0.24774
97 2127 0.25958
97 2129 0.30415
97 2137 0.29018
97 2138 0.25624
97 2147 0.29933
97 2155 0.23889
97 2156 0.33092
97 2157 0.30471
97 2165 0.21603
97 2169 0.28929
97 2208 0.21092
97 2244 0.23611
97 2245 0.20697
97 2250 0.20466
97 2251 0.27595
97 2252 0.23397
97 2253 0.26159
97 2254 0.25381
97 2261 0.22117
97 2262 0.30204
97 2263 0.23732
97 2265 0.20571
97 2266 0.20995
97 2267 0.2086
97 2268 0.24167
97 2269 0.2067
97 2271 0.27269
97 2275 0.23046
97 2279 0.30608
97 2280 0.26229
97 2281 0.23775
97 2282 0.2575
97 2285 0.36757
97 2286 0.22809
97 2296 0.27639
97 2297 0.33327
97 2302 0.20753
97 2304 0.23684
97 2313 0.2737
97 2316 0.22965
97 2321 0.23015
97 2331 0.22452
97 2332 0.26652
97 2340 0.24414
97 2361 0.20743
97 2362 0.25148
97 2377 0.21881
97 2378 0.21494
97 2388 0.26003
97 2389 0.20633
97 2405 0.29725
97 2407 0.22334
97 2408 0.30038
97 2412 0.25836
97 2428 0.28854
97 2444 0.25486
97 2446 0.21947
97 2455 0.294
97 2459 0.24608
97 2461 0.20509
97 2469 0.24246
97 2471 0.25399
97 2485 0.24189
97 2490 0.22816
97 2491 0.22743
97 2493 0.24622
97 2494 0.25042
97 2499 0.21773
97 2500 0.30333
97 2501 0.20792
97 2503 0.31325
97 2508 0.26171
97 2515 0.21364
97 2518 0.20582
97 2522 0.23715
97 2523 0.28284
97 2525 0.22374
97 2534 0.21089
97 2535 0.23887
97 2539 0.2248
97 2543 0.24613
97 2544 0.25918
97 2548 0.22921
97 2549 0.24039
97 2562 0.24521
97 2587 0.24377
97 2591 0.21947
97 2598 0.25935
97 2599 0.28509
97 2606 0.2062
97 2608 0.27071
97 2609 0.21084
97 2617 0.24284
97 2618 0.29572
97 2619 0.27825
97 2620 0.27191
97 2621 0.25472
97 2622 0.22821
97 2623 0.31336
97 2624 0.26596
97 2632 0.20939
97 2633 0.22681
97 2634 0.20655
97 2635 0.20885
97 2636 0.22852
97 2637 0.23394
97 2638 0.23918
97 2639 0.3412
97 2658 0.23987
97 2682 0.23394
97 2702 0.24756
97 2703 0.2937
97 2704 0.27517
97 2705 0.23345
97 2706 0.25357
97 2715 0.26691
97 2718 0.33255
97 2719 0.38263
97 2720 0.31123
97 2721 0.23358
97 2733 0.24947
97 2734 0.30864
97 2735 0.26299
97 2736 0.28277
97 2749 0.26423
97 2750 0.2075
97 2751 0.23603
97 2771 0.21207
97 2774 0.27139
97 2775 0.24291
97 2785 0.26794
97 2800 0.25949
97 2807 0.209
97 2810 0.22001
97 2815 0.22847
97 2816 0.28648
97 2817 0.20793
97 2819 0.24111
97 2822 0.23354
97 2823 0.24367
97 2825 0.22905
97 2829 0.23396
97 2830 0.26602
97 2833 0.23657
97 2842 0.20919
97 2846 0.21184
97 2857 0.24285
97 2860 0.35003
97 2861 0.29824
97 2862 0.34982
97 2864 0.23892
97 2865 0.24799
97 2866 0.30461
97 2870 0.23341
97 2871 0.20787
97 2875 0.22668
97 2878 0.24447
97 2888 0.2414
97 2909 0.20815
97 2915 0.26243
97 2916 0.28227
97 2920 0.28275
97 2921 0.20745
97 2926 0.22411
97 2943 0.20902
97 2944 0.21697
97 2948 0.20929
97 2950 0.21945
97 2951 0.22709
97 2958 0.24625
97 2959 0.21753
97 2969 0.23791
97 2970 0.21271
97 2974 0.23796
97 2975 0.29223
97 2976 0.26563
97 2990 0.27819
97 2992 0.23042
97 2993 0.21023
97 3019 0.22556
97 3026 0.27387
97 3042 0.32812
97 3046 0.25718
97 3050 0.22213
97 3058 0.22333
97 3059 0.36
97 3060 0.28928
97 3062 0.22745
97 3075 0.21109
97 3101 0.20526
97 3117 0.21088
97 3119 0.20717
97 3126 0.21506
97 3129 0.20988
97 3142 0.27029
97 3147 0.2425
97 3152 0.21982
97 3156 0.22532
97 3157 0.23248
97 3158 0.20708
97 3159 0.27581
97 3164 0.21114
97 3166 0.27458
97 3167 0.23177
97 3181 0.22753
97 3189 0.26315
97 3201 0.21596
97 3253 0.20845
97 3280 0.26215
97 3289 0.2802
97 3293 0.26002
97 3294 0.22069
97 3303 0.20583
97 3304 0.26936
97 3306 0.21686
97 3307 0.20628
97 3308 0.20775
97 3322 0.24891
97 3341 0.23811
97 3342 0.23661
97 3363 0.24367
97 3364 0.26891
97 3373 0.28711
97 3374 0.32244
97 3377 0.23223
97 3426 0.26304
97 3436 0.28298
97 3443 0.22776
97 3444 0.21339
97 3445 0.26236
97 3449 0.2418
97 3451 0.30006
97 3455 0.30285
97 3456 0.31391
97 3457 0.27035
97 3460 0.25202
97 3462 0.32558
97 3463 0.28838
97 3464 0.25839
97 3494 0.25021
97 3508 0.2505
97 3511 0.20586
97 3515 0.22517
97 3519 0.20571
97 3521 0.27949
97 3524 0.21425
97 3525 0.23498
97 3536 0.23173
97 3539 0.22746
97 3541 0.2281
97 3600 0.28571
97 3601 0.20567
97 3642 0.21663
97 3656 0.22521
97 3668 0.22727
97 3669 0.33051
97 3670 0.30232
97 3681 0.21644
97 3697 0.2443
97 3733 0.24782
97 3736 0.25891
97 3745 0.28173
97 3759 0.2935
97 3762 0.24589
97 3773 0.30557
97 3812 0.20605
97 3839 0.32567
97 3846 0.2138
97 3875 0.22943
97 3895 0.31298
97 3900 0.2096
97 3905 0.25929
97 3906 0.27682
97 3927 0.23618
97 3930 0.23028
97 3931 0.20789
97 3936 0.21948
97 3937 0.27158
97 3938 0.30921
97 3943 0.37869
97 3944 0.32783
97 3947 0.26936
97 3948 0.24282
97 3958 0.21002
97 3974 0.23441
97 3993 0.31525
97 3998 0.26024
97 4005 0.2372
97 4006 0.34455
97 4007 0.34358
97 4015 0.23014
97 4017 0.23586
97 4018 0.2329
97 4022 0.21974
97 4031 0.25061
97 4036 0.22956
97 4037 0.24705
97 4042 0.24722
97 4046 0.2359
97 4079 0.24949
97 4083 0.25411
97 4084 0.24373
97 4104 0.21502
97 4111 0.2383
97 4112 0.20724
97 4124 0.23996
97 4125 0.29901
97 4128 0.20857
97 4130 0.25547
97 4131 0.23876
97 4132 0.2514
97 4137 0.23321
97 4151 0.26023
97 4152 0.2445
97 4153 0.24575
97 4160 0.20966
97 4164 0.21469
97 4165 0.25386
97 4168 0.21262
97 4170 0.23632
97 4171 0.21121
97 4179 0.23012
97 4211 0.2223
97 4212 0.29769
97 4217 0.27703
97 4225 0.25415
97 4226 0.2251
97 4238 0.22392
97 4242 0.21541
97 4247 0.268
97 4248 0.21361
97 4258 0.22185
97 4263 0.25967
97 4265 0.21549
97 4296 0.23489
97 4371 0.22697
97 4372 0.31437
97 4373 0.24795
97 4378 0.24521
97 4379 0.22221
97 4380 0.30602
97 4384 0.27518
97 4390 0.33544
97 4391 0.22112
97 4392 0.24406
97 4397 0.21809
97 4398 0.22917
97 4406 0.2107
97 4407 0.24601
97 4409 0.21281
97 4410 0.2117
97 4421 0.26868
97 4442 0.22374
97 4457 0.33259
97 4458 0.23661
97 4466 0.24487
97 4468 0.26528
97 4474 0.21899
97 4486 0.27265
97 4501 0.2329
97 4504 0.20521
97 4512 0.22704
97 4590 0.26827
97 4604 0.21048
97 4608 0.21644
97 4613 0.2279
97 4614 0.23187
97 4623 0.218
97 4628 0.28252
97 4629 0.37591
97 4630 0.38903
97 4631 0.32663
97 4639 0.22695
97 4640 0.23058
97 4648 0.24034
97 4649 0.29435
97 4654 0.29428
97 4655 0.29534
97 4656 0.22697
97 4658 0.2502
97 4677 0.24153
97 4680 0.23966
97 4681 0.27565
97 4687 0.20639
97 4688 0.36115
97 4689 0.24878
97 4690 0.25866
97 4698 0.21979
97 4708 0.25126
97 4731 0.24934
97 4824 0.24348
97 4849 0.22861
97 4857 0.25659
97 4858 0.23606
97 4865 0.32338
97 4866 0.25045
97 4872 0.21935
97 4873 0.20525
97 4879 0.25534
97 4880 0.22087
97 4890 0.23759
97 4891 0.3158
97 4892 0.26052
97 4898 0.21812
97 4900 0.24718
97 4916 0.30872
97 4917 0.22478
97 4925 0.21035
97 4928 0.34153
97 4937 0.21069
97 4938 0.2402
97 4939 0.23586
97 4976 0.28133
97 5044 0.21993
97 5070 0.20871
97 5071 0.22517
97 5090 0.22328
97 5167 0.21207
98 167 0.21595
98 174 0.22826
98 193 0.23454
98 284 0.2257
98 298 0.24377
98 346 0.21274
98 425 0.23025
98 460 0.30268
98 574 0.29249
98 575 0.22877
98 629 0.21328
98 655 0.23144
98 672 0.22997
98 687 0.20952
98 770 0.27661
98 812 0.21621
98 828 0.23776
98 830 0.21228
98 842 0.21863
98 958 0.20529
98 1028 0.20853
98 1045 0.2285
98 1054 0.20771
98 1060 0.22392
98 1074 0.23347
98 1094 0.21958
98 1095 0.21639
98 1096 0.21872
98 1126 0.2217
98 1127 0.23413
98 1278 0.23593
98 1279 0.21681
98 1289 0.2594
98 1290 0.26341
98 1334 0.21612
98 1336 0.23329
98 1365 0.21483
98 1461 0.23069
98 1462 0.20646
98 1472 0.21674
98 1473 0.2069
98 1486 0.28352
98 1589 0.22554
98 1609 0.23475
98 1696 0.26441
98 1707 0.25327
98 1718 0.21187
98 1732 0.21066
98 1733 0.20819
98 1746 0.20888
98 1748 0.22969
98 1749 0.24038
98 1832 0.21581
98 1883 0.22364
98 1884 0.29231
98 1908 0.24192
98 1959 0.25703
98 1960 0.22731
98 1972 0.2859
98 1973 0.34354
98 1974 0.29204
98 1983 0.20922
98 1987 0.24268
98 2010 0.25632
98 2013 0.20804
98 2021 0.21596
98 2070 0.26678
98 2071 0.30225
98 2072 0.20653
98 2074 0.25567
98 2087 0.20767
98 2103 0.23755
98 2110 0.20674
98 2117 0.24757
98 2120 0.22888
98 2121 0.22656
98 2129 0.26752
98 2137 0.24675
98 2138 0.22675
98 2147 0.2312
98 2182 0.22985
98 2206 0.23752
98 2216 0.2337
98 2223 0.24281
98 2246 0.23433
98 2254 0.2747
98 2268 0.29291
98 2270 0.24809
98 2271 0.25413
98 2279 0.24807
98 2280 0.25924
98 2281 0.20476
98 2284 0.2536
98 2285 0.31835
98 2297 0.28959
98 2298 0.28078
98 2301 0.22072
98 2302 0.23251
98 2313 0.2515
98 2316 0.2055
98 2318 0.22113
98 2445 0.22844
98 2455 0.21942
98 2456 0.23506
98 2461 0.22635
98 2471 0.25391
98 2490 0.2544
98 2491 0.28142
98 2494 0.26766
98 2495 0.23119
98 2496 0.21663
98 2500 0.20471
98 2507 0.27587
98 2508 0.22835
98 2518 0.34418
98 2529 0.22692
98 2538 0.24566
98 2539 0.21557
98 2540 0.22619
98 2554 0.21101
98 2589 0.2455
98 2590 0.23228
98 2598 0.25931
98 2599 0.30229
98 2607 0.21719
98 2608 0.26122
98 2619 0.23649
98 2620 0.29994
98 2621 0.315
98 2622 0.23636
98 2623 0.24831
98 2635 0.25105
98 2636 0.29188
98 2637 0.33844
98 2639 0.22856
98 2654 0.26239
98 2655 0.21057
98 2690 0.23388
98 2706 0.21973
98 2719 0.27798
98 2720 0.23555
98 2721 0.20946
98 2722 0.31928
98 2738 0.2092
98 2749 0.22813
98 2764 0.27012
98 2766 0.26546
98 2775 0.22786
98 2778 0.22812
98 2785 0.29297
98 2800 0.23155
98 2805 0.215
98 2807 0.23894
98 2815 0.26517
98 2819 0.25921
98 2823 0.25694
98 2829 0.31768
98 2830 0.26033
98 2841 0.30713
98 2842 0.26937
98 2854 0.20643
98 2862 0.2423
98 2865 0.23394
98 2866 0.30014
98 2867 0.21917
98 2868 0.23227
98 2878 0.30144
98 2902 0.21916
98 2927 0.2294
98 2943 0.2171
98 2958 0.2641
98 2959 0.20636
98 2960 0.28495
98 2975 0.26283
98 2976 0.30999
98 2977 0.22681
98 2978 0.25425
98 2989 0.21056
98 2993 0.2642
98 2995 0.21254
98 3061 0.23885
98 3062 0.2789
98 3063 0.23687
98 3064 0.23822
98 3077 0.20462
98 3116 0.25492
98 3117 0.23166
98 3126 0.27307
98 3136 0.23625
98 3166 0.27641
98 3171 0.22202
98 3196 0.21428
98 3280 0.28379
98 3294 0.29433
98 3304 0.22921
98 3305 0.2188
98 3308 0.20503
98 3322 0.21813
98 3364 0.22291
98 3367 0.25132
98 3373 0.33342
98 3374 0.26102
98 3378 0.24765
98 3415 0.28064
98 3426 0.22245
98 3461 0.21127
98 3462 0.27971
98 3494 0.23303
98 3497 0.29096
98 3498 0.2557
98 3508 0.2225
98 3511 0.26602
98 3521 0.25715
98 3525 0.23179
98 3526 0.25943
98 3600 0.27464
98 3603 0.25327
98 3613 0.21011
98 3640 0.24464
98 3660 0.26719
98 3669 0.26972
98 3673 0.25859
98 3681 0.2242
98 3721 0.22772
98 3722 0.21631
98 3723 0.22484
98 3735 0.23559
98 3736 0.34229
98 3745 0.27243
98 3746 0.30274
98 3759 0.22032
98 3830 0.2224
98 3839 0.34207
98 3868 0.27174
98 3874 0.22627
98 3875 0.2825
98 3921 0.23958
98 3922 0.26002
98 3930 0.24019
98 3938 0.27023
98 3943 0.29357
98 3947 0.20459
98 3958 0.20835
98 3987 0.24935
98 4001 0.22997
98 4017 0.21067
98 4022 0.27376
98 4023 0.23865
98 4042 0.21541
98 4047 0.28371
98 4048 0.21473
98 4075 0.21793
98 4083 0.24231
98 4084 0.24684
98 4104 0.25517
98 4112 0.25955
98 4120 0.22721
98 4124 0.29152
98 4125 0.33468
98 4132 0.26325
98 4167 0.2302
98 4179 0.31986
98 4233 0.32072
98 4234 0.25184
98 4244 0.21125
98 4245 0.20466
98 4248 0.23057
98 4263 0.2231
98 4272 0.22542
98 4326 0.25908
98 4367 0.20702
98 4390 0.21761
98 4442 0.22774
98 4457 0.27187
98 4458 0.21855
98 4522 0.2187
98 4523 0.23427
98 4532 0.2556
98 4533 0.21559
98 4541 0.21176
98 4564 0.21252
98 4590 0.25011
98 4631 0.20982
98 4649 0.30795
98 4655 0.26783
98 4658 0.21434
98 4712 0.21452
98 4762 0.21287
98 4769 0.2429
98 4781 0.26004
98 4782 0.32325
98 4785 0.25464
98 4793 0.22435
98 4798 0.27061
98 4928 0.23374
98 4969 0.28153
98 4970 0.21656
98 4971 0.25202
98 4983 0.2711
98 5010 0.2353
98 5015 0.21716
98 5026 0.22176
98 5027 0.21461
98 5032 0.22264
98 5114 0.28834
98 5115 0.20889
98 5136 0.20477
98 5137 0.25228
99 143 0.24577
99 284 0.23137
99 298 0.21143
99 452 0.2353
99 566 0.24655
99 574 0.22581
99 612 0.21098
99 770 0.22705
99 869 0.24143
99 958 0.23694
99 1009 0.21665
99 1027 0.21718
99 1139 0.26053
99 1289 0.24387
99 1365 0.22076
99 1379 0.23734
99 1461 0.20469
99 1473 0.20536
99 1519 0.20922
99 1554 0.20523
99 1983 0.24531
99 1991 0.23743
99 2140 0.23648
99 2285 0.27503
99 2432 0.22975
99 2494 0.27588
99 2495 0.23994
99 2744 0.21242
99 2960 0.20925
99 3013 0.22647
99 3062 0.22135
99 3070 0.23449
99 3098 0.2213
99 3109 0.22676
99 3171 0.21989
99 3746 0.26684
99 3839 0.21737
99 4043 0.31741
99 4083 0.26707
99 4111 0.21142
99 4132 0.21509
99 4326 0.22138
99 4357 0.29216
99 4367 0.25226
99 4405 0.25904
99 4409 0.20877
99 4410 0.21485
99 4522 0.20826
99 4561 0.22347
99 4573 0.2983
99 4631 0.21329
99 4655 0.23915
99 4658 0.24319
99 4712 0.3037
99 4936 0.26214
99 4937 0.2682
99 4944 0.21592
100 174 0.21225
100 227 0.2194
100 228 0.20669
100 250 0.23692
100 674 0.2154
100 790 0.21466
100 812 0.26863
100 825 0.25388
100 1379 0.22217
100 1991 0.20988
100 2042 0.20852
100 2088 0.20873
100 2089 0.25819
100 2671 0.22024
100 2761 0.21207
100 3098 0.21808
100 3382 0.21035
100 3746 0.22026
100 4712 0.3103
100 4867 0.22329
101 256 0.22683
101 1555 0.21629
101 1841 0.24331
101 2088 0.24528
102 126 0.25183
102 174 0.2229
102 254 0.20888
102 443 0.20721
102 477 0.24025
102 565 0.25255
102 1300 0.22789
102 1699 0.26424
102 2346 0.2207
102 3014 0.21616
102 3074 0.22206
102 3265 0.21634
102 3266 0.27188
102 3424 0.20479
102 4083 0.20473
102 4116 0.25639
102 4514 0.23065
102 4954 0.20869
102 4991 0.21852
102 5099 0.20798
102 5122 0.25446
102 5131 0.21014
102 5175 0.2801
103 113 0.23532
103 116 0.22396
103 126 0.29143
103 151 0.22262
103 227 0.23742
103 228 0.24947
103 233 0.22565
103 236 0.22923
103 254 0.24765
103 305 0.20678
103 318 0.26906
103 319 0.27283
103 339 0.22071
103 361 0.23436
103 397 0.21386
103 472 0.20756
103 565 0.24612
103 619 0.27949
103 739 0.22196
103 845 0.23443
103 862 0.23452
103 1040 0.28012
103 1132 0.24037
103 1310 0.25472
103 1330 0.21628
103 1834 0.2313
103 1849 0.24153
103 2113 0.21825
103 2397 0.2606
103 2563 0.27584
103 2743 0.2078
103 2899 0.22533
103 3020 0.20648
103 3491 0.25391
103 3816 0.22985
103 3867 0.24222
103 4108 0.2293
103 4521 0.25623
103 4550 0.21552
103 4561 0.25131
103 4724 0.23009
103 4787 0.23161
103 4789 0.23855
103 4900 0.27337
103 4910 0.21587
103 4911 0.28568
103 4920 0.24983
103 4941 0.24817
103 4991 0.21641
103 5065 0.2843
103 5066 0.24613
103 5073 0.26585
104 268 0.25035
104 486 0.20666
104 621 0.27563
104 706 0.21892
104 770 0.21521
104 777 0.22799
104 1397 0.22287
104 1680 0.23441
104 1813 0.25537
104 1987 0.22273
104 2055 0.26337
104 2078 0.34289
104 2202 0.24385
104 2344 0.21852
104 2352 0.28523
104 2373 0.24798
104 2386 0.25733
104 2551 0.22062
104 2713 0.20867
104 2717 0.24269
104 2734 0.25007
104 2864 0.27592
104 2865 0.21576
104 3019 0.20812
104 4688 0.29922
104 4689 0.22137
104 4690 0.24923
104 4892 0.22545
104 5086 0.213
105 350 0.21422
105 518 0.21998
105 769 0.21058
105 770 0.21288
105 1813 0.21755
105 2053 0.20617
105 2202 0.25918
105 2367 0.31109
105 2494 0.21044
105 2992 0.21205
105 3190 0.23
105 3235 0.23309
105 3342 0.21478
105 3854 0.27581
105 4083 0.26985
105 4561 0.26674
105 4688 0.20683
105 4868 0.24641
105 4891 0.2157
105 4892 0.22155
105 5077 0.22552
105 5096 0.22483
106 285 0.2069
106 310 0.20876
106 339 0.23564
106 350 0.28335
106 369 0.2206
106 518 0.26025
106 530 0.2139
106 566 0.22909
106 567 0.2289
106 770 0.27708
106 777 0.23255
106 807 0.31068
106 989 0.20548
106 1047 0.23741
106 1165 0.21842
106 1336 0.28674
106 1502 0.20751
106 1592 0.20746
106 1749 0.22986
106 1832 0.23398
106 1846 0.22846
106 1881 0.21702
106 2082 0.23261
106 2102 0.21178
106 2105 0.23452
106 2172 0.21723
106 2225 0.20838
106 2442 0.22985
106 2480 0.20848
106 2515 0.27325
106 2554 0.21586
106 2744 0.23832
106 2992 0.21441
106 3184 0.20867
106 3201 0.21406
106 3206 0.22261
106 3207 0.26241
106 3388 0.23718
106 3431 0.25331
106 3681 0.22711
106 3704 0.21447
106 3835 0.25711
106 3846 0.21425
106 3854 0.27828
106 3865 0.221
106 3868 0.27684
106 3906 0.26961
106 3938 0.20623
106 3941 0.2447
106 4053 0.22122
106 4120 0.21908
106 4121 0.25721
106 4122 0.21573
106 4124 0.21646
106 4125 0.21029
106 4128 0.28981
106 4129 0.21602
106 4130 0.22964
106 4132 0.21177
106 4137 0.20625
106 4237 0.22992
106 4238 0.23255
106 4272 0.23402
106 4273 0.25837
106 4287 0.21941
106 4288 0.26812
106 4311 0.24007
106 4468 0.23413
106 4483 0.28969
106 4485 0.28381
106 4486 0.24219
106 4523 0.21901
106 4526 0.2218
106 4531 0.22162
106 4532 0.23446
106 4541 0.23336
106 4546 0.21381
106 4551 0.20499
106 4560 0.24643
106 4561 0.3349
106 4573 0.30467
106 4610 0.24271
106 4657 0.22183
106 4817 0.2132
106 4936 0.21482
106 5077 0.23775
107 194 0.21373
107 350 0.25567
107 376 0.2533
107 566 0.21873
107 581 0.22916
107 582 0.23791
107 668 0.22933
107 702 0.23492
107 770 0.23491
107 807 0.26297
107 862 0.21735
107 950 0.24349
107 956 0.24385
107 957 0.23104
107 1126 0.22051
107 1330 0.31228
107 1336 0.22337
107 1502 0.20686
107 1587 0.21218
107 1707 0.29248
107 1733 0.27331
107 1746 0.2324
107 1945 0.24771
107 2097 0.24604
107 2160 0.23949
107 2172 0.2331
107 2409 0.2213
107 2454 0.2722
107 2496 0.21978
107 2508 0.22274
107 2764 0.23028
107 2774 0.22474
107 2784 0.24083
107 2787 0.20488
107 2992 0.24416
107 3151 0.24736
107 3152 0.21167
107 3224 0.21271
107 3274 0.2324
107 3305 0.25758
107 3364 0.25425
107 3431 0.2194
107 3640 0.23615
107 3736 0.22785
107 3737 0.21392
107 3857 0.28621
107 3868 0.23636
107 3875 0.25896
107 4025 0.21507
107 4053 0.24244
107 4273 0.2135
107 4311 0.28634
107 4429 0.23739
107 4457 0.2283
107 4523 0.24885
107 4537 0.20731
107 4541 0.24287
107 4551 0.2216
107 4561 0.22897
107 4573 0.35221
107 4585 0.2137
107 4782 0.23152
107 4818 0.30078
107 4819 0.29113
107 4820 0.24235
107 4834 0.24728
107 5021 0.24195
107 5082 0.23932
107 5090 0.21518
107 5091 0.23255
108 425 0.24118
108 668 0.27341
108 674 0.20717
108 687 0.22452
108 688 0.2184
108 806 0.22298
108 823 0.23948
108 835 0.23774
108 957 0.24105
108 968 0.20918
108 982 0.22459
108 1220 0.20594
108 1229 0.22202
108 1269 0.26302
108 1461 0.25506
108 1472 0.27564
108 1502 0.2551
108 1707 0.2274
108 1730 0.22219
108 1731 0.24643
108 1892 0.20816
108 1974 0.24609
108 1986 0.25315
108 2246 0.21183
108 2278 0.23279
108 2279 0.25347
108 2297 0.25559
108 2455 0.20504
108 2494 0.20546
108 2614 0.2072
108 2618 0.20892
108 2619 0.22788
108 2620 0.22484
108 2731 0.23545
108 2742 0.20475
108 2819 0.20669
108 2989 0.22201
108 3116 0.31375
108 3304 0.2074
108 3305 0.26717
108 3341 0.22066
108 3373 0.28423
108 3374 0.27473
108 3399 0.21798
108 3536 0.2961
108 3537 0.23654
108 3616 0.20991
108 3735 0.23979
108 3736 0.28837
108 3773 0.2092
108 3839 0.24822
108 3846 0.24755
108 3868 0.25272
108 3975 0.22541
108 4007 0.22989
108 4429 0.30834
108 4573 0.23874
108 4781 0.2265
108 4782 0.28144
108 4814 0.22174
108 4818 0.21302
109 214 0.2617
109 283 0.20889
109 339 0.24227
109 346 0.20746
109 422 0.21906
109 425 0.37398
109 426 0.27597
109 433 0.21216
109 447 0.2205
109 545 0.21096
109 574 0.24571
109 575 0.21716
109 655 0.31781
109 666 0.22716
109 667 0.27705
109 668 0.21162
109 671 0.22319
109 672 0.34007
109 673 0.23937
109 674 0.25228
109 675 0.22694
109 683 0.21123
109 687 0.31879
109 688 0.27203
109 715 0.21108
109 812 0.29731
109 813 0.20848
109 823 0.21243
109 827 0.22532
109 918 0.20768
109 941 0.2602
109 946 0.26072
109 957 0.23933
109 968 0.22184
109 1015 0.23316
109 1026 0.2516
109 1062 0.24689
109 1209 0.21765
109 1210 0.21537
109 1212 0.25298
109 1217 0.28145
109 1218 0.26399
109 1219 0.26533
109 1220 0.26593
109 1221 0.33147
109 1227 0.21301
109 1229 0.24086
109 1239 0.33262
109 1240 0.20738
109 1243 0.20938
109 1252 0.20622
109 1253 0.2053
109 1257 0.23644
109 1269 0.2676
109 1454 0.26807
109 1456 0.20577
109 1460 0.24006
109 1461 0.30336
109 1462 0.2353
109 1464 0.25862
109 1465 0.22646
109 1466 0.28929
109 1472 0.28479
109 1473 0.22988
109 1475 0.26218
109 1476 0.22294
109 1478 0.22321
109 1485 0.26902
109 1488 0.25698
109 1489 0.25109
109 1491 0.20744
109 1500 0.22932
109 1501 0.20787
109 1502 0.32718
109 1519 0.25076
109 1536 0.21348
109 1553 0.24034
109 1668 0.20515
109 1691 0.27979
109 1696 0.25344
109 1698 0.26141
109 1701 0.23924
109 1705 0.26123
109 1706 0.24485
109 1707 0.32822
109 1714 0.28052
109 1715 0.2173
109 1718 0.28879
109 1731 0.21138
109 1732 0.29351
109 1733 0.24115
109 1734 0.23921
109 1746 0.21564
109 1747 0.20986
109 1748 0.32912
109 1766 0.23509
109 1777 0.25516
109 1849 0.22104
109 1882 0.25216
109 1944 0.25241
109 1945 0.21621
109 1951 0.21687
109 1954 0.20688
109 1960 0.20546
109 1961 0.20883
109 1969 0.21229
109 1972 0.25417
109 1973 0.30942
109 1974 0.29723
109 1985 0.219
109 1986 0.25606
109 1987 0.25979
109 2010 0.20459
109 2016 0.20743
109 2059 0.20962
109 2075 0.23087
109 2102 0.20887
109 2137 0.20563
109 2173 0.21582
109 2198 0.21113
109 2246 0.21491
109 2251 0.21848
109 2262 0.26122
109 2271 0.28981
109 2285 0.31886
109 2303 0.20684
109 2307 0.2314
109 2308 0.2596
109 2324 0.24988
109 2385 0.22962
109 2412 0.22296
109 2429 0.20935
109 2432 0.21437
109 2455 0.22735
109 2486 0.24329
109 2518 0.22441
109 2598 0.20535
109 2606 0.22318
109 2607 0.2109
109 2614 0.2106
109 2618 0.21847
109 2619 0.21008
109 2620 0.24426
109 2639 0.27986
109 2658 0.26647
109 2715 0.24435
109 2719 0.24593
109 2764 0.22732
109 2785 0.22057
109 2819 0.21681
109 2820 0.21717
109 2821 0.26636
109 2829 0.22788
109 2830 0.24398
109 2871 0.24699
109 2926 0.22525
109 2928 0.22041
109 2929 0.23228
109 2930 0.22064
109 2941 0.26099
109 2943 0.22564
109 2975 0.22345
109 2976 0.2141
109 2980 0.21266
109 2990 0.23936
109 2991 0.24353
109 2992 0.28451
109 3046 0.2085
109 3060 0.20586
109 3062 0.24573
109 3081 0.23125
109 3084 0.2205
109 3116 0.22865
109 3163 0.27927
109 3260 0.21042
109 3261 0.27612
109 3278 0.25085
109 3279 0.23069
109 3304 0.2741
109 3305 0.29992
109 3322 0.20695
109 3323 0.22053
109 3324 0.20487
109 3335 0.20469
109 3364 0.25347
109 3495 0.21597
109 3500 0.23255
109 3508 0.21557
109 3509 0.23362
109 3511 0.27854
109 3514 0.26757
109 3525 0.21575
109 3535 0.23173
109 3536 0.27826
109 3538 0.28922
109 3553 0.25513
109 3554 0.2899
109 3627 0.2087
109 3669 0.21304
109 3725 0.21329
109 3727 0.24388
109 3733 0.21795
109 3735 0.26724
109 3736 0.28224
109 3745 0.2252
109 3751 0.26295
109 3759 0.24669
109 3773 0.25693
109 3797 0.24944
109 3805 0.23356
109 3830 0.21567
109 3835 0.20863
109 3839 0.25309
109 3922 0.21587
109 3942 0.23773
109 3943 0.32079
109 3963 0.22204
109 3965 0.21713
109 3974 0.21586
109 3980 0.22114
109 3986 0.21358
109 4001 0.23415
109 4007 0.21145
109 4025 0.22389
109 4057 0.24537
109 4125 0.25659
109 4170 0.21211
109 4181 0.29916
109 4183 0.20513
109 4191 0.20906
109 4193 0.21522
109 4210 0.21133
109 4233 0.33699
109 4244 0.27165
109 4302 0.24528
109 4311 0.2178
109 4328 0.23125
109 4397 0.20633
109 4411 0.25796
109 4423 0.20831
109 4424 0.21357
109 4428 0.2517
109 4429 0.27146
109 4430 0.22328
109 4431 0.26158
109 4445 0.23146
109 4457 0.20508
109 4526 0.22396
109 4533 0.21423
109 4534 0.20961
109 4541 0.25848
109 4551 0.2277
109 4564 0.27475
109 4569 0.22183
109 4573 0.22802
109 4596 0.20534
109 4652 0.22006
109 4654 0.28827
109 4655 0.21302
109 4658 0.27315
109 4659 0.23566
109 4660 0.22346
109 4684 0.21375
109 4782 0.27253
109 4815 0.237
109 4879 0.22573
109 4883 0.23903
109 4928 0.35878
109 4959 0.28525
109 4960 0.23047
109 4971 0.21631
109 4972 0.21705
109 4983 0.24605
109 5035 0.27615
109 5036 0.28859
109 5044 0.20676
109 5096 0.25635
110 279 0.21202
110 378 0.21687
110 387 0.23232
110 432 0.20515
110 447 0.24573
110 474 0.21088
110 565 0.21408
110 566 0.26044
110 655 0.22028
110 667 0.21641
110 682 0.21274
110 683 0.20649
110 717 0.22918
110 836 0.21571
110 852 0.24056
110 946 0.25049
110 953 0.2608
110 968 0.24555
110 969 0.20897
110 992 0.22665
110 995 0.23186
110 1187 0.22355
110 1188 0.2513
110 1191 0.24893
110 1203 0.26364
110 1206 0.22185
110 1210 0.20467
110 1211 0.2615
110 1212 0.23864
110 1214 0.21929
110 1215 0.25565
110 1216 0.26105
110 1217 0.2826
110 1227 0.30612
110 1228 0.2442
110 1239 0.23912
110 1252 0.25242
110 1253 0.31424
110 1430 0.21677
110 1448 0.21227
110 1453 0.25245
110 1454 0.291
110 1456 0.25468
110 1457 0.26546
110 1460 0.31743
110 1461 0.29365
110 1462 0.2558
110 1466 0.22271
110 1472 0.2787
110 1473 0.20834
110 1478 0.23087
110 1485 0.22041
110 1496 0.22764
110 1502 0.30373
110 1509 0.24245
110 1519 0.29476
110 1535 0.26829
110 1553 0.26426
110 1554 0.22054
110 1695 0.20736
110 1696 0.25072
110 1706 0.21351
110 1707 0.27061
110 1714 0.22308
110 1716 0.20587
110 1729 0.21377
110 1730 0.24562
110 1732 0.24081
110 1733 0.20676
110 1742 0.20975
110 1747 0.21949
110 1749 0.21996
110 1807 0.23871
110 1849 0.30183
110 1877 0.23249
110 1938 0.21663
110 1939 0.21285
110 1944 0.21206
110 1971 0.20669
110 1974 0.24998
110 2016 0.24949
110 2050 0.21747
110 2089 0.2316
110 2137 0.28291
110 2147 0.20954
110 2243 0.24044
110 2250 0.25589
110 2251 0.27008
110 2259 0.25772
110 2261 0.20494
110 2271 0.21413
110 2280 0.24316
110 2284 0.20871
110 2285 0.32582
110 2286 0.26628
110 2298 0.20783
110 2300 0.24392
110 2301 0.23982
110 2302 0.21039
110 2303 0.2412
110 2407 0.24027
110 2432 0.23242
110 2463 0.20757
110 2591 0.22485
110 2598 0.25786
110 2606 0.22484
110 2609 0.20764
110 2619 0.20865
110 2620 0.2232
110 2621 0.23719
110 2622 0.24258
110 2623 0.26202
110 2624 0.28735
110 2634 0.21863
110 2636 0.26518
110 2639 0.26528
110 2655 0.20995
110 2692 0.21786
110 2719 0.21299
110 2736 0.25258
110 2780 0.20904
110 2919 0.20895
110 2930 0.20741
110 2951 0.22218
110 2961 0.23123
110 2965 0.22027
110 2984 0.26808
110 2991 0.23867
110 2992 0.26767
110 2996 0.21254
110 3163 0.23227
110 3280 0.31385
110 3304 0.21829
110 3305 0.22803
110 3307 0.22529
110 3308 0.25646
110 3324 0.20569
110 3325 0.24143
110 3363 0.21513
110 3364 0.26717
110 3495 0.22773
110 3497 0.21652
110 3520 0.23035
110 3527 0.21053
110 3536 0.23811
110 3538 0.26322
110 3627 0.22372
110 3724 0.23495
110 3725 0.23164
110 3733 0.25775
110 3736 0.23585
110 3745 0.213
110 3746 0.20539
110 3751 0.20483
110 3752 0.23704
110 3765 0.21988
110 3782 0.20776
110 3815 0.26678
110 3948 0.24591
110 3958 0.24196
110 3960 0.26557
110 3974 0.23392
110 3979 0.2099
110 3987 0.25381
110 3993 0.23294
110 4015 0.25372
110 4018 0.25366
110 4043 0.23183
110 4107 0.25977
110 4125 0.23395
110 4126 0.20935
110 4132 0.24052
110 4170 0.26577
110 4181 0.22666
110 4182 0.20497
110 4196 0.21061
110 4347 0.22063
110 4407 0.27221
110 4408 0.21802
110 4410 0.25676
110 4411 0.2082
110 4421 0.23802
110 4431 0.20669
110 4457 0.20838
110 4458 0.3047
110 4655 0.30556
110 4658 0.28371
110 4659 0.21489
110 4712 0.23509
110 4983 0.21124
110 5096 0.26726
111 142 0.21979
111 179 0.22589
111 180 0.23713
111 253 0.21065
111 366 0.20632
111 378 0.20895
111 552 0.20474
111 565 0.28771
111 566 0.2808
111 655 0.28885
111 673 0.24116
111 809 0.22834
111 811 0.27104
111 812 0.23381
111 835 0.20664
111 956 0.20813
111 1211 0.25737
111 1212 0.22635
111 1217 0.28239
111 1218 0.21443
111 1227 0.22923
111 1253 0.23733
111 1348 0.26871
111 1442 0.21676
111 1485 0.22502
111 1535 0.24107
111 1757 0.22091
111 1841 0.23703
111 1965 0.20807
111 2022 0.21613
111 2137 0.21849
111 2243 0.21492
111 2250 0.21431
111 2251 0.24956
111 2285 0.21216
111 2300 0.22807
111 2301 0.25376
111 2309 0.22477
111 2318 0.2517
111 2439 0.21432
111 2625 0.24705
111 2636 0.22287
111 2718 0.20757
111 2761 0.21692
111 2780 0.2133
111 2978 0.20496
111 2985 0.23396
111 2995 0.24342
111 3051 0.2066
111 3304 0.25847
111 3508 0.23522
111 3509 0.24302
111 3627 0.21825
111 3733 0.29898
111 3951 0.21178
111 4170 0.24383
111 4402 0.21004
111 4419 0.21656
111 4421 0.21647
111 4522 0.20844
111 4551 0.21263
111 4561 0.20811
111 4655 0.22911
111 4658 0.24115
111 4661 0.22399
111 4747 0.21484
111 4792 0.29691
111 4807 0.21776
111 4819 0.24681
111 4867 0.23949
111 4884 0.21851
111 4934 0.20542
111 4943 0.21251
111 4944 0.27035
111 5090 0.20485
111 5102 0.21058
112 141 0.20461
112 812 0.2087
112 823 0.20859
112 825 0.21883
112 1091 0.23422
112 1555 0.20779
112 1841 0.27626
112 2309 0.22027
112 2401 0.2058
112 2417 0.22279
112 2758 0.24623
112 2852 0.20478
112 2985 0.26388
112 3038 0.25808
112 3082 0.22194
112 3268 0.20528
112 3382 0.22382
112 4550 0.21511
112 4792 0.21811
112 5179 0.20602
113 126 0.20918
113 133 0.25883
113 209 0.38573
113 210 0.34107
113 212 0.20739
113 213 0.32612
113 214 0.22631
113 253 0.20585
113 384 0.20622
113 399 0.23401
113 404 0.21332
113 405 0.24093
113 406 0.25864
113 424 0.29581
113 436 0.27349
113 466 0.20908
113 618 0.20621
113 626 0.22867
113 650 0.26289
113 686 0.26422
113 801 0.249
113 802 0.22542
113 818 0.20784
113 821 0.25329
113 932 0.2085
113 957 0.23011
113 989 0.20735
113 1002 0.2304
113 1003 0.22542
113 1071 0.21427
113 1072 0.21123
113 1083 0.24514
113 1086 0.21027
113 1129 0.21979
113 1150 0.21623
113 1161 0.22229
113 1175 0.21371
113 1293 0.28757
113 1335 0.23325
113 1433 0.23986
113 1464 0.22346
113 1595 0.26419
113 1696 0.21833
113 1699 0.20917
113 1717 0.20909
113 1730 0.22493
113 1849 0.23571
113 1862 0.24549
113 1904 0.23443
113 2056 0.25991
113 2200 0.21637
113 2223 0.2639
113 2257 0.22707
113 2296 0.21513
113 2297 0.25022
113 2298 0.25632
113 2426 0.21415
113 2439 0.25802
113 2449 0.24584
113 2451 0.23154
113 2462 0.20905
113 2473 0.23569
113 2487 0.22418
113 2494 0.20897
113 2495 0.21606
113 2589 0.22425
113 2590 0.21913
113 2597 0.21329
113 2637 0.23795
113 2749 0.20754
113 2760 0.22276
113 2856 0.20643
113 2857 0.24771
113 2917 0.21033
113 2918 0.20532
113 2933 0.22185
113 2978 0.24214
113 2993 0.21064
113 2995 0.30307
113 3074 0.21017
113 3107 0.23494
113 3146 0.20655
113 3165 0.21989
113 3180 0.21958
113 3249 0.22805
113 3390 0.22047
113 3401 0.20877
113 3438 0.20752
113 3473 0.22402
113 3500 0.20601
113 3503 0.23672
113 3620 0.21032
113 3644 0.22695
113 3709 0.20483
113 3722 0.21268
113 3732 0.21465
113 3746 0.2177
113 3799 0.28886
113 3800 0.22623
113 3808 0.23654
113 3865 0.22415
113 3907 0.21919
113 3908 0.27035
113 3923 0.24892
113 3938 0.21943
113 3942 0.21586
113 3947 0.28923
113 3949 0.21033
113 3955 0.22864
113 3957 0.29882
113 3958 0.26362
113 4016 0.24238
113 4018 0.21214
113 4027 0.27635
113 4028 0.2141
113 4036 0.23793
113 4038 0.29654
113 4046 0.22707
113 4070 0.21691
113 4071 0.24786
113 4072 0.213
113 4081 0.25235
113 4109 0.21587
113 4116 0.23154
113 4139 0.23915
113 4186 0.37554
113 4235 0.21255
113 4248 0.21328
113 4249 0.21624
113 4250 0.27834
113 4273 0.28445
113 4302 0.25082
113 4320 0.21706
113 4325 0.26627
113 4326 0.22494
113 4350 0.21432
113 4360 0.22251
113 4361 0.26077
113 4370 0.23679
113 4389 0.21772
113 4437 0.28872
113 4442 0.23554
113 4495 0.21676
113 4507 0.24005
113 4514 0.28232
113 4547 0.21554
113 4596 0.21474
113 4621 0.2098
113 4629 0.25311
113 4638 0.23354
113 4698 0.21757
113 4737 0.22669
113 4782 0.36774
113 4824 0.20602
113 4825 0.20718
113 4866 0.26273
113 4867 0.22127
113 4898 0.25073
113 4906 0.21761
113 4922 0.2127
113 4930 0.241
113 4943 0.2239
113 4944 0.24803
113 4976 0.22004
113 4990 0.20904
113 5051 0.26615
113 5060 0.28521
113 5063 0.26304
113 5064 0.35136
113 5069 0.20534
113 5071 0.3069
113 5072 0.23777
113 5073 0.29182
113 5074 0.20815
113 5078 0.2555
113 5080 0.22407
113 5089 0.22951
113 5097 0.23124
113 5131 0.23002
113 5171 0.23987
113 5172 0.26169
113 5175 0.20925
113 5176 0.23666
113 5181 0.25141
114 118 0.26899
114 122 0.22069
114 126 0.24642
114 132 0.24138
114 133 0.23245
114 141 0.23326
114 164 0.21896
114 214 0.23971
114 215 0.21837
114 226 0.21407
114 268 0.24564
114 310 0.20711
114 324 0.23421
114 339 0.25704
114 541 0.2337
114 542 0.22464
114 621 0.23152
114 777 0.22922
114 806 0.22397
114 818 0.21999
114 825 0.23267
114 931 0.24505
114 936 0.20718
114 1065 0.27651
114 1071 0.2328
114 1074 0.25513
114 1092 0.25875
114 1094 0.21909
114 1108 0.25809
114 1154 0.22673
114 1199 0.23481
114 1329 0.24993
114 1354 0.21344
114 1668 0.2173
114 1773 0.26424
114 1849 0.24318
114 1908 0.21948
114 2007 0.20626
114 2058 0.23464
114 2199 0.21114
114 2223 0.28426
114 2359 0.20586
114 2439 0.21754
114 2451 0.20703
114 2456 0.22825
114 2494 0.31452
114 2544 0.22305
114 2569 0.22646
114 2651 0.22871
114 2785 0.21929
114 2857 0.22978
114 2871 0.23069
114 2872 0.20798
114 2878 0.2313
114 3014 0.25315
114 3046 0.23483
114 3062 0.22307
114 3106 0.22264
114 3107 0.27272
114 3109 0.25899
114 3116 0.22542
114 3126 0.20916
114 3185 0.20835
114 3442 0.24503
114 3477 0.23404
114 3957 0.21404
114 4062 0.23898
114 4116 0.24421
114 4272 0.21258
114 4326 0.21214
114 4560 0.22448
114 4561 0.37417
114 4737 0.23578
114 4738 0.25447
114 4782 0.33497
114 4828 0.29134
114 4864 0.23905
114 4898 0.21599
114 4918 0.20931
114 4919 0.27994
114 4936 0.23266
114 5047 0.2162
114 5060 0.24627
114 5066 0.20667
114 5070 0.23376
114 5071 0.24734
114 5074 0.2323
114 5077 0.22256
114 5078 0.25403
115 126 0.2268
115 127 0.23248
115 133 0.26305
115 226 0.20693
115 268 0.20694
115 280 0.20885
115 281 0.24025
115 777 0.21415
115 835 0.22687
115 884 0.20633
115 1192 0.23298
115 1331 0.21241
115 1394 0.23589
115 1545 0.21801
115 1813 0.23411
115 1824 0.22624
115 1987 0.24513
115 2152 0.25708
115 2175 0.22519
115 2194 0.23152
115 2195 0.20472
115 2199 0.28793
115 2201 0.23252
115 2225 0.2048
115 2344 0.22497
115 2373 0.26929
115 2494 0.24609
115 2527 0.21408
115 2992 0.23402
115 4288 0.25143
115 4629 0.23185
115 4734 0.23941
115 4936 0.20464
115 5070 0.22023
115 5077 0.25587
115 5086 0.22884
116 127 0.23323
116 181 0.2067
116 223 0.22619
116 235 0.20741
116 268 0.26659
116 310 0.20767
116 350 0.23679
116 369 0.30356
116 378 0.20859
116 402 0.22473
116 429 0.26956
116 455 0.21173
116 467 0.27028
116 506 0.20598
116 530 0.22019
116 612 0.21557
116 706 0.22069
116 723 0.27991
116 807 0.26143
116 808 0.21122
116 824 0.25059
116 825 0.21764
116 862 0.266
116 873 0.21337
116 985 0.2229
116 1051 0.21558
116 1062 0.24196
116 1188 0.20631
116 1192 0.2472
116 1245 0.28044
116 1256 0.21273
116 1292 0.22819
116 1299 0.21236
116 1326 0.21312
116 1333 0.21806
116 1489 0.22349
116 1516 0.20954
116 1533 0.27416
116 1541 0.21009
116 1582 0.24821
116 1666 0.20914
116 1674 0.23013
116 1734 0.22781
116 1735 0.23267
116 1748 0.24272
116 1862 0.2547
116 1872 0.20572
116 1874 0.2248
116 1907 0.2256
116 1911 0.22784
116 1959 0.20974
116 1987 0.26646
116 1988 0.25844
116 1989 0.25074
116 1998 0.21759
116 2001 0.2054
116 2016 0.21391
116 2019 0.23427
116 2022 0.22455
116 2037 0.25376
116 2041 0.24609
116 2053 0.22452
116 2055 0.22349
116 2082 0.23592
116 2133 0.25436
116 2152 0.21192
116 2165 0.23974
116 2194 0.22008
116 2206 0.21599
116 2268 0.24811
116 2269 0.22732
116 2282 0.26145
116 2283 0.21542
116 2298 0.3107
116 2315 0.21673
116 2317 0.21317
116 2344 0.22733
116 2352 0.22348
116 2373 0.2231
116 2423 0.246
116 2426 0.2246
116 2484 0.22633
116 2494 0.25166
116 2621 0.20714
116 2634 0.23257
116 2752 0.22697
116 2770 0.2412
116 2774 0.22278
116 2787 0.20566
116 2838 0.24374
116 2959 0.24432
116 2975 0.23186
116 2976 0.27921
116 2977 0.234
116 2978 0.25424
116 2992 0.30043
116 2996 0.21232
116 3027 0.20947
116 3058 0.26646
116 3201 0.27055
116 3309 0.2674
116 3310 0.22469
116 3323 0.22562
116 3324 0.3005
116 3325 0.2263
116 3326 0.22407
116 3341 0.2466
116 3430 0.22232
116 3431 0.25239
116 3538 0.33058
116 3539 0.21452
116 3542 0.20718
116 3590 0.23211
116 3704 0.20495
116 3705 0.28504
116 3736 0.2273
116 3927 0.2269
116 3938 0.23195
116 4083 0.25454
116 4084 0.21142
116 4210 0.32571
116 4211 0.28928
116 4212 0.26189
116 4288 0.20925
116 4289 0.20908
116 4311 0.22842
116 4352 0.233
116 4464 0.22705
116 4485 0.23219
116 4486 0.25362
116 4523 0.27032
116 4560 0.20593
116 4610 0.2788
116 4619 0.2185
116 4629 0.30571
116 4630 0.22391
116 4675 0.20516
116 4677 0.22237
116 4687 0.20592
116 4688 0.24102
116 4700 0.22082
116 4864 0.25282
116 4865 0.23125
116 4890 0.22269
116 4892 0.25567
116 4899 0.28462
116 4900 0.24983
116 4909 0.21609
116 4910 0.22315
116 4934 0.21829
116 5039 0.21503
116 5048 0.25727
116 5066 0.23058
116 5077 0.25493
117 155 0.2489
117 181 0.27638
117 310 0.24476
117 378 0.25728
117 418 0.22784
117 425 0.21335
117 443 0.209
117 616 0.20682
117 667 0.25312
117 668 0.20611
117 688 0.27517
117 790 0.29013
117 807 0.38124
117 808 0.20735
117 812 0.23917
117 818 0.23409
117 824 0.21913
117 865 0.21868
117 946 0.25299
117 961 0.25109
117 1067 0.21558
117 1106 0.23375
117 1138 0.2109
117 1163 0.23104
117 1256 0.24976
117 1299 0.22377
117 1336 0.28517
117 1404 0.24476
117 1454 0.23917
117 1487 0.21764
117 1488 0.21679
117 1502 0.25479
117 1509 0.21482
117 1515 0.23046
117 1516 0.23308
117 1532 0.2325
117 1533 0.26431
117 1577 0.24773
117 1583 0.24537
117 1691 0.28742
117 1698 0.21485
117 1707 0.2229
117 1718 0.20989
117 1734 0.31081
117 1832 0.20823
117 1846 0.28418
117 1935 0.23403
117 1936 0.24428
117 1945 0.26095
117 1953 0.20856
117 1959 0.20846
117 1960 0.2055
117 1987 0.21634
117 1988 0.27419
117 1989 0.27615
117 1990 0.23742
117 2034 0.22783
117 2082 0.2552
117 2089 0.24664
117 2102 0.25118
117 2105 0.22265
117 2131 0.23483
117 2172 0.21872
117 2179 0.24571
117 2243 0.23779
117 2268 0.21103
117 2269 0.22301
117 2284 0.20705
117 2285 0.22429
117 2421 0.22422
117 2516 0.2125
117 2608 0.21052
117 2621 0.22478
117 2637 0.2725
117 2749 0.21057
117 2839 0.22041
117 2931 0.21332
117 2964 0.22863
117 2973 0.26306
117 2975 0.25958
117 2976 0.27438
117 2977 0.28403
117 2978 0.31125
117 2979 0.20687
117 2990 0.23346
117 2992 0.2145
117 3019 0.23054
117 3085 0.26918
117 3101 0.21071
117 3206 0.26154
117 3246 0.2705
117 3251 0.21294
117 3262 0.21177
117 3278 0.24226
117 3304 0.20852
117 3305 0.20733
117 3309 0.23024
117 3310 0.24365
117 3321 0.23041
117 3322 0.22949
117 3323 0.21171
117 3374 0.21151
117 3377 0.27939
117 3378 0.20499
117 3388 0.28981
117 3407 0.23407
117 3430 0.21406
117 3431 0.23292
117 3490 0.24483
117 3611 0.25817
117 3616 0.20863
117 3624 0.25819
117 3632 0.25217
117 3704 0.34049
117 3705 0.22473
117 3737 0.31299
117 3762 0.2241
117 3776 0.21357
117 3847 0.22015
117 3868 0.24714
117 3941 0.22666
117 3950 0.21059
117 3959 0.25551
117 4008 0.21444
117 4014 0.21048
117 4062 0.25746
117 4083 0.21021
117 4109 0.21921
117 4117 0.24769
117 4280 0.20734
117 4299 0.20681
117 4303 0.24552
117 4304 0.24104
117 4310 0.2046
117 4357 0.23465
117 4450 0.22956
117 4474 0.2082
117 4486 0.22427
117 4532 0.23371
117 4551 0.29134
117 4557 0.219
117 4560 0.23688
117 4561 0.30172
117 4564 0.21711
117 4573 0.20465
117 4586 0.21681
117 4698 0.24394
117 4781 0.21342
117 4915 0.21666
117 5069 0.22993
117 5118 0.206
118 248 0.23552
118 252 0.21387
118 321 0.22995
118 387 0.22936
118 419 0.24915
118 457 0.21341
118 469 0.22583
118 470 0.25738
118 553 0.2301
118 564 0.24291
118 567 0.2186
118 605 0.23396
118 616 0.20872
118 667 0.21254
118 744 0.22132
118 861 0.27089
118 946 0.2575
118 950 0.27511
118 951 0.2211
118 957 0.20577
118 981 0.27625
118 1118 0.23898
118 1212 0.21081
118 1228 0.2261
118 1299 0.30339
118 1404 0.23138
118 1461 0.23797
118 1472 0.23875
118 1532 0.23466
118 1559 0.27096
118 1671 0.21599
118 1678 0.21235
118 1680 0.21995
118 1693 0.2327
118 1703 0.20779
118 1707 0.27714
118 1730 0.24615
118 1734 0.21449
118 1763 0.21439
118 1934 0.22065
118 1939 0.22424
118 1952 0.23305
118 1953 0.21665
118 1965 0.21696
118 1973 0.21236
118 1984 0.22341
118 1988 0.20867
118 2055 0.21549
118 2243 0.24734
118 2250 0.25649
118 2253 0.21318
118 2294 0.21949
118 2295 0.22782
118 2296 0.20996
118 2297 0.21841
118 2298 0.23798
118 2308 0.21019
118 2313 0.21216
118 2314 0.23711
118 2380 0.22296
118 2432 0.25992
118 2502 0.21601
118 2503 0.22083
118 2621 0.26458
118 2622 0.20847
118 2637 0.23424
118 2715 0.22143
118 2749 0.2394
118 2764 0.245
118 2772 0.21195
118 2784 0.22017
118 2809 0.22414
118 2914 0.24601
118 2915 0.20469
118 2921 0.24868
118 2926 0.22443
118 2929 0.20751
118 2955 0.24044
118 2957 0.2118
118 2974 0.22885
118 2975 0.28657
118 2976 0.26158
118 2991 0.21017
118 2992 0.24561
118 3000 0.28496
118 3181 0.21756
118 3240 0.26361
118 3246 0.33069
118 3247 0.23233
118 3261 0.21821
118 3274 0.21413
118 3305 0.25102
118 3306 0.20514
118 3307 0.22993
118 3321 0.22128
118 3324 0.21034
118 3374 0.20512
118 3461 0.21734
118 3490 0.34353
118 3536 0.27962
118 3633 0.20872
118 3704 0.20947
118 3715 0.22154
118 3722 0.22829
118 3727 0.23888
118 3733 0.29731
118 3734 0.2388
118 3737 0.21642
118 3757 0.20537
118 3760 0.20846
118 3773 0.24691
118 3786 0.24123
118 3816 0.2659
118 3906 0.20602
118 3941 0.22986
118 3949 0.20487
118 3955 0.23268
118 3956 0.22681
118 3959 0.27795
118 3960 0.26375
118 3974 0.26395
118 3975 0.23892
118 3996 0.2246
118 4002 0.22859
118 4014 0.22444
118 4025 0.21471
118 4043 0.22218
118 4177 0.24736
118 4361 0.21755
118 4425 0.20653
118 4483 0.25445
118 4502 0.23704
118 4573 0.25092
118 4586 0.2058
118 4628 0.24379
118 4755 0.21728
118 4799 0.25387
118 4800 0.22011
118 4814 0.21688
118 4817 0.26644
118 4818 0.30829
118 4834 0.21552
118 4843 0.21844
118 4865 0.20959
118 4866 0.21319
118 4952 0.27949
118 5051 0.24216
118 5068 0.21909
118 5077 0.20801
118 5078 0.24787
118 5079 0.24114
118 5108 0.21947
118 5157 0.27572
119 248 0.22735
119 333 0.23398
119 437 0.24708
119 566 0.21457
119 593 0.21548
119 667 0.20722
119 702 0.22718
119 787 0.26864
119 812 0.20703
119 823 0.20726
119 869 0.22359
119 944 0.24948
119 981 0.20998
119 1003 0.21961
119 1030 0.22889
119 1288 0.23003
119 1335 0.21682
119 1404 0.25117
119 1472 0.2304
119 1509 0.24197
119 1668 0.24879
119 1908 0.21711
119 1924 0.24698
119 1952 0.2438
119 1986 0.28551
119 2075 0.22801
119 2079 0.22912
119 2243 0.23175
119 2277 0.22499
119 2296 0.24651
119 2297 0.24554
119 2432 0.27542
119 2514 0.20637
119 2578 0.20547
119 2608 0.22478
119 2620 0.25401
119 2621 0.25064
119 2635 0.25064
119 2760 0.25693
119 2785 0.21713
119 2826 0.23771
119 2904 0.20883
119 2943 0.22548
119 2955 0.2278
119 2958 0.24487
119 2959 0.2141
119 2992 0.28718
119 3010 0.20823
119 3089 0.25337
119 3181 0.30434
119 3235 0.21488
119 3364 0.21687
119 3408 0.21508
119 3501 0.21736
119 3509 0.21035
119 3511 0.20724
119 3513 0.21302
119 3536 0.23349
119 3649 0.21965
119 3733 0.23941
119 3745 0.20678
119 3816 0.25541
119 3864 0.25073
119 3902 0.21013
119 3907 0.27606
119 3974 0.27425
119 4109 0.26491
119 4181 0.23778
119 4296 0.21517
119 4300 0.21846
119 4303 0.21933
119 4304 0.21708
119 4315 0.2126
119 4344 0.23237
119 4429 0.24567
119 4457 0.21836
119 4458 0.22834
119 4551 0.21346
119 4556 0.23323
119 4557 0.20615
119 4628 0.22921
119 4680 0.28002
119 4781 0.25646
119 4782 0.23082
119 4806 0.22294
119 4828 0.27467
119 4829 0.21451
119 4952 0.2388
119 4976 0.22968
119 5008 0.2117
119 5009 0.24861
120 248 0.20725
120 339 0.2321
120 426 0.21413
120 437 0.21974
120 474 0.2421
120 578 0.28804
120 592 0.23572
120 721 0.21447
120 806 0.22196
120 811 0.21029
120 812 0.30067
120 941 0.20935
120 944 0.233
120 1003 0.20704
120 1073 0.20815
120 1107 0.21646
120 1207 0.23257
120 1219 0.22054
120 1229 0.21406
120 1426 0.22897
120 1454 0.20674
120 1461 0.28419
120 1472 0.2573
120 1473 0.22238
120 1490 0.2188
120 1582 0.25043
120 1656 0.20578
120 1668 0.29693
120 1669 0.26536
120 1676 0.23535
120 1678 0.2516
120 1683 0.22505
120 1691 0.21116
120 1707 0.2086
120 1716 0.21747
120 1778 0.23335
120 1877 0.20791
120 1929 0.25771
120 1938 0.23562
120 1939 0.24973
120 1944 0.23859
120 1946 0.24391
120 1986 0.21717
120 2034 0.2984
120 2035 0.21497
120 2074 0.2903
120 2075 0.25054
120 2108 0.20917
120 2109 0.21114
120 2140 0.2772
120 2243 0.20808
120 2248 0.23181
120 2256 0.21664
120 2258 0.26071
120 2285 0.24325
120 2301 0.21674
120 2319 0.29059
120 2321 0.25567
120 2410 0.24754
120 2432 0.32958
120 2461 0.25444
120 2567 0.23178
120 2573 0.23665
120 2597 0.24382
120 2606 0.21691
120 2608 0.29121
120 2609 0.21863
120 2620 0.23596
120 2621 0.29541
120 2635 0.23909
120 2654 0.21227
120 2656 0.20883
120 2659 0.23065
120 2671 0.22015
120 2761 0.23108
120 2821 0.21535
120 2928 0.28538
120 2930 0.21371
120 2941 0.24446
120 2942 0.21587
120 2943 0.21791
120 2957 0.20491
120 3047 0.23208
120 3084 0.21976
120 3256 0.21859
120 3261 0.33606
120 3287 0.24456
120 3381 0.26549
120 3390 0.22687
120 3509 0.27894
120 3522 0.20562
120 3535 0.22171
120 3725 0.2407
120 3727 0.21378
120 3733 0.25739
120 3736 0.21
120 3746 0.23134
120 3859 0.20947
120 3864 0.27485
120 3865 0.2507
120 3959 0.24899
120 3960 0.2262
120 4007 0.23026
120 4051 0.26311
120 4057 0.24982
120 4181 0.22792
120 4250 0.22391
120 4269 0.22012
120 4300 0.21896
120 4301 0.21652
120 4305 0.2426
120 4344 0.23883
120 4418 0.23691
120 4425 0.20789
120 4480 0.23913
120 4537 0.28604
120 4556 0.24034
120 4596 0.21451
120 4781 0.26522
120 4785 0.2303
120 4814 0.20782
120 4828 0.2413
120 4923 0.2337
120 4935 0.20768
120 4962 0.21139
120 4969 0.20978
120 4976 0.21469
120 4977 0.26608
120 4982 0.21759
120 4996 0.23051
120 5009 0.20941
120 5021 0.24757
120 5082 0.21774
120 5083 0.2136
120 5096 0.27476
120 5137 0.20779
121 248 0.20931
121 326 0.21706
121 474 0.24511
121 475 0.24636
121 517 0.24309
121 565 0.22445
121 667 0.22171
121 759 0.22139
121 811 0.2786
121 812 0.28521
121 823 0.2283
121 834 0.27139
121 835 0.28276
121 848 0.2146
121 941 0.29236
121 946 0.20607
121 992 0.23494
121 1003 0.28261
121 1214 0.24764
121 1216 0.20706
121 1227 0.23313
121 1300 0.21943
121 1348 0.23493
121 1435 0.21105
121 1454 0.23894
121 1460 0.23758
121 1472 0.25029
121 1509 0.2194
121 1559 0.28846
121 1569 0.27273
121 1757 0.2218
121 1929 0.21822
121 1938 0.21262
121 2012 0.25149
121 2034 0.34783
121 2035 0.27992
121 2075 0.2656
121 2089 0.28973
121 2127 0.25457
121 2243 0.2599
121 2250 0.28319
121 2251 0.21818
121 2573 0.22206
121 2587 0.21979
121 2593 0.20671
121 2614 0.29329
121 2625 0.2509
121 2694 0.25
121 2919 0.27237
121 2930 0.20523
121 2963 0.21578
121 3014 0.21055
121 3280 0.22027
121 3288 0.22173
121 3396 0.24156
121 3411 0.24986
121 3444 0.24725
121 3507 0.2251
121 3733 0.25222
121 3734 0.20721
121 3815 0.26092
121 3816 0.21334
121 3839 0.23473
121 3864 0.20651
121 3959 0.20787
121 3993 0.26159
121 4019 0.20783
121 4033 0.20957
121 4051 0.26307
121 4092 0.27803
121 4410 0.2155
121 4480 0.21869
121 4515 0.21267
121 4698 0.24985
121 4712 0.26551
121 4770 0.26634
121 4843 0.21622
121 4928 0.21078
121 4982 0.20523
121 5032 0.24497
121 5064 0.20647
121 5096 0.22361
122 126 0.25304
122 306 0.20646
122 551 0.26565
122 565 0.26527
122 789 0.21062
122 796 0.23078
122 834 0.36406
122 1348 0.25872
122 1370 0.2489
122 1553 0.21172
122 2034 0.21036
122 2075 0.21832
122 2147 0.23087
122 2346 0.22275
122 2625 0.22036
122 2919 0.23499
122 2982 0.24275
122 3444 0.25055
122 3733 0.20648
122 3806 0.21644
122 4031 0.2509
122 4266 0.23369
122 4410 0.2233
122 4522 0.2179
122 4644 0.20921
122 5179 0.22206
123 126 0.2975
123 228 0.24325
123 796 0.21762
123 1335 0.26081
123 1348 0.24283
123 1357 0.20776
123 1483 0.2123
123 1525 0.208
123 1533 0.22772
123 1678 0.22312
123 1862 0.24939
123 1882 0.23823
123 2042 0.20981
123 2052 0.24165
123 2060 0.20491
123 2103 0.28333
123 2357 0.21754
123 2401 0.21453
123 2985 0.21452
123 3007 0.21986
123 3317 0.23349
123 3361 0.21819
123 3734 0.21216
123 3746 0.20972
123 3994 0.20901
123 4300 0.21114
123 5058 0.21505
124 133 0.25518
124 207 0.22293
124 208 0.23669
124 253 0.29817
124 266 0.20843
124 318 0.21687
124 458 0.22873
124 504 0.21308
124 565 0.23328
124 626 0.23552
124 631 0.22892
124 658 0.21294
124 743 0.24522
124 1091 0.21244
124 1141 0.20479
124 1145 0.20839
124 1174 0.26709
124 1175 0.25396
124 1191 0.24699
124 1193 0.20746
124 1200 0.24965
124 1236 0.27051
124 1430 0.27418
124 1437 0.2355
124 1439 0.2178
124 1440 0.21583
124 1446 0.24119
124 1469 0.2047
124 1658 0.2631
124 1664 0.28512
124 1666 0.31466
124 1680 0.25038
124 1902 0.24771
124 1916 0.23291
124 1949 0.21392
124 1964 0.22561
124 2064 0.22861
124 2206 0.24171
124 2222 0.22773
124 2234 0.22863
124 2410 0.22569
124 2451 0.20789
124 2570 0.23067
124 2576 0.2305
124 2818 0.20894
124 2836 0.27508
124 2875 0.25432
124 2909 0.25463
124 2956 0.23764
124 3206 0.20824
124 3235 0.266
124 3240 0.30883
124 3241 0.31526
124 3479 0.21811
124 3694 0.21619
124 3713 0.20943
124 3908 0.25444
124 3931 0.2325
124 3938 0.23336
124 3982 0.2069
124 3996 0.21429
124 4126 0.25527
124 4150 0.24766
124 4249 0.28726
124 4250 0.32814
124 4373 0.23923
124 4389 0.2085
124 4402 0.20854
124 4468 0.24072
124 4657 0.31838
124 4658 0.27259
124 4679 0.23439
124 4727 0.2278
124 4742 0.26682
124 4753 0.30094
124 4825 0.21857
124 4884 0.22787
124 4902 0.20897
124 4903 0.24972
124 4914 0.23746
124 4915 0.21551
124 4943 0.23442
124 4944 0.33689
124 4945 0.25836
124 4950 0.2214
124 4955 0.2098
124 4961 0.26607
124 4962 0.27172
124 4989 0.26401
124 5043 0.23981
124 5060 0.26046
124 5089 0.24692
124 5171 0.25528
124 5178 0.23736
125 136 0.20821
125 138 0.22941
125 149 0.229
125 208 0.23445
125 281 0.22061
125 324 0.21073
125 410 0.22723
125 458 0.22023
125 650 0.23819
125 752 0.26906
125 796 0.22484
125 801 0.25951
125 864 0.25911
125 1094 0.25111
125 1097 0.21282
125 1116 0.2425
125 1132 0.21254
125 1133 0.23621
125 1145 0.27674
125 1155 0.23365
125 1165 0.30457
125 1166 0.25399
125 1176 0.2277
125 1191 0.27212
125 1192 0.21419
125 1205 0.20826
125 1332 0.27609
125 1335 0.23964
125 1354 0.23475
125 1385 0.2431
125 1430 0.21283
125 1922 0.29578
125 2175 0.22066
125 2222 0.21536
125 2223 0.2142
125 2230 0.21819
125 2391 0.22715
125 2535 0.25941
125 2547 0.24327
125 2548 0.25321
125 2550 0.23374
125 2558 0.2202
125 2559 0.26426
125 2569 0.26297
125 2571 0.20506
125 2572 0.25496
125 2573 0.27328
125 2574 0.21677
125 2579 0.24325
125 2653 0.21479
125 2875 0.21822
125 2899 0.23485
125 3224 0.20767
125 3478 0.20656
125 3694 0.21025
125 3907 0.28676
125 4100 0.21699
125 4127 0.2166
125 4163 0.23482
125 4373 0.20848
125 4384 0.22359
125 4409 0.27937
125 4496 0.24751
125 4497 0.21518
125 4508 0.23454
125 4716 0.2255
125 4717 0.31161
125 4728 0.22121
125 4807 0.21351
125 4913 0.20854
125 4924 0.20551
125 4944 0.28306
125 4975 0.22868
125 4979 0.20614
125 5097 0.24187
125 5099 0.22393
126 133 0.314
126 145 0.21412
126 146 0.22458
126 160 0.29266
126 194 0.21453
126 204 0.21002
126 206 0.20686
126 207 0.25812
126 233 0.20629
126 235 0.26113
126 258 0.20825
126 279 0.20812
126 280 0.29496
126 281 0.222
126 324 0.21542
126 390 0.25382
126 404 0.25013
126 410 0.27306
126 411 0.29212
126 412 0.24834
126 416 0.26954
126 443 0.21309
126 469 0.20652
126 492 0.22843
126 493 0.21589
126 560 0.23002
126 609 0.22799
126 619 0.21606
126 649 0.21753
126 706 0.21833
126 777 0.23167
126 852 0.22941
126 903 0.25862
126 932 0.20936
126 975 0.28492
126 989 0.28125
126 1047 0.32108
126 1065 0.23478
126 1079 0.29386
126 1086 0.20899
126 1095 0.22617
126 1097 0.26561
126 1139 0.215
126 1140 0.22379
126 1146 0.20467
126 1165 0.20748
126 1176 0.21468
126 1192 0.23359
126 1533 0.29628
126 1621 0.22227
126 1668 0.2697
126 1849 0.2128
126 1874 0.29838
126 1987 0.25962
126 2055 0.20877
126 2152 0.21324
126 2154 0.27882
126 2159 0.20708
126 2194 0.20717
126 2195 0.25459
126 2201 0.22916
126 2202 0.29062
126 2204 0.23415
126 2213 0.2536
126 2215 0.21518
126 2235 0.26862
126 2236 0.24654
126 2268 0.21145
126 2298 0.25147
126 2316 0.24268
126 2345 0.21189
126 2372 0.2391
126 2386 0.22082
126 2504 0.21588
126 2537 0.30778
126 2545 0.24191
126 2551 0.23412
126 2554 0.23905
126 2556 0.20509
126 2558 0.21659
126 2573 0.22979
126 2574 0.27729
126 2652 0.23884
126 2837 0.20733
126 2850 0.20665
126 2864 0.31654
126 2878 0.2343
126 2880 0.2172
126 2881 0.22277
126 2900 0.27193
126 3190 0.22438
126 3192 0.20748
126 3201 0.2584
126 3204 0.23788
126 3206 0.21729
126 3476 0.24551
126 3818 0.26011
126 3907 0.25399
126 3933 0.21323
126 4025 0.21348
126 4122 0.21199
126 4130 0.30329
126 4131 0.23752
126 4212 0.24628
126 4226 0.26008
126 4468 0.29484
126 4483 0.20587
126 4485 0.25617
126 4486 0.27607
126 4610 0.23583
126 4688 0.21669
126 4727 0.22839
126 4770 0.21556
126 4782 0.23374
126 4828 0.21408
126 4843 0.21835
126 4846 0.21318
126 4856 0.24597
126 4864 0.24059
126 4866 0.23128
126 4868 0.25245
126 4869 0.25246
126 4900 0.23497
126 4901 0.21891
126 4919 0.25647
126 4930 0.25119
126 4941 0.21327
126 4944 0.20882
126 4954 0.22956
126 5049 0.22391
126 5050 0.20555
126 5051 0.21046
126 5071 0.25835
126 5077 0.27258
126 5078 0.24821
126 5096 0.25095
126 5097 0.22287
126 5170 0.21175
126 5171 0.24236
126 5175 0.22793
127 251 0.20812
127 280 0.21956
127 429 0.2355
127 506 0.21913
127 706 0.22193
127 768 0.21847
127 777 0.26808
127 835 0.29987
127 836 0.2529
127 852 0.26789
127 884 0.20483
127 906 0.25322
127 1159 0.30701
127 1192 0.29067
127 1290 0.20616
127 1391 0.22984
127 1394 0.21808
127 1424 0.23568
127 1461 0.20655
127 1534 0.21544
127 1667 0.28726
127 1668 0.27117
127 1676 0.21114
127 1748 0.25152
127 1912 0.25309
127 1917 0.23341
127 1987 0.20463
127 2149 0.20516
127 2175 0.26733
127 2182 0.30498
127 2215 0.20878
127 2218 0.21101
127 2227 0.22902
127 2229 0.21949
127 2234 0.21541
127 2235 0.27678
127 2236 0.2596
127 2239 0.20564
127 2298 0.23271
127 2344 0.23408
127 2527 0.23147
127 2537 0.22454
127 2554 0.21793
127 2568 0.21236
127 2579 0.27314
127 2584 0.21982
127 2713 0.30323
127 2838 0.2155
127 2854 0.29271
127 2856 0.22187
127 2893 0.21634
127 3155 0.21237
127 3190 0.23587
127 3201 0.23527
127 3203 0.24159
127 3676 0.22412
127 3746 0.23216
127 3940 0.22608
127 3975 0.22482
127 4022 0.21266
127 4122 0.21192
127 4130 0.30763
127 4131 0.30101
127 4132 0.23171
127 4384 0.21681
127 4387 0.21258
127 4485 0.28184
127 4610 0.20548
127 4701 0.20764
127 4782 0.22097
127 4867 0.22059
127 4868 0.25296
127 4900 0.27981
127 4912 0.23703
127 5048 0.2617
128 304 0.22186
128 560 0.20609
128 612 0.24627
128 675 0.20462
128 707 0.2171
128 865 0.27396
128 950 0.21762
128 959 0.21409
128 973 0.25139
128 974 0.23536
128 975 0.20913
128 1192 0.24624
128 1231 0.23402
128 1475 0.20593
128 1707 0.24901
128 1944 0.27619
128 1945 0.24013
128 1987 0.20907
128 2004 0.22039
128 2036 0.21407
128 2037 0.2818
128 2105 0.21931
128 2155 0.20626
128 2165 0.20476
128 2179 0.24699
128 2268 0.2237
128 2282 0.23441
128 2298 0.24685
128 2299 0.20519
128 2315 0.22685
128 2541 0.21045
128 2637 0.25392
128 2774 0.20704
128 3354 0.24117
128 3455 0.22079
128 3474 0.20668
128 3703 0.21267
128 3752 0.23358
128 3818 0.20665
128 3839 0.29094
128 3938 0.25129
128 4144 0.23149
128 4212 0.2118
128 4393 0.25629
128 4409 0.21388
128 4485 0.25699
128 4486 0.22521
128 4610 0.26981
128 4846 0.21764
129 807 0.20724
129 865 0.24401
129 2713 0.21915
129 3198 0.20483
129 4109 0.24292
129 4409 0.22434
129 4486 0.21508
129 4803 0.20689
130 513 0.2096
130 580 0.20698
130 787 0.22785
130 808 0.29286
130 946 0.25078
130 947 0.20595
130 950 0.23983
130 957 0.20988
130 969 0.241
130 1212 0.22969
130 1217 0.22314
130 1220 0.21196
130 1265 0.20556
130 1299 0.23269
130 1404 0.29224
130 1500 0.25209
130 1515 0.20854
130 1533 0.26219
130 1707 0.31594
130 2224 0.21592
130 2281 0.20812
130 2282 0.27839
130 2297 0.22334
130 2432 0.24813
130 2634 0.22358
130 2852 0.26838
130 2955 0.27323
130 2974 0.23242
130 2975 0.27196
130 2990 0.24338
130 2991 0.24285
130 3290 0.21754
130 3303 0.24083
130 3304 0.26453
130 3305 0.23011
130 3322 0.23864
130 3388 0.21435
130 3525 0.20481
130 3733 0.20534
130 3734 0.20627
130 3736 0.22106
130 3773 0.26211
130 3786 0.25204
130 3816 0.21976
130 3817 0.28421
130 3943 0.21544
130 4014 0.21284
130 4109 0.28208
130 4181 0.20734
130 4182 0.27859
130 4307 0.244
130 4425 0.24306
130 4429 0.21837
130 4551 0.24628
130 4583 0.22114
130 4803 0.22603
130 4817 0.23104
130 4969 0.23386
131 236 0.24715
131 248 0.30335
131 249 0.28528
131 263 0.29413
131 326 0.24273
131 368 0.21445
131 418 0.20974
131 426 0.22322
131 437 0.20569
131 468 0.21311
131 475 0.29778
131 599 0.23968
131 612 0.22102
131 667 0.23274
131 752 0.21655
131 810 0.21249
131 812 0.23208
131 821 0.20744
131 868 0.20963
131 877 0.21019
131 944 0.2246
131 948 0.26323
131 996 0.20685
131 1030 0.21513
131 1118 0.26632
131 1126 0.2256
131 1138 0.2155
131 1139 0.2098
131 1183 0.21877
131 1216 0.21083
131 1219 0.22327
131 1228 0.22339
131 1239 0.2177
131 1276 0.23613
131 1404 0.2721
131 1421 0.21231
131 1427 0.2426
131 1454 0.20797
131 1461 0.25753
131 1509 0.21406
131 1650 0.21233
131 1656 0.20708
131 1678 0.21638
131 1945 0.22533
131 1946 0.30108
131 1988 0.23451
131 2068 0.23469
131 2082 0.23421
131 2140 0.22452
131 2172 0.2052
131 2248 0.26973
131 2257 0.23195
131 2258 0.32636
131 2380 0.24206
131 2432 0.24252
131 2439 0.20805
131 2508 0.30335
131 2578 0.21886
131 2597 0.21897
131 2615 0.213
131 2620 0.23901
131 2621 0.26842
131 2635 0.25128
131 2930 0.21067
131 2965 0.22065
131 2992 0.25367
131 3071 0.28423
131 3180 0.22943
131 3201 0.21649
131 3261 0.27253
131 3278 0.21715
131 3287 0.22198
131 3332 0.22694
131 3388 0.2106
131 3390 0.27548
131 3408 0.24074
131 3500 0.27946
131 3513 0.26367
131 3514 0.21994
131 3527 0.21186
131 3640 0.21834
131 3649 0.29865
131 3666 0.22151
131 3733 0.32753
131 3760 0.27602
131 3783 0.22718
131 3810 0.22777
131 3928 0.24087
131 3950 0.23626
131 3959 0.27611
131 3975 0.22373
131 4014 0.26553
131 4181 0.26268
131 4182 0.24265
131 4183 0.22269
131 4192 0.22804
131 4196 0.21675
131 4250 0.24368
131 4347 0.31551
131 4348 0.25602
131 4356 0.24586
131 4424 0.22336
131 4429 0.28428
131 4443 0.20735
131 4480 0.22981
131 4507 0.20595
131 4522 0.2169
131 4537 0.22031
131 4552 0.22872
131 4571 0.20869
131 4583 0.24291
131 4585 0.22603
131 4596 0.28302
131 4607 0.24417
131 4724 0.23385
131 4735 0.2818
131 4791 0.25106
131 4818 0.20463
131 4828 0.32293
131 4831 0.205
131 4834 0.25622
131 4852 0.21527
131 4856 0.21993
131 4861 0.20471
131 4912 0.24766
131 4969 0.33253
131 5031 0.21791
131 5032 0.24674
131 5068 0.21477
131 5090 0.21415
131 5096 0.21987
131 5120 0.25263
131 5121 0.21369
132 426 0.24781
132 474 0.23875
132 514 0.2459
132 553 0.20617
132 562 0.20546
132 599 0.23448
132 667 0.21602
132 673 0.23709
132 674 0.22379
132 687 0.239
132 688 0.23383
132 812 0.22508
132 869 0.21792
132 946 0.21086
132 968 0.23258
132 969 0.20892
132 1094 0.20716
132 1165 0.20827
132 1212 0.24237
132 1217 0.22362
132 1229 0.20467
132 1239 0.22384
132 1265 0.26451
132 1431 0.20914
132 1464 0.20507
132 1469 0.20593
132 1509 0.23112
132 1707 0.23855
132 1939 0.2283
132 1944 0.21534
132 1945 0.25713
132 1946 0.27144
132 2140 0.23599
132 2243 0.23757
132 2256 0.23518
132 2257 0.25364
132 2258 0.25265
132 2428 0.21775
132 2432 0.27752
132 2597 0.22503
132 2614 0.20604
132 2757 0.23413
132 2771 0.21789
132 2896 0.20909
132 2919 0.25741
132 2941 0.20641
132 2957 0.22421
132 3127 0.20727
132 3261 0.26932
132 3271 0.22192
132 3275 0.23072
132 3287 0.29994
132 3288 0.24888
132 3303 0.24377
132 3381 0.20867
132 3490 0.21779
132 3494 0.20869
132 3500 0.30963
132 3501 0.21128
132 3508 0.22035
132 3509 0.26833
132 3513 0.22471
132 3514 0.22969
132 3649 0.3068
132 3721 0.25878
132 3723 0.21835
132 3724 0.26754
132 3725 0.24878
132 3733 0.35017
132 3734 0.21819
132 3735 0.2396
132 3736 0.23139
132 3737 0.22288
132 3738 0.22104
132 3745 0.2344
132 3746 0.22317
132 3760 0.2701
132 3953 0.25036
132 3959 0.3123
132 3960 0.30162
132 3961 0.31873
132 3963 0.23968
132 3964 0.23759
132 3973 0.22461
132 3974 0.30974
132 3975 0.26997
132 4001 0.2464
132 4014 0.24195
132 4025 0.23077
132 4047 0.24812
132 4180 0.25917
132 4181 0.26483
132 4250 0.23976
132 4424 0.20688
132 4429 0.24869
132 4432 0.26429
132 4443 0.22154
132 4537 0.20681
132 4579 0.26585
132 4644 0.22784
132 4748 0.2114
132 4749 0.21643
132 4812 0.22923
132 4815 0.21256
132 4861 0.20589
132 4976 0.22308
132 5036 0.25576
132 5096 0.31658
132 5097 0.23385
132 5159 0.21072
133 138 0.28717
133 150 0.20834
133 237 0.25211
133 268 0.20865
133 281 0.23672
133 292 0.21372
133 305 0.27842
133 319 0.27674
133 326 0.24897
133 349 0.2127
133 385 0.21595
133 429 0.22466
133 444 0.21131
133 514 0.22506
133 562 0.25861
133 565 0.20848
133 566 0.21856
133 705 0.21977
133 812 0.24074
133 823 0.21955
133 869 0.22515
133 1214 0.25112
133 1330 0.23083
133 1349 0.22153
133 1361 0.22717
133 1404 0.2095
133 1509 0.25474
133 1582 0.24926
133 1916 0.2393
133 1918 0.24712
133 2032 0.27289
133 2034 0.27098
133 2073 0.21444
133 2089 0.21705
133 2432 0.29156
133 2514 0.20545
133 2550 0.24571
133 2551 0.22032
133 2573 0.21411
133 2588 0.22154
133 2625 0.25834
133 2659 0.22741
133 2694 0.2196
133 2761 0.23149
133 2764 0.21807
133 3051 0.27297
133 3415 0.23035
133 3423 0.25824
133 3500 0.22161
133 3725 0.21414
133 3729 0.21895
133 3733 0.25149
133 3737 0.25164
133 3816 0.20506
133 3857 0.21418
133 4092 0.26211
133 4094 0.20861
133 4188 0.20808
133 4280 0.23723
133 4291 0.26091
133 4344 0.21171
133 4409 0.22686
133 4477 0.21079
133 4480 0.23103
133 4557 0.24745
133 4579 0.24055
133 4982 0.21979
133 5159 0.21135
134 385 0.25559
134 392 0.22636
134 395 0.22604
134 429 0.22302
134 443 0.22938
134 444 0.25517
134 448 0.22721
134 459 0.21657
134 592 0.25291
134 626 0.22487
134 656 0.22921
134 705 0.21421
134 762 0.24194
134 812 0.22336
134 835 0.20883
134 836 0.25649
134 852 0.21394
134 917 0.22308
134 1038 0.23727
134 1248 0.2192
134 1330 0.2383
134 1550 0.21311
134 1569 0.2267
134 1582 0.2143
134 1775 0.24665
134 1882 0.26254
134 1918 0.2439
134 1942 0.2164
134 2035 0.23301
134 2049 0.21253
134 2075 0.22999
134 2126 0.2129
134 2177 0.21932
134 2397 0.2306
134 2401 0.26685
134 2402 0.31848
134 2429 0.20543
134 2459 0.22742
134 2588 0.21158
134 2625 0.25206
134 2678 0.22526
134 2790 0.21304
134 3387 0.2051
134 3423 0.25453
134 3677 0.21342
134 3982 0.20554
134 4071 0.25692
134 4074 0.26027
134 4096 0.21043
134 4286 0.20563
134 4325 0.25629
134 4345 0.20875
134 4409 0.27393
134 4520 0.20895
134 4522 0.23427
134 4540 0.20762
134 4628 0.21335
134 4866 0.21941
135 171 0.21072
135 239 0.20956
135 430 0.21789
135 444 0.25702
135 456 0.2253
135 459 0.31586
135 713 0.24082
135 715 0.21123
135 900 0.20951
135 962 0.23179
135 992 0.21005
135 1027 0.25492
135 1162 0.23875
135 1225 0.21888
135 1234 0.36101
135 1276 0.22163
135 1300 0.25996
135 1411 0.23814
135 1469 0.27237
135 1514 0.20933
135 1518 0.24443
135 1542 0.24454
135 1555 0.27645
135 1614 0.23635
135 1711 0.26612
135 1724 0.21381
135 1778 0.23619
135 1794 0.22768
135 1875 0.24135
135 1882 0.29205
135 1942 0.25388
135 1982 0.21654
135 2000 0.22658
135 2034 0.22882
135 2035 0.21364
135 2042 0.21188
135 2049 0.22136
135 2057 0.21239
135 2103 0.37009
135 2117 0.22032
135 2155 0.2337
135 2166 0.23152
135 2272 0.25749
135 2279 0.21555
135 2308 0.26898
135 2309 0.25988
135 2314 0.21861
135 2357 0.22388
135 2367 0.24888
135 2395 0.27832
135 2397 0.21376
135 2414 0.23289
135 2449 0.22219
135 2594 0.21388
135 2614 0.20747
135 2615 0.22441
135 2616 0.22269
135 2625 0.31328
135 2626 0.29448
135 2640 0.24595
135 2643 0.24015
135 2661 0.21643
135 2663 0.2581
135 2669 0.21677
135 2672 0.20691
135 2673 0.2433
135 2687 0.24967
135 2759 0.28213
135 2769 0.20873
135 2775 0.2091
135 2971 0.20562
135 2974 0.20937
135 2989 0.2321
135 3015 0.21762
135 3068 0.22068
135 3070 0.24199
135 3082 0.20684
135 3085 0.23706
135 3265 0.20501
135 3297 0.21415
135 3301 0.20671
135 3306 0.2052
135 3315 0.21196
135 3317 0.21107
135 3361 0.28228
135 3412 0.21484
135 3459 0.26468
135 3519 0.23226
135 3529 0.21185
135 3553 0.21716
135 3640 0.2508
135 3725 0.23794
135 3732 0.21282
135 3794 0.2221
135 3813 0.21061
135 3815 0.2336
135 3816 0.22066
135 3823 0.24065
135 3826 0.22408
135 3970 0.20754
135 3974 0.22558
135 3987 0.24974
135 4022 0.21204
135 4023 0.29614
135 4037 0.22038
135 4046 0.22045
135 4049 0.22167
135 4071 0.2462
135 4180 0.20832
135 4211 0.20892
135 4216 0.22896
135 4230 0.23184
135 4241 0.22511
135 4345 0.27244
135 4418 0.21883
135 4479 0.24708
135 4522 0.28733
135 4628 0.20951
135 4671 0.21756
135 4675 0.22285
135 4696 0.21675
135 4886 0.24238
135 4906 0.21462
135 4913 0.21117
135 5143 0.242
136 253 0.25194
136 281 0.24235
136 310 0.2118
136 342 0.21716
136 566 0.21263
136 723 0.23837
136 802 0.20627
136 1153 0.25387
136 1174 0.20616
136 1192 0.20981
136 1199 0.22873
136 1591 0.20587
136 1897 0.2104
136 1904 0.22933
136 2121 0.20798
136 2200 0.20777
136 2206 0.23427
136 2208 0.24531
136 2213 0.22305
136 2222 0.25244
136 2533 0.23159
136 2546 0.21933
136 2547 0.20609
136 2570 0.22662
136 2580 0.22317
136 2956 0.26328
136 3135 0.25789
136 3232 0.23607
136 3241 0.20533
136 3470 0.22981
136 3479 0.21963
136 3680 0.20511
136 3684 0.20494
136 3687 0.20622
136 3694 0.20912
136 3699 0.20982
136 4071 0.23456
136 4072 0.20578
136 4122 0.22719
136 4126 0.26416
136 4127 0.2191
136 4240 0.21193
136 4325 0.30397
136 4326 0.23225
136 4373 0.22444
136 4374 0.23471
136 4486 0.22163
136 4514 0.22244
136 4533 0.21162
136 4727 0.2396
136 4782 0.28806
136 4846 0.21786
136 4847 0.22444
136 4924 0.23392
136 4930 0.20816
136 4944 0.29029
136 4945 0.21073
136 4954 0.24514
136 5043 0.30431
136 5049 0.24034
136 5050 0.21664
136 5098 0.22137
136 5099 0.24572
136 5110 0.21724
137 1330 0.23819
137 1352 0.21125
137 1897 0.20853
137 2088 0.23097
137 2201 0.20694
137 4326 0.2123
137 4990 0.24858
138 143 0.23384
138 164 0.21673
138 260 0.2583
138 268 0.26505
138 278 0.20617
138 310 0.30146
138 530 0.23246
138 531 0.21116
138 688 0.23216
138 777 0.25852
138 837 0.20778
138 838 0.37193
138 1031 0.25298
138 1039 0.22534
138 1079 0.20625
138 1103 0.2334
138 1108 0.22676
138 1317 0.2081
138 1352 0.23813
138 1361 0.20703
138 1391 0.24076
138 1584 0.20996
138 1592 0.27011
138 1622 0.26189
138 1640 0.20834
138 1646 0.25186
138 1770 0.21773
138 1771 0.21544
138 1833 0.22625
138 1874 0.21378
138 1894 0.23278
138 1896 0.20597
138 2053 0.23662
138 2073 0.24174
138 2082 0.2811
138 2088 0.23693
138 2103 0.20989
138 2115 0.2112
138 2166 0.20842
138 2193 0.22869
138 2195 0.24705
138 2204 0.27148
138 2229 0.21689
138 2236 0.25293
138 2352 0.21437
138 2445 0.23008
138 2451 0.20815
138 2461 0.24097
138 2462 0.20981
138 2469 0.20621
138 2488 0.21115
138 2494 0.2185
138 2496 0.21988
138 2497 0.30398
138 2534 0.21883
138 2537 0.22404
138 2544 0.20522
138 2545 0.22503
138 2551 0.25283
138 2663 0.21194
138 2809 0.23347
138 2812 0.21075
138 2813 0.23239
138 2819 0.2754
138 2823 0.22657
138 2830 0.24916
138 2833 0.27028
138 2838 0.26836
138 2849 0.2497
138 2863 0.23188
138 2864 0.2761
138 2883 0.20755
138 2897 0.20738
138 3042 0.22437
138 3077 0.20658
138 3104 0.20722
138 3115 0.30393
138 3129 0.25152
138 3152 0.22631
138 3153 0.21933
138 3164 0.29415
138 3169 0.28726
138 3171 0.21265
138 3190 0.26227
138 3201 0.22813
138 3203 0.21779
138 3303 0.21735
138 3563 0.20958
138 3564 0.22645
138 3627 0.2235
138 3628 0.20588
138 3679 0.20493
138 3706 0.20994
138 3773 0.22597
138 3795 0.25578
138 3907 0.23654
138 3947 0.25079
138 4045 0.21632
138 4083 0.22615
138 4131 0.22582
138 4132 0.25434
138 4226 0.21932
138 4231 0.22331
138 4287 0.25514
138 4288 0.21461
138 4296 0.31005
138 4326 0.23053
138 4341 0.21601
138 4377 0.20968
138 4454 0.21852
138 4561 0.24703
138 4603 0.22596
138 4688 0.2133
138 4782 0.21276
138 4791 0.20643
138 4793 0.2123
138 4794 0.20707
138 4900 0.25046
138 4917 0.20824
138 4918 0.30548
138 4919 0.22602
138 4930 0.28083
138 4951 0.21844
138 4957 0.29237
138 4982 0.22364
138 4995 0.27061
138 5062 0.2504
138 5063 0.29201
138 5064 0.25435
138 5070 0.266
138 5071 0.23925
138 5077 0.20703
139 443 0.2104
139 612 0.22292
139 621 0.27038
139 693 0.20674
139 787 0.21776
139 808 0.27016
139 824 0.20611
139 852 0.25821
139 975 0.21855
139 988 0.20874
139 1039 0.2323
139 1192 0.20611
139 1516 0.20474
139 1592 0.21659
139 1622 0.29521
139 1731 0.26589
139 1733 0.21271
139 1748 0.24778
139 1804 0.22961
139 2002 0.23734
139 2053 0.2173
139 2082 0.21262
139 2123 0.2048
139 2154 0.22576
139 2195 0.2109
139 2204 0.23864
139 2206 0.20596
139 2208 0.22021
139 2214 0.32001
139 2235 0.20874
139 2236 0.21897
139 2268 0.2079
139 2298 0.21022
139 2426 0.24372
139 2494 0.21349
139 2541 0.22096
139 2563 0.23297
139 2564 0.26901
139 2590 0.23727
139 2838 0.21409
139 2849 0.21166
139 2850 0.27871
139 2864 0.23835
139 2958 0.2117
139 2995 0.22337
139 3012 0.21369
139 3027 0.21254
139 3364 0.22444
139 3442 0.22438
139 3573 0.24878
139 3596 0.23475
139 3597 0.21143
139 3660 0.22885
139 3911 0.21606
139 4132 0.30289
139 4237 0.22694
139 4485 0.23169
139 4677 0.23024
139 4690 0.21605
139 4782 0.21147
140 530 0.20938
140 848 0.21136
140 861 0.20711
140 1299 0.2216
140 1622 0.21526
140 1707 0.24106
140 1861 0.21951
140 1874 0.21128
140 1945 0.24595
140 3907 0.22594
140 4132 0.27379
140 4409 0.24717
140 4643 0.21659
140 4817 0.21518
140 4818 0.24184
140 4876 0.2066
141 318 0.26548
141 443 0.24663
141 693 0.22177
141 865 0.22659
141 975 0.22478
141 1192 0.20671
141 1404 0.26331
141 1673 0.2249
141 1707 0.23929
141 1733 0.23222
141 1748 0.22277
141 1987 0.21659
141 1988 0.25207
141 2282 0.21676
141 2405 0.21323
141 2407 0.26745
141 2420 0.21997
141 2432 0.22364
141 2541 0.20669
141 2634 0.20781
141 2749 0.22918
141 2764 0.2174
141 2880 0.24728
141 2976 0.22227
141 3185 0.23712
141 3341 0.23735
141 3479 0.21394
141 3907 0.28155
141 4025 0.20788
141 4109 0.20886
141 4132 0.2595
141 4409 0.24581
141 4551 0.25617
141 4782 0.25159
141 4924 0.2205
142 807 0.24559
142 865 0.2861
142 1082 0.21457
142 1404 0.27201
142 1488 0.24505
142 1533 0.21062
142 1732 0.20635
142 1748 0.28275
142 1987 0.23249
142 1988 0.22478
142 2081 0.22682
142 2199 0.21289
142 2402 0.20934
142 2432 0.23844
142 2439 0.24316
142 2975 0.21161
142 3047 0.24762
142 3538 0.21038
142 3773 0.25055
142 3786 0.21245
142 4045 0.26304
142 4551 0.21407
142 4561 0.26218
142 4782 0.2543
143 250 0.25024
143 1139 0.21372
143 1441 0.23431
143 1442 0.22103
143 1916 0.20835
143 2095 0.26873
143 2394 0.21127
143 2569 0.21353
143 2833 0.23954
143 3090 0.23881
143 3317 0.24724
143 3349 0.22722
143 3361 0.25214
143 3737 0.22609
143 3922 0.23545
143 3934 0.24149
143 4159 0.21083
143 4551 0.2137
143 4561 0.21665
143 4828 0.23226
143 4934 0.20484
143 5141 0.25787
143 5172 0.22757
144 418 0.21222
144 419 0.23779
144 531 0.28203
144 666 0.23319
144 667 0.27216
144 940 0.24882
144 941 0.2467
144 946 0.27117
144 947 0.24799
144 1218 0.22712
144 1265 0.21675
144 1454 0.25344
144 1517 0.21713
144 1571 0.25344
144 1936 0.23924
144 1945 0.25113
144 1946 0.20477
144 2248 0.25898
144 2256 0.32121
144 2257 0.22048
144 2258 0.27211
144 2567 0.24522
144 2597 0.2133
144 2599 0.21617
144 2625 0.20828
144 2678 0.22802
144 2929 0.24676
144 2930 0.27262
144 3180 0.21677
144 3242 0.22206
144 3261 0.23578
144 3262 0.20464
144 3303 0.24067
144 3304 0.23648
144 3460 0.23417
144 3500 0.25666
144 3513 0.25089
144 3534 0.20618
144 3734 0.22094
144 3746 0.22312
144 3773 0.20626
144 3974 0.22488
144 4221 0.22613
144 4417 0.22789
144 4418 0.30351
144 4598 0.20581
144 4823 0.30822
144 5096 0.37431
144 5165 0.21519
145 673 0.22446
145 762 0.21663
145 946 0.22215
145 1666 0.21923
145 2034 0.22511
145 2380 0.22469
145 2625 0.2703
145 3387 0.20586
145 4291 0.22514
146 433 0.21732
146 583 0.21352
146 673 0.20604
146 806 0.22989
146 812 0.23527
146 1217 0.2114
146 1234 0.221
146 1276 0.20662
146 1348 0.23618
146 1518 0.21246
146 1555 0.21847
146 1582 0.20606
146 1831 0.28342
146 2049 0.20912
146 2077 0.21819
146 2402 0.24566
146 2588 0.25229
146 2589 0.2149
146 2625 0.28233
146 2769 0.21553
146 2779 0.22721
146 2818 0.22314
146 2828 0.20638
146 2957 0.23486
146 3068 0.28205
146 3110 0.24593
146 3337 0.24489
146 3361 0.20968
146 3387 0.23068
146 3415 0.32848
146 3512 0.21828
146 3631 0.24523
146 3806 0.20799
146 3824 0.20529
146 4180 0.21456
146 4305 0.20708
146 4813 0.22101
146 4906 0.21009
146 5025 0.2806
147 233 0.20672
147 317 0.21979
147 459 0.21287
147 534 0.20991
147 673 0.23089
147 766 0.22407
147 775 0.24237
147 795 0.2279
147 1234 0.23758
147 1300 0.25723
147 1404 0.22068
147 1514 0.21369
147 1518 0.2277
147 1555 0.28139
147 1794 0.22188
147 1823 0.21846
147 2075 0.27478
147 2077 0.23692
147 2308 0.3302
147 2625 0.21327
147 2748 0.20799
147 2989 0.21115
147 3085 0.21748
147 3110 0.26389
147 3304 0.24137
147 3512 0.22012
147 3794 0.30581
147 3815 0.22785
147 3851 0.23379
147 4180 0.20664
147 4249 0.22409
147 4250 0.23195
147 4257 0.20685
147 4262 0.23679
147 4275 0.27845
147 4524 0.21718
147 4529 0.24128
147 4579 0.20505
147 4682 0.20787
147 4695 0.23965
147 4732 0.22685
148 287 0.20659
148 387 0.22483
148 1166 0.20969
148 1420 0.22113
148 2029 0.21366
148 2135 0.214
148 2222 0.21059
148 2327 0.2143
148 2382 0.20828
148 2451 0.29406
148 2456 0.21712
148 2562 0.24844
148 2682 0.29696
148 2862 0.26767
148 3019 0.2288
148 3097 0.24259
148 3266 0.23795
148 3646 0.26405
148 3923 0.21097
148 3982 0.20906
148 4092 0.22184
148 4200 0.20836
148 4257 0.23164
148 4468 0.22588
148 4484 0.21939
148 4782 0.22722
148 4950 0.27078
149 376 0.24494
149 488 0.22965
149 565 0.22394
149 1047 0.29371
149 1647 0.21651
149 1900 0.20623
149 2344 0.26839
149 2573 0.22749
149 2837 0.25758
149 3183 0.21071
149 3241 0.20818
149 3847 0.21601
149 4139 0.23361
149 4593 0.20554
149 4990 0.23063
150 2817 0.21452
150 3281 0.21858
150 3303 0.20898
150 3637 0.25809
150 4127 0.22703
150 5066 0.22187
150 5071 0.20797
151 411 0.22106
151 412 0.23122
151 769 0.20728
151 903 0.20713
151 1039 0.22514
151 1331 0.22445
151 1534 0.25889
151 1850 0.24906
151 1987 0.24123
151 2037 0.20518
151 2103 0.2339
151 2188 0.22299
151 2537 0.21532
151 2729 0.20892
151 3010 0.23188
151 3041 0.26346
151 3194 0.23017
151 3339 0.20838
151 3679 0.2459
151 3839 0.21493
151 4127 0.2705
151 4476 0.20639
151 4881 0.29217
151 4917 0.21253
151 4918 0.22145
151 5063 0.22363
151 5077 0.20915
152 304 0.2483
152 998 0.23538
152 1316 0.27533
152 1673 0.22304
152 1862 0.30422
152 2000 0.23101
152 2154 0.23088
152 2155 0.20976
152 2298 0.24353
152 2316 0.22944
152 2526 0.25746
152 2838 0.2689
152 2839 0.22608
152 2864 0.20514
152 3042 0.21135
152 3170 0.22832
152 3203 0.25113
152 3839 0.25331
152 3938 0.2763
152 4226 0.21286
152 4409 0.22214
152 4429 0.22406
152 4915 0.20967
152 5077 0.23427
153 807 0.20845
153 824 0.20944
153 848 0.2494
153 865 0.29499
153 1404 0.22719
153 1622 0.25355
153 1673 0.23171
153 1846 0.2328
153 1862 0.20881
153 1874 0.29821
153 2194 0.23167
153 2195 0.21525
153 2541 0.20652
153 2772 0.2215
153 2827 0.22011
153 2838 0.23889
153 2854 0.22357
153 2880 0.21539
153 2958 0.20761
153 3027 0.23883
153 3070 0.22002
153 3170 0.23265
153 3185 0.22829
153 3341 0.21617
153 3463 0.20479
153 3907 0.25243
153 4024 0.28095
153 4132 0.25435
153 4409 0.27823
153 4570 0.21736
153 4782 0.22973
154 288 0.21594
154 369 0.25154
154 621 0.21729
154 627 0.21508
154 657 0.21409
154 801 0.20837
154 807 0.22742
154 808 0.22943
154 824 0.24576
154 839 0.2318
154 848 0.20993
154 852 0.24469
154 877 0.24517
154 899 0.21874
154 1142 0.25481
154 1159 0.21138
154 1299 0.20859
154 1404 0.28105
154 1430 0.21124
154 1433 0.21931
154 1509 0.23437
154 1582 0.23885
154 1587 0.24968
154 1674 0.21894
154 1845 0.2306
154 1846 0.30079
154 1849 0.22281
154 1861 0.23992
154 1987 0.23378
154 1988 0.21857
154 2102 0.23055
154 2105 0.22069
154 2123 0.24827
154 2142 0.25737
154 2155 0.28795
154 2190 0.22407
154 2225 0.20542
154 2407 0.21694
154 2427 0.21692
154 2454 0.24781
154 2495 0.21095
154 2827 0.20712
154 2854 0.2293
154 3010 0.20694
154 3027 0.2164
154 3123 0.23334
154 3133 0.23521
154 3185 0.27532
154 3341 0.21948
154 3354 0.20815
154 3364 0.21685
154 3396 0.21732
154 3405 0.22176
154 3406 0.27392
154 3447 0.20522
154 3448 0.23622
154 3573 0.21248
154 3597 0.23372
154 3662 0.21473
154 3844 0.22671
154 4005 0.20711
154 4015 0.21049
154 4092 0.22824
154 4307 0.2363
154 4409 0.24414
154 4557 0.2073
154 4629 0.23839
154 4657 0.22614
154 4908 0.22664
155 182 0.21976
155 205 0.21766
155 227 0.20651
155 369 0.2703
155 375 0.253
155 394 0.3099
155 399 0.25058
155 405 0.22193
155 406 0.2894
155 443 0.23276
155 627 0.21971
155 642 0.28368
155 668 0.2708
155 693 0.20537
155 743 0.21332
155 766 0.21498
155 900 0.28527
155 903 0.22063
155 913 0.24753
155 942 0.21745
155 956 0.26337
155 1142 0.27669
155 1217 0.21299
155 1229 0.21874
155 1404 0.28245
155 1683 0.20661
155 1691 0.24035
155 1831 0.20984
155 1832 0.22557
155 2090 0.21348
155 2410 0.21582
155 2434 0.22997
155 2580 0.23499
155 2769 0.22778
155 3084 0.20669
155 3201 0.30878
155 3421 0.20643
155 3624 0.20467
155 3733 0.2553
155 3734 0.20578
155 3943 0.26145
155 3960 0.23979
155 3961 0.20833
155 3975 0.22235
155 4014 0.20518
155 4092 0.25699
155 4561 0.21084
155 4570 0.23417
155 4866 0.20961
155 5097 0.28819
156 252 0.24239
156 468 0.2131
156 472 0.20496
156 486 0.22082
156 736 0.21579
156 760 0.21669
156 1300 0.2837
156 1509 0.21801
156 1518 0.23542
156 1570 0.25278
156 2043 0.20687
156 2055 0.2547
156 2090 0.23729
156 2319 0.2108
156 2338 0.22295
156 2358 0.27793
156 2625 0.22018
156 2641 0.21033
156 2654 0.22425
156 2676 0.20834
156 2687 0.24579
156 2693 0.20882
156 2694 0.28104
156 2769 0.21045
156 2908 0.21741
156 2996 0.20755
156 3019 0.24602
156 3020 0.22969
156 3070 0.21414
156 4226 0.21802
156 4418 0.2077
156 4479 0.20668
156 4529 0.25683
156 4598 0.22619
156 4800 0.22564
156 4866 0.21013
157 351 0.23978
157 756 0.20705
157 852 0.25122
157 853 0.21363
157 1193 0.23345
157 1217 0.20718
157 1300 0.25829
157 2049 0.21449
157 2090 0.20841
157 3303 0.24891
157 3508 0.26127
157 3529 0.20581
157 3566 0.20765
157 3733 0.20731
157 4036 0.23535
157 4037 0.24253
157 4125 0.20495
157 4250 0.21695
157 4782 0.24006
157 5096 0.22092
158 699 0.24536
158 1125 0.22126
158 1276 0.21469
158 1300 0.20815
158 1822 0.24314
158 2599 0.25077
158 2624 0.23973
158 2924 0.20553
158 2930 0.22544
158 2956 0.22156
158 3052 0.26803
158 3374 0.22626
158 3397 0.22169
158 3500 0.21087
158 3512 0.29162
158 3513 0.24061
158 3726 0.21243
158 4055 0.21216
158 4056 0.20764
158 4334 0.20731
158 4577 0.23059
159 683 0.21861
159 1020 0.22419
159 1025 0.23426
159 1178 0.2199
159 1207 0.20705
159 1209 0.20536
159 1217 0.21083
159 1239 0.22343
159 1311 0.24457
159 1454 0.26165
159 1472 0.2341
159 1693 0.24266
159 1694 0.22335
159 1941 0.20981
159 1953 0.21463
159 1955 0.21342
159 1967 0.2535
159 2077 0.20785
159 2243 0.21069
159 2244 0.21677
159 2262 0.23484
159 2263 0.22039
159 2276 0.26609
159 2277 0.21694
159 2586 0.23243
159 2587 0.20717
159 2588 0.23322
159 2591 0.23344
159 2592 0.26158
159 2599 0.28028
159 2601 0.2477
159 2604 0.21719
159 2608 0.22176
159 2617 0.22714
159 2618 0.2089
159 2938 0.20618
159 2940 0.21236
159 2955 0.23145
159 2958 0.21401
159 2973 0.21466
159 3003 0.20949
159 3052 0.25054
159 3053 0.22246
159 3286 0.2244
159 3289 0.25225
159 3304 0.27616
159 3374 0.22565
159 3500 0.2559
159 3501 0.24596
159 3512 0.21268
159 3526 0.21125
159 3606 0.22235
159 3726 0.20584
159 3733 0.23408
159 3745 0.2475
159 3959 0.21238
159 3973 0.23324
159 3974 0.25351
159 3987 0.23549
159 4056 0.32584
159 4180 0.32176
159 4782 0.21174
160 171 0.21626
160 518 0.20645
160 636 0.22073
160 680 0.21741
160 969 0.2238
160 1217 0.20566
160 1399 0.21204
160 1693 0.22444
160 1822 0.21836
160 1941 0.25199
160 1955 0.26544
160 1967 0.22153
160 2077 0.28994
160 2253 0.27807
160 2255 0.21112
160 2265 0.25756
160 2436 0.22091
160 2459 0.23035
160 2587 0.22854
160 2589 0.25329
160 2599 0.22327
160 2732 0.23062
160 2747 0.24646
160 2748 0.28886
160 2880 0.23376
160 2900 0.20995
160 2908 0.20975
160 2909 0.21363
160 2914 0.21055
160 2916 0.20962
160 3053 0.22863
160 3110 0.21939
160 3148 0.21299
160 3217 0.22374
160 3235 0.21707
160 3274 0.22033
160 3305 0.26913
160 3412 0.22434
160 3446 0.23867
160 3471 0.24797
160 3485 0.24198
160 3546 0.20599
160 3576 0.20488
160 3935 0.22751
160 3987 0.20745
160 4056 0.21923
160 4061 0.23099
160 4068 0.20742
160 4127 0.24153
160 4180 0.30383
160 4257 0.21867
160 4317 0.21514
160 4439 0.21213
160 4749 0.20755
161 376 0.21442
161 723 0.20784
161 843 0.21333
161 1393 0.22345
161 1394 0.22905
161 1572 0.26743
161 2449 0.21379
161 3474 0.21641
161 4344 0.23241
161 4345 0.222
161 4375 0.20513
161 4402 0.23713
161 5056 0.20595
161 5086 0.22326
161 5096 0.21909
161 5097 0.22877
161 5120 0.20553
162 376 0.27666
162 533 0.22924
162 797 0.22487
162 865 0.23125
162 1047 0.30041
162 1100 0.30358
162 1254 0.24891
162 2121 0.23419
162 2133 0.22414
162 2470 0.21582
162 2562 0.21263
162 2573 0.25495
162 2681 0.21403
162 2762 0.21246
162 2837 0.2246
162 2862 0.2655
162 2899 0.23301
162 2965 0.2065
162 3020 0.21685
162 3168 0.21399
162 3225 0.23218
162 3400 0.20482
162 3424 0.24593
162 3847 0.30437
162 3908 0.24738
162 4109 0.2119
162 4129 0.22383
162 4192 0.22844
162 4344 0.30452
162 4503 0.2116
162 4568 0.23294
162 4595 0.20907
162 4725 0.21023
162 4726 0.34221
162 5071 0.25048
162 5096 0.20812
163 707 0.22485
163 777 0.22242
163 1047 0.2443
163 1100 0.23009
163 1345 0.22208
163 2315 0.25719
163 2325 0.2644
163 2364 0.26973
163 2573 0.31724
163 2574 0.21841
163 2695 0.21136
163 2863 0.27893
163 2864 0.32831
163 2895 0.23938
163 3023 0.22081
163 3027 0.20548
163 3201 0.20491
163 3238 0.24119
163 3475 0.29654
163 3839 0.21747
163 4127 0.23696
163 4212 0.22285
163 4384 0.22304
163 4864 0.2097
163 4872 0.20742
163 4892 0.20572
163 4909 0.20823
163 5071 0.22828
163 5077 0.20597
163 5143 0.22508
164 233 0.27359
164 235 0.22709
164 273 0.24429
164 406 0.2169
164 413 0.2124
164 467 0.20914
164 518 0.25395
164 642 0.21081
164 652 0.2926
164 653 0.35233
164 707 0.20606
164 932 0.211
164 986 0.23632
164 1140 0.22126
164 1192 0.23615
164 1345 0.2458
164 1381 0.25187
164 1421 0.20879
164 1591 0.22875
164 1680 0.28773
164 1724 0.21904
164 1793 0.21832
164 1909 0.23709
164 1913 0.22089
164 1916 0.27263
164 1987 0.24894
164 2018 0.28223
164 2037 0.21284
164 2053 0.30183
164 2155 0.23821
164 2194 0.22651
164 2198 0.24242
164 2216 0.22423
164 2223 0.20729
164 2280 0.26895
164 2314 0.25136
164 2315 0.21208
164 2406 0.24932
164 2459 0.20708
164 2515 0.27292
164 2516 0.23202
164 2534 0.29118
164 2535 0.25519
164 2537 0.24316
164 2540 0.24563
164 2541 0.26312
164 2544 0.21137
164 2545 0.22409
164 2551 0.24609
164 2554 0.2081
164 2563 0.26411
164 2573 0.34037
164 2574 0.27079
164 2634 0.22028
164 2661 0.24902
164 2729 0.24413
164 2759 0.29018
164 2817 0.20936
164 2849 0.24382
164 2858 0.20923
164 2859 0.22087
164 2860 0.23828
164 2863 0.34961
164 2864 0.30648
164 2865 0.27083
164 2873 0.24651
164 2881 0.21878
164 2882 0.22889
164 2883 0.21795
164 2886 0.22669
164 2889 0.27862
164 2893 0.23974
164 2899 0.26989
164 2900 0.27672
164 2906 0.20929
164 2933 0.24277
164 3012 0.2096
164 3026 0.25574
164 3042 0.21027
164 3113 0.28776
164 3200 0.23884
164 3201 0.27508
164 3203 0.23483
164 3206 0.2951
164 3208 0.23865
164 3210 0.22208
164 3214 0.22781
164 3232 0.33493
164 3238 0.21687
164 3431 0.20501
164 3448 0.22602
164 3625 0.2167
164 3704 0.2131
164 3705 0.23385
164 3707 0.21887
164 3709 0.21856
164 3933 0.21939
164 3938 0.24193
164 4011 0.22193
164 4068 0.2518
164 4076 0.29373
164 4121 0.32858
164 4122 0.23841
164 4126 0.21543
164 4127 0.31533
164 4139 0.22751
164 4144 0.22182
164 4226 0.22082
164 4300 0.20732
164 4351 0.21509
164 4410 0.26109
164 4417 0.23168
164 4484 0.22405
164 4485 0.27453
164 4486 0.25817
164 4501 0.23597
164 4603 0.20888
164 4613 0.22159
164 4614 0.20855
164 4623 0.26181
164 4624 0.23042
164 4625 0.23816
164 4642 0.23563
164 4643 0.33999
164 4690 0.21096
164 4720 0.23942
164 4860 0.25454
164 4865 0.21962
164 4866 0.25315
164 4867 0.28263
164 4872 0.24229
164 4873 0.21362
164 4881 0.31386
164 4891 0.211
164 4909 0.29671
164 5055 0.20734
164 5060 0.20499
164 5141 0.24726
165 473 0.2361
165 1047 0.2727
165 1317 0.25671
165 1345 0.212
165 1803 0.22812
165 1862 0.23432
165 2051 0.27553
165 2087 0.24448
165 2175 0.21987
165 2422 0.23197
165 2494 0.28693
165 2729 0.22801
165 2743 0.20789
165 2744 0.21171
165 2759 0.23877
165 3027 0.24791
165 3115 0.27133
165 3170 0.21489
165 3362 0.22914
165 3401 0.21136
165 3452 0.26658
165 3632 0.22095
165 3666 0.21191
165 3705 0.23207
165 3816 0.2366
165 3832 0.23001
165 3907 0.20631
165 4015 0.23582
165 4127 0.20493
165 4132 0.28373
165 4225 0.22378
165 4226 0.23454
165 4236 0.20608
165 4237 0.26944
165 4366 0.22386
165 4409 0.30263
165 4410 0.23606
165 4485 0.24064
165 4739 0.22652
165 4818 0.2455
165 4916 0.25085
166 2146 0.21446
166 2494 0.24173
166 4916 0.23411
167 274 0.21733
167 506 0.25056
167 580 0.26096
167 621 0.20479
167 627 0.27666
167 642 0.20621
167 657 0.27252
167 824 0.21544
167 899 0.22789
167 959 0.24322
167 973 0.25319
167 1004 0.23416
167 1036 0.24056
167 1243 0.26446
167 1379 0.22123
167 1433 0.2274
167 1587 0.24091
167 1707 0.23508
167 1734 0.30736
167 1748 0.24125
167 1749 0.21266
167 1792 0.2399
167 1793 0.22397
167 1841 0.25553
167 1849 0.20946
167 1973 0.20695
167 1987 0.23515
167 1988 0.25778
167 2002 0.2452
167 2054 0.21321
167 2146 0.23696
167 2154 0.27723
167 2298 0.22133
167 2407 0.22282
167 2475 0.23093
167 2608 0.22772
167 2772 0.26086
167 2827 0.24898
167 2943 0.24226
167 2958 0.2529
167 2959 0.22052
167 3053 0.20916
167 3250 0.2094
167 3304 0.22649
167 3390 0.22246
167 3554 0.21383
167 3555 0.24949
167 3660 0.26367
167 4012 0.20774
167 4041 0.23217
167 4241 0.27011
168 204 0.25291
168 264 0.22509
168 580 0.27984
168 621 0.2395
168 622 0.23126
168 627 0.21014
168 877 0.21505
168 1166 0.24537
168 1379 0.21634
168 1419 0.205
168 1793 0.24985
168 1841 0.27406
168 1879 0.22003
168 2425 0.20657
168 2853 0.22034
168 3053 0.30029
168 3070 0.25711
168 3083 0.21832
168 3382 0.24056
168 3625 0.22938
168 3797 0.23145
168 3940 0.21963
168 4053 0.22276
168 4083 0.2348
168 4263 0.22623
168 4600 0.21575
168 4700 0.21874
168 4782 0.2146
168 5055 0.2046
168 5057 0.226
169 550 0.21939
169 828 0.30908
169 961 0.25104
169 974 0.23875
169 1026 0.24105
169 1036 0.25667
169 1054 0.24496
169 1143 0.26996
169 1217 0.21733
169 1266 0.23914
169 1304 0.22883
169 1317 0.24352
169 1428 0.23217
169 1461 0.2177
169 1556 0.20735
169 1626 0.20902
169 1756 0.2053
169 1803 0.22044
169 1841 0.25202
169 1849 0.29367
169 1961 0.20847
169 2013 0.21837
169 2073 0.21191
169 2702 0.2518
169 2928 0.24368
169 2941 0.21802
169 3054 0.23136
169 3058 0.21214
169 3082 0.22045
169 3093 0.21509
169 3290 0.20635
169 3298 0.21088
169 3352 0.23829
169 3500 0.23915
169 3530 0.20461
169 3726 0.21517
169 3826 0.20582
169 3832 0.22992
169 3951 0.25872
169 4136 0.21759
169 4180 0.22355
169 4183 0.21392
169 4223 0.20947
169 4274 0.22781
169 4481 0.23874
169 4482 0.22967
169 4571 0.21381
169 4700 0.27635
169 4782 0.30887
169 4891 0.21891
169 4939 0.20964
170 502 0.21032
170 1330 0.24973
170 1841 0.23168
170 1849 0.27446
170 2413 0.20755
170 3019 0.22362
170 4062 0.2225
170 4807 0.24428
170 5130 0.20997
171 529 0.24946
171 548 0.23524
171 789 0.27211
171 1059 0.23556
171 1407 0.20936
171 3853 0.26992
171 4551 0.25478
171 4565 0.21765
171 4798 0.21059
172 2401 0.22266
172 3933 0.21263
172 4045 0.24834
172 4083 0.20649
173 2495 0.23849
173 2784 0.21523
173 3052 0.25008
173 3053 0.25133
173 3125 0.25246
173 3385 0.21338
173 3529 0.21283
173 3573 0.22796
173 3818 0.214
173 4192 0.20598
174 255 0.20804
174 736 0.25485
174 744 0.21748
174 1100 0.24227
174 1108 0.22559
174 1572 0.21262
174 1832 0.22914
174 2064 0.30666
174 2090 0.27109
174 2115 0.23508
174 2154 0.22859
174 2213 0.21939
174 2449 0.2147
174 2536 0.34008
174 2560 0.22376
174 2562 0.2294
174 2572 0.20684
174 2749 0.21917
174 2750 0.20553
174 2862 0.23397
174 2881 0.23059
174 2894 0.21341
174 3207 0.25162
174 3208 0.29124
174 3220 0.20557
174 3240 0.24782
174 3395 0.29437
174 3426 0.2219
174 3482 0.21886
174 3486 0.24017
174 3711 0.21264
174 4118 0.21006
174 4373 0.25524
174 4393 0.21876
174 4394 0.20552
174 4514 0.23442
174 4703 0.22459
174 5086 0.25714
175 188 0.27706
175 376 0.24898
175 377 0.25158
175 533 0.21574
175 545 0.20688
175 830 0.22191
175 862 0.26218
175 1097 0.25176
175 1100 0.29618
175 1328 0.22112
175 1774 0.26255
175 1838 0.23617
175 1905 0.22552
175 2128 0.22999
175 2133 0.21415
175 2135 0.21971
175 2222 0.22803
175 2223 0.26205
175 2550 0.22841
175 2573 0.32368
175 2574 0.2441
175 2682 0.24353
175 2711 0.21524
175 2864 0.25462
175 2889 0.23798
175 2899 0.23855
175 3100 0.27448
175 3141 0.26916
175 3428 0.20874
175 3431 0.27753
175 3440 0.22444
175 3475 0.32671
175 3476 0.21326
175 3577 0.21759
175 3793 0.21621
175 4272 0.28755
175 4335 0.22288
175 4514 0.23416
175 4863 0.21296
175 4864 0.20624
175 4909 0.20998
175 4919 0.22483
175 5066 0.22482
175 5071 0.25621
176 193 0.2183
176 1030 0.26988
176 2187 0.23564
176 2223 0.26501
176 2344 0.20659
176 2537 0.24953
176 2864 0.24199
176 3281 0.24672
176 3468 0.20463
176 4139 0.22869
176 4982 0.21104
177 346 0.21004
177 514 0.21065
177 777 0.23037
177 807 0.24393
177 824 0.20568
177 852 0.21098
177 1030 0.26246
177 1177 0.27548
177 1473 0.2191
177 1545 0.24766
177 1591 0.23287
177 1663 0.24839
177 1674 0.27139
177 1707 0.21185
177 1747 0.20499
177 1795 0.23757
177 1901 0.20963
177 2192 0.2256
177 2216 0.20874
177 2234 0.23125
177 2344 0.25721
177 2353 0.24401
177 2401 0.24176
177 2515 0.3007
177 2526 0.21506
177 2537 0.27429
177 2565 0.23085
177 2566 0.21603
177 2713 0.20994
177 2849 0.20536
177 2854 0.21244
177 2863 0.20749
177 2864 0.25803
177 2866 0.21768
177 3021 0.28565
177 3026 0.21159
177 3027 0.21533
177 3028 0.20702
177 3240 0.21889
177 3484 0.20814
177 3572 0.23934
177 3734 0.24078
177 3853 0.27848
177 4054 0.21788
177 4081 0.25676
177 4139 0.23322
177 4192 0.20559
177 4310 0.21036
177 4386 0.24299
177 4596 0.23317
177 4642 0.20881
177 4643 0.2207
177 4830 0.23795
178 609 0.2106
178 824 0.25016
178 865 0.20882
178 1404 0.22053
178 2516 0.26511
178 2527 0.23533
178 3027 0.23915
178 3353 0.20546
178 3600 0.20838
178 3632 0.22536
178 3733 0.23296
178 3816 0.22295
178 4557 0.22221
178 4583 0.22335
178 4596 0.24726
178 4804 0.22722
178 4818 0.24676
179 801 0.22831
179 1194 0.25016
179 1404 0.27642
179 1433 0.23377
179 1861 0.2271
179 1862 0.30519
179 1988 0.25528
179 2402 0.21743
179 2473 0.21159
179 3632 0.21635
179 3816 0.31323
179 4241 0.21883
179 4361 0.22011
179 4817 0.27767
179 4818 0.22185
180 276 0.2882
180 568 0.22431
180 639 0.20718
180 721 0.22775
180 770 0.21389
180 869 0.24284
180 1012 0.2329
180 1013 0.25697
180 1036 0.21612
180 1154 0.20666
180 1174 0.2201
180 1194 0.23684
180 1317 0.26299
180 1326 0.23064
180 1391 0.22243
180 1433 0.2995
180 1440 0.27322
180 1733 0.22548
180 1734 0.21359
180 1748 0.24542
180 1793 0.22686
180 1988 0.26685
180 2043 0.21339
180 2190 0.22546
180 2278 0.2119
180 2387 0.22013
180 2397 0.31679
180 2425 0.2233
180 2426 0.24031
180 2599 0.20992
180 2616 0.21383
180 2623 0.2104
180 2640 0.22704
180 2972 0.21883
180 2975 0.2329
180 2977 0.2078
180 2995 0.2284
180 3083 0.21251
180 3106 0.21305
180 3117 0.21943
180 3274 0.22671
180 3290 0.21949
180 3382 0.26382
180 3553 0.24691
180 3923 0.25279
180 3924 0.22123
180 3931 0.22158
180 3937 0.24437
180 4162 0.21159
180 4257 0.24563
180 4273 0.23139
180 4274 0.31292
180 4462 0.20553
180 4465 0.20795
180 4655 0.21755
180 4781 0.21842
180 4855 0.2269
180 4925 0.21504
180 5048 0.2104
180 5090 0.21159
181 351 0.31488
181 541 0.32579
181 770 0.22942
181 824 0.21642
181 838 0.24619
181 1509 0.21943
181 2397 0.31576
181 3053 0.21096
181 3106 0.21533
181 3117 0.21896
181 3203 0.21896
181 3616 0.24662
181 3651 0.24352
181 3718 0.2171
181 4273 0.26787
181 4534 0.23792
181 4573 0.21458
181 4764 0.21918
181 4847 0.22947
181 5047 0.24178
181 5054 0.22338
182 248 0.21151
182 313 0.2277
182 387 0.23086
182 541 0.2086
182 801 0.21462
182 824 0.21874
182 838 0.24357
182 1036 0.20915
182 1413 0.2104
182 1428 0.23184
182 1611 0.22926
182 1643 0.28229
182 2039 0.23465
182 2455 0.22619
182 2776 0.2216
182 3058 0.21152
182 3116 0.26484
182 3642 0.23035
182 4273 0.25241
182 4274 0.24257
182 4312 0.2313
182 4534 0.20644
182 4646 0.22377
182 4792 0.22294
182 4879 0.20498
182 5047 0.20786
182 5056 0.2205
183 838 0.22638
183 5051 0.21773
184 189 0.20514
184 314 0.20646
184 513 0.253
184 613 0.20674
184 963 0.20549
184 1072 0.27163
184 1082 0.21412
184 1717 0.2213
184 2155 0.22045
184 3415 0.25315
184 3853 0.20566
185 2401 0.236
185 3066 0.23279
185 3824 0.23297
185 4192 0.22308
185 4390 0.20801
185 4501 0.22867
185 4938 0.26069
186 566 0.24914
186 2075 0.25519
186 2202 0.20562
186 2494 0.2361
186 2515 0.21855
186 3616 0.20948
186 3632 0.2065
186 3701 0.20716
186 4024 0.22595
186 4139 0.26351
187 1774 0.23754
187 2515 0.21734
188 349 0.2537
188 350 0.23152
188 363 0.21289
188 396 0.23648
188 877 0.27533
188 973 0.2461
188 1243 0.25892
188 1404 0.21392
188 2025 0.23457
188 2052 0.27051
188 2115 0.22736
188 2187 0.22824
188 2201 0.21698
188 2364 0.22346
188 2432 0.2121
188 2445 0.22801
188 2515 0.24593
188 2599 0.23608
188 2634 0.21906
188 2975 0.24473
188 2992 0.22041
188 3019 0.21912
188 3094 0.20607
188 3461 0.23275
188 3573 0.2525
188 3625 0.21735
188 3632 0.25888
188 3817 0.20564
188 3938 0.25529
188 4053 0.23482
188 4550 0.25433
188 4551 0.25321
188 4571 0.30673
188 4678 0.22466
188 4804 0.20859
188 5175 0.20643
189 1040 0.23161
189 1404 0.22897
189 1555 0.20707
189 1731 0.26994
189 1732 0.2252
189 1846 0.23055
189 1918 0.24551
189 1971 0.22358
189 2155 0.21181
189 2181 0.21977
189 2201 0.23955
189 2280 0.21402
189 2297 0.2203
189 2578 0.21845
189 2965 0.20845
189 2992 0.22399
189 3304 0.25705
189 3537 0.2211
189 3553 0.21824
189 3554 0.20991
189 3632 0.2639
189 3817 0.25305
189 3975 0.23133
189 4025 0.27713
189 4141 0.21566
189 4571 0.25681
190 1824 0.2304
190 1846 0.22367
190 2218 0.25613
190 2681 0.20717
190 4409 0.22363
190 4519 0.20902
191 770 0.23497
191 2764 0.2529
191 2981 0.20525
191 3066 0.22378
192 465 0.22976
192 565 0.21932
192 566 0.2299
192 770 0.28825
192 2283 0.21448
192 3066 0.24512
192 3385 0.23583
192 5009 0.20734
193 350 0.22351
193 359 0.21153
193 432 0.20733
193 514 0.2264
193 565 0.22542
193 829 0.2307
193 951 0.21083
193 1178 0.21941
193 1329 0.21602
193 1348 0.21171
193 2047 0.22516
193 2573 0.29177
193 2694 0.21511
193 2921 0.21366
193 3415 0.24147
193 4285 0.22521
193 4800 0.23911
194 407 0.23166
194 513 0.2692
194 525 0.22408
194 565 0.24783
194 644 0.21924
194 838 0.25645
194 1032 0.20789
194 1072 0.20931
194 1156 0.29881
194 1224 0.20746
194 1311 0.20566
194 1621 0.2403
194 1898 0.26509
194 2057 0.2074
194 2515 0.22016
194 2731 0.22228
194 3110 0.23336
194 3415 0.27365
194 3853 0.27292
194 4812 0.2077
194 4828 0.20744
194 5057 0.24864
195 363 0.20717
195 563 0.21525
195 1747 0.20931
195 1807 0.22732
195 1824 0.22984
195 1846 0.23627
195 2000 0.21367
195 2052 0.24691
195 2115 0.21091
195 2470 0.23786
195 2838 0.24396
195 2941 0.21995
195 2942 0.20918
195 3009 0.2216
195 3070 0.27566
195 3304 0.21747
195 3542 0.2228
195 3826 0.22454
195 3844 0.25596
195 4024 0.21004
195 4025 0.25707
195 4628 0.23033
195 4799 0.27545
196 823 0.22951
196 836 0.21434
196 1732 0.20727
196 1807 0.2359
196 1846 0.24058
196 2033 0.22659
196 2187 0.20698
196 2227 0.21972
196 2409 0.21564
196 2919 0.20956
196 3015 0.21035
196 3019 0.22878
196 3070 0.34178
196 3554 0.23373
196 3666 0.24869
196 3906 0.23615
196 4570 0.28045
196 4571 0.26191
196 5119 0.20752
197 566 0.23704
197 629 0.28791
197 1765 0.25345
197 1814 0.21946
197 1921 0.24857
197 2201 0.21088
197 3053 0.22937
197 3513 0.24319
198 848 0.21578
198 1189 0.2389
198 1462 0.21913
198 2695 0.21383
198 4273 0.22379
199 825 0.20492
199 838 0.21454
199 1189 0.22767
199 1433 0.23644
199 1535 0.24997
199 1769 0.21476
199 1846 0.21695
199 1880 0.209
199 2034 0.21093
199 2495 0.23346
199 2694 0.20657
199 3070 0.23895
199 3411 0.21362
199 4657 0.25085
199 4814 0.21475
199 4928 0.20878
200 449 0.20591
200 1217 0.27119
200 1404 0.22546
200 1502 0.23356
200 2075 0.21032
200 2694 0.21463
200 3070 0.20874
200 4534 0.21287
200 4695 0.22134
200 4928 0.2417
201 212 0.20807
201 436 0.22388
201 449 0.2555
201 565 0.24628
201 1298 0.2226
201 1513 0.20721
201 2154 0.21196
201 3019 0.21443
201 3415 0.23328
201 3806 0.27811
201 3817 0.20962
201 3825 0.22779
201 3826 0.20664
201 4022 0.2295
201 4557 0.25643
201 4787 0.23762
201 4815 0.23467
202 213 0.2053
202 219 0.21297
202 339 0.26902
202 378 0.21924
202 411 0.21507
202 436 0.23093
202 551 0.21058
202 565 0.25417
202 644 0.25216
202 686 0.23059
202 701 0.26545
202 702 0.20995
202 838 0.22134
202 1262 0.23319
202 1363 0.23514
202 1404 0.25888
202 1514 0.21485
202 1643 0.22899
202 1678 0.21263
202 1889 0.27778
202 1914 0.21348
202 2029 0.25067
202 2154 0.227
202 2155 0.21749
202 2309 0.23762
202 2379 0.23319
202 2380 0.21453
202 2402 0.23549
202 2485 0.23038
202 2689 0.22603
202 3334 0.23331
202 3433 0.22363
202 3451 0.21178
202 3583 0.20966
202 3906 0.20789
202 4556 0.23094
202 4557 0.26806
202 4787 0.25652
202 4813 0.28421
203 208 0.21957
203 566 0.23104
203 682 0.20627
203 1092 0.29981
203 1165 0.29551
203 1917 0.26734
203 2201 0.24285
203 2206 0.23058
203 2548 0.25007
203 2695 0.20909
203 2759 0.2071
203 3013 0.22385
203 3235 0.22206
203 3240 0.26447
203 3241 0.2174
203 3616 0.20523
203 3701 0.29412
203 3912 0.23719
203 4300 0.21642
203 4409 0.32081
203 4410 0.20809
203 4655 0.21153
203 4720 0.2052
203 4724 0.21264
203 4791 0.21252
203 4799 0.23466
203 4876 0.21376
203 4882 0.24894
203 4891 0.26269
203 4915 0.21801
204 347 0.2533
204 576 0.23563
204 682 0.2131
204 683 0.22514
204 711 0.22029
204 823 0.21377
204 1155 0.24736
204 1165 0.21935
204 1433 0.2892
204 1677 0.23702
204 1900 0.23745
204 1920 0.22163
204 2196 0.25219
204 2408 0.21453
204 2462 0.23596
204 2585 0.21655
204 2598 0.22569
204 2760 0.23242
204 3200 0.21195
204 3201 0.24011
204 3411 0.23911
204 3715 0.21819
204 3733 0.25775
204 3908 0.25247
204 3960 0.24088
204 3974 0.22692
204 4409 0.36667
204 4410 0.27523
204 4416 0.26417
204 4657 0.32878
204 4658 0.27463
204 4853 0.24734
204 4872 0.25555
204 4931 0.20632
204 4940 0.23993
205 219 0.29528
205 268 0.21405
205 465 0.25096
205 496 0.21995
205 646 0.24098
205 752 0.21099
205 808 0.24704
205 900 0.22175
205 918 0.23921
205 1155 0.21086
205 1188 0.25502
205 1189 0.21318
205 1237 0.20992
205 1283 0.22528
205 1399 0.23644
205 1404 0.24742
205 1433 0.24015
205 1459 0.22361
205 1525 0.24451
205 1537 0.25424
205 1677 0.26979
205 1683 0.22521
205 1717 0.20838
205 1771 0.20545
205 1785 0.25338
205 1846 0.24714
205 1862 0.23681
205 1913 0.25481
205 1919 0.31505
205 1920 0.24803
205 1923 0.27407
205 1987 0.20834
205 2112 0.2053
205 2146 0.24079
205 2155 0.20519
205 2175 0.21594
205 2236 0.22856
205 2239 0.20663
205 2293 0.24753
205 2343 0.22909
205 2362 0.28922
205 2373 0.2351
205 2408 0.25575
205 2412 0.21706
205 2462 0.21095
205 2485 0.23954
205 2494 0.23962
205 2495 0.24045
205 2556 0.23968
205 2588 0.22369
205 2589 0.24171
205 2599 0.22779
205 2703 0.21731
205 2903 0.2313
205 2909 0.24616
205 2911 0.27517
205 2916 0.21345
205 2920 0.22098
205 3037 0.20663
205 3100 0.22318
205 3235 0.21883
205 3240 0.22289
205 3253 0.22426
205 3374 0.23457
205 3560 0.22556
205 3634 0.2254
205 3715 0.2285
205 3859 0.2124
205 3906 0.26029
205 4022 0.27928
205 4066 0.21298
205 4241 0.22352
205 4361 0.20947
205 4677 0.20704
205 4872 0.20642
205 5070 0.2173
206 223 0.20499
206 292 0.20653
206 796 0.22293
206 824 0.27462
206 825 0.22711
206 1188 0.2299
206 1363 0.25506
206 1364 0.27245
206 1459 0.22202
206 1537 0.20613
206 1862 0.27209
206 2146 0.28402
206 2462 0.2077
206 2515 0.2933
206 2933 0.20555
206 3133 0.23418
206 3266 0.21067
206 3282 0.22211
206 3412 0.20856
206 3994 0.22185
206 4061 0.20863
206 4230 0.20586
206 4436 0.21223
206 4451 0.2277
206 4865 0.21215
207 239 0.21664
207 347 0.22639
207 484 0.20773
207 631 0.2784
207 680 0.24652
207 861 0.27287
207 923 0.21237
207 998 0.20613
207 1072 0.29897
207 1165 0.24244
207 1237 0.22894
207 1310 0.22005
207 1333 0.24274
207 1345 0.21402
207 1430 0.26779
207 1454 0.20482
207 1667 0.30792
207 1685 0.24658
207 1909 0.21427
207 1922 0.23358
207 2113 0.22927
207 2175 0.22461
207 2196 0.21613
207 2202 0.23272
207 2236 0.219
207 2237 0.20844
207 2398 0.20483
207 2426 0.26002
207 2462 0.26335
207 2529 0.25689
207 2573 0.21373
207 2734 0.20549
207 2756 0.21036
207 2760 0.3172
207 2766 0.24492
207 2785 0.2148
207 2891 0.21542
207 3100 0.2282
207 3106 0.2492
207 3115 0.21348
207 3125 0.24009
207 3185 0.26113
207 3196 0.25504
207 3200 0.22786
207 3201 0.20739
207 3396 0.23423
207 3422 0.2086
207 3467 0.22775
207 3839 0.24187
207 3908 0.32027
207 3955 0.20575
207 4036 0.21485
207 4144 0.21797
207 4149 0.31647
207 4231 0.21234
207 4325 0.21665
207 4365 0.21689
207 4416 0.22789
207 4437 0.21473
207 4500 0.20461
207 4511 0.20637
207 4712 0.20545
207 4737 0.20887
207 4890 0.21331
207 4927 0.20547
207 4998 0.2081
207 5069 0.20743
207 5070 0.31073
208 219 0.22716
208 268 0.2919
208 431 0.2387
208 432 0.24986
208 472 0.22476
208 525 0.21478
208 627 0.2112
208 630 0.26894
208 680 0.20851
208 681 0.20993
208 697 0.2066
208 741 0.22822
208 742 0.26187
208 743 0.23821
208 752 0.24953
208 861 0.21841
208 937 0.22529
208 978 0.21389
208 999 0.21982
208 1000 0.24269
208 1086 0.24234
208 1188 0.2069
208 1189 0.25596
208 1204 0.27835
208 1205 0.31391
208 1206 0.23298
208 1226 0.24379
208 1310 0.21592
208 1421 0.23241
208 1423 0.21829
208 1430 0.26369
208 1433 0.28524
208 1441 0.23757
208 1448 0.24439
208 1517 0.22029
208 1538 0.27033
208 1667 0.24096
208 1673 0.23319
208 1677 0.25726
208 1680 0.24532
208 1681 0.29991
208 1682 0.33313
208 1684 0.25501
208 1685 0.32953
208 1838 0.21882
208 1896 0.21277
208 1909 0.21367
208 1910 0.21261
208 1913 0.21797
208 1917 0.2933
208 1918 0.23182
208 1920 0.25218
208 1922 0.2215
208 1923 0.22951
208 1996 0.21295
208 2098 0.20916
208 2137 0.21779
208 2138 0.27616
208 2154 0.20904
208 2155 0.20888
208 2194 0.20476
208 2227 0.24796
208 2228 0.22527
208 2236 0.29879
208 2298 0.23712
208 2309 0.22986
208 2334 0.21047
208 2387 0.21779
208 2421 0.21234
208 2429 0.21697
208 2459 0.29394
208 2462 0.3114
208 2507 0.30559
208 2508 0.23567
208 2518 0.29549
208 2525 0.22235
208 2543 0.22358
208 2544 0.22757
208 2548 0.22451
208 2549 0.20909
208 2573 0.27004
208 2577 0.25005
208 2583 0.20578
208 2585 0.27026
208 2624 0.21256
208 2651 0.21195
208 2659 0.21813
208 2726 0.24823
208 2727 0.24776
208 2734 0.26874
208 2735 0.21968
208 2764 0.29521
208 2785 0.21139
208 2824 0.21031
208 2836 0.23578
208 2842 0.2163
208 2870 0.32558
208 2872 0.2737
208 2875 0.30995
208 2881 0.21445
208 2882 0.25284
208 2888 0.24746
208 2891 0.24788
208 2900 0.2101
208 2906 0.20947
208 2920 0.26958
208 2921 0.23928
208 3065 0.21265
208 3100 0.28315
208 3114 0.2229
208 3125 0.25936
208 3142 0.20997
208 3165 0.20712
208 3180 0.20575
208 3184 0.22019
208 3185 0.22021
208 3196 0.22621
208 3200 0.23724
208 3236 0.20481
208 3238 0.2554
208 3253 0.2192
208 3396 0.20562
208 3398 0.21796
208 3420 0.2211
208 3421 0.23554
208 3436 0.28399
208 3467 0.22547
208 3482 0.23659
208 3488 0.22513
208 3496 0.23474
208 3640 0.25958
208 3654 0.21464
208 3660 0.22196
208 3711 0.24889
208 3712 0.22176
208 3714 0.34934
208 3765 0.21481
208 3839 0.21531
208 3908 0.32312
208 3947 0.21315
208 3955 0.22863
208 3957 0.21983
208 3960 0.25826
208 4031 0.2195
208 4129 0.20829
208 4130 0.22352
208 4173 0.20834
208 4211 0.20822
208 4212 0.27272
208 4217 0.24139
208 4225 0.23495
208 4226 0.22939
208 4239 0.23804
208 4385 0.2104
208 4416 0.21998
208 4437 0.25585
208 4438 0.25343
208 4439 0.25536
208 4595 0.22902
208 4662 0.22683
208 4663 0.22005
208 4664 0.2334
208 4678 0.20918
208 4853 0.26016
208 4863 0.21653
208 4871 0.212
208 4925 0.22114
208 5060 0.21482
208 5063 0.25155
208 5064 0.22794
208 5069 0.20645
208 5070 0.35216
208 5167 0.21485
209 283 0.26651
209 501 0.2157
209 513 0.20677
209 662 0.23956
209 835 0.23514
209 1100 0.23169
209 1337 0.27618
209 1348 0.22437
209 1350 0.20914
209 1875 0.30219
209 1881 0.2596
209 2128 0.22279
209 2155 0.26473
209 2166 0.2196
209 2281 0.24008
209 2671 0.21818
209 2687 0.24932
209 2904 0.27883
209 3084 0.26027
209 3463 0.21341
209 3641 0.23104
209 3682 0.24598
209 3734 0.22658
209 3829 0.23205
209 3853 0.21251
209 3959 0.21184
209 4190 0.21362
209 4257 0.29901
209 4312 0.25079
209 4579 0.21411
209 4619 0.20666
209 4628 0.27135
209 4645 0.22268
209 4898 0.20734
209 4940 0.24119
209 4944 0.22597
209 5109 0.20547
210 667 0.2202
210 685 0.23905
210 801 0.28549
210 821 0.21106
210 877 0.23215
210 941 0.3072
210 946 0.22048
210 947 0.2798
210 948 0.29459
210 953 0.23996
210 981 0.20785
210 1147 0.23992
210 1212 0.24117
210 1217 0.2125
210 1220 0.20591
210 1239 0.32622
210 1242 0.26337
210 1253 0.21131
210 1265 0.32309
210 1266 0.20841
210 1364 0.26651
210 1453 0.24386
210 1454 0.25572
210 1456 0.22328
210 1457 0.26074
210 1462 0.26404
210 1487 0.24848
210 1514 0.20983
210 1532 0.23138
210 1545 0.30357
210 1655 0.25927
210 1694 0.27628
210 1696 0.22109
210 1707 0.28268
210 1716 0.22918
210 1733 0.29941
210 1746 0.21628
210 1761 0.25945
210 1778 0.21823
210 1793 0.21098
210 1875 0.2314
210 1881 0.23667
210 1929 0.21436
210 1940 0.21259
210 1941 0.20546
210 1954 0.23248
210 1970 0.22484
210 1972 0.26643
210 1985 0.22792
210 1987 0.20895
210 1988 0.22466
210 2155 0.29066
210 2166 0.22053
210 2243 0.25219
210 2268 0.3189
210 2269 0.23789
210 2270 0.28431
210 2271 0.28951
210 2279 0.2327
210 2280 0.28545
210 2281 0.38993
210 2282 0.28206
210 2294 0.28089
210 2296 0.27866
210 2297 0.24685
210 2340 0.23201
210 2454 0.20732
210 2463 0.22076
210 2464 0.2093
210 2606 0.25262
210 2607 0.23072
210 2618 0.21995
210 2619 0.2188
210 2620 0.35815
210 2621 0.26653
210 2622 0.23715
210 2633 0.22785
210 2634 0.25716
210 2635 0.26199
210 2636 0.2126
210 2687 0.21422
210 2747 0.2513
210 2780 0.22102
210 2940 0.21591
210 2955 0.23019
210 2958 0.24911
210 2959 0.21884
210 2972 0.22964
210 2975 0.22776
210 2976 0.24425
210 3106 0.22244
210 3181 0.20659
210 3247 0.23365
210 3260 0.20618
210 3273 0.20891
210 3287 0.23401
210 3293 0.24141
210 3294 0.22741
210 3302 0.21159
210 3303 0.20913
210 3304 0.21763
210 3305 0.26623
210 3308 0.24284
210 3321 0.21498
210 3339 0.22902
210 3492 0.20999
210 3493 0.2319
210 3508 0.21004
210 3552 0.25559
210 3715 0.23067
210 3721 0.2348
210 3722 0.20659
210 3734 0.25911
210 3736 0.26465
210 3746 0.22168
210 3843 0.21419
210 3959 0.25875
210 3960 0.24496
210 3974 0.23484
210 3996 0.25354
210 4070 0.24553
210 4085 0.21599
210 4109 0.28561
210 4126 0.21856
210 4180 0.20725
210 4190 0.25737
210 4281 0.20727
210 4312 0.26417
210 4513 0.22906
210 4514 0.22614
210 4628 0.28454
210 4637 0.26653
210 4879 0.22067
210 4898 0.21589
210 4944 0.21294
211 833 0.23126
211 946 0.21065
211 949 0.20549
211 953 0.24718
211 955 0.21173
211 957 0.21575
211 967 0.21208
211 969 0.22002
211 981 0.28006
211 1239 0.28312
211 1255 0.22528
211 1265 0.30308
211 1454 0.22529
211 1456 0.23313
211 1462 0.24289
211 1466 0.22865
211 1476 0.2103
211 1498 0.20672
211 1513 0.23324
211 1544 0.2414
211 1694 0.29547
211 1707 0.21084
211 1746 0.21042
211 1749 0.20735
211 1759 0.29104
211 1760 0.28826
211 1761 0.25864
211 1778 0.25269
211 1890 0.22553
211 1932 0.22542
211 1941 0.24918
211 1951 0.23075
211 1952 0.22801
211 1955 0.21503
211 1959 0.24046
211 1960 0.23196
211 1973 0.25883
211 1987 0.24553
211 1988 0.25218
211 2155 0.28447
211 2267 0.21507
211 2268 0.27104
211 2270 0.31069
211 2271 0.24874
211 2280 0.21766
211 2281 0.21915
211 2282 0.28475
211 2294 0.242
211 2296 0.28773
211 2620 0.34487
211 2621 0.2593
211 2622 0.22553
211 2623 0.2167
211 2635 0.21152
211 2657 0.21532
211 2747 0.25219
211 2888 0.21958
211 2941 0.2226
211 2945 0.21722
211 2954 0.26125
211 2955 0.22662
211 2958 0.29419
211 2959 0.22893
211 2960 0.25757
211 2961 0.2233
211 2966 0.20968
211 2972 0.22569
211 2976 0.22722
211 3272 0.21235
211 3293 0.26603
211 3294 0.21225
211 3304 0.21877
211 3321 0.23301
211 3341 0.21423
211 3552 0.30539
211 3554 0.21827
211 3580 0.25581
211 3771 0.2183
211 3959 0.22226
211 4007 0.22433
211 4109 0.24438
211 4190 0.24884
211 4513 0.26423
211 4514 0.24146
212 314 0.27134
212 394 0.21239
212 406 0.22776
212 450 0.20778
212 525 0.21937
212 609 0.21302
212 618 0.21224
212 807 0.30342
212 822 0.23418
212 869 0.21806
212 1012 0.207
212 1287 0.2473
212 1363 0.24632
212 1550 0.25197
212 1582 0.27929
212 1648 0.20563
212 1836 0.22611
212 1841 0.24359
212 1849 0.24434
212 1886 0.24569
212 2154 0.21513
212 2243 0.21062
212 3089 0.30785
212 3361 0.21859
212 3400 0.28399
212 3405 0.21449
212 3406 0.26134
212 3816 0.22854
212 3843 0.27341
212 3844 0.24355
212 3996 0.22014
212 4043 0.2275
212 4295 0.22081
212 4312 0.21874
212 4409 0.26237
212 4514 0.28715
212 4530 0.30645
212 5160 0.20879
213 812 0.2068
213 838 0.2631
213 869 0.22655
213 1092 0.2326
213 1100 0.20584
213 1582 0.21437
213 2839 0.20664
213 3682 0.22079
214 545 0.20764
214 621 0.22554
214 629 0.21905
214 812 0.25111
214 836 0.2111
214 869 0.21894
214 1299 0.22749
214 1454 0.20637
214 1748 0.24642
214 1832 0.20956
214 1954 0.27258
214 2029 0.22348
214 2394 0.23954
214 3175 0.21054
214 3247 0.21188
214 3341 0.20719
214 4109 0.32082
214 4573 0.21328
214 4628 0.20991
214 4629 0.2418
214 4814 0.21057
214 4838 0.21536
214 5054 0.24176
214 5090 0.21537
215 339 0.24589
215 386 0.23088
215 507 0.20833
215 667 0.20957
215 673 0.21405
215 759 0.21824
215 812 0.23732
215 824 0.25152
215 941 0.20703
215 944 0.24782
215 946 0.20699
215 955 0.26986
215 957 0.2058
215 962 0.23362
215 969 0.21887
215 1046 0.27181
215 1181 0.21004
215 1212 0.22067
215 1215 0.20837
215 1235 0.23229
215 1241 0.22867
215 1454 0.24435
215 1461 0.21739
215 1462 0.28131
215 1539 0.20875
215 1954 0.21365
215 2029 0.23529
215 2050 0.20852
215 2093 0.25969
215 2138 0.22011
215 2243 0.2094
215 2296 0.2221
215 2485 0.23393
215 2514 0.22344
215 2518 0.2073
215 2524 0.20659
215 2601 0.20776
215 2620 0.21978
215 2621 0.211
215 2848 0.21263
215 2915 0.207
215 2941 0.22901
215 2958 0.24377
215 3321 0.25298
215 3463 0.25434
215 3523 0.25976
215 3551 0.25751
215 3733 0.22732
215 3734 0.24818
215 3959 0.22775
215 4109 0.30563
215 4159 0.2209
215 4628 0.21353
215 4636 0.20597
215 4905 0.22266
215 5090 0.29903
215 5101 0.20501
215 5176 0.23723
215 5180 0.21548
216 900 0.21752
216 974 0.23003
216 999 0.20967
216 1000 0.20601
216 1161 0.21155
216 1280 0.23626
216 1391 0.20825
216 1682 0.25428
216 2155 0.24792
216 2636 0.215
216 2655 0.21045
216 3928 0.2095
216 4109 0.20465
216 4119 0.23806
216 4120 0.24266
216 4628 0.22252
217 1832 0.2245
217 2021 0.22359
217 2394 0.20629
217 2505 0.29703
217 2527 0.28412
218 619 0.22337
218 809 0.23556
218 1637 0.2225
218 1887 0.22137
218 2082 0.21039
218 2121 0.23608
218 2201 0.23649
218 2214 0.26848
218 2527 0.25879
218 2540 0.20919
218 2546 0.23736
218 2582 0.21533
218 3173 0.21183
218 3180 0.23318
218 3214 0.20978
218 3483 0.26411
218 3624 0.21606
218 4030 0.24016
218 4514 0.24884
218 5175 0.2099
219 246 0.21183
219 283 0.22689
219 406 0.22214
219 433 0.20585
219 626 0.22024
219 638 0.23804
219 647 0.22674
219 648 0.22311
219 705 0.21859
219 721 0.2047
219 722 0.20566
219 777 0.22266
219 828 0.21077
219 1073 0.20699
219 1311 0.24502
219 1314 0.24244
219 1348 0.2268
219 1583 0.20492
219 3265 0.2272
219 3281 0.23331
219 3640 0.21722
219 3816 0.20536
219 4209 0.21184
219 4464 0.22883
219 4637 0.23496
219 4688 0.21075
219 4724 0.25194
219 4849 0.24434
219 4865 0.24711
219 4866 0.2136
219 4911 0.23722
219 5044 0.21121
219 5056 0.25666
219 5057 0.27159
219 5066 0.20685
220 372 0.24915
220 383 0.21857
220 406 0.26725
220 432 0.22589
220 433 0.23995
220 447 0.21961
220 801 0.20656
220 807 0.20475
220 836 0.21759
220 1348 0.33431
220 1582 0.20956
220 2028 0.22931
220 2347 0.25469
220 2693 0.22596
220 3019 0.22214
220 3396 0.23007
220 3400 0.21402
220 3763 0.25848
220 3996 0.2057
220 4031 0.26853
220 4051 0.22269
220 4402 0.27439
220 4530 0.23482
220 4631 0.22016
220 4698 0.22635
220 4850 0.20703
220 4864 0.25666
220 4865 0.28306
220 5044 0.22338
220 5046 0.20535
220 5057 0.26148
221 375 0.23759
221 545 0.22275
221 565 0.21321
221 812 0.2774
221 836 0.22822
221 850 0.2249
221 861 0.20841
221 869 0.2123
221 1092 0.20744
221 1550 0.25028
221 2841 0.23637
221 3240 0.21819
221 4051 0.21317
221 4530 0.234
221 4557 0.22321
222 433 0.24523
222 592 0.23102
222 715 0.22218
222 790 0.20573
222 795 0.2101
222 807 0.22661
222 846 0.28849
222 861 0.23358
222 869 0.22615
222 877 0.20828
222 1032 0.22957
222 1310 0.20882
222 1363 0.21476
222 1608 0.20578
222 1622 0.25755
222 1643 0.22051
222 1846 0.24794
222 1986 0.20897
222 2126 0.2273
222 2295 0.22768
222 2401 0.23917
222 2518 0.2187
222 2621 0.26462
222 2800 0.26819
222 2829 0.22272
222 3008 0.23079
222 3030 0.20499
222 3183 0.26019
222 3463 0.25176
222 4180 0.22538
222 4312 0.22816
222 4552 0.22192
222 4782 0.22745
223 333 0.23258
223 339 0.22352
223 513 0.21878
223 542 0.22534
223 586 0.23959
223 616 0.23768
223 736 0.20479
223 770 0.23731
223 790 0.22722
223 869 0.23227
223 1293 0.2477
223 1300 0.23816
223 1336 0.23885
223 1462 0.22814
223 1478 0.23481
223 1533 0.2285
223 1552 0.28861
223 1553 0.22292
223 1678 0.21384
223 1684 0.22047
223 1717 0.23778
223 1729 0.24491
223 1748 0.20539
223 1846 0.21385
223 1874 0.26862
223 1882 0.20903
223 1923 0.23182
223 2013 0.22277
223 2050 0.21486
223 2131 0.21694
223 2166 0.23181
223 2397 0.22522
223 2485 0.2491
223 2494 0.23952
223 2495 0.20592
223 2573 0.21042
223 2774 0.21618
223 2911 0.24177
223 3109 0.20772
223 3119 0.21273
223 3190 0.21862
223 3240 0.26163
223 3241 0.22438
223 3272 0.24647
223 3288 0.20814
223 3447 0.28719
223 3455 0.21287
223 3486 0.24122
223 3576 0.21361
223 3660 0.21392
223 3733 0.20791
223 3745 0.23837
223 3794 0.20543
223 3933 0.22241
223 3943 0.2428
223 3959 0.24407
223 3993 0.20685
223 4006 0.30498
223 4016 0.21062
223 4053 0.2076
223 4066 0.23527
223 4091 0.21945
223 4109 0.26094
223 4130 0.24306
223 4282 0.21862
223 4312 0.24266
223 4430 0.20584
223 4455 0.22627
223 4457 0.29112
223 4537 0.20709
223 4550 0.23799
223 4556 0.26179
223 4787 0.21462
223 4928 0.2466
223 4976 0.25259
223 5090 0.21813
224 884 0.20597
224 1038 0.22715
224 1046 0.20546
224 1308 0.20793
224 1322 0.23231
224 1336 0.23547
224 1987 0.25837
224 2840 0.21496
224 3041 0.23888
224 3701 0.25076
225 226 0.21037
225 469 0.23028
225 532 0.22094
225 961 0.21314
225 975 0.26752
225 1539 0.22159
225 1569 0.2172
225 1643 0.25606
225 1911 0.21417
225 2050 0.20901
225 2194 0.24684
225 2223 0.2256
225 2401 0.22608
225 2580 0.20786
225 2682 0.25318
225 2735 0.20478
225 3058 0.2302
225 3616 0.20972
225 3905 0.21337
225 4022 0.20871
225 4137 0.20544
226 431 0.25032
226 809 0.22967
226 1020 0.20811
226 1028 0.22931
226 1157 0.22218
226 1677 0.20834
226 2021 0.21472
226 2121 0.25927
226 2191 0.20709
226 2194 0.20939
226 2195 0.22244
226 2204 0.22252
226 2223 0.21007
226 2231 0.20778
226 2494 0.23257
226 2527 0.21439
226 2540 0.21319
226 2543 0.24485
226 2548 0.20785
226 2549 0.25296
226 2562 0.26557
226 2576 0.20952
226 2579 0.24119
226 2580 0.24488
226 2582 0.27499
226 2583 0.26905
226 2584 0.26074
226 2585 0.36631
226 2710 0.20791
226 2718 0.21656
226 2735 0.26072
226 2775 0.22948
226 2785 0.20616
226 2816 0.23101
226 2823 0.25504
226 2848 0.24071
226 2873 0.27696
226 2875 0.23874
226 2886 0.2516
226 2888 0.24152
226 2902 0.2401
226 2908 0.27244
226 2911 0.29852
226 3164 0.26063
226 3172 0.26386
226 3173 0.23719
226 3180 0.22267
226 3181 0.21334
226 3206 0.21516
226 3210 0.20828
226 3235 0.25668
226 3483 0.35203
226 3548 0.20778
226 3694 0.22128
226 3709 0.21517
226 4150 0.22517
226 4372 0.21787
226 4595 0.22845
226 4726 0.21636
226 4900 0.21688
226 4924 0.29154
226 4936 0.22031
226 5086 0.21934
227 268 0.2389
227 284 0.21725
227 339 0.21148
227 1581 0.22258
227 1854 0.2328
227 1862 0.21907
227 2090 0.20654
227 2158 0.2079
227 2231 0.20776
227 2381 0.21924
227 2535 0.22439
227 2738 0.21429
227 2765 0.21127
227 2848 0.21925
227 2875 0.26669
227 2887 0.20832
227 2921 0.22616
227 3181 0.20598
227 3213 0.25543
227 3235 0.21695
227 3398 0.21394
227 3472 0.24357
227 3601 0.2064
227 3624 0.28016
227 3666 0.20579
227 3694 0.23442
227 4109 0.31128
227 4127 0.20654
227 4150 0.28536
227 4365 0.20836
227 4372 0.21615
227 4373 0.22672
227 4383 0.20484
227 4384 0.29241
227 4468 0.21572
227 4546 0.26627
227 4914 0.22286
227 4924 0.32267
227 4930 0.28959
227 4943 0.20795
227 4944 0.20579
227 4954 0.24492
227 5070 0.20496
227 5086 0.22722
227 5096 0.24326
227 5097 0.2228
228 253 0.26152
228 487 0.20882
228 663 0.2252
228 757 0.20916
228 845 0.22769
228 936 0.24301
228 937 0.23384
228 938 0.24519
228 1496 0.22804
228 1684 0.20914
228 2367 0.23538
228 2717 0.21564
228 2764 0.23337
228 3038 0.25955
228 3388 0.22244
228 3937 0.24824
228 4109 0.28214
228 4111 0.22883
228 4150 0.2232
228 4416 0.23736
228 4468 0.21302
228 4484 0.20741
228 4501 0.23651
228 4512 0.26757
228 5047 0.20468
228 5096 0.2129
229 411 0.22103
229 416 0.2705
229 576 0.24815
229 1066 0.26954
229 1100 0.21816
229 1583 0.20655
229 1792 0.21675
229 1860 0.20528
229 1865 0.20524
229 1875 0.21181
229 2367 0.22525
229 2383 0.22557
229 4062 0.2388
229 4530 0.21683
229 4595 0.21066
229 4638 0.28678
229 4846 0.25157
229 4871 0.21709
229 4872 0.34911
229 4917 0.22984
229 5069 0.21634
229 5096 0.22093
229 5167 0.22913
230 406 0.24095
230 653 0.20636
230 654 0.24073
230 908 0.24423
230 4872 0.27102
231 326 0.23567
231 409 0.23529
231 780 0.2105
231 1032 0.21628
231 1098 0.21912
231 1244 0.2222
231 1352 0.21207
231 1819 0.21247
231 1995 0.24193
231 2010 0.20724
231 2173 0.23659
231 2347 0.24609
231 2694 0.2064
231 2770 0.21242
231 2981 0.20832
231 3018 0.21952
231 3373 0.20966
231 3413 0.27714
231 3415 0.23876
231 3422 0.20677
231 3806 0.28537
231 3817 0.22252
231 3822 0.21199
231 4031 0.21079
231 4051 0.22366
231 4264 0.21488
231 4387 0.20609
231 4556 0.22731
231 4571 0.20947
231 4935 0.22147
232 254 0.28846
232 565 0.21017
232 576 0.2328
232 769 0.25765
232 809 0.22962
232 832 0.2186
232 1347 0.27376
232 1875 0.23086
232 1885 0.23585
232 2524 0.21136
232 2793 0.24766
232 2842 0.21819
232 2933 0.20828
232 3206 0.21962
232 3267 0.24308
232 3285 0.21812
232 3656 0.2301
232 4538 0.20459
232 5065 0.20628
233 315 0.21352
233 351 0.24736
233 386 0.21053
233 495 0.23124
233 535 0.24039
233 542 0.20879
233 567 0.23136
233 593 0.22452
233 600 0.24233
233 611 0.26108
233 636 0.22687
233 657 0.21276
233 665 0.20516
233 727 0.25669
233 770 0.256
233 777 0.26598
233 795 0.21532
233 801 0.20655
233 812 0.24719
233 877 0.20586
233 885 0.21566
233 998 0.22518
233 1061 0.22245
233 1138 0.27007
233 1145 0.25656
233 1165 0.26208
233 1166 0.2171
233 1171 0.25141
233 1172 0.22234
233 1203 0.23929
233 1206 0.20788
233 1209 0.24579
233 1212 0.25138
233 1243 0.21112
233 1260 0.2362
233 1280 0.25503
233 1330 0.22831
233 1419 0.22653
233 1448 0.21363
233 1454 0.3109
233 1499 0.21372
233 1524 0.24106
233 1536 0.24564
233 1623 0.21376
233 1655 0.2567
233 1674 0.25942
233 1728 0.22398
233 1762 0.23583
233 1763 0.23455
233 1773 0.22057
233 1789 0.22101
233 1874 0.23942
233 1880 0.21249
233 1993 0.25273
233 2000 0.26465
233 2001 0.22166
233 2075 0.22106
233 2117 0.22137
233 2159 0.22337
233 2163 0.25315
233 2174 0.20589
233 2226 0.20472
233 2243 0.23784
233 2304 0.21403
233 2338 0.20611
233 2356 0.22063
233 2377 0.25174
233 2420 0.20769
233 2421 0.22961
233 2455 0.22533
233 2485 0.20764
233 2578 0.24345
233 2816 0.2192
233 2841 0.21101
233 2842 0.2638
233 2927 0.23817
233 2985 0.2127
233 3260 0.21991
233 3274 0.20758
233 3413 0.22955
233 3453 0.25607
233 3462 0.21378
233 3839 0.24516
233 3927 0.24686
233 3928 0.21176
233 3938 0.21052
233 3950 0.20458
233 3958 0.24293
233 3959 0.23006
233 3986 0.25109
233 4016 0.26401
233 4017 0.21443
233 4043 0.21103
233 4080 0.22309
233 4289 0.26036
233 4335 0.21419
233 4345 0.21196
233 4347 0.25547
233 4358 0.20792
233 4408 0.20805
233 4482 0.20583
233 4523 0.25191
233 4537 0.21913
233 4569 0.22533
233 4583 0.29423
233 4584 0.25337
233 4595 0.21041
233 4597 0.22906
233 4649 0.20973
233 4759 0.21308
233 4828 0.21611
233 4977 0.20876
234 237 0.23683
234 347 0.22471
234 442 0.21792
234 468 0.31039
234 600 0.21085
234 636 0.20665
234 678 0.20643
234 713 0.23435
234 763 0.20884
234 770 0.27
234 777 0.31654
234 811 0.20491
234 812 0.23095
234 883 0.22663
234 959 0.24011
234 960 0.23153
234 961 0.33781
234 973 0.21334
234 1146 0.21737
234 1154 0.28389
234 1155 0.21334
234 1165 0.20526
234 1215 0.23408
234 1239 0.21091
234 1246 0.20628
234 1391 0.28663
234 1533 0.23321
234 1539 0.21356
234 1565 0.23615
234 1813 0.21704
234 1874 0.22279
234 1888 0.23741
234 1919 0.22806
234 1973 0.25408
234 1986 0.24855
234 1987 0.27581
234 1988 0.21181
234 2000 0.23815
234 2001 0.24933
234 2013 0.23489
234 2020 0.21182
234 2029 0.27812
234 2037 0.25627
234 2052 0.22936
234 2053 0.22669
234 2071 0.21758
234 2110 0.22299
234 2155 0.21564
234 2198 0.21202
234 2243 0.24875
234 2271 0.23294
234 2282 0.21341
234 2297 0.21936
234 2298 0.28249
234 2299 0.20941
234 2316 0.28193
234 2321 0.20895
234 2385 0.24232
234 2484 0.22005
234 2494 0.24315
234 2514 0.20935
234 2535 0.24004
234 2552 0.21251
234 2582 0.20806
234 2592 0.24784
234 2597 0.27034
234 2620 0.22584
234 2621 0.25136
234 2636 0.22066
234 2656 0.21046
234 2676 0.24569
234 2734 0.2046
234 2735 0.23325
234 2774 0.25785
234 2862 0.21936
234 2865 0.28398
234 2882 0.20586
234 2893 0.22416
234 2909 0.21427
234 2911 0.23042
234 2916 0.21867
234 2958 0.21217
234 2992 0.2659
234 3009 0.23137
234 3026 0.22565
234 3027 0.28323
234 3042 0.25044
234 3125 0.28197
234 3160 0.22933
234 3196 0.22664
234 3235 0.21504
234 3236 0.20864
234 3237 0.20595
234 3240 0.3051
234 3341 0.26857
234 3343 0.21342
234 3352 0.21954
234 3364 0.20495
234 3447 0.20702
234 3485 0.2226
234 3576 0.24525
234 3607 0.21724
234 3839 0.25189
234 3933 0.21947
234 3935 0.20624
234 3936 0.20536
234 4017 0.20724
234 4120 0.21584
234 4127 0.22962
234 4130 0.26172
234 4217 0.25915
234 4450 0.24999
234 4465 0.22379
234 4466 0.24169
234 4482 0.27647
234 4483 0.25957
234 4614 0.23947
234 4628 0.22637
234 4631 0.21783
234 4676 0.21644
234 4677 0.20724
234 4687 0.27753
234 4688 0.30653
234 4700 0.22866
234 4728 0.20608
234 4789 0.26019
234 4860 0.21725
234 4865 0.27216
234 4891 0.26014
234 4892 0.2644
234 4900 0.29635
234 4912 0.23694
235 350 0.21696
235 507 0.26405
235 568 0.25125
235 961 0.23196
235 973 0.21062
235 985 0.27571
235 1103 0.21235
235 1153 0.20996
235 1154 0.232
235 1164 0.27394
235 1165 0.24381
235 1243 0.21889
235 1331 0.22671
235 1345 0.22344
235 1519 0.20784
235 1734 0.23803
235 1747 0.21342
235 1748 0.24417
235 1763 0.25835
235 1987 0.29463
235 2000 0.22824
235 2001 0.20658
235 2035 0.24767
235 2052 0.2694
235 2053 0.33844
235 2129 0.26957
235 2316 0.25071
235 2395 0.21631
235 2485 0.21754
235 2621 0.21546
235 2991 0.20643
235 3009 0.25612
235 3026 0.23779
235 3042 0.23485
235 3043 0.22279
235 3171 0.2166
235 3196 0.23744
235 3352 0.23641
235 3364 0.21222
235 3512 0.20864
235 3573 0.25851
235 3601 0.22853
235 3927 0.22785
235 4075 0.25683
235 4083 0.2243
235 4120 0.22936
235 4126 0.21272
235 4128 0.23615
235 4137 0.23731
235 4271 0.22979
235 4352 0.2413
235 4628 0.21147
235 4859 0.23589
235 4860 0.22037
235 4865 0.25037
235 4891 0.23317
235 4900 0.21812
235 5086 0.24296
235 5097 0.25139
236 431 0.217
236 744 0.22203
236 801 0.22034
236 810 0.21684
236 823 0.21702
236 862 0.20769
236 1140 0.27378
236 1154 0.20935
236 1290 0.25506
236 1316 0.26697
236 1326 0.21509
236 1331 0.25275
236 1402 0.22946
236 1431 0.21678
236 1734 0.20518
236 1778 0.2466
236 1814 0.21146
236 1937 0.30601
236 1959 0.25975
236 1973 0.2047
236 1987 0.2484
236 2046 0.21842
236 2052 0.20501
236 2129 0.24087
236 2176 0.22437
236 2182 0.22496
236 2206 0.24757
236 2214 0.20981
236 2229 0.22599
236 2257 0.21354
236 2279 0.22438
236 2373 0.24562
236 2529 0.20737
236 2544 0.21031
236 2584 0.23654
236 2585 0.26114
236 2598 0.21922
236 2621 0.21077
236 2718 0.24934
236 2719 0.232
236 2736 0.24774
236 2742 0.26843
236 2751 0.22257
236 2764 0.23137
236 2775 0.22684
236 2776 0.21516
236 2785 0.23254
236 2823 0.29734
236 2829 0.25808
236 2830 0.26309
236 2831 0.24937
236 2835 0.23319
236 2842 0.20988
236 2843 0.21574
236 2857 0.24545
236 2858 0.2114
236 2911 0.28408
236 2959 0.22762
236 3059 0.27844
236 3116 0.21141
236 3125 0.26338
236 3154 0.21565
236 3156 0.23481
236 3164 0.25479
236 3165 0.27631
236 3171 0.26146
236 3172 0.26676
236 3177 0.21257
236 3186 0.21534
236 3224 0.21843
236 3261 0.25846
236 3374 0.24578
236 3403 0.21813
236 3452 0.20863
236 3573 0.24733
236 3624 0.22636
236 3666 0.2243
236 3705 0.2186
236 3927 0.32017
236 3933 0.20814
236 3937 0.30646
236 3938 0.29649
236 3941 0.23684
236 3943 0.21083
236 3947 0.21941
236 3957 0.20783
236 4096 0.22419
236 4130 0.20978
236 4150 0.27668
236 4165 0.20683
236 4179 0.26607
236 4217 0.26237
236 4358 0.22247
236 4361 0.25805
236 4455 0.27884
236 4587 0.21103
236 4629 0.20902
236 4630 0.21676
236 4631 0.22204
236 4638 0.25045
236 4724 0.24255
236 4737 0.23008
236 4738 0.23665
236 4865 0.24221
236 4867 0.23409
236 4873 0.20611
236 4893 0.22661
236 4898 0.21355
236 4924 0.23296
236 4925 0.20891
236 4936 0.29571
236 4944 0.23013
236 5016 0.25165
236 5067 0.24973
236 5068 0.27358
236 5072 0.21111
236 5075 0.24392
236 5083 0.22751
236 5084 0.26495
236 5086 0.21981
236 5097 0.20998
237 466 0.22576
237 574 0.21144
237 1140 0.23133
237 1157 0.24167
237 1300 0.20797
237 1666 0.30404
237 1813 0.29005
237 1862 0.2157
237 1937 0.23387
237 2064 0.21389
237 2121 0.25755
237 2206 0.22845
237 2227 0.20514
237 2384 0.21117
237 2402 0.20485
237 2585 0.27415
237 2775 0.26554
237 2823 0.30637
237 2829 0.23967
237 2835 0.21032
237 2911 0.27324
237 3031 0.2268
237 3057 0.27272
237 3125 0.20963
237 3165 0.23364
237 3173 0.2553
237 3206 0.21229
237 3268 0.22168
237 3374 0.20591
237 3418 0.20967
237 3426 0.22339
237 3483 0.2637
237 3573 0.25605
237 3624 0.20875
237 3639 0.22162
237 4273 0.22545
237 4523 0.20713
237 4715 0.22514
237 4724 0.3073
237 4865 0.20884
237 4867 0.24243
237 4900 0.2167
237 4936 0.25814
237 5067 0.24737
237 5090 0.21264
238 284 0.23828
238 299 0.26595
238 723 0.20649
238 724 0.23005
238 777 0.21508
238 845 0.24246
238 1192 0.20887
238 1379 0.21977
238 1581 0.26579
238 1668 0.20746
238 1862 0.23243
238 2386 0.24975
238 2527 0.24465
238 2599 0.25243
238 2742 0.23868
238 2775 0.2277
238 3100 0.20547
238 3304 0.21025
238 3624 0.25789
238 4109 0.23098
238 4122 0.22344
238 4807 0.27291
238 4918 0.28035
238 4930 0.2517
239 284 0.26721
239 936 0.20868
239 937 0.22391
239 1204 0.20762
239 1379 0.22957
239 1715 0.21628
239 2351 0.21913
239 2724 0.20489
239 3492 0.25255
239 3723 0.22621
239 4416 0.24908
239 4846 0.23733
239 5070 0.21737
240 284 0.20917
240 865 0.23002
240 937 0.22634
240 1091 0.20706
240 1155 0.23134
240 2050 0.28295
240 2089 0.22879
240 4506 0.22883
241 1300 0.26817
241 1711 0.24868
241 1792 0.21471
241 1859 0.24303
241 1860 0.22699
241 1867 0.27544
241 1874 0.20782
241 1875 0.22967
241 2048 0.21213
241 2094 0.22832
241 2155 0.21236
241 2394 0.2612
241 2401 0.27985
241 2694 0.20858
241 2759 0.21615
241 3417 0.21871
241 4164 0.206
241 4388 0.20514
241 4451 0.2335
241 4677 0.20714
241 4865 0.24451
241 5055 0.23177
241 5062 0.22293
241 5064 0.20874
241 5065 0.24775
241 5119 0.23956
242 645 0.24682
242 796 0.24443
242 1046 0.21152
242 1106 0.21118
242 1335 0.23131
242 1347 0.23205
242 1813 0.23659
242 2094 0.21178
242 2694 0.21466
242 3839 0.2524
242 4871 0.25355
243 495 0.21749
243 530 0.21445
243 566 0.23912
243 769 0.24113
243 1332 0.23261
243 1352 0.22973
243 1813 0.22226
243 1814 0.29239
243 2045 0.25168
243 2342 0.21743
243 2361 0.22035
243 2410 0.25805
243 2688 0.20799
243 2692 0.20467
243 2739 0.22993
243 2770 0.22913
243 2913 0.21663
243 2964 0.25277
243 3017 0.20682
243 3018 0.20937
243 3063 0.21067
243 3078 0.20779
243 3096 0.2407
243 3246 0.20778
243 3346 0.24304
243 3389 0.20825
243 3598 0.21828
243 3612 0.22749
243 3670 0.24412
243 3674 0.23072
243 3927 0.23736
243 3938 0.31537
243 4130 0.20658
243 4167 0.22394
243 4273 0.25428
243 4294 0.21059
243 4466 0.21685
243 4485 0.22131
243 4514 0.20658
243 4545 0.206
243 4612 0.22189
243 4687 0.22681
243 4764 0.20722
243 4775 0.20628
243 4787 0.23577
244 542 0.2188
244 777 0.21733
244 861 0.23123
244 903 0.2063
244 974 0.22799
244 1165 0.2243
244 1924 0.21992
244 2076 0.23119
244 2114 0.21859
244 2198 0.20967
244 2494 0.21953
244 2533 0.23792
244 2629 0.20663
244 2662 0.21072
244 3019 0.23439
244 3283 0.23106
244 3674 0.20583
244 4217 0.21254
244 5077 0.21308
245 350 0.2264
245 1135 0.21146
245 1144 0.21338
245 1673 0.21523
245 1748 0.21216
245 1763 0.24334
245 1764 0.2205
245 2059 0.22394
245 2110 0.22378
245 2409 0.20539
245 3020 0.21088
245 3142 0.22966
245 3468 0.23503
245 4022 0.20735
245 4872 0.21027
245 4976 0.2106
246 336 0.22802
246 347 0.32526
246 350 0.3542
246 629 0.20919
246 633 0.25676
246 720 0.21009
246 817 0.21693
246 853 0.233
246 861 0.21025
246 1003 0.21212
246 1091 0.23053
246 1120 0.23782
246 1144 0.26958
246 1145 0.23938
246 1154 0.23694
246 1184 0.2213
246 1292 0.23209
246 1404 0.28302
246 1433 0.20928
246 1533 0.20739
246 1673 0.23739
246 1674 0.22144
246 1680 0.21905
246 1733 0.20659
246 1748 0.25511
246 1987 0.26413
246 2019 0.21731
246 2082 0.22491
246 2110 0.22168
246 2143 0.21185
246 2198 0.21996
246 2199 0.2166
246 2206 0.37526
246 2207 0.22168
246 2223 0.26264
246 2298 0.20971
246 2300 0.20812
246 2316 0.21365
246 2407 0.20548
246 2437 0.20655
246 2494 0.32084
246 2507 0.20841
246 2517 0.22388
246 2554 0.23134
246 2635 0.21749
246 2637 0.20997
246 2759 0.21417
246 2819 0.21624
246 2830 0.20474
246 2840 0.23271
246 2893 0.23233
246 2976 0.22408
246 3062 0.22241
246 3111 0.21679
246 3125 0.2102
246 3149 0.22794
246 3159 0.2294
246 3370 0.23857
246 3400 0.2284
246 3403 0.21563
246 3535 0.2049
246 3620 0.23108
246 3632 0.23235
246 3736 0.22809
246 3839 0.22568
246 3864 0.24046
246 3865 0.31205
246 3866 0.27546
246 3867 0.20611
246 3875 0.22478
246 3935 0.28556
246 3942 0.23327
246 3943 0.20521
246 4062 0.24269
246 4075 0.22404
246 4139 0.23879
246 4311 0.20472
246 4541 0.22601
246 4628 0.24107
246 4629 0.2384
246 4630 0.20495
246 4782 0.23831
246 4828 0.22765
246 4830 0.24388
246 4842 0.21953
246 4843 0.22048
246 4865 0.21523
246 4928 0.23521
246 4935 0.22481
246 4976 0.20792
247 336 0.23674
247 350 0.27275
247 835 0.22789
247 902 0.24783
247 1062 0.25665
247 1147 0.21071
247 1165 0.23003
247 1401 0.23322
247 1431 0.20839
247 1546 0.21658
247 1614 0.25974
247 1707 0.21982
247 1733 0.24976
247 1748 0.20724
247 1945 0.2187
247 1987 0.28025
247 2208 0.27768
247 2268 0.22142
247 2402 0.20857
247 2500 0.21633
247 2544 0.20664
247 2565 0.25802
247 2774 0.2493
247 2893 0.21922
247 3181 0.21276
247 3460 0.25157
247 3525 0.22294
247 3573 0.21975
247 3705 0.22483
247 3874 0.25075
247 3875 0.20999
247 3989 0.21226
247 4129 0.21376
247 4165 0.23258
247 4361 0.2295
247 4693 0.2273
247 4865 0.22961
247 4889 0.25391
247 4890 0.21567
247 4891 0.21445
247 4924 0.23867
247 5049 0.22232
247 5068 0.26951
248 251 0.23085
248 298 0.20483
248 621 0.24312
248 645 0.22012
248 658 0.20731
248 683 0.20547
248 745 0.20814
248 801 0.23808
248 821 0.23416
248 827 0.21615
248 839 0.21079
248 852 0.27558
248 881 0.20609
248 931 0.25352
248 937 0.27438
248 993 0.24325
248 1100 0.21827
248 1113 0.22211
248 1130 0.22352
248 1147 0.20511
248 1150 0.2166
248 1163 0.23929
248 1164 0.21045
248 1165 0.29484
248 1181 0.22905
248 1189 0.23457
248 1195 0.21334
248 1199 0.23064
248 1238 0.22697
248 1292 0.27422
248 1333 0.2402
248 1404 0.33775
248 1412 0.20913
248 1433 0.23893
248 1471 0.21247
248 1667 0.21283
248 1674 0.28326
248 1683 0.20577
248 1884 0.24942
248 1958 0.23274
248 1973 0.20532
248 1986 0.22173
248 1987 0.21053
248 2032 0.20821
248 2051 0.20775
248 2093 0.21442
248 2097 0.21324
248 2098 0.24234
248 2128 0.22362
248 2137 0.2449
248 2147 0.2454
248 2173 0.2126
248 2197 0.22351
248 2198 0.24121
248 2206 0.20867
248 2208 0.28068
248 2268 0.23967
248 2360 0.21726
248 2405 0.22793
248 2408 0.26859
248 2418 0.23406
248 2419 0.2059
248 2459 0.20678
248 2498 0.2271
248 2499 0.25724
248 2500 0.26716
248 2519 0.22088
248 2531 0.21609
248 2543 0.25972
248 2544 0.2945
248 2545 0.20783
248 2555 0.21247
248 2558 0.23948
248 2559 0.22826
248 2764 0.23272
248 2774 0.27857
248 2810 0.23528
248 2817 0.21228
248 2820 0.22641
248 2821 0.20581
248 2822 0.25169
248 2823 0.2587
248 2829 0.25248
248 2830 0.2256
248 2831 0.21863
248 2833 0.2101
248 2842 0.20613
248 2844 0.21126
248 2855 0.20526
248 2857 0.27301
248 2858 0.24032
248 2859 0.23033
248 2871 0.22473
248 2958 0.20991
248 2969 0.22668
248 2997 0.20861
248 3034 0.21009
248 3046 0.24382
248 3077 0.21156
248 3115 0.23062
248 3125 0.278
248 3136 0.21437
248 3153 0.22716
248 3169 0.21976
248 3177 0.21362
248 3181 0.23922
248 3184 0.26479
248 3185 0.2559
248 3186 0.23706
248 3196 0.20874
248 3362 0.20545
248 3366 0.24009
248 3367 0.31056
248 3403 0.23174
248 3412 0.28007
248 3460 0.22865
248 3539 0.25792
248 3566 0.23755
248 3573 0.24469
248 3601 0.20813
248 3640 0.23039
248 3666 0.27749
248 3697 0.21302
248 3702 0.20716
248 3718 0.22164
248 3736 0.2057
248 3745 0.20793
248 3839 0.21073
248 3846 0.26631
248 3854 0.21414
248 3865 0.23333
248 3868 0.23266
248 3874 0.21914
248 3875 0.21758
248 3927 0.28749
248 3937 0.23064
248 3938 0.29757
248 3943 0.21529
248 3944 0.23397
248 4036 0.23177
248 4086 0.20674
248 4092 0.21118
248 4094 0.23176
248 4095 0.27418
248 4096 0.28388
248 4103 0.24875
248 4130 0.22833
248 4131 0.2769
248 4132 0.30376
248 4159 0.25115
248 4165 0.26756
248 4179 0.25007
248 4299 0.21577
248 4311 0.21454
248 4328 0.22155
248 4340 0.23331
248 4341 0.23998
248 4351 0.21903
248 4358 0.21166
248 4362 0.2176
248 4373 0.21861
248 4384 0.23118
248 4410 0.22605
248 4411 0.28869
248 4416 0.20569
248 4418 0.2456
248 4470 0.2316
248 4522 0.21837
248 4523 0.24001
248 4573 0.23838
248 4590 0.22264
248 4594 0.24337
248 4616 0.21543
248 4629 0.20984
248 4687 0.21024
248 4724 0.22693
248 4737 0.25799
248 4782 0.21535
248 4830 0.23631
248 4856 0.21623
248 4865 0.27521
248 4866 0.2467
248 4890 0.30183
248 4891 0.37976
248 4892 0.30467
248 4935 0.23533
248 4936 0.2431
248 4958 0.20576
248 5039 0.28011
248 5048 0.25931
248 5054 0.2092
248 5055 0.22807
248 5089 0.24734
248 5090 0.20524
248 5127 0.22428
249 268 0.33111
249 574 0.28727
249 848 0.24795
249 852 0.21508
249 993 0.24123
249 1163 0.20589
249 1173 0.23891
249 1175 0.24014
249 1182 0.20965
249 1332 0.25712
249 1333 0.27493
249 1537 0.21353
249 1587 0.24146
249 1666 0.21978
249 1908 0.23317
249 1959 0.21428
249 2013 0.22968
249 2064 0.21025
249 2071 0.20762
249 2122 0.23335
249 2182 0.20989
249 2383 0.25086
249 2718 0.26957
249 2719 0.22314
249 2735 0.21236
249 2738 0.22909
249 2742 0.2338
249 2864 0.20698
249 3038 0.22029
249 3111 0.22355
249 3180 0.22948
249 3181 0.21914
249 3235 0.23051
249 3615 0.22405
249 3736 0.24196
249 3938 0.24543
249 4125 0.27741
249 4179 0.21301
249 4523 0.21013
249 4541 0.20555
249 4590 0.2723
249 4712 0.22926
249 4737 0.21342
249 4918 0.24622
249 4989 0.23679
249 5072 0.21858
249 5090 0.25879
250 268 0.26919
250 284 0.21785
250 418 0.22867
250 621 0.21513
250 686 0.21636
250 706 0.27937
250 840 0.2114
250 852 0.2059
250 862 0.24236
250 1665 0.20924
250 1838 0.20778
250 1862 0.21565
250 2042 0.21183
250 2456 0.28118
250 2726 0.20816
250 2742 0.23816
250 3062 0.20933
250 3100 0.23375
250 3382 0.22669
250 3590 0.22297
250 3624 0.29329
250 3656 0.21187
250 3839 0.22203
250 4083 0.25844
250 4150 0.23898
250 4179 0.28497
250 4283 0.23028
250 4326 0.22506
250 4428 0.20475
250 4519 0.22633
250 4532 0.24347
250 4552 0.2336
250 4712 0.27985
250 4724 0.20732
250 4753 0.21409
250 4859 0.24745
250 4867 0.23899
250 4900 0.21931
250 4919 0.2059
250 4920 0.22637
250 4934 0.22332
250 5060 0.27416
250 5067 0.21494
251 306 0.20505
251 467 0.20913
251 1091 0.23287
251 1367 0.20699
251 1379 0.2216
251 1454 0.22462
251 1793 0.21027
251 2042 0.26054
251 2055 0.22283
251 2057 0.22505
251 2089 0.22912
251 2293 0.21736
251 2331 0.21695
251 2587 0.22527
251 2592 0.20818
251 2599 0.21419
251 2601 0.26523
251 2614 0.21203
251 3031 0.20691
251 3038 0.22726
251 3053 0.20653
251 3111 0.27963
251 3304 0.22898
251 3483 0.21814
251 3615 0.21705
251 3796 0.22366
251 3814 0.27487
251 3956 0.23379
251 3959 0.22351
251 4043 0.21822
251 4079 0.20623
251 4083 0.26689
251 4179 0.2088
251 4807 0.24359
251 4944 0.2237
252 284 0.23798
252 326 0.22764
252 566 0.20894
252 825 0.21821
252 1091 0.20936
252 1332 0.21556
252 1367 0.29231
252 1379 0.20809
252 1554 0.22499
252 1991 0.2643
252 2088 0.25082
252 2089 0.26539
252 2384 0.21456
252 2599 0.21956
252 2609 0.21627
252 2624 0.28061
252 2639 0.21039
252 3814 0.26862
252 4326 0.21506
252 4445 0.21975
252 4506 0.26723
252 4514 0.20545
252 4807 0.24704
252 4943 0.20795
252 4945 0.22844
253 937 0.20533
253 938 0.26996
253 2055 0.26538
253 2624 0.2257
253 3681 0.27063
253 4506 0.29699
253 4924 0.25827
254 404 0.27049
254 416 0.21543
254 443 0.23237
254 464 0.29695
254 639 0.24978
254 713 0.21648
254 728 0.21239
254 735 0.21032
254 739 0.21196
254 744 0.21739
254 862 0.21064
254 899 0.207
254 908 0.2291
254 950 0.29112
254 1032 0.24352
254 1087 0.25434
254 1107 0.21512
254 1178 0.21471
254 1260 0.21777
254 1299 0.23661
254 1330 0.31072
254 1345 0.2564
254 1411 0.22494
254 1492 0.25326
254 1496 0.23196
254 1515 0.21518
254 1532 0.20941
254 1544 0.25182
254 1545 0.24011
254 1554 0.2902
254 1555 0.23117
254 1564 0.22837
254 1582 0.31147
254 1583 0.26012
254 1775 0.24175
254 1778 0.28404
254 1779 0.21762
254 1792 0.28738
254 1793 0.38295
254 1794 0.27237
254 1803 0.22359
254 1811 0.20683
254 1824 0.20942
254 1844 0.31146
254 1876 0.24848
254 1931 0.20539
254 1984 0.21313
254 1998 0.21481
254 2016 0.25978
254 2018 0.23746
254 2022 0.21732
254 2025 0.21414
254 2031 0.21266
254 2034 0.27043
254 2035 0.34031
254 2036 0.29579
254 2037 0.23191
254 2047 0.20994
254 2052 0.3239
254 2053 0.3805
254 2077 0.27953
254 2089 0.25674
254 2094 0.22853
254 2095 0.22184
254 2129 0.23327
254 2262 0.21117
254 2347 0.26225
254 2355 0.20922
254 2396 0.29069
254 2406 0.20612
254 2459 0.23508
254 2469 0.20598
254 2544 0.25863
254 2599 0.20929
254 2602 0.21432
254 2634 0.22043
254 2651 0.23464
254 2669 0.23249
254 2681 0.21902
254 2735 0.27825
254 2781 0.2562
254 2810 0.28629
254 2840 0.23733
254 2863 0.21989
254 2967 0.26041
254 2992 0.21045
254 3025 0.2706
254 3041 0.21092
254 3042 0.21884
254 3053 0.22447
254 3238 0.24232
254 3253 0.20942
254 3303 0.22747
254 3351 0.26645
254 3352 0.24587
254 3364 0.21936
254 3400 0.22133
254 3569 0.21632
254 3611 0.22999
254 3633 0.22675
254 3701 0.25858
254 3714 0.22723
254 3996 0.23342
254 3998 0.25983
254 4007 0.25279
254 4021 0.2185
254 4156 0.21291
254 4212 0.20603
254 4215 0.21949
254 4217 0.21948
254 4226 0.27342
254 4243 0.2112
254 4280 0.25552
254 4470 0.21158
254 4485 0.21642
254 4486 0.30099
254 4629 0.23227
254 4688 0.2462
254 4704 0.20723
254 4788 0.2251
254 4865 0.20717
254 4867 0.22773
254 4872 0.22369
254 5060 0.22669
254 5065 0.21139
254 5077 0.21155
254 5167 0.23703
254 5168 0.30389
255 565 0.26217
255 578 0.2668
255 1330 0.28564
255 1331 0.22784
255 1335 0.31518
255 1337 0.21165
255 1470 0.21483
255 1582 0.21145
255 1623 0.23069
255 1830 0.2192
255 1921 0.23969
255 2035 0.25211
255 2237 0.23412
255 2431 0.21978
255 2921 0.24498
255 3084 0.21056
255 3388 0.21249
255 3417 0.22802
255 3424 0.21959
255 3633 0.21358
255 3781 0.2107
255 4006 0.2421
255 4231 0.21438
255 4828 0.22838
255 5174 0.2077
256 363 0.22239
256 443 0.23432
256 569 0.38785
256 826 0.22737
256 1924 0.21136
256 1981 0.21768
256 2033 0.22316
256 2964 0.22344
256 2984 0.25961
256 3022 0.22565
256 3849 0.24007
256 4109 0.23709
256 4231 0.25178
256 4340 0.22314
256 4352 0.23371
256 4477 0.22534
256 4508 0.27738
256 4547 0.26051
256 4692 0.23547
256 4725 0.24397
256 4738 0.23609
256 4922 0.2585
256 4925 0.27909
257 573 0.25651
257 1565 0.2209
257 2088 0.21839
257 2246 0.21682
257 2326 0.21139
257 2373 0.21906
257 2402 0.23945
257 2670 0.2054
257 2703 0.21536
257 4352 0.21358
257 4677 0.23571
257 4892 0.21177
257 4900 0.20677
257 4978 0.20778
257 5077 0.26005
258 432 0.21815
258 620 0.21907
258 961 0.21902
258 1108 0.2054
258 1239 0.21464
258 1243 0.22216
258 1309 0.20551
258 1310 0.20742
258 1622 0.24149
258 1673 0.22974
258 1707 0.2166
258 1748 0.21293
258 1987 0.29304
258 2029 0.20829
258 2049 0.22327
258 2070 0.23279
258 2075 0.26164
258 2089 0.20818
258 2309 0.21214
258 2316 0.21108
258 2344 0.20706
258 2345 0.21508
258 2494 0.24106
258 2573 0.21169
258 2729 0.22761
258 2734 0.24742
258 2735 0.23943
258 2893 0.22939
258 2899 0.20484
258 2992 0.20853
258 3044 0.21513
258 3226 0.23576
258 3235 0.21046
258 3240 0.26037
258 3485 0.20495
258 3486 0.25115
258 3624 0.20902
258 3839 0.3233
258 3906 0.22574
258 4127 0.26362
258 4129 0.23087
258 4130 0.22536
258 4139 0.25765
258 4352 0.26118
258 4409 0.20698
258 4485 0.20723
258 4561 0.2304
258 4688 0.21327
258 4704 0.22554
258 4867 0.25816
258 4891 0.28312
258 4892 0.25989
258 4900 0.24494
258 5055 0.21235
258 5077 0.27966
259 463 0.2225
259 583 0.22329
259 621 0.27616
259 780 0.24329
259 811 0.20473
259 845 0.2069
259 877 0.23965
259 985 0.24555
259 1404 0.21817
259 1622 0.21699
259 1667 0.20842
259 1748 0.20608
259 1749 0.25071
259 1987 0.2202
259 2206 0.23104
259 2494 0.24726
259 2854 0.20885
259 3616 0.27561
259 3624 0.2096
259 3839 0.20882
259 3941 0.20926
259 4128 0.20836
259 4129 0.25141
259 4132 0.20965
259 4390 0.25811
259 4485 0.23364
259 4561 0.2186
259 4917 0.24922
259 5047 0.20478
259 5069 0.24201
259 5077 0.29474
260 293 0.23121
260 642 0.244
260 667 0.21045
260 777 0.3635
260 787 0.22926
260 1067 0.21322
260 1068 0.23828
260 1103 0.22902
260 1306 0.21912
260 1404 0.20884
260 1420 0.21826
260 1496 0.2462
260 1553 0.27909
260 1622 0.26363
260 1650 0.21914
260 1676 0.20633
260 1727 0.20896
260 1731 0.22679
260 1748 0.21893
260 1987 0.22505
260 2016 0.20704
260 2159 0.21062
260 2208 0.26364
260 2268 0.33389
260 2269 0.2654
260 2282 0.26194
260 2297 0.21997
260 2298 0.22
260 2315 0.25497
260 2340 0.23067
260 2490 0.24951
260 2518 0.2318
260 2607 0.22956
260 2608 0.28565
260 2620 0.20591
260 2621 0.27798
260 2633 0.21446
260 2944 0.20511
260 2975 0.21604
260 2990 0.21805
260 2991 0.2316
260 2992 0.26049
260 2993 0.20623
260 3019 0.29518
260 3058 0.2067
260 3113 0.2266
260 3153 0.22136
260 3159 0.22416
260 3190 0.25346
260 3206 0.21458
260 3226 0.2257
260 3514 0.22257
260 3625 0.22774
260 3640 0.20556
260 3793 0.21723
260 3798 0.23921
260 3816 0.22371
260 3902 0.22564
260 3907 0.20489
260 3938 0.21057
260 4007 0.22528
260 4133 0.20782
260 4159 0.22376
260 4167 0.22144
260 4243 0.21769
260 4320 0.23214
260 4369 0.20985
260 4431 0.2064
260 4486 0.22672
260 4628 0.28454
260 4677 0.2495
260 4688 0.21328
260 4691 0.21083
260 4736 0.21655
260 4787 0.21701
260 4799 0.25283
260 4865 0.28117
260 4891 0.21438
260 4932 0.21085
260 4977 0.27556
260 5065 0.20849
260 5089 0.21809
260 5117 0.23604
261 411 0.21107
261 648 0.26774
261 655 0.26573
261 777 0.21835
261 842 0.20718
261 961 0.22742
261 974 0.24063
261 989 0.21311
261 1167 0.23831
261 1270 0.20752
261 1280 0.24292
261 1291 0.21972
261 1345 0.21255
261 1391 0.22059
261 1502 0.20477
261 1519 0.22322
261 1749 0.22509
261 1849 0.22611
261 1991 0.22824
261 2146 0.23484
261 2154 0.22015
261 2315 0.25199
261 2360 0.26816
261 2401 0.24863
261 2405 0.23202
261 2621 0.24978
261 2639 0.20481
261 2718 0.21263
261 2854 0.21503
261 3904 0.21
261 3943 0.23231
261 4646 0.21962
261 4817 0.21606
262 957 0.20526
262 998 0.26584
262 1087 0.21458
262 1256 0.21954
262 1268 0.22893
262 1748 0.21514
262 1780 0.21439
262 1824 0.22729
262 1849 0.24899
262 1908 0.21312
262 2064 0.24797
262 2154 0.20692
262 2285 0.26947
262 2315 0.25522
262 2363 0.20547
262 2444 0.21288
262 2456 0.22249
262 2494 0.28261
262 2623 0.2369
262 2624 0.21545
262 2634 0.20567
262 2636 0.24095
262 2718 0.221
262 2800 0.21476
262 2841 0.23865
262 2852 0.21701
262 2854 0.22471
262 2867 0.21559
262 2975 0.23383
262 2976 0.22285
262 2989 0.21603
262 3014 0.21677
262 3057 0.23874
262 3098 0.21217
262 3307 0.20783
262 3321 0.21124
262 3322 0.21045
262 3399 0.21869
262 3538 0.221
262 3599 0.2138
262 3609 0.2051
262 3616 0.20687
262 3617 0.23348
262 3735 0.22879
262 3736 0.25663
262 3839 0.22872
262 4024 0.23267
262 4083 0.26095
262 4233 0.20493
262 4928 0.24299
262 5070 0.25766
262 5077 0.27428
262 5078 0.22996
262 5167 0.2197
263 298 0.26615
263 536 0.20769
263 580 0.20979
263 673 0.21627
263 1172 0.22252
263 1335 0.22864
263 1380 0.34856
263 1813 0.21024
263 1849 0.23052
263 2022 0.26685
263 2385 0.28551
263 2841 0.26281
263 3098 0.22633
263 3382 0.22277
263 4573 0.24531
264 469 0.27621
264 554 0.24168
264 1091 0.22805
264 1555 0.24134
265 284 0.21621
265 467 0.20843
265 812 0.25934
265 825 0.21269
265 1091 0.21676
265 1253 0.22058
265 1328 0.20976
265 1380 0.22866
265 1555 0.23812
265 2332 0.20462
265 3466 0.21092
265 3615 0.20706
265 4747 0.24885
265 4946 0.20718
266 387 0.24033
266 812 0.20762
266 1253 0.24749
266 1555 0.26705
266 1561 0.21401
266 2035 0.20886
266 2089 0.25706
266 2309 0.23801
266 2331 0.25677
266 2332 0.26224
266 2395 0.29141
266 2965 0.20539
266 2985 0.29615
266 3180 0.22854
266 3615 0.27019
266 3616 0.20908
266 4049 0.22608
266 4514 0.2144
266 5070 0.2351
266 5130 0.2254
267 329 0.20635
267 332 0.32558
267 561 0.20835
267 1338 0.22581
267 1997 0.23159
267 2140 0.30398
267 2305 0.2236
267 2724 0.20887
267 3804 0.23343
267 4070 0.21176
267 4496 0.20982
267 4738 0.22415
267 4963 0.22734
268 269 0.2061
268 270 0.2512
268 384 0.24151
268 391 0.28208
268 393 0.24572
268 396 0.26901
268 450 0.20608
268 483 0.27537
268 605 0.27361
268 606 0.20921
268 692 0.22792
268 723 0.2063
268 1116 0.22934
268 1192 0.26823
268 1323 0.20961
268 1796 0.22062
268 2153 0.21487
268 3074 0.21319
268 4738 0.21726
268 4941 0.25043
268 4942 0.21681
268 4976 0.22238
268 5070 0.21668
268 5170 0.22977
269 443 0.28527
269 807 0.20556
269 834 0.23827
269 835 0.23218
269 975 0.20819
269 1712 0.21938
269 1795 0.23908
269 1849 0.25716
269 1874 0.2151
269 1937 0.22109
269 1950 0.24037
269 2128 0.2947
269 2251 0.22983
269 2298 0.23212
269 2315 0.20752
269 2316 0.30761
269 2352 0.2657
269 2459 0.20781
269 2493 0.21118
269 2527 0.25401
269 2600 0.28739
269 2651 0.21429
269 2667 0.27848
269 2698 0.21591
269 2853 0.23346
269 3044 0.24634
269 3090 0.22978
269 3265 0.21431
269 3482 0.21671
269 3483 0.25276
269 3609 0.22901
269 3732 0.20481
269 3834 0.20689
269 4083 0.21391
269 4129 0.2467
269 4376 0.22037
269 4485 0.30237
269 4677 0.22159
269 4688 0.20489
269 4689 0.23227
269 4690 0.26092
269 4692 0.21442
269 4936 0.25649
269 4941 0.2692
269 4976 0.24307
269 5077 0.32167
269 5078 0.20469
269 5086 0.25058
269 5096 0.24521
269 5142 0.23542
270 465 0.21068
270 787 0.24231
270 835 0.21088
270 1331 0.31077
270 1784 0.21637
270 1813 0.20527
270 1833 0.21337
270 2053 0.20674
270 2494 0.22863
270 2529 0.21064
270 2817 0.2288
270 2841 0.31518
270 2842 0.22271
270 2854 0.25694
270 3190 0.23663
270 3431 0.24156
270 3610 0.20927
270 3617 0.21313
270 3839 0.28931
270 4355 0.27557
270 4409 0.21841
270 4485 0.25196
270 4561 0.28318
270 5077 0.2739
271 327 0.22251
271 376 0.24957
271 531 0.28438
271 567 0.20778
271 792 0.22332
271 807 0.20842
271 818 0.20535
271 825 0.20582
271 831 0.20759
271 1065 0.2598
271 1815 0.20637
271 1832 0.23678
271 2071 0.24458
271 2129 0.21114
271 2134 0.26629
271 2401 0.26096
271 2426 0.22024
271 2731 0.25567
271 2760 0.21505
271 3019 0.21102
271 3483 0.25219
271 3484 0.20679
271 3687 0.2312
271 3704 0.21073
271 3835 0.20824
271 3854 0.22497
271 3907 0.26878
271 4065 0.27571
271 4067 0.23494
271 4071 0.22177
271 4074 0.23529
271 4082 0.24385
271 4083 0.23266
271 4293 0.23699
271 4307 0.22859
271 4409 0.22427
271 4557 0.24929
271 4561 0.29518
271 4647 0.22717
271 4657 0.24885
271 4818 0.20779
272 304 0.22809
272 376 0.21576
272 531 0.20771
272 545 0.21009
272 574 0.20679
272 602 0.2105
272 642 0.21502
272 687 0.21633
272 787 0.2197
272 807 0.25113
272 808 0.24207
272 861 0.21828
272 862 0.24913
272 865 0.22039
272 1175 0.25515
272 1299 0.25847
272 1364 0.25738
272 1380 0.23113
272 1391 0.2795
272 1400 0.20726
272 1404 0.26567
272 1414 0.21553
272 1428 0.22991
272 1502 0.2168
272 1674 0.2081
272 1680 0.24632
272 1681 0.22022
272 1749 0.2206
272 1911 0.25319
272 1942 0.23375
272 1987 0.21478
272 1988 0.2733
272 2074 0.22501
272 2182 0.23102
272 2201 0.28052
272 2202 0.22575
272 2401 0.24127
272 2409 0.20764
272 2410 0.21654
272 2411 0.21924
272 2467 0.21578
272 2520 0.27473
272 2521 0.25675
272 2731 0.26027
272 2732 0.21122
272 2764 0.27856
272 2774 0.22493
272 2793 0.21825
272 2992 0.24919
272 3027 0.21563
272 3174 0.22343
272 3181 0.20914
272 3190 0.21302
272 3224 0.24276
272 3274 0.2236
272 3484 0.21725
272 3616 0.23346
272 3640 0.33257
272 3641 0.22433
272 3907 0.23002
272 4011 0.22153
272 4092 0.21
272 4301 0.22098
272 4303 0.24906
272 4304 0.23628
272 4486 0.24082
272 4564 0.20825
272 4573 0.23877
272 4584 0.22518
272 4585 0.21436
272 4649 0.21301
272 4679 0.2114
272 4814 0.20682
272 4819 0.22652
273 369 0.2241
273 399 0.22729
273 412 0.20677
273 430 0.24548
273 531 0.22701
273 574 0.22975
273 642 0.25349
273 680 0.21974
273 726 0.26351
273 770 0.24662
273 812 0.25694
273 844 0.21001
273 883 0.22955
273 884 0.2081
273 961 0.25504
273 973 0.27294
273 974 0.23819
273 975 0.29481
273 987 0.22903
273 988 0.27564
273 993 0.24468
273 998 0.2098
273 1003 0.22201
273 1016 0.21618
273 1062 0.21345
273 1154 0.26974
273 1165 0.20959
273 1192 0.23566
273 1239 0.23667
273 1260 0.26016
273 1290 0.25725
273 1291 0.24866
273 1364 0.22961
273 1400 0.24484
273 1472 0.22297
273 1500 0.28444
273 1501 0.23752
273 1502 0.21273
273 1509 0.21207
273 1532 0.20797
273 1674 0.26189
273 1680 0.22194
273 1731 0.23385
273 1748 0.34923
273 1749 0.25145
273 1973 0.2515
273 1974 0.23672
273 1986 0.2163
273 1987 0.2832
273 1988 0.30882
273 1993 0.2199
273 2000 0.21033
273 2001 0.21927
273 2053 0.21752
273 2134 0.26138
273 2198 0.2198
273 2279 0.25753
273 2280 0.22413
273 2281 0.25203
273 2282 0.22971
273 2285 0.23099
273 2286 0.21058
273 2296 0.22057
273 2297 0.2641
273 2298 0.22831
273 2315 0.25061
273 2401 0.22337
273 2409 0.25557
273 2427 0.21164
273 2454 0.24001
273 2455 0.24094
273 2584 0.22601
273 2606 0.20765
273 2618 0.20636
273 2619 0.2242
273 2620 0.23375
273 2621 0.24769
273 2623 0.21323
273 2633 0.21939
273 2634 0.22097
273 2636 0.21612
273 2658 0.21471
273 2719 0.21851
273 2731 0.23924
273 2734 0.20502
273 2749 0.22461
273 2751 0.21145
273 2764 0.28136
273 2784 0.2157
273 2957 0.2296
273 2958 0.25249
273 2960 0.2301
273 2961 0.26762
273 2975 0.22792
273 2976 0.28968
273 2990 0.22034
273 2992 0.22132
273 2997 0.21653
273 3046 0.22165
273 3110 0.21436
273 3116 0.25064
273 3203 0.21208
273 3233 0.23422
273 3240 0.20569
273 3274 0.22101
273 3304 0.20846
273 3305 0.20823
273 3324 0.2135
273 3341 0.31633
273 3374 0.22572
273 3486 0.23678
273 3536 0.26752
273 3537 0.28254
273 3640 0.23712
273 3705 0.22684
273 3712 0.20809
273 3733 0.2072
273 3735 0.20549
273 3737 0.21694
273 3791 0.21257
273 3829 0.23535
273 3835 0.27009
273 3839 0.34585
273 3846 0.23944
273 3853 0.22449
273 3942 0.26545
273 3943 0.3017
273 3947 0.28868
273 3974 0.21313
273 3975 0.28477
273 3986 0.22499
273 4061 0.21467
273 4076 0.21415
273 4170 0.31059
273 4226 0.25019
273 4239 0.21019
273 4247 0.23264
273 4250 0.21389
273 4304 0.20557
273 4416 0.22497
273 4421 0.27528
273 4429 0.23798
273 4468 0.20916
273 4483 0.20891
273 4501 0.25711
273 4515 0.2406
273 4551 0.27007
273 4557 0.20698
273 4583 0.22853
273 4642 0.22969
273 4688 0.27468
273 4689 0.24542
273 4891 0.22164
273 4892 0.20761
273 5077 0.2117
274 339 0.2121
274 340 0.242
274 566 0.23549
274 667 0.20854
274 813 0.22627
274 961 0.20771
274 1025 0.20974
274 1454 0.27109
274 1461 0.21655
274 1472 0.24237
274 1473 0.20618
274 1492 0.22034
274 1509 0.2196
274 1519 0.21595
274 1748 0.26229
274 1849 0.24276
274 1944 0.20818
274 2019 0.22584
274 2172 0.22103
274 2262 0.21437
274 2271 0.22044
274 2281 0.21562
274 2285 0.266
274 2286 0.24654
274 2316 0.20885
274 2412 0.21403
274 2658 0.21333
274 2706 0.23254
274 2718 0.22374
274 2830 0.20568
274 2960 0.2287
274 2961 0.24677
274 2976 0.24078
274 2992 0.24157
274 3026 0.21961
274 3305 0.21432
274 3324 0.20465
274 3342 0.27095
274 3363 0.22388
274 3364 0.30818
274 3514 0.22398
274 3528 0.20624
274 3536 0.25525
274 3575 0.23769
274 3733 0.24132
274 3751 0.21539
274 3752 0.22413
274 3773 0.21676
274 3798 0.2067
274 3830 0.21343
274 3887 0.23677
274 3943 0.28275
274 3963 0.20908
274 4046 0.20802
274 4098 0.22455
274 4125 0.21781
274 4196 0.21519
274 4302 0.26896
274 4338 0.22052
274 4555 0.2116
274 4705 0.2285
274 4983 0.24788
275 298 0.24908
275 565 0.27046
275 697 0.20709
275 834 0.25569
275 852 0.21825
275 869 0.22923
275 1364 0.23049
275 1461 0.22037
275 1464 0.24926
275 1502 0.23508
275 2050 0.22736
275 2246 0.21838
275 2984 0.31473
275 4250 0.21885
275 4430 0.20551
275 4760 0.20784
276 326 0.21253
276 354 0.22298
276 551 0.20939
276 565 0.29019
276 566 0.22532
276 697 0.21006
276 823 0.26393
276 834 0.35655
276 1193 0.20766
276 1253 0.21096
276 1348 0.326
276 1555 0.21727
276 1730 0.23513
276 1862 0.25517
276 2243 0.2059
276 2250 0.23524
276 2261 0.22057
276 2262 0.2161
276 2785 0.21709
276 3153 0.20896
276 3304 0.21678
276 3390 0.24313
276 3447 0.21716
276 3715 0.32115
276 3733 0.24696
276 4407 0.23554
276 4582 0.22603
276 4804 0.20655
276 5032 0.23817
277 387 0.2266
277 565 0.23823
277 823 0.25886
277 825 0.2212
277 834 0.22372
277 1554 0.21953
277 1555 0.25898
277 2494 0.28363
277 3382 0.21591
277 4050 0.20804
277 4582 0.21046
277 4816 0.22727
278 638 0.21749
278 825 0.22919
278 1135 0.2107
278 1357 0.22125
278 1555 0.23471
278 1831 0.22667
278 1841 0.24869
278 2137 0.21603
278 2494 0.24169
278 2625 0.20873
278 2710 0.21486
278 3361 0.2591
279 489 0.22997
279 1140 0.26208
279 1773 0.21662
279 1807 0.21727
279 1813 0.21227
279 1878 0.21711
279 2033 0.20494
279 2034 0.31253
279 2051 0.21107
279 2075 0.24427
279 2396 0.22662
279 2626 0.20612
279 2714 0.22477
279 2959 0.23284
279 3007 0.20568
279 3052 0.21596
279 3350 0.21683
279 3400 0.24015
279 3404 0.29878
279 3529 0.21591
279 3584 0.2129
279 3763 0.21555
279 3789 0.21111
279 3818 0.20684
279 3844 0.22681
279 3907 0.21865
279 3908 0.23141
279 3950 0.35057
279 3951 0.28208
279 4028 0.21307
279 4038 0.21843
279 4250 0.23561
279 4302 0.22878
279 4311 0.24492
279 4385 0.20958
279 4546 0.23157
279 4638 0.22756
279 4765 0.2187
279 4825 0.2087
279 4856 0.21965
279 4911 0.24221
279 4932 0.22241
279 4975 0.22135
279 4989 0.23728
279 5172 0.24784
280 653 0.2621
280 809 0.20808
280 1108 0.26353
280 1337 0.25677
280 1430 0.23302
280 1496 0.25494
280 1545 0.24418
280 1746 0.20563
280 1813 0.29265
280 1937 0.21618
280 1950 0.26318
280 1965 0.20987
280 2034 0.21354
280 2219 0.21765
280 3007 0.21521
280 3109 0.22451
280 3384 0.23569
280 3474 0.21593
280 4097 0.26981
280 4129 0.21216
280 4390 0.21893
280 4507 0.20581
280 4629 0.20579
280 4737 0.24059
280 4782 0.22083
280 4845 0.22589
280 4856 0.27226
280 4864 0.21693
280 4919 0.26482
280 4936 0.23763
280 5048 0.20615
280 5064 0.23582
280 5080 0.20554
281 318 0.22374
281 508 0.21181
281 770 0.22685
281 777 0.27152
281 807 0.30834
281 984 0.21875
281 1108 0.20681
281 1139 0.20653
281 1156 0.21456
281 1159 0.24815
281 1279 0.21388
281 1290 0.22077
281 1299 0.23485
281 1430 0.25535
281 1501 0.20552
281 1515 0.23875
281 1565 0.20471
281 1572 0.20501
281 1605 0.2136
281 1733 0.20472
281 1748 0.25574
281 1813 0.29457
281 1849 0.22947
281 1855 0.21211
281 2053 0.2713
281 2063 0.22012
281 2078 0.26981
281 2182 0.21852
281 2193 0.29233
281 2194 0.21037
281 2219 0.21584
281 2227 0.21584
281 2234 0.20823
281 2236 0.22254
281 2268 0.2482
281 2298 0.20998
281 2344 0.23952
281 2368 0.24526
281 2392 0.22418
281 2456 0.20834
281 2571 0.20757
281 2722 0.22927
281 2734 0.25608
281 2774 0.22368
281 2877 0.24746
281 2893 0.20615
281 3062 0.21293
281 3090 0.25126
281 3098 0.2137
281 3190 0.25674
281 3194 0.23167
281 3201 0.22031
281 3203 0.23594
281 3223 0.20981
281 3384 0.25787
281 3388 0.22254
281 3399 0.21047
281 3512 0.21358
281 3736 0.23909
281 3839 0.2275
281 3881 0.22029
281 3902 0.23409
281 3938 0.23768
281 4017 0.20995
281 4083 0.21017
281 4129 0.23395
281 4173 0.22085
281 4226 0.22009
281 4326 0.21538
281 4358 0.25215
281 4393 0.20738
281 4394 0.23541
281 4409 0.22133
281 4485 0.21453
281 4606 0.21059
281 4687 0.24968
281 4688 0.21221
281 4689 0.23584
281 4864 0.24295
281 4917 0.22281
281 4976 0.22905
281 5064 0.24568
281 5069 0.27991
281 5070 0.23312
281 5071 0.30505
281 5077 0.21981
281 5086 0.25583
282 770 0.23614
282 777 0.21332
282 1316 0.21213
282 1784 0.21174
282 2193 0.2065
282 2306 0.24176
282 2344 0.25724
282 3431 0.21906
282 4677 0.20464
282 4800 0.20529
282 4917 0.23353
282 5069 0.20552
282 5077 0.29542
283 310 0.21928
283 327 0.23246
283 373 0.2257
283 418 0.24709
283 443 0.22059
283 444 0.23718
283 475 0.23059
283 519 0.22228
283 616 0.27107
283 740 0.21012
283 807 0.27317
283 808 0.29271
283 824 0.31127
283 973 0.28664
283 989 0.2546
283 998 0.22897
283 1000 0.22627
283 1001 0.20529
283 1011 0.23945
283 1012 0.23552
283 1013 0.22081
283 1031 0.21589
283 1046 0.29938
283 1119 0.24038
283 1175 0.23913
283 1270 0.21204
283 1290 0.24
283 1316 0.24395
283 1488 0.26654
283 1489 0.21611
283 1500 0.23253
283 1502 0.30154
283 1509 0.30602
283 1516 0.30973
283 1532 0.26744
283 1533 0.20694
283 1545 0.21108
283 1549 0.26531
283 1583 0.24548
283 1653 0.20626
283 1670 0.2092
283 1691 0.21792
283 1707 0.2885
283 1718 0.26305
283 1732 0.25577
283 1733 0.33863
283 1734 0.30436
283 1748 0.25251
283 1792 0.20477
283 1793 0.27632
283 1799 0.22904
283 1803 0.22179
283 1815 0.21133
283 1874 0.22238
283 1894 0.22241
283 1945 0.2226
283 1973 0.27114
283 1987 0.22026
283 1988 0.26899
283 1989 0.217
283 2016 0.249
283 2081 0.22092
283 2102 0.20951
283 2110 0.21629
283 2166 0.24964
283 2199 0.2331
283 2225 0.24375
283 2268 0.26109
283 2269 0.22944
283 2296 0.21681
283 2297 0.20739
283 2298 0.23884
283 2315 0.24411
283 2406 0.22774
283 2428 0.21021
283 2494 0.2064
283 2577 0.21539
283 2634 0.24311
283 2675 0.21369
283 2719 0.21835
283 2742 0.25525
283 2774 0.22585
283 2870 0.20835
283 2929 0.26407
283 2973 0.23073
283 2974 0.21517
283 2975 0.2749
283 2976 0.22947
283 2978 0.22172
283 2982 0.26551
283 2990 0.27771
283 2992 0.2849
283 2994 0.23549
283 3000 0.29222
283 3009 0.21589
283 3010 0.25635
283 3018 0.24131
283 3027 0.20658
283 3047 0.21642
283 3074 0.28341
283 3084 0.21107
283 3112 0.21964
283 3130 0.2244
283 3131 0.20911
283 3151 0.25082
283 3185 0.26417
283 3197 0.22863
283 3198 0.22789
283 3204 0.20854
283 3206 0.25648
283 3251 0.20667
283 3278 0.23308
283 3288 0.23313
283 3297 0.22684
283 3304 0.20821
283 3305 0.23421
283 3321 0.22559
283 3323 0.24769
283 3324 0.24685
283 3364 0.21456
283 3374 0.26167
283 3377 0.24358
283 3396 0.24275
283 3401 0.21445
283 3406 0.2397
283 3407 0.29362
283 3461 0.23469
283 3485 0.22122
283 3513 0.21014
283 3551 0.22728
283 3552 0.22909
283 3563 0.24951
283 3564 0.25083
283 3574 0.20704
283 3597 0.34497
283 3620 0.24285
283 3687 0.26304
283 3704 0.25356
283 3705 0.20605
283 3737 0.32711
283 3751 0.21856
283 3762 0.24317
283 3763 0.2448
283 3775 0.29036
283 3776 0.22361
283 3786 0.2106
283 3831 0.23559
283 3835 0.25153
283 3839 0.211
283 3854 0.20627
283 3903 0.24366
283 3921 0.24434
283 3926 0.21287
283 3929 0.23082
283 3938 0.21613
283 3950 0.24219
283 4005 0.22588
283 4032 0.20693
283 4033 0.21338
283 4060 0.2446
283 4210 0.23583
283 4273 0.26349
283 4303 0.24503
283 4326 0.24768
283 4338 0.25924
283 4363 0.21412
283 4416 0.22666
283 4428 0.23449
283 4486 0.24381
283 4523 0.2149
283 4529 0.26091
283 4532 0.24403
283 4553 0.28302
283 4561 0.28121
283 4564 0.23918
283 4570 0.24077
283 4584 0.24362
283 4587 0.20992
283 4613 0.21848
283 4614 0.25505
283 4617 0.23696
283 4622 0.24417
283 4623 0.26411
283 4657 0.24083
283 4677 0.31854
283 4728 0.23307
283 4782 0.26797
283 4859 0.2192
283 4860 0.23086
283 4867 0.21785
283 4890 0.23921
283 4934 0.25147
283 4945 0.21775
283 4957 0.23277
283 5069 0.22134
283 5077 0.23931
283 5082 0.24045
283 5091 0.27041
283 5163 0.20833
283 5167 0.21146
284 304 0.24337
284 321 0.21884
284 330 0.22739
284 383 0.22431
284 384 0.27367
284 392 0.25464
284 429 0.26582
284 430 0.21887
284 443 0.32937
284 457 0.31196
284 458 0.26735
284 470 0.27174
284 473 0.21766
284 475 0.23543
284 588 0.21797
284 616 0.29832
284 640 0.20865
284 642 0.2551
284 680 0.24206
284 726 0.26245
284 727 0.22056
284 884 0.20753
284 892 0.27604
284 902 0.25096
284 903 0.23038
284 913 0.23652
284 973 0.21429
284 989 0.21077
284 998 0.30543
284 1000 0.21833
284 1001 0.22958
284 1002 0.24016
284 1118 0.21355
284 1165 0.22283
284 1175 0.33079
284 1270 0.21512
284 1299 0.27755
284 1300 0.21976
284 1391 0.26836
284 1404 0.22875
284 1414 0.22745
284 1421 0.22114
284 1433 0.24221
284 1441 0.23245
284 1447 0.22739
284 1502 0.26245
284 1509 0.28268
284 1583 0.3022
284 1647 0.22584
284 1653 0.28339
284 1678 0.21036
284 1742 0.2501
284 1748 0.22051
284 1822 0.2262
284 1900 0.24441
284 1906 0.21784
284 1934 0.26475
284 1973 0.21575
284 1974 0.21049
284 1987 0.2148
284 1988 0.31453
284 2147 0.20708
284 2172 0.21494
284 2225 0.24391
284 2243 0.21322
284 2250 0.20815
284 2251 0.23496
284 2287 0.23492
284 2298 0.23083
284 2299 0.22756
284 2300 0.21485
284 2301 0.2375
284 2339 0.20731
284 2358 0.23203
284 2379 0.21515
284 2380 0.24887
284 2407 0.20629
284 2412 0.22449
284 2432 0.27775
284 2456 0.23401
284 2461 0.24961
284 2462 0.25743
284 2490 0.22866
284 2491 0.27135
284 2492 0.23894
284 2499 0.24503
284 2500 0.22414
284 2520 0.27753
284 2521 0.26991
284 2591 0.21637
284 2662 0.2334
284 2715 0.2217
284 2764 0.23171
284 2765 0.20506
284 2775 0.2274
284 2836 0.21579
284 2859 0.21574
284 2862 0.22326
284 2872 0.20803
284 2914 0.28384
284 2919 0.24387
284 2964 0.21828
284 2976 0.27924
284 2982 0.205
284 3000 0.39692
284 3074 0.21253
284 3101 0.22845
284 3170 0.21121
284 3181 0.23394
284 3189 0.22088
284 3190 0.2326
284 3201 0.26118
284 3246 0.20859
284 3251 0.21151
284 3261 0.26514
284 3401 0.22942
284 3536 0.23796
284 3551 0.21054
284 3554 0.22833
284 3563 0.23614
284 3564 0.20689
284 3698 0.24824
284 3699 0.23365
284 3736 0.23209
284 3737 0.27302
284 3781 0.22455
284 3786 0.29553
284 3903 0.2267
284 3907 0.28461
284 3923 0.23194
284 3928 0.21425
284 3931 0.22573
284 3934 0.20913
284 3938 0.26176
284 3940 0.2092
284 3943 0.2069
284 4005 0.21842
284 4061 0.20647
284 4065 0.22649
284 4131 0.20854
284 4237 0.28902
284 4241 0.22289
284 4303 0.24912
284 4304 0.29085
284 4361 0.23912
284 4363 0.21875
284 4398 0.22625
284 4407 0.20669
284 4421 0.21613
284 4482 0.21176
284 4485 0.24331
284 4486 0.22773
284 4523 0.23209
284 4529 0.2396
284 4537 0.21341
284 4541 0.24297
284 4550 0.22409
284 4551 0.2381
284 4557 0.20926
284 4561 0.3118
284 4564 0.35905
284 4573 0.35656
284 4583 0.24328
284 4586 0.27439
284 4587 0.20638
284 4614 0.22562
284 4622 0.23193
284 4668 0.21958
284 4673 0.24243
284 4674 0.20922
284 4679 0.214
284 4690 0.2549
284 4700 0.23153
284 4704 0.21811
284 4728 0.28649
284 4738 0.25949
284 4739 0.26945
284 4774 0.20486
284 4806 0.31596
284 4814 0.25274
284 4817 0.21445
284 4843 0.29602
284 4925 0.24834
284 4934 0.23486
284 4940 0.26734
284 4976 0.20949
284 5051 0.29117
284 5090 0.24398
284 5157 0.20824
284 5158 0.27777
284 5160 0.21535
284 5181 0.20831
285 396 0.22194
285 642 0.21598
285 724 0.20809
285 903 0.23697
285 913 0.24921
285 962 0.20769
285 1002 0.24811
285 1191 0.27322
285 1239 0.21458
285 1404 0.22907
285 1472 0.2059
285 1583 0.25193
285 1638 0.29293
285 1682 0.22934
285 1707 0.25579
285 1734 0.21529
285 1748 0.25561
285 1906 0.21413
285 1908 0.218
285 1974 0.2151
285 1983 0.20808
285 1988 0.27974
285 2038 0.24348
285 2271 0.21988
285 2281 0.25591
285 2282 0.24557
285 2283 0.21251
285 2297 0.24164
285 2301 0.21483
285 2432 0.25432
285 2461 0.22263
285 2462 0.21592
285 2567 0.21494
285 2606 0.21116
285 2608 0.25375
285 2609 0.26611
285 2616 0.22293
285 2619 0.24209
285 2620 0.35583
285 2621 0.37875
285 2622 0.24096
285 2634 0.29202
285 2635 0.35606
285 2636 0.26681
285 2749 0.21162
285 2762 0.21237
285 2764 0.22029
285 2823 0.22134
285 2920 0.21921
285 2921 0.23152
285 2943 0.24591
285 2944 0.24569
285 2958 0.2326
285 2959 0.24929
285 2974 0.25006
285 2975 0.23196
285 2976 0.22669
285 3015 0.21216
285 3134 0.25703
285 3160 0.22582
285 3190 0.20537
285 3235 0.25308
285 3261 0.24965
285 3278 0.21299
285 3279 0.24252
285 3352 0.20865
285 3374 0.22478
285 3508 0.20743
285 3523 0.26878
285 3536 0.23375
285 3575 0.21804
285 3601 0.22239
285 3733 0.21711
285 3735 0.27333
285 3736 0.23629
285 3737 0.24096
285 3791 0.2366
285 3907 0.39076
285 3913 0.20925
285 3960 0.21008
285 3961 0.21322
285 3965 0.26071
285 3966 0.25773
285 4025 0.23974
285 4101 0.21434
285 4105 0.20767
285 4114 0.23045
285 4132 0.21655
285 4239 0.21737
285 4486 0.20706
285 4551 0.21353
285 4658 0.21169
285 4705 0.24901
285 4791 0.20856
285 4806 0.2089
285 4814 0.26371
285 4817 0.21963
285 4819 0.2267
285 5016 0.21564
285 5057 0.28216
285 5079 0.21836
285 5119 0.25041
286 346 0.24446
286 425 0.24465
286 474 0.25868
286 562 0.24473
286 565 0.2621
286 666 0.22825
286 667 0.30618
286 668 0.27452
286 673 0.24183
286 683 0.20538
286 687 0.26871
286 823 0.21346
286 941 0.23891
286 945 0.22381
286 946 0.21634
286 947 0.23352
286 948 0.2095
286 955 0.30527
286 956 0.2754
286 957 0.24829
286 968 0.23764
286 969 0.20689
286 1208 0.22088
286 1212 0.21601
286 1214 0.28268
286 1217 0.23793
286 1219 0.20786
286 1220 0.22649
286 1227 0.23363
286 1239 0.30457
286 1404 0.23514
286 1454 0.25313
286 1460 0.27609
286 1461 0.26345
286 1472 0.26574
286 1485 0.26478
286 1491 0.2152
286 1497 0.25702
286 1517 0.2208
286 1531 0.20553
286 1532 0.28515
286 1599 0.22466
286 1656 0.2239
286 1691 0.28389
286 1706 0.2381
286 1707 0.32249
286 1716 0.2115
286 1728 0.23945
286 1729 0.32677
286 1732 0.26858
286 1744 0.21342
286 1745 0.2186
286 1759 0.28475
286 1778 0.24207
286 1791 0.23924
286 1792 0.24671
286 1793 0.24257
286 1929 0.25297
286 1938 0.31473
286 1939 0.33023
286 1943 0.21093
286 1945 0.20886
286 1946 0.30448
286 1947 0.24972
286 1952 0.27504
286 1955 0.23521
286 1966 0.205
286 1967 0.21135
286 1982 0.23254
286 1984 0.2236
286 1986 0.29313
286 1987 0.23238
286 2015 0.21696
286 2022 0.23044
286 2033 0.24934
286 2034 0.27623
286 2051 0.26316
286 2052 0.24544
286 2074 0.21512
286 2075 0.27489
286 2140 0.2063
286 2243 0.2365
286 2244 0.23221
286 2245 0.27011
286 2246 0.27467
286 2250 0.2539
286 2251 0.21594
286 2255 0.20475
286 2258 0.29715
286 2261 0.21124
286 2262 0.2963
286 2263 0.22077
286 2267 0.22432
286 2271 0.27952
286 2279 0.2163
286 2280 0.21514
286 2281 0.26213
286 2282 0.29156
286 2285 0.23724
286 2294 0.22322
286 2295 0.23383
286 2312 0.23377
286 2313 0.22956
286 2332 0.2199
286 2386 0.2051
286 2432 0.37681
286 2461 0.20903
286 2587 0.28307
286 2588 0.26505
286 2591 0.22687
286 2592 0.26908
286 2593 0.24806
286 2596 0.22971
286 2597 0.25878
286 2601 0.29806
286 2602 0.20804
286 2605 0.21068
286 2606 0.29802
286 2607 0.26741
286 2608 0.2677
286 2609 0.20558
286 2615 0.21969
286 2616 0.22946
286 2618 0.2337
286 2619 0.32442
286 2620 0.34272
286 2621 0.33202
286 2623 0.25062
286 2633 0.29109
286 2634 0.30076
286 2635 0.31265
286 2651 0.28193
286 2652 0.21241
286 2659 0.21936
286 2915 0.25072
286 2931 0.2872
286 2941 0.30471
286 2950 0.21384
286 2954 0.21858
286 2956 0.20636
286 2957 0.20562
286 2958 0.22968
286 2959 0.21666
286 2961 0.2101
286 2969 0.21988
286 2972 0.24664
286 2974 0.25851
286 2975 0.25919
286 2985 0.21963
286 2989 0.27275
286 2990 0.26269
286 2991 0.26093
286 2992 0.2728
286 3246 0.2228
286 3247 0.21466
286 3261 0.23168
286 3272 0.26973
286 3274 0.23354
286 3287 0.2531
286 3301 0.213
286 3304 0.24818
286 3305 0.24575
286 3306 0.21255
286 3307 0.21849
286 3322 0.24632
286 3339 0.21121
286 3340 0.26359
286 3352 0.28441
286 3363 0.25569
286 3364 0.21208
286 3373 0.23059
286 3374 0.23155
286 3490 0.25274
286 3492 0.27282
286 3500 0.2239
286 3508 0.23379
286 3520 0.22122
286 3527 0.26718
286 3536 0.20613
286 3550 0.20819
286 3551 0.24834
286 3553 0.22397
286 3568 0.21061
286 3575 0.27116
286 3715 0.2062
286 3718 0.24037
286 3719 0.24353
286 3721 0.22351
286 3724 0.27751
286 3725 0.22239
286 3726 0.21131
286 3733 0.29623
286 3735 0.2141
286 3736 0.20731
286 3737 0.24131
286 3746 0.27887
286 3751 0.20736
286 3769 0.26216
286 3772 0.21665
286 3786 0.2192
286 3796 0.26604
286 3815 0.25321
286 3816 0.21622
286 3817 0.26842
286 3950 0.22395
286 3951 0.25418
286 3952 0.25615
286 3959 0.24811
286 3960 0.24019
286 3961 0.2173
286 3963 0.28789
286 3964 0.22793
286 3974 0.27659
286 3975 0.27794
286 3981 0.2318
286 4001 0.20623
286 4025 0.21208
286 4051 0.23694
286 4176 0.22277
286 4180 0.22445
286 4182 0.22309
286 4183 0.25356
286 4235 0.2324
286 4239 0.22499
286 4242 0.23976
286 4250 0.2407
286 4269 0.21479
286 4271 0.25084
286 4424 0.23504
286 4425 0.22986
286 4430 0.21345
286 4460 0.25901
286 4477 0.22443
286 4596 0.21751
286 4782 0.21093
286 4815 0.21736
286 4828 0.24993
286 4871 0.21437
286 4983 0.24252
286 5032 0.20594
286 5036 0.27001
286 5037 0.22304
286 5096 0.25169
286 5116 0.2297
287 459 0.20893
287 564 0.22324
287 565 0.23037
287 566 0.20828
287 688 0.23551
287 812 0.20985
287 1287 0.23484
287 1490 0.27393
287 1502 0.26697
287 1503 0.21811
287 1676 0.20683
287 1691 0.21764
287 1966 0.21946
287 1974 0.257
287 2075 0.26138
287 2251 0.2344
287 2262 0.24297
287 2279 0.21439
287 2282 0.29317
287 2286 0.24038
287 2295 0.21132
287 2296 0.21778
287 2331 0.27001
287 2362 0.20474
287 2588 0.21576
287 2618 0.22268
287 2619 0.2374
287 2785 0.21537
287 2916 0.2165
287 2941 0.28193
287 3274 0.22598
287 3586 0.20657
287 3757 0.24254
287 4273 0.23869
287 4463 0.23269
287 4958 0.21674
287 4970 0.25254
287 5159 0.21166
288 517 0.23298
288 551 0.20885
288 565 0.26305
288 629 0.21739
288 812 0.24521
288 834 0.25853
288 835 0.2332
288 1919 0.28266
288 3266 0.20755
288 3702 0.22449
288 4022 0.20847
288 4944 0.2197
289 2050 0.21245
290 394 0.20666
290 812 0.23065
290 1166 0.22324
290 1582 0.28997
290 1830 0.21146
290 1929 0.22801
290 2034 0.2731
290 2050 0.20711
290 2089 0.20726
290 2117 0.25103
290 2477 0.22371
290 2640 0.2093
290 2681 0.29906
290 2710 0.25582
290 2769 0.20473
290 3084 0.20967
290 3266 0.23355
290 3361 0.2575
290 4046 0.2167
291 412 0.2059
291 449 0.21445
291 503 0.24732
291 546 0.25947
291 650 0.2379
291 717 0.26423
291 768 0.21239
291 829 0.25555
291 862 0.23518
291 865 0.20527
291 925 0.23449
291 931 0.2208
291 932 0.20574
291 1345 0.21667
291 1438 0.2088
291 1591 0.21076
291 1780 0.21881
291 1824 0.21482
291 2053 0.29174
291 2446 0.22049
291 2589 0.21672
291 2591 0.27021
291 2592 0.23
291 2597 0.20944
291 2838 0.21195
291 3004 0.23106
291 3067 0.21732
291 3442 0.23504
291 3642 0.2653
291 4044 0.23853
291 4139 0.22625
291 4199 0.22369
291 4235 0.24667
291 4417 0.2125
291 4561 0.22929
291 4905 0.22224
291 4906 0.22126
291 4928 0.22645
291 5099 0.21479
292 609 0.21496
292 852 0.24553
292 1074 0.20707
292 1108 0.2865
292 1169 0.22056
292 1192 0.27031
292 1244 0.23357
292 1290 0.21958
292 1367 0.22897
292 1430 0.40457
292 1464 0.24344
292 1538 0.2799
292 1572 0.2271
292 1665 0.21574
292 1666 0.23403
292 1667 0.23021
292 1668 0.23727
292 1771 0.20591
292 1813 0.26036
292 1846 0.20464
292 1872 0.20701
292 1950 0.23036
292 2121 0.23117
292 2153 0.20972
[truncated: 1,586,299 more chars]
