# Supplementary material for: Emotional speech synchronizes brains across listeners and engages large-scale dynamic brain networks
Source: Neuroimage. 2014 Nov 15;102:498–509. doi: 10.1016/j.neuroimage.2014.07.063 (PMC4229500; doi:10.1016/j.neuroimage.2014.07.063)
Supplement: Supplementary material 3 — Arousal-positive network in Pajek NET format. [file mmc6.txt]

*Vertices 5183
1 "-64_-58_2" 
2 "-64_-52_-4" 
3 "-64_-52_2" 
4 "-64_-52_8" 
5 "-64_-52_14" 
6 "-64_-46_-10" 
7 "-64_-46_-4" 
8 "-64_-46_2" 
9 "-64_-46_8" 
10 "-64_-46_14" 
11 "-64_-46_20" 
12 "-64_-46_26" 
13 "-64_-40_-16" 
14 "-64_-40_-10" 
15 "-64_-40_-4" 
16 "-64_-40_2" 
17 "-64_-40_8" 
18 "-64_-40_14" 
19 "-64_-40_20" 
20 "-64_-40_26" 
21 "-64_-40_32" 
22 "-64_-34_-16" 
23 "-64_-34_-10" 
24 "-64_-34_-4" 
25 "-64_-34_2" 
26 "-64_-34_8" 
27 "-64_-34_14" 
28 "-64_-34_20" 
29 "-64_-34_26" 
30 "-64_-34_32" 
31 "-64_-34_38" 
32 "-64_-28_-16" 
33 "-64_-28_-10" 
34 "-64_-28_-4" 
35 "-64_-28_2" 
36 "-64_-28_8" 
37 "-64_-28_14" 
38 "-64_-28_20" 
39 "-64_-28_26" 
40 "-64_-28_32" 
41 "-64_-28_38" 
42 "-64_-22_-16" 
43 "-64_-22_-10" 
44 "-64_-22_-4" 
45 "-64_-22_2" 
46 "-64_-22_8" 
47 "-64_-22_14" 
48 "-64_-22_20" 
49 "-64_-22_26" 
50 "-64_-22_32" 
51 "-64_-22_38" 
52 "-64_-16_-16" 
53 "-64_-16_-10" 
54 "-64_-16_-4" 
55 "-64_-16_2" 
56 "-64_-16_8" 
57 "-64_-16_14" 
58 "-64_-16_20" 
59 "-64_-16_26" 
60 "-64_-16_32" 
61 "-64_-10_-4" 
62 "-64_-10_14" 
63 "-64_-10_20" 
64 "-64_-10_26" 
65 "-64_-10_32" 
66 "-64_-4_20" 
67 "-58_-64_-10" 
68 "-58_-64_-4" 
69 "-58_-64_2" 
70 "-58_-64_8" 
71 "-58_-64_14" 
72 "-58_-58_-16" 
73 "-58_-58_-10" 
74 "-58_-58_-4" 
75 "-58_-58_2" 
76 "-58_-58_8" 
77 "-58_-58_14" 
78 "-58_-58_20" 
79 "-58_-58_26" 
80 "-58_-58_32" 
81 "-58_-52_-16" 
82 "-58_-52_-10" 
83 "-58_-52_-4" 
84 "-58_-52_2" 
85 "-58_-52_8" 
86 "-58_-52_14" 
87 "-58_-52_20" 
88 "-58_-52_26" 
89 "-58_-52_32" 
90 "-58_-52_38" 
91 "-58_-46_-16" 
92 "-58_-46_-10" 
93 "-58_-46_-4" 
94 "-58_-46_2" 
95 "-58_-46_8" 
96 "-58_-46_14" 
97 "-58_-46_20" 
98 "-58_-46_26" 
99 "-58_-46_32" 
100 "-58_-46_38" 
101 "-58_-46_44" 
102 "-58_-40_-16" 
103 "-58_-40_-10" 
104 "-58_-40_-4" 
105 "-58_-40_2" 
106 "-58_-40_8" 
107 "-58_-40_14" 
108 "-58_-40_20" 
109 "-58_-40_26" 
110 "-58_-40_32" 
111 "-58_-40_38" 
112 "-58_-40_44" 
113 "-58_-34_-16" 
114 "-58_-34_-10" 
115 "-58_-34_-4" 
116 "-58_-34_2" 
117 "-58_-34_8" 
118 "-58_-34_14" 
119 "-58_-34_20" 
120 "-58_-34_26" 
121 "-58_-34_32" 
122 "-58_-34_38" 
123 "-58_-34_44" 
124 "-58_-28_-22" 
125 "-58_-28_-16" 
126 "-58_-28_-10" 
127 "-58_-28_-4" 
128 "-58_-28_2" 
129 "-58_-28_8" 
130 "-58_-28_14" 
131 "-58_-28_20" 
132 "-58_-28_26" 
133 "-58_-28_32" 
134 "-58_-28_38" 
135 "-58_-28_44" 
136 "-58_-22_-22" 
137 "-58_-22_-16" 
138 "-58_-22_-10" 
139 "-58_-22_-4" 
140 "-58_-22_2" 
141 "-58_-22_8" 
142 "-58_-22_14" 
143 "-58_-22_20" 
144 "-58_-22_26" 
145 "-58_-22_32" 
146 "-58_-22_38" 
147 "-58_-22_44" 
148 "-58_-16_-28" 
149 "-58_-16_-22" 
150 "-58_-16_-16" 
151 "-58_-16_-10" 
152 "-58_-16_-4" 
153 "-58_-16_2" 
154 "-58_-16_8" 
155 "-58_-16_14" 
156 "-58_-16_20" 
157 "-58_-16_26" 
158 "-58_-16_32" 
159 "-58_-16_38" 
160 "-58_-16_44" 
161 "-58_-10_-28" 
162 "-58_-10_-22" 
163 "-58_-10_-16" 
164 "-58_-10_-10" 
165 "-58_-10_-4" 
166 "-58_-10_2" 
167 "-58_-10_8" 
168 "-58_-10_14" 
169 "-58_-10_20" 
170 "-58_-10_26" 
171 "-58_-10_32" 
172 "-58_-10_38" 
173 "-58_-10_44" 
174 "-58_-4_-28" 
175 "-58_-4_-22" 
176 "-58_-4_-16" 
177 "-58_-4_-10" 
178 "-58_-4_-4" 
179 "-58_-4_2" 
180 "-58_-4_8" 
181 "-58_-4_14" 
182 "-58_-4_20" 
183 "-58_-4_26" 
184 "-58_-4_32" 
185 "-58_-4_38" 
186 "-58_2_-16" 
187 "-58_2_-10" 
188 "-58_2_-4" 
189 "-58_2_2" 
190 "-58_2_8" 
191 "-58_2_14" 
192 "-58_2_20" 
193 "-58_2_26" 
194 "-58_2_32" 
195 "-58_8_-10" 
196 "-58_8_-4" 
197 "-58_8_2" 
198 "-58_8_8" 
199 "-58_8_14" 
200 "-58_8_20" 
201 "-58_8_26" 
202 "-58_8_32" 
203 "-58_14_8" 
204 "-58_14_14" 
205 "-58_14_20" 
206 "-58_14_26" 
207 "-58_20_14" 
208 "-58_20_20" 
209 "-52_-76_-4" 
210 "-52_-76_2" 
211 "-52_-76_8" 
212 "-52_-70_-10" 
213 "-52_-70_-4" 
214 "-52_-70_2" 
215 "-52_-70_8" 
216 "-52_-70_14" 
217 "-52_-70_20" 
218 "-52_-70_26" 
219 "-52_-64_-16" 
220 "-52_-64_-10" 
221 "-52_-64_-4" 
222 "-52_-64_2" 
223 "-52_-64_8" 
224 "-52_-64_14" 
225 "-52_-64_20" 
226 "-52_-64_26" 
227 "-52_-64_32" 
228 "-52_-64_38" 
229 "-52_-58_-22" 
230 "-52_-58_-16" 
231 "-52_-58_-10" 
232 "-52_-58_-4" 
233 "-52_-58_2" 
234 "-52_-58_8" 
235 "-52_-58_14" 
236 "-52_-58_20" 
237 "-52_-58_26" 
238 "-52_-58_32" 
239 "-52_-58_38" 
240 "-52_-58_44" 
241 "-52_-52_-22" 
242 "-52_-52_-16" 
243 "-52_-52_-10" 
244 "-52_-52_-4" 
245 "-52_-52_2" 
246 "-52_-52_8" 
247 "-52_-52_14" 
248 "-52_-52_20" 
249 "-52_-52_26" 
250 "-52_-52_32" 
251 "-52_-52_38" 
252 "-52_-52_44" 
253 "-52_-52_50" 
254 "-52_-46_-22" 
255 "-52_-46_-16" 
256 "-52_-46_-10" 
257 "-52_-46_-4" 
258 "-52_-46_2" 
259 "-52_-46_8" 
260 "-52_-46_14" 
261 "-52_-46_20" 
262 "-52_-46_26" 
263 "-52_-46_32" 
264 "-52_-46_38" 
265 "-52_-46_44" 
266 "-52_-46_50" 
267 "-52_-40_-16" 
268 "-52_-40_-10" 
269 "-52_-40_-4" 
270 "-52_-40_2" 
271 "-52_-40_8" 
272 "-52_-40_14" 
273 "-52_-40_20" 
274 "-52_-40_26" 
275 "-52_-40_32" 
276 "-52_-40_38" 
277 "-52_-40_44" 
278 "-52_-40_50" 
279 "-52_-34_-16" 
280 "-52_-34_-10" 
281 "-52_-34_-4" 
282 "-52_-34_2" 
283 "-52_-34_8" 
284 "-52_-34_14" 
285 "-52_-34_20" 
286 "-52_-34_26" 
287 "-52_-34_32" 
288 "-52_-34_38" 
289 "-52_-34_44" 
290 "-52_-34_50" 
291 "-52_-28_-22" 
292 "-52_-28_-10" 
293 "-52_-28_-4" 
294 "-52_-28_2" 
295 "-52_-28_8" 
296 "-52_-28_14" 
297 "-52_-28_20" 
298 "-52_-28_26" 
299 "-52_-28_32" 
300 "-52_-28_38" 
301 "-52_-28_44" 
302 "-52_-28_50" 
303 "-52_-28_56" 
304 "-52_-22_-22" 
305 "-52_-22_-16" 
306 "-52_-22_-10" 
307 "-52_-22_-4" 
308 "-52_-22_2" 
309 "-52_-22_8" 
310 "-52_-22_14" 
311 "-52_-22_20" 
312 "-52_-22_26" 
313 "-52_-22_32" 
314 "-52_-22_38" 
315 "-52_-22_44" 
316 "-52_-22_50" 
317 "-52_-22_56" 
318 "-52_-16_-28" 
319 "-52_-16_-22" 
320 "-52_-16_-16" 
321 "-52_-16_-10" 
322 "-52_-16_-4" 
323 "-52_-16_2" 
324 "-52_-16_8" 
325 "-52_-16_14" 
326 "-52_-16_20" 
327 "-52_-16_26" 
328 "-52_-16_32" 
329 "-52_-16_38" 
330 "-52_-16_44" 
331 "-52_-16_50" 
332 "-52_-10_-34" 
333 "-52_-10_-28" 
334 "-52_-10_-22" 
335 "-52_-10_-16" 
336 "-52_-10_-10" 
337 "-52_-10_-4" 
338 "-52_-10_2" 
339 "-52_-10_8" 
340 "-52_-10_14" 
341 "-52_-10_20" 
342 "-52_-10_26" 
343 "-52_-10_32" 
344 "-52_-10_38" 
345 "-52_-10_44" 
346 "-52_-10_50" 
347 "-52_-4_-34" 
348 "-52_-4_-28" 
349 "-52_-4_-22" 
350 "-52_-4_-16" 
351 "-52_-4_-10" 
352 "-52_-4_-4" 
353 "-52_-4_2" 
354 "-52_-4_8" 
355 "-52_-4_14" 
356 "-52_-4_20" 
357 "-52_-4_26" 
358 "-52_-4_32" 
359 "-52_-4_38" 
360 "-52_-4_44" 
361 "-52_2_-34" 
362 "-52_2_-28" 
363 "-52_2_-22" 
364 "-52_2_-16" 
365 "-52_2_-10" 
366 "-52_2_-4" 
367 "-52_2_2" 
368 "-52_2_8" 
369 "-52_2_14" 
370 "-52_2_20" 
371 "-52_2_26" 
372 "-52_2_32" 
373 "-52_2_38" 
374 "-52_2_44" 
375 "-52_8_-22" 
376 "-52_8_-16" 
377 "-52_8_-10" 
378 "-52_8_-4" 
379 "-52_8_2" 
380 "-52_8_8" 
381 "-52_8_14" 
382 "-52_8_20" 
383 "-52_8_26" 
384 "-52_8_32" 
385 "-52_8_38" 
386 "-52_14_-10" 
387 "-52_14_-4" 
388 "-52_14_2" 
389 "-52_14_8" 
390 "-52_14_14" 
391 "-52_14_20" 
392 "-52_14_26" 
393 "-52_14_32" 
394 "-52_14_38" 
395 "-52_20_2" 
396 "-52_20_8" 
397 "-52_20_14" 
398 "-52_20_20" 
399 "-52_20_26" 
400 "-52_20_32" 
401 "-52_26_-4" 
402 "-52_26_2" 
403 "-52_26_8" 
404 "-52_26_14" 
405 "-52_26_20" 
406 "-52_26_26" 
407 "-52_32_-10" 
408 "-52_32_-4" 
409 "-52_32_2" 
410 "-52_32_8" 
411 "-52_32_14" 
412 "-52_32_20" 
413 "-52_38_-10" 
414 "-52_38_-4" 
415 "-52_38_2" 
416 "-52_38_8" 
417 "-46_-82_-10" 
418 "-46_-82_-4" 
419 "-46_-82_2" 
420 "-46_-82_8" 
421 "-46_-82_14" 
422 "-46_-76_-16" 
423 "-46_-76_-10" 
424 "-46_-76_-4" 
425 "-46_-76_2" 
426 "-46_-76_8" 
427 "-46_-76_14" 
428 "-46_-76_20" 
429 "-46_-76_26" 
430 "-46_-70_-40" 
431 "-46_-70_-34" 
432 "-46_-70_-28" 
433 "-46_-70_-22" 
434 "-46_-70_-16" 
435 "-46_-70_-10" 
436 "-46_-70_-4" 
437 "-46_-70_2" 
438 "-46_-70_8" 
439 "-46_-70_14" 
440 "-46_-70_20" 
441 "-46_-70_26" 
442 "-46_-70_32" 
443 "-46_-70_38" 
444 "-46_-64_-40" 
445 "-46_-64_-34" 
446 "-46_-64_-28" 
447 "-46_-64_-22" 
448 "-46_-64_-16" 
449 "-46_-64_-10" 
450 "-46_-64_-4" 
451 "-46_-64_2" 
452 "-46_-64_8" 
453 "-46_-64_14" 
454 "-46_-64_20" 
455 "-46_-64_26" 
456 "-46_-64_32" 
457 "-46_-64_38" 
458 "-46_-64_44" 
459 "-46_-58_-34" 
460 "-46_-58_-28" 
461 "-46_-58_-22" 
462 "-46_-58_-16" 
463 "-46_-58_-10" 
464 "-46_-58_-4" 
465 "-46_-58_2" 
466 "-46_-58_8" 
467 "-46_-58_14" 
468 "-46_-58_20" 
469 "-46_-58_26" 
470 "-46_-58_32" 
471 "-46_-58_38" 
472 "-46_-58_44" 
473 "-46_-58_50" 
474 "-46_-52_-40" 
475 "-46_-52_-34" 
476 "-46_-52_-22" 
477 "-46_-52_-16" 
478 "-46_-52_-10" 
479 "-46_-52_-4" 
480 "-46_-52_8" 
481 "-46_-52_14" 
482 "-46_-52_20" 
483 "-46_-52_26" 
484 "-46_-52_32" 
485 "-46_-52_38" 
486 "-46_-52_44" 
487 "-46_-52_50" 
488 "-46_-46_-22" 
489 "-46_-46_-16" 
490 "-46_-46_-10" 
491 "-46_-46_2" 
492 "-46_-46_8" 
493 "-46_-46_14" 
494 "-46_-46_20" 
495 "-46_-46_26" 
496 "-46_-46_32" 
497 "-46_-46_38" 
498 "-46_-46_44" 
499 "-46_-46_50" 
500 "-46_-46_56" 
501 "-46_-40_-22" 
502 "-46_-40_-16" 
503 "-46_-40_2" 
504 "-46_-40_8" 
505 "-46_-40_14" 
506 "-46_-40_20" 
507 "-46_-40_26" 
508 "-46_-40_32" 
509 "-46_-40_38" 
510 "-46_-40_44" 
511 "-46_-40_50" 
512 "-46_-40_56" 
513 "-46_-34_-16" 
514 "-46_-34_-4" 
515 "-46_-34_2" 
516 "-46_-34_8" 
517 "-46_-34_14" 
518 "-46_-34_20" 
519 "-46_-34_26" 
520 "-46_-34_32" 
521 "-46_-34_38" 
522 "-46_-34_44" 
523 "-46_-34_50" 
524 "-46_-34_56" 
525 "-46_-28_-22" 
526 "-46_-28_-4" 
527 "-46_-28_2" 
528 "-46_-28_8" 
529 "-46_-28_14" 
530 "-46_-28_20" 
531 "-46_-28_26" 
532 "-46_-28_32" 
533 "-46_-28_38" 
534 "-46_-28_44" 
535 "-46_-28_50" 
536 "-46_-28_56" 
537 "-46_-22_-22" 
538 "-46_-22_-4" 
539 "-46_-22_2" 
540 "-46_-22_8" 
541 "-46_-22_14" 
542 "-46_-22_20" 
543 "-46_-22_26" 
544 "-46_-22_32" 
545 "-46_-22_38" 
546 "-46_-22_44" 
547 "-46_-22_50" 
548 "-46_-22_56" 
549 "-46_-16_-28" 
550 "-46_-16_-10" 
551 "-46_-16_-4" 
552 "-46_-16_2" 
553 "-46_-16_8" 
554 "-46_-16_14" 
555 "-46_-16_20" 
556 "-46_-16_32" 
557 "-46_-16_38" 
558 "-46_-16_44" 
559 "-46_-16_50" 
560 "-46_-16_56" 
561 "-46_-10_-34" 
562 "-46_-10_-28" 
563 "-46_-10_-16" 
564 "-46_-10_-10" 
565 "-46_-10_-4" 
566 "-46_-10_2" 
567 "-46_-10_8" 
568 "-46_-10_14" 
569 "-46_-10_20" 
570 "-46_-10_26" 
571 "-46_-10_32" 
572 "-46_-10_38" 
573 "-46_-10_44" 
574 "-46_-10_50" 
575 "-46_-10_56" 
576 "-46_-4_-40" 
577 "-46_-4_-34" 
578 "-46_-4_-28" 
579 "-46_-4_-16" 
580 "-46_-4_-10" 
581 "-46_-4_-4" 
582 "-46_-4_2" 
583 "-46_-4_8" 
584 "-46_-4_14" 
585 "-46_-4_26" 
586 "-46_-4_32" 
587 "-46_-4_38" 
588 "-46_-4_44" 
589 "-46_-4_50" 
590 "-46_-4_56" 
591 "-46_2_-40" 
592 "-46_2_-34" 
593 "-46_2_-28" 
594 "-46_2_-22" 
595 "-46_2_-16" 
596 "-46_2_-10" 
597 "-46_2_-4" 
598 "-46_2_2" 
599 "-46_2_8" 
600 "-46_2_14" 
601 "-46_2_20" 
602 "-46_2_26" 
603 "-46_2_32" 
604 "-46_2_38" 
605 "-46_2_44" 
606 "-46_2_50" 
607 "-46_8_-28" 
608 "-46_8_-22" 
609 "-46_8_-16" 
610 "-46_8_-10" 
611 "-46_8_-4" 
612 "-46_8_2" 
613 "-46_8_8" 
614 "-46_8_14" 
615 "-46_8_20" 
616 "-46_8_26" 
617 "-46_8_32" 
618 "-46_8_38" 
619 "-46_8_44" 
620 "-46_14_-4" 
621 "-46_14_2" 
622 "-46_14_8" 
623 "-46_14_14" 
624 "-46_14_20" 
625 "-46_14_26" 
626 "-46_14_32" 
627 "-46_14_38" 
628 "-46_14_44" 
629 "-46_20_2" 
630 "-46_20_8" 
631 "-46_20_14" 
632 "-46_20_20" 
633 "-46_20_26" 
634 "-46_20_32" 
635 "-46_20_38" 
636 "-46_26_-4" 
637 "-46_26_2" 
638 "-46_26_8" 
639 "-46_26_14" 
640 "-46_26_20" 
641 "-46_26_26" 
642 "-46_26_32" 
643 "-46_32_-16" 
644 "-46_32_-10" 
645 "-46_32_-4" 
646 "-46_32_2" 
647 "-46_32_8" 
648 "-46_32_14" 
649 "-46_32_20" 
650 "-46_32_26" 
651 "-46_38_-16" 
652 "-46_38_-10" 
653 "-46_38_-4" 
654 "-46_38_2" 
655 "-46_38_8" 
656 "-46_38_14" 
657 "-46_38_20" 
658 "-46_44_-10" 
659 "-46_44_-4" 
660 "-46_44_2" 
661 "-46_44_8" 
662 "-46_44_14" 
663 "-46_50_-4" 
664 "-46_50_2" 
665 "-46_50_8" 
666 "-40_-88_-10" 
667 "-40_-88_-4" 
668 "-40_-88_2" 
669 "-40_-88_8" 
670 "-40_-88_14" 
671 "-40_-82_-16" 
672 "-40_-82_-10" 
673 "-40_-82_-4" 
674 "-40_-82_2" 
675 "-40_-82_8" 
676 "-40_-82_14" 
677 "-40_-82_20" 
678 "-40_-82_26" 
679 "-40_-76_-46" 
680 "-40_-76_-40" 
681 "-40_-76_-34" 
682 "-40_-76_-28" 
683 "-40_-76_-22" 
684 "-40_-76_-16" 
685 "-40_-76_-10" 
686 "-40_-76_-4" 
687 "-40_-76_2" 
688 "-40_-76_8" 
689 "-40_-76_14" 
690 "-40_-76_20" 
691 "-40_-76_26" 
692 "-40_-76_32" 
693 "-40_-76_38" 
694 "-40_-70_-52" 
695 "-40_-70_-46" 
696 "-40_-70_-40" 
697 "-40_-70_-34" 
698 "-40_-70_-28" 
699 "-40_-70_-16" 
700 "-40_-70_-10" 
701 "-40_-70_-4" 
702 "-40_-70_2" 
703 "-40_-70_8" 
704 "-40_-70_14" 
705 "-40_-70_20" 
706 "-40_-70_26" 
707 "-40_-70_32" 
708 "-40_-70_38" 
709 "-40_-70_44" 
710 "-40_-64_-52" 
711 "-40_-64_-46" 
712 "-40_-64_-40" 
713 "-40_-64_-34" 
714 "-40_-64_-28" 
715 "-40_-64_-22" 
716 "-40_-64_-16" 
717 "-40_-64_-10" 
718 "-40_-64_-4" 
719 "-40_-64_2" 
720 "-40_-64_8" 
721 "-40_-64_14" 
722 "-40_-64_20" 
723 "-40_-64_26" 
724 "-40_-64_32" 
725 "-40_-64_38" 
726 "-40_-64_44" 
727 "-40_-64_50" 
728 "-40_-58_-52" 
729 "-40_-58_-46" 
730 "-40_-58_-40" 
731 "-40_-58_-34" 
732 "-40_-58_-28" 
733 "-40_-58_-16" 
734 "-40_-58_-10" 
735 "-40_-58_-4" 
736 "-40_-58_14" 
737 "-40_-58_20" 
738 "-40_-58_26" 
739 "-40_-58_32" 
740 "-40_-58_38" 
741 "-40_-58_44" 
742 "-40_-58_50" 
743 "-40_-58_56" 
744 "-40_-52_-52" 
745 "-40_-52_-46" 
746 "-40_-52_-40" 
747 "-40_-52_-34" 
748 "-40_-52_-28" 
749 "-40_-52_-22" 
750 "-40_-52_-16" 
751 "-40_-52_-10" 
752 "-40_-52_20" 
753 "-40_-52_26" 
754 "-40_-52_32" 
755 "-40_-52_38" 
756 "-40_-52_44" 
757 "-40_-52_50" 
758 "-40_-52_56" 
759 "-40_-46_-40" 
760 "-40_-46_-22" 
761 "-40_-46_-16" 
762 "-40_-46_-10" 
763 "-40_-46_38" 
764 "-40_-46_44" 
765 "-40_-46_50" 
766 "-40_-46_56" 
767 "-40_-40_-22" 
768 "-40_-40_-16" 
769 "-40_-40_14" 
770 "-40_-40_20" 
771 "-40_-40_38" 
772 "-40_-40_44" 
773 "-40_-40_50" 
774 "-40_-40_56" 
775 "-40_-40_62" 
776 "-40_-34_-22" 
777 "-40_-34_-16" 
778 "-40_-34_8" 
779 "-40_-34_14" 
780 "-40_-34_20" 
781 "-40_-34_38" 
782 "-40_-34_44" 
783 "-40_-34_50" 
784 "-40_-34_56" 
785 "-40_-34_62" 
786 "-40_-28_-22" 
787 "-40_-28_-16" 
788 "-40_-28_8" 
789 "-40_-28_14" 
790 "-40_-28_20" 
791 "-40_-28_38" 
792 "-40_-28_44" 
793 "-40_-28_50" 
794 "-40_-28_56" 
795 "-40_-28_62" 
796 "-40_-22_-22" 
797 "-40_-22_-4" 
798 "-40_-22_2" 
799 "-40_-22_8" 
800 "-40_-22_14" 
801 "-40_-22_20" 
802 "-40_-22_38" 
803 "-40_-22_44" 
804 "-40_-22_50" 
805 "-40_-22_56" 
806 "-40_-22_62" 
807 "-40_-16_-28" 
808 "-40_-16_-22" 
809 "-40_-16_-4" 
810 "-40_-16_2" 
811 "-40_-16_8" 
812 "-40_-16_14" 
813 "-40_-16_20" 
814 "-40_-16_38" 
815 "-40_-16_44" 
816 "-40_-16_50" 
817 "-40_-16_56" 
818 "-40_-16_62" 
819 "-40_-10_-34" 
820 "-40_-10_-28" 
821 "-40_-10_-10" 
822 "-40_-10_-4" 
823 "-40_-10_2" 
824 "-40_-10_8" 
825 "-40_-10_14" 
826 "-40_-10_20" 
827 "-40_-10_38" 
828 "-40_-10_44" 
829 "-40_-10_50" 
830 "-40_-10_56" 
831 "-40_-10_62" 
832 "-40_-4_-40" 
833 "-40_-4_-34" 
834 "-40_-4_-16" 
835 "-40_-4_-10" 
836 "-40_-4_-4" 
837 "-40_-4_2" 
838 "-40_-4_8" 
839 "-40_-4_14" 
840 "-40_-4_32" 
841 "-40_-4_38" 
842 "-40_-4_44" 
843 "-40_-4_50" 
844 "-40_-4_56" 
845 "-40_2_-40" 
846 "-40_2_-34" 
847 "-40_2_-22" 
848 "-40_2_-16" 
849 "-40_2_-10" 
850 "-40_2_-4" 
851 "-40_2_2" 
852 "-40_2_8" 
853 "-40_2_14" 
854 "-40_2_20" 
855 "-40_2_26" 
856 "-40_2_32" 
857 "-40_2_38" 
858 "-40_2_44" 
859 "-40_2_50" 
860 "-40_2_56" 
861 "-40_8_-40" 
862 "-40_8_-34" 
863 "-40_8_-28" 
864 "-40_8_-22" 
865 "-40_8_-16" 
866 "-40_8_-10" 
867 "-40_8_-4" 
868 "-40_8_2" 
869 "-40_8_8" 
870 "-40_8_26" 
871 "-40_8_32" 
872 "-40_8_38" 
873 "-40_8_44" 
874 "-40_8_50" 
875 "-40_8_56" 
876 "-40_14_-4" 
877 "-40_14_2" 
878 "-40_14_8" 
879 "-40_14_20" 
880 "-40_14_26" 
881 "-40_14_32" 
882 "-40_14_38" 
883 "-40_14_44" 
884 "-40_14_50" 
885 "-40_20_-4" 
886 "-40_20_2" 
887 "-40_20_8" 
888 "-40_20_14" 
889 "-40_20_20" 
890 "-40_20_26" 
891 "-40_20_32" 
892 "-40_20_38" 
893 "-40_20_44" 
894 "-40_26_-10" 
895 "-40_26_-4" 
896 "-40_26_2" 
897 "-40_26_8" 
898 "-40_26_14" 
899 "-40_26_20" 
900 "-40_26_26" 
901 "-40_26_32" 
902 "-40_26_38" 
903 "-40_26_44" 
904 "-40_32_-16" 
905 "-40_32_-10" 
906 "-40_32_-4" 
907 "-40_32_2" 
908 "-40_32_8" 
909 "-40_32_14" 
910 "-40_32_20" 
911 "-40_32_26" 
912 "-40_32_32" 
913 "-40_32_38" 
914 "-40_38_-16" 
915 "-40_38_-10" 
916 "-40_38_-4" 
917 "-40_38_2" 
918 "-40_38_8" 
919 "-40_38_14" 
920 "-40_38_20" 
921 "-40_38_26" 
922 "-40_38_32" 
923 "-40_44_-16" 
924 "-40_44_-10" 
925 "-40_44_-4" 
926 "-40_44_2" 
927 "-40_44_8" 
928 "-40_44_14" 
929 "-40_44_20" 
930 "-40_44_26" 
931 "-40_50_-10" 
932 "-40_50_-4" 
933 "-40_50_2" 
934 "-40_50_8" 
935 "-40_50_14" 
936 "-40_56_-10" 
937 "-40_56_-4" 
938 "-40_56_2" 
939 "-40_56_8" 
940 "-34_-94_-10" 
941 "-34_-94_-4" 
942 "-34_-94_2" 
943 "-34_-94_8" 
944 "-34_-88_-16" 
945 "-34_-88_-10" 
946 "-34_-88_-4" 
947 "-34_-88_2" 
948 "-34_-88_8" 
949 "-34_-88_14" 
950 "-34_-88_20" 
951 "-34_-82_-34" 
952 "-34_-82_-28" 
953 "-34_-82_-16" 
954 "-34_-82_-10" 
955 "-34_-82_-4" 
956 "-34_-82_2" 
957 "-34_-82_8" 
958 "-34_-82_14" 
959 "-34_-82_20" 
960 "-34_-82_26" 
961 "-34_-82_32" 
962 "-34_-76_-52" 
963 "-34_-76_-46" 
964 "-34_-76_-40" 
965 "-34_-76_-34" 
966 "-34_-76_-28" 
967 "-34_-76_-16" 
968 "-34_-76_-10" 
969 "-34_-76_-4" 
970 "-34_-76_14" 
971 "-34_-76_20" 
972 "-34_-76_26" 
973 "-34_-76_32" 
974 "-34_-76_38" 
975 "-34_-76_44" 
976 "-34_-70_-52" 
977 "-34_-70_-46" 
978 "-34_-70_-40" 
979 "-34_-70_-34" 
980 "-34_-70_-28" 
981 "-34_-70_-16" 
982 "-34_-70_-10" 
983 "-34_-70_-4" 
984 "-34_-70_20" 
985 "-34_-70_26" 
986 "-34_-70_32" 
987 "-34_-70_38" 
988 "-34_-70_44" 
989 "-34_-70_50" 
990 "-34_-64_-58" 
991 "-34_-64_-52" 
992 "-34_-64_-46" 
993 "-34_-64_-40" 
994 "-34_-64_-34" 
995 "-34_-64_-28" 
996 "-34_-64_-16" 
997 "-34_-64_-10" 
998 "-34_-64_32" 
999 "-34_-64_38" 
1000 "-34_-64_44" 
1001 "-34_-64_50" 
1002 "-34_-64_56" 
1003 "-34_-58_-58" 
1004 "-34_-58_-52" 
1005 "-34_-58_-46" 
1006 "-34_-58_-34" 
1007 "-34_-58_-28" 
1008 "-34_-58_-16" 
1009 "-34_-58_-10" 
1010 "-34_-58_32" 
1011 "-34_-58_38" 
1012 "-34_-58_44" 
1013 "-34_-58_50" 
1014 "-34_-58_56" 
1015 "-34_-52_-58" 
1016 "-34_-52_-52" 
1017 "-34_-52_-46" 
1018 "-34_-52_-34" 
1019 "-34_-52_-28" 
1020 "-34_-52_-16" 
1021 "-34_-52_-10" 
1022 "-34_-52_38" 
1023 "-34_-52_44" 
1024 "-34_-52_50" 
1025 "-34_-52_56" 
1026 "-34_-46_-52" 
1027 "-34_-46_-46" 
1028 "-34_-46_-34" 
1029 "-34_-46_-28" 
1030 "-34_-46_-22" 
1031 "-34_-46_-16" 
1032 "-34_-46_-10" 
1033 "-34_-46_38" 
1034 "-34_-46_44" 
1035 "-34_-46_50" 
1036 "-34_-46_56" 
1037 "-34_-46_62" 
1038 "-34_-40_-22" 
1039 "-34_-40_-16" 
1040 "-34_-40_-10" 
1041 "-34_-40_38" 
1042 "-34_-40_44" 
1043 "-34_-40_50" 
1044 "-34_-40_56" 
1045 "-34_-40_62" 
1046 "-34_-34_-22" 
1047 "-34_-34_-16" 
1048 "-34_-34_14" 
1049 "-34_-34_20" 
1050 "-34_-34_38" 
1051 "-34_-34_44" 
1052 "-34_-34_50" 
1053 "-34_-34_56" 
1054 "-34_-34_62" 
1055 "-34_-34_68" 
1056 "-34_-28_-22" 
1057 "-34_-28_-10" 
1058 "-34_-28_8" 
1059 "-34_-28_14" 
1060 "-34_-28_20" 
1061 "-34_-28_44" 
1062 "-34_-28_50" 
1063 "-34_-28_56" 
1064 "-34_-28_62" 
1065 "-34_-28_68" 
1066 "-34_-22_-22" 
1067 "-34_-22_2" 
1068 "-34_-22_8" 
1069 "-34_-22_14" 
1070 "-34_-22_20" 
1071 "-34_-22_44" 
1072 "-34_-22_50" 
1073 "-34_-22_56" 
1074 "-34_-22_62" 
1075 "-34_-22_68" 
1076 "-34_-16_-28" 
1077 "-34_-16_-22" 
1078 "-34_-16_-4" 
1079 "-34_-16_2" 
1080 "-34_-16_8" 
1081 "-34_-16_14" 
1082 "-34_-16_20" 
1083 "-34_-16_44" 
1084 "-34_-16_50" 
1085 "-34_-16_56" 
1086 "-34_-16_62" 
1087 "-34_-10_-34" 
1088 "-34_-10_-28" 
1089 "-34_-10_-4" 
1090 "-34_-10_2" 
1091 "-34_-10_8" 
1092 "-34_-10_14" 
1093 "-34_-10_20" 
1094 "-34_-10_44" 
1095 "-34_-10_50" 
1096 "-34_-10_56" 
1097 "-34_-10_62" 
1098 "-34_-4_-34" 
1099 "-34_-4_2" 
1100 "-34_-4_8" 
1101 "-34_-4_14" 
1102 "-34_-4_44" 
1103 "-34_-4_50" 
1104 "-34_-4_56" 
1105 "-34_-4_62" 
1106 "-34_2_-40" 
1107 "-34_2_-34" 
1108 "-34_2_-22" 
1109 "-34_2_-16" 
1110 "-34_2_2" 
1111 "-34_2_8" 
1112 "-34_2_14" 
1113 "-34_2_32" 
1114 "-34_2_38" 
1115 "-34_2_44" 
1116 "-34_2_50" 
1117 "-34_2_56" 
1118 "-34_2_62" 
1119 "-34_8_-40" 
1120 "-34_8_-34" 
1121 "-34_8_-28" 
1122 "-34_8_-22" 
1123 "-34_8_-16" 
1124 "-34_8_-10" 
1125 "-34_8_-4" 
1126 "-34_8_2" 
1127 "-34_8_8" 
1128 "-34_8_14" 
1129 "-34_8_26" 
1130 "-34_8_32" 
1131 "-34_8_38" 
1132 "-34_8_44" 
1133 "-34_8_50" 
1134 "-34_8_56" 
1135 "-34_14_-34" 
1136 "-34_14_-10" 
1137 "-34_14_-4" 
1138 "-34_14_2" 
1139 "-34_14_8" 
1140 "-34_14_14" 
1141 "-34_14_26" 
1142 "-34_14_32" 
1143 "-34_14_38" 
1144 "-34_14_44" 
1145 "-34_14_50" 
1146 "-34_14_56" 
1147 "-34_20_-10" 
1148 "-34_20_-4" 
1149 "-34_20_2" 
1150 "-34_20_8" 
1151 "-34_20_26" 
1152 "-34_20_32" 
1153 "-34_20_38" 
1154 "-34_20_44" 
1155 "-34_20_50" 
1156 "-34_26_-16" 
1157 "-34_26_-10" 
1158 "-34_26_-4" 
1159 "-34_26_2" 
1160 "-34_26_8" 
1161 "-34_26_20" 
1162 "-34_26_26" 
1163 "-34_26_32" 
1164 "-34_26_38" 
1165 "-34_26_44" 
1166 "-34_26_50" 
1167 "-34_32_-16" 
1168 "-34_32_-10" 
1169 "-34_32_-4" 
1170 "-34_32_2" 
1171 "-34_32_14" 
1172 "-34_32_20" 
1173 "-34_32_26" 
1174 "-34_32_32" 
1175 "-34_32_38" 
1176 "-34_32_44" 
1177 "-34_38_-16" 
1178 "-34_38_-10" 
1179 "-34_38_14" 
1180 "-34_38_20" 
1181 "-34_38_26" 
1182 "-34_38_32" 
1183 "-34_38_38" 
1184 "-34_44_-16" 
1185 "-34_44_-10" 
1186 "-34_44_8" 
1187 "-34_44_14" 
1188 "-34_44_20" 
1189 "-34_44_26" 
1190 "-34_44_32" 
1191 "-34_50_-10" 
1192 "-34_50_-4" 
1193 "-34_50_2" 
1194 "-34_50_8" 
1195 "-34_50_14" 
1196 "-34_50_20" 
1197 "-34_50_26" 
1198 "-34_56_-10" 
1199 "-34_56_-4" 
1200 "-34_56_2" 
1201 "-34_56_8" 
1202 "-34_56_14" 
1203 "-34_56_20" 
1204 "-34_62_-4" 
1205 "-34_62_2" 
1206 "-34_62_8" 
1207 "-28_-94_-16" 
1208 "-28_-94_-10" 
1209 "-28_-94_-4" 
1210 "-28_-94_2" 
1211 "-28_-94_8" 
1212 "-28_-94_14" 
1213 "-28_-94_20" 
1214 "-28_-88_-22" 
1215 "-28_-88_-16" 
1216 "-28_-88_-10" 
1217 "-28_-88_-4" 
1218 "-28_-88_2" 
1219 "-28_-88_8" 
1220 "-28_-88_14" 
1221 "-28_-88_20" 
1222 "-28_-88_26" 
1223 "-28_-82_-46" 
1224 "-28_-82_-40" 
1225 "-28_-82_-34" 
1226 "-28_-82_-28" 
1227 "-28_-82_-16" 
1228 "-28_-82_-10" 
1229 "-28_-82_14" 
1230 "-28_-82_20" 
1231 "-28_-82_26" 
1232 "-28_-82_32" 
1233 "-28_-82_38" 
1234 "-28_-76_-52" 
1235 "-28_-76_-46" 
1236 "-28_-76_-40" 
1237 "-28_-76_-34" 
1238 "-28_-76_-28" 
1239 "-28_-76_-16" 
1240 "-28_-76_-10" 
1241 "-28_-76_-4" 
1242 "-28_-76_20" 
1243 "-28_-76_26" 
1244 "-28_-76_32" 
1245 "-28_-76_38" 
1246 "-28_-76_44" 
1247 "-28_-70_-58" 
1248 "-28_-70_-52" 
1249 "-28_-70_-46" 
1250 "-28_-70_-40" 
1251 "-28_-70_-34" 
1252 "-28_-70_-28" 
1253 "-28_-70_-16" 
1254 "-28_-70_-10" 
1255 "-28_-70_-4" 
1256 "-28_-70_26" 
1257 "-28_-70_32" 
1258 "-28_-70_38" 
1259 "-28_-70_44" 
1260 "-28_-70_50" 
1261 "-28_-64_-58" 
1262 "-28_-64_-52" 
1263 "-28_-64_-28" 
1264 "-28_-64_-22" 
1265 "-28_-64_-16" 
1266 "-28_-64_-10" 
1267 "-28_-64_-4" 
1268 "-28_-64_32" 
1269 "-28_-64_38" 
1270 "-28_-64_44" 
1271 "-28_-64_50" 
1272 "-28_-64_56" 
1273 "-28_-58_-58" 
1274 "-28_-58_-52" 
1275 "-28_-58_-28" 
1276 "-28_-58_-22" 
1277 "-28_-58_-16" 
1278 "-28_-58_-10" 
1279 "-28_-58_-4" 
1280 "-28_-58_38" 
1281 "-28_-58_44" 
1282 "-28_-58_50" 
1283 "-28_-58_56" 
1284 "-28_-58_62" 
1285 "-28_-52_-58" 
1286 "-28_-52_-52" 
1287 "-28_-52_-28" 
1288 "-28_-52_-16" 
1289 "-28_-52_-10" 
1290 "-28_-52_-4" 
1291 "-28_-52_38" 
1292 "-28_-52_44" 
1293 "-28_-52_50" 
1294 "-28_-52_56" 
1295 "-28_-52_62" 
1296 "-28_-46_-52" 
1297 "-28_-46_-28" 
1298 "-28_-46_-16" 
1299 "-28_-46_-10" 
1300 "-28_-46_-4" 
1301 "-28_-46_38" 
1302 "-28_-46_44" 
1303 "-28_-46_50" 
1304 "-28_-46_56" 
1305 "-28_-46_62" 
1306 "-28_-40_-34" 
1307 "-28_-40_-28" 
1308 "-28_-40_-22" 
1309 "-28_-40_-16" 
1310 "-28_-40_-10" 
1311 "-28_-40_44" 
1312 "-28_-40_50" 
1313 "-28_-40_56" 
1314 "-28_-40_62" 
1315 "-28_-40_68" 
1316 "-28_-34_-22" 
1317 "-28_-34_-16" 
1318 "-28_-34_50" 
1319 "-28_-34_56" 
1320 "-28_-34_62" 
1321 "-28_-34_68" 
1322 "-28_-28_-28" 
1323 "-28_-28_-22" 
1324 "-28_-28_-16" 
1325 "-28_-28_-10" 
1326 "-28_-28_50" 
1327 "-28_-28_56" 
1328 "-28_-28_62" 
1329 "-28_-28_68" 
1330 "-28_-22_-22" 
1331 "-28_-22_-16" 
1332 "-28_-22_56" 
1333 "-28_-22_62" 
1334 "-28_-22_68" 
1335 "-28_-16_-28" 
1336 "-28_-16_-22" 
1337 "-28_-16_-16" 
1338 "-28_-16_-4" 
1339 "-28_-16_2" 
1340 "-28_-16_8" 
1341 "-28_-16_50" 
1342 "-28_-16_56" 
1343 "-28_-16_62" 
1344 "-28_-16_68" 
1345 "-28_-10_-34" 
1346 "-28_-10_-22" 
1347 "-28_-10_-16" 
1348 "-28_-10_-10" 
1349 "-28_-10_-4" 
1350 "-28_-10_2" 
1351 "-28_-10_8" 
1352 "-28_-10_44" 
1353 "-28_-10_50" 
1354 "-28_-10_56" 
1355 "-28_-10_62" 
1356 "-28_-10_68" 
1357 "-28_-4_-34" 
1358 "-28_-4_-28" 
1359 "-28_-4_-22" 
1360 "-28_-4_-16" 
1361 "-28_-4_-4" 
1362 "-28_-4_2" 
1363 "-28_-4_8" 
1364 "-28_-4_44" 
1365 "-28_-4_50" 
1366 "-28_-4_56" 
1367 "-28_-4_62" 
1368 "-28_-4_68" 
1369 "-28_2_-34" 
1370 "-28_2_-28" 
1371 "-28_2_-10" 
1372 "-28_2_-4" 
1373 "-28_2_2" 
1374 "-28_2_8" 
1375 "-28_2_44" 
1376 "-28_2_50" 
1377 "-28_2_56" 
1378 "-28_2_62" 
1379 "-28_8_-28" 
1380 "-28_8_-22" 
1381 "-28_8_-16" 
1382 "-28_8_-4" 
1383 "-28_8_2" 
1384 "-28_8_8" 
1385 "-28_8_50" 
1386 "-28_8_56" 
1387 "-28_8_62" 
1388 "-28_14_-16" 
1389 "-28_14_44" 
1390 "-28_14_50" 
1391 "-28_14_56" 
1392 "-28_14_62" 
1393 "-28_20_-16" 
1394 "-28_20_-10" 
1395 "-28_20_-4" 
1396 "-28_20_8" 
1397 "-28_20_38" 
1398 "-28_20_44" 
1399 "-28_20_50" 
1400 "-28_20_56" 
1401 "-28_26_-16" 
1402 "-28_26_-10" 
1403 "-28_26_-4" 
1404 "-28_26_2" 
1405 "-28_26_8" 
1406 "-28_26_32" 
1407 "-28_26_38" 
1408 "-28_26_44" 
1409 "-28_26_50" 
1410 "-28_32_-16" 
1411 "-28_32_-10" 
1412 "-28_32_32" 
1413 "-28_32_38" 
1414 "-28_32_44" 
1415 "-28_38_-16" 
1416 "-28_38_-10" 
1417 "-28_38_20" 
1418 "-28_38_26" 
1419 "-28_38_32" 
1420 "-28_38_38" 
1421 "-28_38_44" 
1422 "-28_44_-16" 
1423 "-28_44_-10" 
1424 "-28_44_14" 
1425 "-28_44_20" 
1426 "-28_44_26" 
1427 "-28_44_32" 
1428 "-28_44_38" 
1429 "-28_50_-16" 
1430 "-28_50_-10" 
1431 "-28_50_2" 
1432 "-28_50_8" 
1433 "-28_50_14" 
1434 "-28_50_20" 
1435 "-28_50_26" 
1436 "-28_50_32" 
1437 "-28_56_-10" 
1438 "-28_56_-4" 
1439 "-28_56_2" 
1440 "-28_56_8" 
1441 "-28_56_14" 
1442 "-28_56_20" 
1443 "-28_56_26" 
1444 "-28_62_-10" 
1445 "-28_62_-4" 
1446 "-28_62_2" 
1447 "-28_62_8" 
1448 "-28_62_14" 
1449 "-22_-100_-10" 
1450 "-22_-100_-4" 
1451 "-22_-100_2" 
1452 "-22_-94_-16" 
1453 "-22_-94_-10" 
1454 "-22_-94_-4" 
1455 "-22_-94_2" 
1456 "-22_-94_8" 
1457 "-22_-94_14" 
1458 "-22_-94_20" 
1459 "-22_-88_-28" 
1460 "-22_-88_-16" 
1461 "-22_-88_-10" 
1462 "-22_-88_-4" 
1463 "-22_-88_2" 
1464 "-22_-88_14" 
1465 "-22_-88_20" 
1466 "-22_-88_26" 
1467 "-22_-88_32" 
1468 "-22_-82_-46" 
1469 "-22_-82_-40" 
1470 "-22_-82_-34" 
1471 "-22_-82_-28" 
1472 "-22_-82_-16" 
1473 "-22_-82_-10" 
1474 "-22_-82_-4" 
1475 "-22_-82_20" 
1476 "-22_-82_26" 
1477 "-22_-82_32" 
1478 "-22_-82_38" 
1479 "-22_-82_44" 
1480 "-22_-76_-52" 
1481 "-22_-76_-46" 
1482 "-22_-76_-40" 
1483 "-22_-76_-34" 
1484 "-22_-76_-28" 
1485 "-22_-76_-16" 
1486 "-22_-76_-10" 
1487 "-22_-76_-4" 
1488 "-22_-76_26" 
1489 "-22_-76_32" 
1490 "-22_-76_38" 
1491 "-22_-76_44" 
1492 "-22_-76_50" 
1493 "-22_-70_-52" 
1494 "-22_-70_-46" 
1495 "-22_-70_-34" 
1496 "-22_-70_-28" 
1497 "-22_-70_-22" 
1498 "-22_-70_-10" 
1499 "-22_-70_-4" 
1500 "-22_-70_2" 
1501 "-22_-70_8" 
1502 "-22_-70_26" 
1503 "-22_-70_32" 
1504 "-22_-70_38" 
1505 "-22_-70_44" 
1506 "-22_-70_50" 
1507 "-22_-70_56" 
1508 "-22_-64_-58" 
1509 "-22_-64_-52" 
1510 "-22_-64_-46" 
1511 "-22_-64_-28" 
1512 "-22_-64_-22" 
1513 "-22_-64_-10" 
1514 "-22_-64_-4" 
1515 "-22_-64_2" 
1516 "-22_-64_8" 
1517 "-22_-64_14" 
1518 "-22_-64_20" 
1519 "-22_-64_26" 
1520 "-22_-64_32" 
1521 "-22_-64_38" 
1522 "-22_-64_44" 
1523 "-22_-64_50" 
1524 "-22_-64_56" 
1525 "-22_-64_62" 
1526 "-22_-58_-58" 
1527 "-22_-58_-52" 
1528 "-22_-58_-28" 
1529 "-22_-58_-22" 
1530 "-22_-58_-10" 
1531 "-22_-58_-4" 
1532 "-22_-58_2" 
1533 "-22_-58_8" 
1534 "-22_-58_20" 
1535 "-22_-58_44" 
1536 "-22_-58_50" 
1537 "-22_-58_56" 
1538 "-22_-58_62" 
1539 "-22_-52_-58" 
1540 "-22_-52_-52" 
1541 "-22_-52_-28" 
1542 "-22_-52_-22" 
1543 "-22_-52_-10" 
1544 "-22_-52_-4" 
1545 "-22_-52_2" 
1546 "-22_-52_50" 
1547 "-22_-52_56" 
1548 "-22_-52_62" 
1549 "-22_-52_68" 
1550 "-22_-46_-58" 
1551 "-22_-46_-52" 
1552 "-22_-46_-28" 
1553 "-22_-46_-22" 
1554 "-22_-46_-10" 
1555 "-22_-46_-4" 
1556 "-22_-46_56" 
1557 "-22_-46_62" 
1558 "-22_-46_68" 
1559 "-22_-40_-52" 
1560 "-22_-40_-46" 
1561 "-22_-40_-28" 
1562 "-22_-40_-16" 
1563 "-22_-40_-10" 
1564 "-22_-40_-4" 
1565 "-22_-40_2" 
1566 "-22_-40_56" 
1567 "-22_-40_62" 
1568 "-22_-40_68" 
1569 "-22_-34_-28" 
1570 "-22_-34_-16" 
1571 "-22_-34_-10" 
1572 "-22_-34_-4" 
1573 "-22_-34_56" 
1574 "-22_-34_62" 
1575 "-22_-34_68" 
1576 "-22_-34_74" 
1577 "-22_-28_-22" 
1578 "-22_-28_-10" 
1579 "-22_-28_56" 
1580 "-22_-28_62" 
1581 "-22_-28_68" 
1582 "-22_-28_74" 
1583 "-22_-22_-28" 
1584 "-22_-22_-22" 
1585 "-22_-22_-16" 
1586 "-22_-22_56" 
1587 "-22_-22_62" 
1588 "-22_-22_68" 
1589 "-22_-22_74" 
1590 "-22_-16_-28" 
1591 "-22_-16_-22" 
1592 "-22_-16_-16" 
1593 "-22_-16_56" 
1594 "-22_-16_62" 
1595 "-22_-16_68" 
1596 "-22_-10_-22" 
1597 "-22_-10_-16" 
1598 "-22_-10_-10" 
1599 "-22_-10_-4" 
1600 "-22_-10_2" 
1601 "-22_-10_50" 
1602 "-22_-10_56" 
1603 "-22_-10_62" 
1604 "-22_-10_68" 
1605 "-22_-4_-22" 
1606 "-22_-4_-16" 
1607 "-22_-4_-4" 
1608 "-22_-4_2" 
1609 "-22_-4_8" 
1610 "-22_-4_50" 
1611 "-22_-4_56" 
1612 "-22_-4_62" 
1613 "-22_-4_68" 
1614 "-22_2_-4" 
1615 "-22_2_2" 
1616 "-22_2_8" 
1617 "-22_2_50" 
1618 "-22_2_56" 
1619 "-22_2_62" 
1620 "-22_2_68" 
1621 "-22_8_-22" 
1622 "-22_8_-16" 
1623 "-22_8_-10" 
1624 "-22_8_-4" 
1625 "-22_8_2" 
1626 "-22_8_8" 
1627 "-22_8_50" 
1628 "-22_8_56" 
1629 "-22_8_62" 
1630 "-22_14_-16" 
1631 "-22_14_-4" 
1632 "-22_14_2" 
1633 "-22_14_44" 
1634 "-22_14_50" 
1635 "-22_14_56" 
1636 "-22_14_62" 
1637 "-22_20_-22" 
1638 "-22_20_-16" 
1639 "-22_20_44" 
1640 "-22_20_50" 
1641 "-22_20_56" 
1642 "-22_26_-22" 
1643 "-22_26_-16" 
1644 "-22_26_38" 
1645 "-22_26_44" 
1646 "-22_26_50" 
1647 "-22_26_56" 
1648 "-22_32_-22" 
1649 "-22_32_-16" 
1650 "-22_32_32" 
1651 "-22_32_38" 
1652 "-22_32_44" 
1653 "-22_32_50" 
1654 "-22_38_-16" 
1655 "-22_38_-10" 
1656 "-22_38_26" 
1657 "-22_38_32" 
1658 "-22_38_38" 
1659 "-22_38_44" 
1660 "-22_44_-16" 
1661 "-22_44_20" 
1662 "-22_44_26" 
1663 "-22_44_32" 
1664 "-22_44_38" 
1665 "-22_50_-16" 
1666 "-22_50_-10" 
1667 "-22_50_14" 
1668 "-22_50_20" 
1669 "-22_50_26" 
1670 "-22_50_32" 
1671 "-22_56_-10" 
1672 "-22_56_-4" 
1673 "-22_56_2" 
1674 "-22_56_8" 
1675 "-22_56_14" 
1676 "-22_56_20" 
1677 "-22_56_26" 
1678 "-22_62_-10" 
1679 "-22_62_-4" 
1680 "-22_62_2" 
1681 "-22_62_8" 
1682 "-22_62_14" 
1683 "-22_62_20" 
1684 "-22_68_2" 
1685 "-22_68_8" 
1686 "-16_-100_-10" 
1687 "-16_-100_-4" 
1688 "-16_-100_2" 
1689 "-16_-100_8" 
1690 "-16_-100_14" 
1691 "-16_-94_-16" 
1692 "-16_-94_-10" 
1693 "-16_-94_-4" 
1694 "-16_-94_2" 
1695 "-16_-94_8" 
1696 "-16_-94_14" 
1697 "-16_-94_20" 
1698 "-16_-94_26" 
1699 "-16_-88_-34" 
1700 "-16_-88_-28" 
1701 "-16_-88_-16" 
1702 "-16_-88_-10" 
1703 "-16_-88_-4" 
1704 "-16_-88_2" 
1705 "-16_-88_14" 
1706 "-16_-88_20" 
1707 "-16_-88_26" 
1708 "-16_-88_32" 
1709 "-16_-88_38" 
1710 "-16_-82_-46" 
1711 "-16_-82_-40" 
1712 "-16_-82_-34" 
1713 "-16_-82_-28" 
1714 "-16_-82_-16" 
1715 "-16_-82_-10" 
1716 "-16_-82_-4" 
1717 "-16_-82_2" 
1718 "-16_-82_26" 
1719 "-16_-82_32" 
1720 "-16_-82_38" 
1721 "-16_-82_44" 
1722 "-16_-76_-52" 
1723 "-16_-76_-46" 
1724 "-16_-76_-40" 
1725 "-16_-76_-34" 
1726 "-16_-76_-28" 
1727 "-16_-76_-22" 
1728 "-16_-76_-10" 
1729 "-16_-76_-4" 
1730 "-16_-76_2" 
1731 "-16_-76_8" 
1732 "-16_-76_14" 
1733 "-16_-76_20" 
1734 "-16_-76_26" 
1735 "-16_-76_32" 
1736 "-16_-76_38" 
1737 "-16_-76_44" 
1738 "-16_-76_50" 
1739 "-16_-70_-52" 
1740 "-16_-70_-46" 
1741 "-16_-70_-28" 
1742 "-16_-70_-22" 
1743 "-16_-70_-10" 
1744 "-16_-70_-4" 
1745 "-16_-70_2" 
1746 "-16_-70_8" 
1747 "-16_-70_14" 
1748 "-16_-70_20" 
1749 "-16_-70_26" 
1750 "-16_-70_32" 
1751 "-16_-70_38" 
1752 "-16_-70_44" 
1753 "-16_-70_50" 
1754 "-16_-70_56" 
1755 "-16_-64_-52" 
1756 "-16_-64_-46" 
1757 "-16_-64_-28" 
1758 "-16_-64_-22" 
1759 "-16_-64_-10" 
1760 "-16_-64_-4" 
1761 "-16_-64_2" 
1762 "-16_-64_8" 
1763 "-16_-64_14" 
1764 "-16_-64_20" 
1765 "-16_-64_26" 
1766 "-16_-64_32" 
1767 "-16_-64_38" 
1768 "-16_-64_44" 
1769 "-16_-64_50" 
1770 "-16_-64_56" 
1771 "-16_-64_62" 
1772 "-16_-58_-58" 
1773 "-16_-58_-52" 
1774 "-16_-58_-46" 
1775 "-16_-58_-22" 
1776 "-16_-58_-16" 
1777 "-16_-58_-10" 
1778 "-16_-58_-4" 
1779 "-16_-58_2" 
1780 "-16_-58_8" 
1781 "-16_-58_14" 
1782 "-16_-58_20" 
1783 "-16_-58_26" 
1784 "-16_-58_50" 
1785 "-16_-58_56" 
1786 "-16_-58_62" 
1787 "-16_-58_68" 
1788 "-16_-52_-58" 
1789 "-16_-52_-52" 
1790 "-16_-52_-22" 
1791 "-16_-52_-16" 
1792 "-16_-52_-10" 
1793 "-16_-52_-4" 
1794 "-16_-52_2" 
1795 "-16_-52_8" 
1796 "-16_-52_56" 
1797 "-16_-52_62" 
1798 "-16_-52_68" 
1799 "-16_-46_-58" 
1800 "-16_-46_-52" 
1801 "-16_-46_-22" 
1802 "-16_-46_-10" 
1803 "-16_-46_-4" 
1804 "-16_-46_50" 
1805 "-16_-46_56" 
1806 "-16_-46_62" 
1807 "-16_-46_68" 
1808 "-16_-40_-52" 
1809 "-16_-40_-46" 
1810 "-16_-40_-22" 
1811 "-16_-40_-10" 
1812 "-16_-40_-4" 
1813 "-16_-40_2" 
1814 "-16_-40_44" 
1815 "-16_-40_50" 
1816 "-16_-40_56" 
1817 "-16_-40_62" 
1818 "-16_-40_68" 
1819 "-16_-40_74" 
1820 "-16_-34_-22" 
1821 "-16_-34_-16" 
1822 "-16_-34_-10" 
1823 "-16_-34_-4" 
1824 "-16_-34_2" 
1825 "-16_-34_38" 
1826 "-16_-34_44" 
1827 "-16_-34_62" 
1828 "-16_-34_68" 
1829 "-16_-34_74" 
1830 "-16_-28_-34" 
1831 "-16_-28_-28" 
1832 "-16_-28_-22" 
1833 "-16_-28_-16" 
1834 "-16_-28_2" 
1835 "-16_-28_8" 
1836 "-16_-28_14" 
1837 "-16_-28_38" 
1838 "-16_-28_62" 
1839 "-16_-28_68" 
1840 "-16_-28_74" 
1841 "-16_-22_-28" 
1842 "-16_-22_-22" 
1843 "-16_-22_2" 
1844 "-16_-22_8" 
1845 "-16_-22_14" 
1846 "-16_-22_62" 
1847 "-16_-22_68" 
1848 "-16_-22_74" 
1849 "-16_-16_-28" 
1850 "-16_-16_8" 
1851 "-16_-16_14" 
1852 "-16_-16_62" 
1853 "-16_-16_68" 
1854 "-16_-16_74" 
1855 "-16_-10_-16" 
1856 "-16_-10_62" 
1857 "-16_-10_68" 
1858 "-16_-10_74" 
1859 "-16_-4_-16" 
1860 "-16_-4_-10" 
1861 "-16_-4_-4" 
1862 "-16_-4_2" 
1863 "-16_-4_20" 
1864 "-16_-4_56" 
1865 "-16_-4_62" 
1866 "-16_-4_68" 
1867 "-16_2_-16" 
1868 "-16_2_-4" 
1869 "-16_2_2" 
1870 "-16_2_20" 
1871 "-16_2_56" 
1872 "-16_2_62" 
1873 "-16_2_68" 
1874 "-16_8_-16" 
1875 "-16_8_-10" 
1876 "-16_8_-4" 
1877 "-16_8_14" 
1878 "-16_8_56" 
1879 "-16_8_62" 
1880 "-16_8_68" 
1881 "-16_14_-16" 
1882 "-16_14_-10" 
1883 "-16_14_-4" 
1884 "-16_14_2" 
1885 "-16_14_8" 
1886 "-16_14_14" 
1887 "-16_14_56" 
1888 "-16_14_62" 
1889 "-16_20_-16" 
1890 "-16_20_-4" 
1891 "-16_20_2" 
1892 "-16_20_8" 
1893 "-16_20_50" 
1894 "-16_20_56" 
1895 "-16_20_62" 
1896 "-16_26_50" 
1897 "-16_26_56" 
1898 "-16_32_-22" 
1899 "-16_32_44" 
1900 "-16_32_50" 
1901 "-16_32_56" 
1902 "-16_38_38" 
1903 "-16_38_44" 
1904 "-16_38_50" 
1905 "-16_44_32" 
1906 "-16_44_38" 
1907 "-16_44_44" 
1908 "-16_50_-16" 
1909 "-16_50_26" 
1910 "-16_50_32" 
1911 "-16_50_38" 
1912 "-16_56_20" 
1913 "-16_56_26" 
1914 "-16_62_-10" 
1915 "-16_62_-4" 
1916 "-16_62_2" 
1917 "-16_62_8" 
1918 "-16_62_14" 
1919 "-16_62_20" 
1920 "-16_62_26" 
1921 "-16_68_-4" 
1922 "-16_68_2" 
1923 "-16_68_8" 
1924 "-10_-100_-10" 
1925 "-10_-100_-4" 
1926 "-10_-100_2" 
1927 "-10_-100_8" 
1928 "-10_-100_14" 
1929 "-10_-94_-16" 
1930 "-10_-94_-10" 
1931 "-10_-94_-4" 
1932 "-10_-94_2" 
1933 "-10_-94_8" 
1934 "-10_-94_14" 
1935 "-10_-94_20" 
1936 "-10_-94_26" 
1937 "-10_-88_-28" 
1938 "-10_-88_-16" 
1939 "-10_-88_-10" 
1940 "-10_-88_-4" 
1941 "-10_-88_2" 
1942 "-10_-88_8" 
1943 "-10_-88_14" 
1944 "-10_-88_20" 
1945 "-10_-88_26" 
1946 "-10_-88_32" 
1947 "-10_-88_38" 
1948 "-10_-82_-40" 
1949 "-10_-82_-34" 
1950 "-10_-82_-28" 
1951 "-10_-82_-16" 
1952 "-10_-82_-10" 
1953 "-10_-82_-4" 
1954 "-10_-82_2" 
1955 "-10_-82_8" 
1956 "-10_-82_14" 
1957 "-10_-82_20" 
1958 "-10_-82_26" 
1959 "-10_-82_32" 
1960 "-10_-82_38" 
1961 "-10_-82_44" 
1962 "-10_-76_-46" 
1963 "-10_-76_-40" 
1964 "-10_-76_-34" 
1965 "-10_-76_-28" 
1966 "-10_-76_-22" 
1967 "-10_-76_-10" 
1968 "-10_-76_-4" 
1969 "-10_-76_2" 
1970 "-10_-76_8" 
1971 "-10_-76_14" 
1972 "-10_-76_20" 
1973 "-10_-76_26" 
1974 "-10_-76_32" 
1975 "-10_-76_38" 
1976 "-10_-76_44" 
1977 "-10_-76_50" 
1978 "-10_-70_-52" 
1979 "-10_-70_-46" 
1980 "-10_-70_-40" 
1981 "-10_-70_-28" 
1982 "-10_-70_-22" 
1983 "-10_-70_-4" 
1984 "-10_-70_2" 
1985 "-10_-70_8" 
1986 "-10_-70_14" 
1987 "-10_-70_20" 
1988 "-10_-70_26" 
1989 "-10_-70_32" 
1990 "-10_-70_38" 
1991 "-10_-70_44" 
1992 "-10_-70_50" 
1993 "-10_-70_56" 
1994 "-10_-64_-52" 
1995 "-10_-64_-46" 
1996 "-10_-64_-22" 
1997 "-10_-64_-16" 
1998 "-10_-64_-4" 
1999 "-10_-64_2" 
2000 "-10_-64_8" 
2001 "-10_-64_14" 
2002 "-10_-64_20" 
2003 "-10_-64_26" 
2004 "-10_-64_32" 
2005 "-10_-64_38" 
2006 "-10_-64_44" 
2007 "-10_-64_50" 
2008 "-10_-64_56" 
2009 "-10_-64_62" 
2010 "-10_-58_-58" 
2011 "-10_-58_-52" 
2012 "-10_-58_-46" 
2013 "-10_-58_-22" 
2014 "-10_-58_-16" 
2015 "-10_-58_-10" 
2016 "-10_-58_-4" 
2017 "-10_-58_2" 
2018 "-10_-58_8" 
2019 "-10_-58_14" 
2020 "-10_-58_20" 
2021 "-10_-58_26" 
2022 "-10_-58_32" 
2023 "-10_-58_38" 
2024 "-10_-58_44" 
2025 "-10_-58_50" 
2026 "-10_-58_56" 
2027 "-10_-58_62" 
2028 "-10_-58_68" 
2029 "-10_-52_-58" 
2030 "-10_-52_-52" 
2031 "-10_-52_-46" 
2032 "-10_-52_-40" 
2033 "-10_-52_-16" 
2034 "-10_-52_-10" 
2035 "-10_-52_-4" 
2036 "-10_-52_2" 
2037 "-10_-52_8" 
2038 "-10_-52_14" 
2039 "-10_-52_20" 
2040 "-10_-52_26" 
2041 "-10_-52_32" 
2042 "-10_-52_38" 
2043 "-10_-52_44" 
2044 "-10_-52_50" 
2045 "-10_-52_56" 
2046 "-10_-52_62" 
2047 "-10_-52_68" 
2048 "-10_-46_-58" 
2049 "-10_-46_-22" 
2050 "-10_-46_-16" 
2051 "-10_-46_-10" 
2052 "-10_-46_-4" 
2053 "-10_-46_2" 
2054 "-10_-46_8" 
2055 "-10_-46_32" 
2056 "-10_-46_38" 
2057 "-10_-46_44" 
2058 "-10_-46_50" 
2059 "-10_-46_56" 
2060 "-10_-46_62" 
2061 "-10_-46_68" 
2062 "-10_-46_74" 
2063 "-10_-40_-52" 
2064 "-10_-40_-16" 
2065 "-10_-40_-4" 
2066 "-10_-40_38" 
2067 "-10_-40_44" 
2068 "-10_-40_50" 
2069 "-10_-40_56" 
2070 "-10_-40_62" 
2071 "-10_-40_68" 
2072 "-10_-40_74" 
2073 "-10_-34_-40" 
2074 "-10_-34_-34" 
2075 "-10_-34_-28" 
2076 "-10_-34_-10" 
2077 "-10_-34_-4" 
2078 "-10_-34_2" 
2079 "-10_-34_8" 
2080 "-10_-34_38" 
2081 "-10_-34_44" 
2082 "-10_-34_50" 
2083 "-10_-34_56" 
2084 "-10_-34_62" 
2085 "-10_-34_68" 
2086 "-10_-34_74" 
2087 "-10_-28_-40" 
2088 "-10_-28_-34" 
2089 "-10_-28_-28" 
2090 "-10_-28_-22" 
2091 "-10_-28_-16" 
2092 "-10_-28_-10" 
2093 "-10_-28_-4" 
2094 "-10_-28_2" 
2095 "-10_-28_8" 
2096 "-10_-28_14" 
2097 "-10_-28_38" 
2098 "-10_-28_44" 
2099 "-10_-28_50" 
2100 "-10_-28_62" 
2101 "-10_-28_68" 
2102 "-10_-28_74" 
2103 "-10_-22_-34" 
2104 "-10_-22_-28" 
2105 "-10_-22_-22" 
2106 "-10_-22_2" 
2107 "-10_-22_8" 
2108 "-10_-22_14" 
2109 "-10_-22_38" 
2110 "-10_-22_44" 
2111 "-10_-22_50" 
2112 "-10_-22_62" 
2113 "-10_-22_68" 
2114 "-10_-22_74" 
2115 "-10_-16_-28" 
2116 "-10_-16_-22" 
2117 "-10_-16_2" 
2118 "-10_-16_8" 
2119 "-10_-16_14" 
2120 "-10_-16_38" 
2121 "-10_-16_44" 
2122 "-10_-16_50" 
2123 "-10_-16_62" 
2124 "-10_-16_68" 
2125 "-10_-16_74" 
2126 "-10_-10_2" 
2127 "-10_-10_8" 
2128 "-10_-10_14" 
2129 "-10_-10_38" 
2130 "-10_-10_44" 
2131 "-10_-10_50" 
2132 "-10_-10_56" 
2133 "-10_-10_62" 
2134 "-10_-10_68" 
2135 "-10_-10_74" 
2136 "-10_-4_2" 
2137 "-10_-4_8" 
2138 "-10_-4_14" 
2139 "-10_-4_38" 
2140 "-10_-4_44" 
2141 "-10_-4_50" 
2142 "-10_-4_56" 
2143 "-10_-4_62" 
2144 "-10_-4_68" 
2145 "-10_-4_74" 
2146 "-10_2_-10" 
2147 "-10_2_14" 
2148 "-10_2_38" 
2149 "-10_2_44" 
2150 "-10_2_50" 
2151 "-10_2_56" 
2152 "-10_2_62" 
2153 "-10_2_68" 
2154 "-10_8_-16" 
2155 "-10_8_-4" 
2156 "-10_8_2" 
2157 "-10_8_8" 
2158 "-10_8_14" 
2159 "-10_8_38" 
2160 "-10_8_44" 
2161 "-10_8_50" 
2162 "-10_8_56" 
2163 "-10_8_62" 
2164 "-10_8_68" 
2165 "-10_14_-16" 
2166 "-10_14_-10" 
2167 "-10_14_-4" 
2168 "-10_14_2" 
2169 "-10_14_8" 
2170 "-10_14_32" 
2171 "-10_14_38" 
2172 "-10_14_44" 
2173 "-10_14_50" 
2174 "-10_14_56" 
2175 "-10_14_62" 
2176 "-10_20_-16" 
2177 "-10_20_2" 
2178 "-10_20_32" 
2179 "-10_20_38" 
2180 "-10_20_56" 
2181 "-10_20_62" 
2182 "-10_26_-16" 
2183 "-10_26_26" 
2184 "-10_26_32" 
2185 "-10_26_50" 
2186 "-10_26_56" 
2187 "-10_26_62" 
2188 "-10_32_20" 
2189 "-10_32_26" 
2190 "-10_32_32" 
2191 "-10_32_50" 
2192 "-10_32_56" 
2193 "-10_38_-16" 
2194 "-10_38_-10" 
2195 "-10_38_-4" 
2196 "-10_38_8" 
2197 "-10_38_14" 
2198 "-10_38_20" 
2199 "-10_38_26" 
2200 "-10_38_44" 
2201 "-10_38_50" 
2202 "-10_38_56" 
2203 "-10_44_-16" 
2204 "-10_44_-10" 
2205 "-10_44_-4" 
2206 "-10_44_2" 
2207 "-10_44_8" 
2208 "-10_44_14" 
2209 "-10_44_20" 
2210 "-10_44_26" 
2211 "-10_44_38" 
2212 "-10_44_44" 
2213 "-10_44_50" 
2214 "-10_50_-10" 
2215 "-10_50_-4" 
2216 "-10_50_2" 
2217 "-10_50_8" 
2218 "-10_50_14" 
2219 "-10_50_20" 
2220 "-10_50_26" 
2221 "-10_50_32" 
2222 "-10_50_38" 
2223 "-10_56_-16" 
2224 "-10_56_-4" 
2225 "-10_56_2" 
2226 "-10_56_8" 
2227 "-10_56_14" 
2228 "-10_56_20" 
2229 "-10_56_26" 
2230 "-10_56_32" 
2231 "-10_62_-10" 
2232 "-10_62_-4" 
2233 "-10_62_2" 
2234 "-10_62_8" 
2235 "-10_62_14" 
2236 "-10_62_20" 
2237 "-10_68_-4" 
2238 "-10_68_2" 
2239 "-10_68_8" 
2240 "-4_-100_-4" 
2241 "-4_-100_2" 
2242 "-4_-100_8" 
2243 "-4_-94_-10" 
2244 "-4_-94_-4" 
2245 "-4_-94_2" 
2246 "-4_-94_8" 
2247 "-4_-94_14" 
2248 "-4_-94_20" 
2249 "-4_-94_26" 
2250 "-4_-88_-16" 
2251 "-4_-88_-10" 
2252 "-4_-88_-4" 
2253 "-4_-88_2" 
2254 "-4_-88_8" 
2255 "-4_-88_14" 
2256 "-4_-88_20" 
2257 "-4_-88_26" 
2258 "-4_-88_32" 
2259 "-4_-82_-34" 
2260 "-4_-82_-28" 
2261 "-4_-82_-16" 
2262 "-4_-82_-10" 
2263 "-4_-82_-4" 
2264 "-4_-82_2" 
2265 "-4_-82_8" 
2266 "-4_-82_14" 
2267 "-4_-82_20" 
2268 "-4_-82_26" 
2269 "-4_-82_32" 
2270 "-4_-82_38" 
2271 "-4_-82_44" 
2272 "-4_-76_-40" 
2273 "-4_-76_-34" 
2274 "-4_-76_-28" 
2275 "-4_-76_-22" 
2276 "-4_-76_-10" 
2277 "-4_-76_-4" 
2278 "-4_-76_2" 
2279 "-4_-76_8" 
2280 "-4_-76_14" 
2281 "-4_-76_20" 
2282 "-4_-76_26" 
2283 "-4_-76_32" 
2284 "-4_-76_38" 
2285 "-4_-76_44" 
2286 "-4_-76_50" 
2287 "-4_-70_-46" 
2288 "-4_-70_-40" 
2289 "-4_-70_-34" 
2290 "-4_-70_-28" 
2291 "-4_-70_-22" 
2292 "-4_-70_-16" 
2293 "-4_-70_-10" 
2294 "-4_-70_-4" 
2295 "-4_-70_2" 
2296 "-4_-70_8" 
2297 "-4_-70_14" 
2298 "-4_-70_20" 
2299 "-4_-70_26" 
2300 "-4_-70_32" 
2301 "-4_-70_38" 
2302 "-4_-70_44" 
2303 "-4_-70_50" 
2304 "-4_-70_56" 
2305 "-4_-64_-46" 
2306 "-4_-64_-40" 
2307 "-4_-64_-34" 
2308 "-4_-64_-28" 
2309 "-4_-64_-22" 
2310 "-4_-64_-16" 
2311 "-4_-64_-10" 
2312 "-4_-64_-4" 
2313 "-4_-64_2" 
2314 "-4_-64_8" 
2315 "-4_-64_14" 
2316 "-4_-64_20" 
2317 "-4_-64_26" 
2318 "-4_-64_32" 
2319 "-4_-64_38" 
2320 "-4_-64_44" 
2321 "-4_-64_50" 
2322 "-4_-64_56" 
2323 "-4_-64_62" 
2324 "-4_-58_-58" 
2325 "-4_-58_-52" 
2326 "-4_-58_-46" 
2327 "-4_-58_-40" 
2328 "-4_-58_-34" 
2329 "-4_-58_-16" 
2330 "-4_-58_-10" 
2331 "-4_-58_-4" 
2332 "-4_-58_2" 
2333 "-4_-58_8" 
2334 "-4_-58_14" 
2335 "-4_-58_20" 
2336 "-4_-58_26" 
2337 "-4_-58_32" 
2338 "-4_-58_38" 
2339 "-4_-58_44" 
2340 "-4_-58_50" 
2341 "-4_-58_56" 
2342 "-4_-58_62" 
2343 "-4_-58_68" 
2344 "-4_-52_-58" 
2345 "-4_-52_-52" 
2346 "-4_-52_-46" 
2347 "-4_-52_-40" 
2348 "-4_-52_-34" 
2349 "-4_-52_-16" 
2350 "-4_-52_-10" 
2351 "-4_-52_-4" 
2352 "-4_-52_8" 
2353 "-4_-52_14" 
2354 "-4_-52_20" 
2355 "-4_-52_26" 
2356 "-4_-52_32" 
2357 "-4_-52_38" 
2358 "-4_-52_44" 
2359 "-4_-52_50" 
2360 "-4_-52_56" 
2361 "-4_-52_62" 
2362 "-4_-52_68" 
2363 "-4_-46_-58" 
2364 "-4_-46_-40" 
2365 "-4_-46_-22" 
2366 "-4_-46_-16" 
2367 "-4_-46_-10" 
2368 "-4_-46_8" 
2369 "-4_-46_14" 
2370 "-4_-46_20" 
2371 "-4_-46_26" 
2372 "-4_-46_32" 
2373 "-4_-46_38" 
2374 "-4_-46_44" 
2375 "-4_-46_50" 
2376 "-4_-46_56" 
2377 "-4_-46_62" 
2378 "-4_-46_68" 
2379 "-4_-40_-58" 
2380 "-4_-40_-52" 
2381 "-4_-40_-46" 
2382 "-4_-40_-40" 
2383 "-4_-40_-34" 
2384 "-4_-40_-10" 
2385 "-4_-40_26" 
2386 "-4_-40_32" 
2387 "-4_-40_38" 
2388 "-4_-40_44" 
2389 "-4_-40_50" 
2390 "-4_-40_56" 
2391 "-4_-40_62" 
2392 "-4_-40_68" 
2393 "-4_-40_74" 
2394 "-4_-34_-58" 
2395 "-4_-34_-52" 
2396 "-4_-34_-46" 
2397 "-4_-34_-40" 
2398 "-4_-34_-34" 
2399 "-4_-34_-28" 
2400 "-4_-34_-22" 
2401 "-4_-34_-16" 
2402 "-4_-34_-10" 
2403 "-4_-34_-4" 
2404 "-4_-34_26" 
2405 "-4_-34_32" 
2406 "-4_-34_38" 
2407 "-4_-34_44" 
2408 "-4_-34_50" 
2409 "-4_-34_56" 
2410 "-4_-34_62" 
2411 "-4_-34_68" 
2412 "-4_-34_74" 
2413 "-4_-28_-46" 
2414 "-4_-28_-40" 
2415 "-4_-28_-34" 
2416 "-4_-28_-28" 
2417 "-4_-28_-22" 
2418 "-4_-28_-16" 
2419 "-4_-28_-10" 
2420 "-4_-28_26" 
2421 "-4_-28_32" 
2422 "-4_-28_38" 
2423 "-4_-28_44" 
2424 "-4_-28_50" 
2425 "-4_-28_56" 
2426 "-4_-28_62" 
2427 "-4_-28_68" 
2428 "-4_-28_74" 
2429 "-4_-22_-46" 
2430 "-4_-22_-40" 
2431 "-4_-22_-34" 
2432 "-4_-22_-28" 
2433 "-4_-22_-22" 
2434 "-4_-22_2" 
2435 "-4_-22_8" 
2436 "-4_-22_14" 
2437 "-4_-22_32" 
2438 "-4_-22_38" 
2439 "-4_-22_44" 
2440 "-4_-22_50" 
2441 "-4_-22_56" 
2442 "-4_-22_62" 
2443 "-4_-22_68" 
2444 "-4_-22_74" 
2445 "-4_-16_-22" 
2446 "-4_-16_2" 
2447 "-4_-16_8" 
2448 "-4_-16_14" 
2449 "-4_-16_32" 
2450 "-4_-16_38" 
2451 "-4_-16_44" 
2452 "-4_-16_50" 
2453 "-4_-16_56" 
2454 "-4_-16_62" 
2455 "-4_-16_68" 
2456 "-4_-16_74" 
2457 "-4_-10_2" 
2458 "-4_-10_8" 
2459 "-4_-10_14" 
2460 "-4_-10_32" 
2461 "-4_-10_38" 
2462 "-4_-10_44" 
2463 "-4_-10_50" 
2464 "-4_-10_56" 
2465 "-4_-10_62" 
2466 "-4_-10_68" 
2467 "-4_-10_74" 
2468 "-4_-4_2" 
2469 "-4_-4_8" 
2470 "-4_-4_32" 
2471 "-4_-4_38" 
2472 "-4_-4_44" 
2473 "-4_-4_50" 
2474 "-4_-4_56" 
2475 "-4_-4_62" 
2476 "-4_-4_68" 
2477 "-4_2_32" 
2478 "-4_2_38" 
2479 "-4_2_44" 
2480 "-4_2_50" 
2481 "-4_2_56" 
2482 "-4_2_62" 
2483 "-4_2_68" 
2484 "-4_8_-10" 
2485 "-4_8_-4" 
2486 "-4_8_26" 
2487 "-4_8_32" 
2488 "-4_8_38" 
2489 "-4_8_44" 
2490 "-4_8_50" 
2491 "-4_8_56" 
2492 "-4_8_62" 
2493 "-4_8_68" 
2494 "-4_14_-10" 
2495 "-4_14_-4" 
2496 "-4_14_26" 
2497 "-4_14_32" 
2498 "-4_14_38" 
2499 "-4_14_44" 
2500 "-4_14_50" 
2501 "-4_14_56" 
2502 "-4_14_62" 
2503 "-4_14_68" 
2504 "-4_20_-16" 
2505 "-4_20_-10" 
2506 "-4_20_-4" 
2507 "-4_20_20" 
2508 "-4_20_26" 
2509 "-4_20_32" 
2510 "-4_20_38" 
2511 "-4_20_44" 
2512 "-4_20_50" 
2513 "-4_20_56" 
2514 "-4_20_62" 
2515 "-4_26_-16" 
2516 "-4_26_-10" 
2517 "-4_26_-4" 
2518 "-4_26_20" 
2519 "-4_26_26" 
2520 "-4_26_32" 
2521 "-4_26_38" 
2522 "-4_26_44" 
2523 "-4_26_50" 
2524 "-4_26_56" 
2525 "-4_26_62" 
2526 "-4_32_-16" 
2527 "-4_32_-10" 
2528 "-4_32_-4" 
2529 "-4_32_14" 
2530 "-4_32_20" 
2531 "-4_32_26" 
2532 "-4_32_32" 
2533 "-4_32_38" 
2534 "-4_32_44" 
2535 "-4_32_50" 
2536 "-4_32_56" 
2537 "-4_38_-16" 
2538 "-4_38_-10" 
2539 "-4_38_-4" 
2540 "-4_38_2" 
2541 "-4_38_8" 
2542 "-4_38_14" 
2543 "-4_38_20" 
2544 "-4_38_26" 
2545 "-4_38_32" 
2546 "-4_38_38" 
2547 "-4_38_44" 
2548 "-4_38_50" 
2549 "-4_38_56" 
2550 "-4_44_-22" 
2551 "-4_44_-16" 
2552 "-4_44_-10" 
2553 "-4_44_-4" 
2554 "-4_44_2" 
2555 "-4_44_8" 
2556 "-4_44_14" 
2557 "-4_44_20" 
2558 "-4_44_26" 
2559 "-4_44_32" 
2560 "-4_44_38" 
2561 "-4_44_44" 
2562 "-4_44_50" 
2563 "-4_50_-16" 
2564 "-4_50_-10" 
2565 "-4_50_-4" 
2566 "-4_50_2" 
2567 "-4_50_8" 
2568 "-4_50_14" 
2569 "-4_50_20" 
2570 "-4_50_26" 
2571 "-4_50_32" 
2572 "-4_50_38" 
2573 "-4_56_-16" 
2574 "-4_56_-10" 
2575 "-4_56_-4" 
2576 "-4_56_2" 
2577 "-4_56_8" 
2578 "-4_56_14" 
2579 "-4_56_20" 
2580 "-4_56_26" 
2581 "-4_62_-4" 
2582 "-4_62_2" 
2583 "-4_62_8" 
2584 "-4_62_14" 
2585 "-4_62_20" 
2586 "2_-94_-10" 
2587 "2_-94_-4" 
2588 "2_-94_2" 
2589 "2_-94_8" 
2590 "2_-94_14" 
2591 "2_-88_-16" 
2592 "2_-88_-10" 
2593 "2_-88_-4" 
2594 "2_-88_2" 
2595 "2_-88_8" 
2596 "2_-88_14" 
2597 "2_-88_20" 
2598 "2_-88_26" 
2599 "2_-88_32" 
2600 "2_-82_-16" 
2601 "2_-82_-10" 
2602 "2_-82_-4" 
2603 "2_-82_2" 
2604 "2_-82_8" 
2605 "2_-82_14" 
2606 "2_-82_20" 
2607 "2_-82_26" 
2608 "2_-82_32" 
2609 "2_-82_38" 
2610 "2_-76_-34" 
2611 "2_-76_-28" 
2612 "2_-76_-22" 
2613 "2_-76_-16" 
2614 "2_-76_-10" 
2615 "2_-76_-4" 
2616 "2_-76_2" 
2617 "2_-76_8" 
2618 "2_-76_14" 
2619 "2_-76_20" 
2620 "2_-76_26" 
2621 "2_-76_32" 
2622 "2_-76_38" 
2623 "2_-76_44" 
2624 "2_-76_50" 
2625 "2_-70_-46" 
2626 "2_-70_-40" 
2627 "2_-70_-34" 
2628 "2_-70_-28" 
2629 "2_-70_-22" 
2630 "2_-70_-16" 
2631 "2_-70_2" 
2632 "2_-70_8" 
2633 "2_-70_14" 
2634 "2_-70_20" 
2635 "2_-70_26" 
2636 "2_-70_32" 
2637 "2_-70_38" 
2638 "2_-70_44" 
2639 "2_-70_50" 
2640 "2_-70_56" 
2641 "2_-64_-46" 
2642 "2_-64_-40" 
2643 "2_-64_-34" 
2644 "2_-64_-28" 
2645 "2_-64_-22" 
2646 "2_-64_-16" 
2647 "2_-64_-10" 
2648 "2_-64_-4" 
2649 "2_-64_8" 
2650 "2_-64_14" 
2651 "2_-64_20" 
2652 "2_-64_26" 
2653 "2_-64_32" 
2654 "2_-64_38" 
2655 "2_-64_44" 
2656 "2_-64_50" 
2657 "2_-64_56" 
2658 "2_-58_-58" 
2659 "2_-58_-52" 
2660 "2_-58_-46" 
2661 "2_-58_-40" 
2662 "2_-58_-34" 
2663 "2_-58_-22" 
2664 "2_-58_-16" 
2665 "2_-58_-10" 
2666 "2_-58_-4" 
2667 "2_-58_14" 
2668 "2_-58_20" 
2669 "2_-58_26" 
2670 "2_-58_32" 
2671 "2_-58_38" 
2672 "2_-58_44" 
2673 "2_-58_50" 
2674 "2_-58_56" 
2675 "2_-58_62" 
2676 "2_-52_-52" 
2677 "2_-52_-46" 
2678 "2_-52_-40" 
2679 "2_-52_-34" 
2680 "2_-52_-22" 
2681 "2_-52_-16" 
2682 "2_-52_-10" 
2683 "2_-52_-4" 
2684 "2_-52_20" 
2685 "2_-52_26" 
2686 "2_-52_32" 
2687 "2_-52_38" 
2688 "2_-52_44" 
2689 "2_-52_50" 
2690 "2_-52_56" 
2691 "2_-52_62" 
2692 "2_-52_68" 
2693 "2_-46_-58" 
2694 "2_-46_-52" 
2695 "2_-46_-40" 
2696 "2_-46_-22" 
2697 "2_-46_-16" 
2698 "2_-46_-10" 
2699 "2_-46_20" 
2700 "2_-46_26" 
2701 "2_-46_32" 
2702 "2_-46_38" 
2703 "2_-46_44" 
2704 "2_-46_50" 
2705 "2_-46_56" 
2706 "2_-46_62" 
2707 "2_-46_68" 
2708 "2_-40_-58" 
2709 "2_-40_-52" 
2710 "2_-40_-46" 
2711 "2_-40_-40" 
2712 "2_-40_-34" 
2713 "2_-40_-16" 
2714 "2_-40_-10" 
2715 "2_-40_20" 
2716 "2_-40_26" 
2717 "2_-40_32" 
2718 "2_-40_38" 
2719 "2_-40_44" 
2720 "2_-40_50" 
2721 "2_-40_56" 
2722 "2_-40_62" 
2723 "2_-40_68" 
2724 "2_-34_-58" 
2725 "2_-34_-52" 
2726 "2_-34_-46" 
2727 "2_-34_-40" 
2728 "2_-34_-34" 
2729 "2_-34_-28" 
2730 "2_-34_-22" 
2731 "2_-34_-16" 
2732 "2_-34_-10" 
2733 "2_-34_26" 
2734 "2_-34_32" 
2735 "2_-34_38" 
2736 "2_-34_44" 
2737 "2_-34_50" 
2738 "2_-34_56" 
2739 "2_-34_62" 
2740 "2_-34_68" 
2741 "2_-34_74" 
2742 "2_-28_-46" 
2743 "2_-28_-40" 
2744 "2_-28_-34" 
2745 "2_-28_-28" 
2746 "2_-28_-22" 
2747 "2_-28_-16" 
2748 "2_-28_-10" 
2749 "2_-28_26" 
2750 "2_-28_32" 
2751 "2_-28_38" 
2752 "2_-28_44" 
2753 "2_-28_50" 
2754 "2_-28_56" 
2755 "2_-28_62" 
2756 "2_-28_68" 
2757 "2_-28_74" 
2758 "2_-22_-46" 
2759 "2_-22_-40" 
2760 "2_-22_-34" 
2761 "2_-22_-28" 
2762 "2_-22_-22" 
2763 "2_-22_8" 
2764 "2_-22_32" 
2765 "2_-22_38" 
2766 "2_-22_44" 
2767 "2_-22_50" 
2768 "2_-22_56" 
2769 "2_-22_62" 
2770 "2_-22_68" 
2771 "2_-22_74" 
2772 "2_-16_2" 
2773 "2_-16_8" 
2774 "2_-16_32" 
2775 "2_-16_38" 
2776 "2_-16_44" 
2777 "2_-16_50" 
2778 "2_-16_56" 
2779 "2_-16_62" 
2780 "2_-16_68" 
2781 "2_-16_74" 
2782 "2_-10_2" 
2783 "2_-10_8" 
2784 "2_-10_32" 
2785 "2_-10_38" 
2786 "2_-10_44" 
2787 "2_-10_50" 
2788 "2_-10_56" 
2789 "2_-10_62" 
2790 "2_-10_68" 
2791 "2_-4_2" 
2792 "2_-4_8" 
2793 "2_-4_32" 
2794 "2_-4_38" 
2795 "2_-4_44" 
2796 "2_-4_50" 
2797 "2_-4_56" 
2798 "2_-4_62" 
2799 "2_-4_68" 
2800 "2_2_32" 
2801 "2_2_38" 
2802 "2_2_44" 
2803 "2_2_50" 
2804 "2_2_56" 
2805 "2_2_62" 
2806 "2_2_68" 
2807 "2_8_-10" 
2808 "2_8_-4" 
2809 "2_8_26" 
2810 "2_8_32" 
2811 "2_8_38" 
2812 "2_8_44" 
2813 "2_8_50" 
2814 "2_8_56" 
2815 "2_8_62" 
2816 "2_8_68" 
2817 "2_14_-10" 
2818 "2_14_-4" 
2819 "2_14_26" 
2820 "2_14_32" 
2821 "2_14_38" 
2822 "2_14_44" 
2823 "2_14_50" 
2824 "2_14_56" 
2825 "2_14_62" 
2826 "2_20_-16" 
2827 "2_20_-10" 
2828 "2_20_-4" 
2829 "2_20_20" 
2830 "2_20_26" 
2831 "2_20_32" 
2832 "2_20_38" 
2833 "2_20_44" 
2834 "2_20_50" 
2835 "2_20_56" 
2836 "2_20_62" 
2837 "2_26_-22" 
2838 "2_26_-16" 
2839 "2_26_-10" 
2840 "2_26_-4" 
2841 "2_26_14" 
2842 "2_26_20" 
2843 "2_26_26" 
2844 "2_26_32" 
2845 "2_26_38" 
2846 "2_26_44" 
2847 "2_26_50" 
2848 "2_26_56" 
2849 "2_32_-22" 
2850 "2_32_-16" 
2851 "2_32_-10" 
2852 "2_32_-4" 
2853 "2_32_2" 
2854 "2_32_8" 
2855 "2_32_14" 
2856 "2_32_20" 
2857 "2_32_26" 
2858 "2_32_32" 
2859 "2_32_38" 
2860 "2_32_44" 
2861 "2_32_50" 
2862 "2_32_56" 
2863 "2_38_-22" 
2864 "2_38_-16" 
2865 "2_38_-10" 
2866 "2_38_-4" 
2867 "2_38_2" 
2868 "2_38_8" 
2869 "2_38_14" 
2870 "2_38_20" 
2871 "2_38_26" 
2872 "2_38_32" 
2873 "2_38_38" 
2874 "2_38_44" 
2875 "2_38_50" 
2876 "2_44_-22" 
2877 "2_44_-16" 
2878 "2_44_-10" 
2879 "2_44_-4" 
2880 "2_44_2" 
2881 "2_44_8" 
2882 "2_44_14" 
2883 "2_44_20" 
2884 "2_44_26" 
2885 "2_44_32" 
2886 "2_44_38" 
2887 "2_44_44" 
2888 "2_44_50" 
2889 "2_50_-16" 
2890 "2_50_-10" 
2891 "2_50_-4" 
2892 "2_50_2" 
2893 "2_50_8" 
2894 "2_50_14" 
2895 "2_50_20" 
2896 "2_50_26" 
2897 "2_50_32" 
2898 "2_50_38" 
2899 "2_56_-16" 
2900 "2_56_-10" 
2901 "2_56_-4" 
2902 "2_56_2" 
2903 "2_56_8" 
2904 "2_56_14" 
2905 "2_56_20" 
2906 "2_56_26" 
2907 "2_62_-4" 
2908 "2_62_2" 
2909 "2_62_8" 
2910 "2_62_14" 
2911 "2_62_20" 
2912 "8_-100_2" 
2913 "8_-100_8" 
2914 "8_-94_-10" 
2915 "8_-94_-4" 
2916 "8_-94_2" 
2917 "8_-94_8" 
2918 "8_-94_14" 
2919 "8_-94_20" 
2920 "8_-88_-34" 
2921 "8_-88_-28" 
2922 "8_-88_-16" 
2923 "8_-88_-10" 
2924 "8_-88_-4" 
2925 "8_-88_2" 
2926 "8_-88_8" 
2927 "8_-88_14" 
2928 "8_-88_20" 
2929 "8_-88_26" 
2930 "8_-88_32" 
2931 "8_-88_38" 
2932 "8_-82_-40" 
2933 "8_-82_-34" 
2934 "8_-82_-28" 
2935 "8_-82_-16" 
2936 "8_-82_-10" 
2937 "8_-82_-4" 
2938 "8_-82_2" 
2939 "8_-82_8" 
2940 "8_-82_14" 
2941 "8_-82_20" 
2942 "8_-82_26" 
2943 "8_-82_32" 
2944 "8_-82_38" 
2945 "8_-82_44" 
2946 "8_-76_-46" 
2947 "8_-76_-40" 
2948 "8_-76_-34" 
2949 "8_-76_-28" 
2950 "8_-76_-22" 
2951 "8_-76_-16" 
2952 "8_-76_-10" 
2953 "8_-76_-4" 
2954 "8_-76_2" 
2955 "8_-76_8" 
2956 "8_-76_14" 
2957 "8_-76_20" 
2958 "8_-76_26" 
2959 "8_-76_32" 
2960 "8_-76_38" 
2961 "8_-76_44" 
2962 "8_-76_50" 
2963 "8_-70_-52" 
2964 "8_-70_-46" 
2965 "8_-70_-40" 
2966 "8_-70_-34" 
2967 "8_-70_-28" 
2968 "8_-70_-22" 
2969 "8_-70_-16" 
2970 "8_-70_-10" 
2971 "8_-70_-4" 
2972 "8_-70_2" 
2973 "8_-70_8" 
2974 "8_-70_14" 
2975 "8_-70_20" 
2976 "8_-70_26" 
2977 "8_-70_32" 
2978 "8_-70_38" 
2979 "8_-70_44" 
2980 "8_-70_50" 
2981 "8_-70_56" 
2982 "8_-64_-52" 
2983 "8_-64_-46" 
2984 "8_-64_-40" 
2985 "8_-64_-22" 
2986 "8_-64_-16" 
2987 "8_-64_-10" 
2988 "8_-64_-4" 
2989 "8_-64_2" 
2990 "8_-64_8" 
2991 "8_-64_14" 
2992 "8_-64_20" 
2993 "8_-64_26" 
2994 "8_-64_32" 
2995 "8_-64_38" 
2996 "8_-64_44" 
2997 "8_-64_50" 
2998 "8_-64_56" 
2999 "8_-64_62" 
3000 "8_-58_-58" 
3001 "8_-58_-52" 
3002 "8_-58_-46" 
3003 "8_-58_-40" 
3004 "8_-58_-22" 
3005 "8_-58_-16" 
3006 "8_-58_-10" 
3007 "8_-58_-4" 
3008 "8_-58_2" 
3009 "8_-58_8" 
3010 "8_-58_14" 
3011 "8_-58_20" 
3012 "8_-58_26" 
3013 "8_-58_32" 
3014 "8_-58_38" 
3015 "8_-58_44" 
3016 "8_-58_50" 
3017 "8_-58_56" 
3018 "8_-58_62" 
3019 "8_-52_-58" 
3020 "8_-52_-52" 
3021 "8_-52_-46" 
3022 "8_-52_-40" 
3023 "8_-52_-16" 
3024 "8_-52_-10" 
3025 "8_-52_-4" 
3026 "8_-52_2" 
3027 "8_-52_8" 
3028 "8_-52_14" 
3029 "8_-52_20" 
3030 "8_-52_26" 
3031 "8_-52_32" 
3032 "8_-52_38" 
3033 "8_-52_44" 
3034 "8_-52_50" 
3035 "8_-52_56" 
3036 "8_-52_62" 
3037 "8_-52_68" 
3038 "8_-46_-22" 
3039 "8_-46_-16" 
3040 "8_-46_-10" 
3041 "8_-46_-4" 
3042 "8_-46_2" 
3043 "8_-46_8" 
3044 "8_-46_32" 
3045 "8_-46_38" 
3046 "8_-46_44" 
3047 "8_-46_50" 
3048 "8_-46_56" 
3049 "8_-46_62" 
3050 "8_-46_68" 
3051 "8_-40_-58" 
3052 "8_-40_-52" 
3053 "8_-40_-46" 
3054 "8_-40_-40" 
3055 "8_-40_-34" 
3056 "8_-40_-28" 
3057 "8_-40_-10" 
3058 "8_-40_32" 
3059 "8_-40_38" 
3060 "8_-40_44" 
3061 "8_-40_50" 
3062 "8_-40_56" 
3063 "8_-40_62" 
3064 "8_-40_68" 
3065 "8_-40_74" 
3066 "8_-34_-52" 
3067 "8_-34_-46" 
3068 "8_-34_-40" 
3069 "8_-34_-34" 
3070 "8_-34_-28" 
3071 "8_-34_-22" 
3072 "8_-34_-16" 
3073 "8_-34_-10" 
3074 "8_-34_-4" 
3075 "8_-34_38" 
3076 "8_-34_44" 
3077 "8_-34_50" 
3078 "8_-34_56" 
3079 "8_-34_62" 
3080 "8_-34_68" 
3081 "8_-34_74" 
3082 "8_-28_-46" 
3083 "8_-28_-40" 
3084 "8_-28_-34" 
3085 "8_-28_-28" 
3086 "8_-28_-22" 
3087 "8_-28_-16" 
3088 "8_-28_-10" 
3089 "8_-28_2" 
3090 "8_-28_8" 
3091 "8_-28_38" 
3092 "8_-28_44" 
3093 "8_-28_50" 
3094 "8_-28_56" 
3095 "8_-28_62" 
3096 "8_-28_68" 
3097 "8_-28_74" 
3098 "8_-22_-34" 
3099 "8_-22_-28" 
3100 "8_-22_-22" 
3101 "8_-22_2" 
3102 "8_-22_8" 
3103 "8_-22_14" 
3104 "8_-22_38" 
3105 "8_-22_44" 
3106 "8_-22_50" 
3107 "8_-22_56" 
3108 "8_-22_62" 
3109 "8_-22_68" 
3110 "8_-22_74" 
3111 "8_-16_-22" 
3112 "8_-16_2" 
3113 "8_-16_8" 
3114 "8_-16_14" 
3115 "8_-16_38" 
3116 "8_-16_44" 
3117 "8_-16_50" 
3118 "8_-16_56" 
3119 "8_-16_62" 
3120 "8_-16_68" 
3121 "8_-16_74" 
3122 "8_-10_2" 
3123 "8_-10_8" 
3124 "8_-10_14" 
3125 "8_-10_38" 
3126 "8_-10_44" 
3127 "8_-10_50" 
3128 "8_-10_56" 
3129 "8_-10_62" 
3130 "8_-10_68" 
3131 "8_-10_74" 
3132 "8_-4_2" 
3133 "8_-4_8" 
3134 "8_-4_14" 
3135 "8_-4_38" 
3136 "8_-4_44" 
3137 "8_-4_50" 
3138 "8_-4_56" 
3139 "8_-4_62" 
3140 "8_-4_68" 
3141 "8_-4_74" 
3142 "8_2_8" 
3143 "8_2_38" 
3144 "8_2_44" 
3145 "8_2_50" 
3146 "8_2_56" 
3147 "8_2_62" 
3148 "8_2_68" 
3149 "8_8_-4" 
3150 "8_8_2" 
3151 "8_8_38" 
3152 "8_8_44" 
3153 "8_8_50" 
3154 "8_8_56" 
3155 "8_8_62" 
3156 "8_8_68" 
3157 "8_14_-10" 
3158 "8_14_-4" 
3159 "8_14_2" 
3160 "8_14_8" 
3161 "8_14_32" 
3162 "8_14_38" 
3163 "8_14_44" 
3164 "8_14_50" 
3165 "8_14_56" 
3166 "8_14_62" 
3167 "8_14_68" 
3168 "8_20_-16" 
3169 "8_20_32" 
3170 "8_20_38" 
3171 "8_20_44" 
3172 "8_20_50" 
3173 "8_20_56" 
3174 "8_20_62" 
3175 "8_26_-16" 
3176 "8_26_26" 
3177 "8_26_32" 
3178 "8_26_38" 
3179 "8_26_44" 
3180 "8_26_50" 
3181 "8_26_56" 
3182 "8_26_62" 
3183 "8_32_-10" 
3184 "8_32_20" 
3185 "8_32_26" 
3186 "8_32_32" 
3187 "8_32_38" 
3188 "8_32_44" 
3189 "8_32_50" 
3190 "8_32_56" 
3191 "8_38_-10" 
3192 "8_38_-4" 
3193 "8_38_2" 
3194 "8_38_8" 
3195 "8_38_14" 
3196 "8_38_20" 
3197 "8_38_26" 
3198 "8_38_32" 
3199 "8_38_38" 
3200 "8_38_50" 
3201 "8_38_56" 
3202 "8_44_-22" 
3203 "8_44_-16" 
3204 "8_44_-10" 
3205 "8_44_-4" 
3206 "8_44_2" 
3207 "8_44_8" 
3208 "8_44_14" 
3209 "8_44_20" 
3210 "8_44_26" 
3211 "8_44_32" 
3212 "8_44_38" 
3213 "8_44_44" 
3214 "8_44_50" 
3215 "8_50_-16" 
3216 "8_50_-10" 
3217 "8_50_-4" 
3218 "8_50_2" 
3219 "8_50_8" 
3220 "8_50_14" 
3221 "8_50_20" 
3222 "8_50_26" 
3223 "8_50_32" 
3224 "8_50_38" 
3225 "8_56_-16" 
3226 "8_56_-10" 
3227 "8_56_-4" 
3228 "8_56_2" 
3229 "8_56_8" 
3230 "8_56_14" 
3231 "8_56_20" 
3232 "8_56_26" 
3233 "8_62_-10" 
3234 "8_62_-4" 
3235 "8_62_2" 
3236 "8_62_8" 
3237 "8_62_14" 
3238 "8_62_20" 
3239 "8_62_26" 
3240 "8_68_2" 
3241 "8_68_8" 
3242 "14_-100_-4" 
3243 "14_-100_2" 
3244 "14_-100_8" 
3245 "14_-100_14" 
3246 "14_-94_-10" 
3247 "14_-94_-4" 
3248 "14_-94_2" 
3249 "14_-94_8" 
3250 "14_-94_14" 
3251 "14_-94_20" 
3252 "14_-94_26" 
3253 "14_-88_-34" 
3254 "14_-88_-28" 
3255 "14_-88_-16" 
3256 "14_-88_-10" 
3257 "14_-88_-4" 
3258 "14_-88_2" 
3259 "14_-88_8" 
3260 "14_-88_14" 
3261 "14_-88_20" 
3262 "14_-88_26" 
3263 "14_-88_32" 
3264 "14_-88_38" 
3265 "14_-82_-46" 
3266 "14_-82_-40" 
3267 "14_-82_-34" 
3268 "14_-82_-28" 
3269 "14_-82_-22" 
3270 "14_-82_-16" 
3271 "14_-82_-10" 
3272 "14_-82_-4" 
3273 "14_-82_2" 
3274 "14_-82_8" 
3275 "14_-82_14" 
3276 "14_-82_26" 
3277 "14_-82_32" 
3278 "14_-82_38" 
3279 "14_-82_44" 
3280 "14_-76_-52" 
3281 "14_-76_-46" 
3282 "14_-76_-40" 
3283 "14_-76_-34" 
3284 "14_-76_-28" 
3285 "14_-76_-22" 
3286 "14_-76_-16" 
3287 "14_-76_-10" 
3288 "14_-76_-4" 
3289 "14_-76_2" 
3290 "14_-76_8" 
3291 "14_-76_14" 
3292 "14_-76_26" 
3293 "14_-76_32" 
3294 "14_-76_38" 
3295 "14_-76_44" 
3296 "14_-76_50" 
3297 "14_-70_-52" 
3298 "14_-70_-46" 
3299 "14_-70_-28" 
3300 "14_-70_-22" 
3301 "14_-70_-16" 
3302 "14_-70_-10" 
3303 "14_-70_-4" 
3304 "14_-70_2" 
3305 "14_-70_8" 
3306 "14_-70_14" 
3307 "14_-70_20" 
3308 "14_-70_26" 
3309 "14_-70_32" 
3310 "14_-70_38" 
3311 "14_-70_44" 
3312 "14_-70_50" 
3313 "14_-70_56" 
3314 "14_-64_-58" 
3315 "14_-64_-52" 
3316 "14_-64_-46" 
3317 "14_-64_-22" 
3318 "14_-64_-16" 
3319 "14_-64_-10" 
3320 "14_-64_-4" 
3321 "14_-64_2" 
3322 "14_-64_8" 
3323 "14_-64_14" 
3324 "14_-64_20" 
3325 "14_-64_26" 
3326 "14_-64_32" 
3327 "14_-64_38" 
3328 "14_-64_44" 
3329 "14_-64_50" 
3330 "14_-64_56" 
3331 "14_-64_62" 
3332 "14_-58_-58" 
3333 "14_-58_-52" 
3334 "14_-58_-46" 
3335 "14_-58_-22" 
3336 "14_-58_-16" 
3337 "14_-58_-10" 
3338 "14_-58_-4" 
3339 "14_-58_2" 
3340 "14_-58_8" 
3341 "14_-58_14" 
3342 "14_-58_20" 
3343 "14_-58_26" 
3344 "14_-58_32" 
3345 "14_-58_56" 
3346 "14_-58_62" 
3347 "14_-52_-58" 
3348 "14_-52_-52" 
3349 "14_-52_-22" 
3350 "14_-52_-16" 
3351 "14_-52_-4" 
3352 "14_-52_2" 
3353 "14_-52_8" 
3354 "14_-52_14" 
3355 "14_-52_56" 
3356 "14_-52_62" 
3357 "14_-52_68" 
3358 "14_-46_-58" 
3359 "14_-46_-52" 
3360 "14_-46_-22" 
3361 "14_-46_-16" 
3362 "14_-46_-10" 
3363 "14_-46_-4" 
3364 "14_-46_2" 
3365 "14_-46_44" 
3366 "14_-46_50" 
3367 "14_-46_56" 
3368 "14_-46_62" 
3369 "14_-46_68" 
3370 "14_-40_-46" 
3371 "14_-40_-22" 
3372 "14_-40_-16" 
3373 "14_-40_-10" 
3374 "14_-40_-4" 
3375 "14_-40_38" 
3376 "14_-40_44" 
3377 "14_-40_50" 
3378 "14_-40_56" 
3379 "14_-40_62" 
3380 "14_-40_68" 
3381 "14_-40_74" 
3382 "14_-34_-40" 
3383 "14_-34_-34" 
3384 "14_-34_-28" 
3385 "14_-34_-16" 
3386 "14_-34_-10" 
3387 "14_-34_-4" 
3388 "14_-34_2" 
3389 "14_-34_38" 
3390 "14_-34_44" 
3391 "14_-34_50" 
3392 "14_-34_62" 
3393 "14_-34_68" 
3394 "14_-34_74" 
3395 "14_-28_-40" 
3396 "14_-28_-34" 
3397 "14_-28_-28" 
3398 "14_-28_-22" 
3399 "14_-28_-16" 
3400 "14_-28_2" 
3401 "14_-28_8" 
3402 "14_-28_14" 
3403 "14_-28_38" 
3404 "14_-28_44" 
3405 "14_-28_68" 
3406 "14_-28_74" 
3407 "14_-22_-34" 
3408 "14_-22_-28" 
3409 "14_-22_-22" 
3410 "14_-22_2" 
3411 "14_-22_8" 
3412 "14_-22_14" 
3413 "14_-22_44" 
3414 "14_-22_68" 
3415 "14_-22_74" 
3416 "14_-16_-28" 
3417 "14_-16_-22" 
3418 "14_-16_2" 
3419 "14_-16_8" 
3420 "14_-16_14" 
3421 "14_-16_20" 
3422 "14_-16_68" 
3423 "14_-16_74" 
3424 "14_-10_-16" 
3425 "14_-10_2" 
3426 "14_-10_8" 
3427 "14_-10_14" 
3428 "14_-10_20" 
3429 "14_-10_62" 
3430 "14_-10_68" 
3431 "14_-10_74" 
3432 "14_-4_-16" 
3433 "14_-4_-4" 
3434 "14_-4_2" 
3435 "14_-4_8" 
3436 "14_-4_14" 
3437 "14_-4_20" 
3438 "14_-4_62" 
3439 "14_-4_68" 
3440 "14_-4_74" 
3441 "14_2_-10" 
3442 "14_2_-4" 
3443 "14_2_2" 
3444 "14_2_20" 
3445 "14_2_62" 
3446 "14_2_68" 
3447 "14_8_-16" 
3448 "14_8_-4" 
3449 "14_8_14" 
3450 "14_8_20" 
3451 "14_8_62" 
3452 "14_8_68" 
3453 "14_14_-16" 
3454 "14_14_-10" 
3455 "14_14_-4" 
3456 "14_14_2" 
3457 "14_14_8" 
3458 "14_14_14" 
3459 "14_14_62" 
3460 "14_14_68" 
3461 "14_20_-16" 
3462 "14_20_-4" 
3463 "14_20_2" 
3464 "14_20_8" 
3465 "14_20_56" 
3466 "14_20_62" 
3467 "14_26_56" 
3468 "14_32_-22" 
3469 "14_32_50" 
3470 "14_32_56" 
3471 "14_38_-22" 
3472 "14_38_50" 
3473 "14_44_-22" 
3474 "14_44_38" 
3475 "14_44_44" 
3476 "14_44_50" 
3477 "14_50_32" 
3478 "14_50_38" 
3479 "14_56_26" 
3480 "14_56_32" 
3481 "14_62_-10" 
3482 "14_62_14" 
3483 "14_62_20" 
3484 "14_62_26" 
3485 "14_68_-4" 
3486 "14_68_2" 
3487 "14_68_8" 
3488 "14_68_14" 
3489 "20_-94_-16" 
3490 "20_-94_-10" 
3491 "20_-94_-4" 
3492 "20_-94_2" 
3493 "20_-94_8" 
3494 "20_-94_14" 
3495 "20_-94_20" 
3496 "20_-88_-28" 
3497 "20_-88_-16" 
3498 "20_-88_-10" 
3499 "20_-88_-4" 
3500 "20_-88_20" 
3501 "20_-88_26" 
3502 "20_-88_32" 
3503 "20_-82_-46" 
3504 "20_-82_-40" 
3505 "20_-82_-34" 
3506 "20_-82_-28" 
3507 "20_-82_-22" 
3508 "20_-82_-16" 
3509 "20_-82_-10" 
3510 "20_-82_-4" 
3511 "20_-82_26" 
3512 "20_-82_32" 
3513 "20_-82_38" 
3514 "20_-82_44" 
3515 "20_-76_-52" 
3516 "20_-76_-46" 
3517 "20_-76_-40" 
3518 "20_-76_-34" 
3519 "20_-76_-28" 
3520 "20_-76_-22" 
3521 "20_-76_-16" 
3522 "20_-76_-10" 
3523 "20_-76_-4" 
3524 "20_-76_26" 
3525 "20_-76_32" 
3526 "20_-76_38" 
3527 "20_-76_44" 
3528 "20_-76_50" 
3529 "20_-70_-52" 
3530 "20_-70_-46" 
3531 "20_-70_-34" 
3532 "20_-70_-28" 
3533 "20_-70_-22" 
3534 "20_-70_-10" 
3535 "20_-70_-4" 
3536 "20_-70_2" 
3537 "20_-70_8" 
3538 "20_-70_20" 
3539 "20_-70_26" 
3540 "20_-70_32" 
3541 "20_-70_38" 
3542 "20_-70_44" 
3543 "20_-70_50" 
3544 "20_-70_56" 
3545 "20_-64_-58" 
3546 "20_-64_-52" 
3547 "20_-64_-46" 
3548 "20_-64_-28" 
3549 "20_-64_-22" 
3550 "20_-64_-10" 
3551 "20_-64_-4" 
3552 "20_-64_2" 
3553 "20_-64_8" 
3554 "20_-64_14" 
3555 "20_-64_20" 
3556 "20_-64_26" 
3557 "20_-64_32" 
3558 "20_-64_38" 
3559 "20_-64_44" 
3560 "20_-64_50" 
3561 "20_-64_56" 
3562 "20_-64_62" 
3563 "20_-58_-58" 
3564 "20_-58_-52" 
3565 "20_-58_-28" 
3566 "20_-58_-22" 
3567 "20_-58_-10" 
3568 "20_-58_-4" 
3569 "20_-58_2" 
3570 "20_-58_8" 
3571 "20_-58_14" 
3572 "20_-58_20" 
3573 "20_-58_26" 
3574 "20_-58_56" 
3575 "20_-58_62" 
3576 "20_-52_-58" 
3577 "20_-52_-52" 
3578 "20_-52_-22" 
3579 "20_-52_-16" 
3580 "20_-52_-10" 
3581 "20_-52_-4" 
3582 "20_-52_2" 
3583 "20_-52_8" 
3584 "20_-52_56" 
3585 "20_-52_62" 
3586 "20_-52_68" 
3587 "20_-46_-58" 
3588 "20_-46_-52" 
3589 "20_-46_-22" 
3590 "20_-46_-16" 
3591 "20_-46_-10" 
3592 "20_-46_-4" 
3593 "20_-46_2" 
3594 "20_-46_62" 
3595 "20_-46_68" 
3596 "20_-40_-52" 
3597 "20_-40_-46" 
3598 "20_-40_-22" 
3599 "20_-40_-16" 
3600 "20_-40_-10" 
3601 "20_-40_-4" 
3602 "20_-40_62" 
3603 "20_-40_68" 
3604 "20_-40_74" 
3605 "20_-34_-46" 
3606 "20_-34_-28" 
3607 "20_-34_-22" 
3608 "20_-34_-16" 
3609 "20_-34_-10" 
3610 "20_-34_-4" 
3611 "20_-34_2" 
3612 "20_-34_62" 
3613 "20_-34_68" 
3614 "20_-34_74" 
3615 "20_-28_-34" 
3616 "20_-28_-28" 
3617 "20_-28_-22" 
3618 "20_-28_-16" 
3619 "20_-28_2" 
3620 "20_-28_8" 
3621 "20_-28_62" 
3622 "20_-28_68" 
3623 "20_-28_74" 
3624 "20_-22_-28" 
3625 "20_-22_-22" 
3626 "20_-22_2" 
3627 "20_-22_8" 
3628 "20_-22_14" 
3629 "20_-22_62" 
3630 "20_-22_68" 
3631 "20_-22_74" 
3632 "20_-16_-28" 
3633 "20_-16_-16" 
3634 "20_-16_62" 
3635 "20_-16_68" 
3636 "20_-16_74" 
3637 "20_-10_-22" 
3638 "20_-10_-16" 
3639 "20_-10_-10" 
3640 "20_-10_-4" 
3641 "20_-10_2" 
3642 "20_-10_56" 
3643 "20_-10_62" 
3644 "20_-10_68" 
3645 "20_-10_74" 
3646 "20_-4_-22" 
3647 "20_-4_-16" 
3648 "20_-4_-10" 
3649 "20_-4_-4" 
3650 "20_-4_2" 
3651 "20_-4_56" 
3652 "20_-4_62" 
3653 "20_-4_68" 
3654 "20_2_-16" 
3655 "20_2_-4" 
3656 "20_2_2" 
3657 "20_2_56" 
3658 "20_2_62" 
3659 "20_2_68" 
3660 "20_8_-16" 
3661 "20_8_-10" 
3662 "20_8_-4" 
3663 "20_8_2" 
3664 "20_8_56" 
3665 "20_8_62" 
3666 "20_8_68" 
3667 "20_14_-10" 
3668 "20_14_-4" 
3669 "20_14_2" 
3670 "20_14_50" 
3671 "20_14_56" 
3672 "20_14_62" 
3673 "20_20_-4" 
3674 "20_20_50" 
3675 "20_20_56" 
3676 "20_20_62" 
3677 "20_26_-22" 
3678 "20_26_-16" 
3679 "20_26_44" 
3680 "20_26_50" 
3681 "20_26_56" 
3682 "20_32_-22" 
3683 "20_32_-16" 
3684 "20_32_38" 
3685 "20_32_44" 
3686 "20_32_50" 
3687 "20_32_56" 
3688 "20_38_-22" 
3689 "20_38_-16" 
3690 "20_38_38" 
3691 "20_38_44" 
3692 "20_38_50" 
3693 "20_44_-16" 
3694 "20_44_32" 
3695 "20_44_38" 
3696 "20_44_44" 
3697 "20_50_-16" 
3698 "20_50_26" 
3699 "20_50_32" 
3700 "20_50_38" 
3701 "20_56_-16" 
3702 "20_56_20" 
3703 "20_56_26" 
3704 "20_62_-10" 
3705 "20_62_-4" 
3706 "20_62_2" 
3707 "20_62_8" 
3708 "20_62_14" 
3709 "20_62_20" 
3710 "20_62_26" 
3711 "20_68_-4" 
3712 "20_68_2" 
3713 "20_68_8" 
3714 "20_68_14" 
3715 "26_-94_-16" 
3716 "26_-94_-10" 
3717 "26_-94_-4" 
3718 "26_-94_2" 
3719 "26_-94_8" 
3720 "26_-94_14" 
3721 "26_-88_-16" 
3722 "26_-88_-10" 
3723 "26_-88_-4" 
3724 "26_-88_8" 
3725 "26_-88_14" 
3726 "26_-88_20" 
3727 "26_-88_26" 
3728 "26_-82_-46" 
3729 "26_-82_-40" 
3730 "26_-82_-34" 
3731 "26_-82_-28" 
3732 "26_-82_-22" 
3733 "26_-82_-16" 
3734 "26_-82_-10" 
3735 "26_-82_20" 
3736 "26_-82_26" 
3737 "26_-82_32" 
3738 "26_-82_38" 
3739 "26_-76_-52" 
3740 "26_-76_-46" 
3741 "26_-76_-40" 
3742 "26_-76_-34" 
3743 "26_-76_-28" 
3744 "26_-76_-22" 
3745 "26_-76_-16" 
3746 "26_-76_-10" 
3747 "26_-76_-4" 
3748 "26_-76_26" 
3749 "26_-76_32" 
3750 "26_-76_38" 
3751 "26_-76_44" 
3752 "26_-76_50" 
3753 "26_-70_-52" 
3754 "26_-70_-46" 
3755 "26_-70_-40" 
3756 "26_-70_-34" 
3757 "26_-70_-28" 
3758 "26_-70_-22" 
3759 "26_-70_-16" 
3760 "26_-70_-10" 
3761 "26_-70_-4" 
3762 "26_-70_32" 
3763 "26_-70_38" 
3764 "26_-70_44" 
3765 "26_-70_50" 
3766 "26_-64_-58" 
3767 "26_-64_-52" 
3768 "26_-64_-28" 
3769 "26_-64_-22" 
3770 "26_-64_-10" 
3771 "26_-64_-4" 
3772 "26_-64_2" 
3773 "26_-64_8" 
3774 "26_-64_32" 
3775 "26_-64_38" 
3776 "26_-64_44" 
3777 "26_-64_50" 
3778 "26_-64_56" 
3779 "26_-58_-58" 
3780 "26_-58_-52" 
3781 "26_-58_-28" 
3782 "26_-58_-22" 
3783 "26_-58_-10" 
3784 "26_-58_-4" 
3785 "26_-58_2" 
3786 "26_-58_8" 
3787 "26_-58_38" 
3788 "26_-58_44" 
3789 "26_-58_50" 
3790 "26_-58_56" 
3791 "26_-58_62" 
3792 "26_-52_-58" 
3793 "26_-52_-52" 
3794 "26_-52_-28" 
3795 "26_-52_-22" 
3796 "26_-52_-16" 
3797 "26_-52_-10" 
3798 "26_-52_-4" 
3799 "26_-52_50" 
3800 "26_-52_56" 
3801 "26_-52_62" 
3802 "26_-46_-52" 
3803 "26_-46_-28" 
3804 "26_-46_-22" 
3805 "26_-46_-16" 
3806 "26_-46_-10" 
3807 "26_-46_-4" 
3808 "26_-46_50" 
3809 "26_-46_56" 
3810 "26_-46_62" 
3811 "26_-46_68" 
3812 "26_-40_-52" 
3813 "26_-40_-46" 
3814 "26_-40_-28" 
3815 "26_-40_-22" 
3816 "26_-40_-16" 
3817 "26_-40_-10" 
3818 "26_-40_-4" 
3819 "26_-40_50" 
3820 "26_-40_56" 
3821 "26_-40_62" 
3822 "26_-40_68" 
3823 "26_-34_-34" 
3824 "26_-34_-28" 
3825 "26_-34_-22" 
3826 "26_-34_-16" 
3827 "26_-34_-10" 
3828 "26_-34_-4" 
3829 "26_-34_56" 
3830 "26_-34_62" 
3831 "26_-34_68" 
3832 "26_-28_-22" 
3833 "26_-28_-16" 
3834 "26_-28_-10" 
3835 "26_-28_56" 
3836 "26_-28_62" 
3837 "26_-28_68" 
3838 "26_-28_74" 
3839 "26_-22_-22" 
3840 "26_-22_-16" 
3841 "26_-22_56" 
3842 "26_-22_62" 
3843 "26_-22_68" 
3844 "26_-22_74" 
3845 "26_-16_-28" 
3846 "26_-16_-22" 
3847 "26_-16_-16" 
3848 "26_-16_-4" 
3849 "26_-16_2" 
3850 "26_-16_56" 
3851 "26_-16_62" 
3852 "26_-16_68" 
3853 "26_-10_-28" 
3854 "26_-10_-22" 
3855 "26_-10_-16" 
3856 "26_-10_-10" 
3857 "26_-10_-4" 
3858 "26_-10_2" 
3859 "26_-10_8" 
3860 "26_-10_50" 
3861 "26_-10_56" 
3862 "26_-10_62" 
3863 "26_-10_68" 
3864 "26_-4_-22" 
3865 "26_-4_-16" 
3866 "26_-4_-10" 
3867 "26_-4_-4" 
3868 "26_-4_2" 
3869 "26_-4_8" 
3870 "26_-4_50" 
3871 "26_-4_56" 
3872 "26_-4_62" 
3873 "26_-4_68" 
3874 "26_2_-4" 
3875 "26_2_2" 
3876 "26_2_8" 
3877 "26_2_50" 
3878 "26_2_56" 
3879 "26_2_62" 
3880 "26_2_68" 
3881 "26_8_-28" 
3882 "26_8_-22" 
3883 "26_8_-16" 
3884 "26_8_-4" 
3885 "26_8_2" 
3886 "26_8_8" 
3887 "26_8_50" 
3888 "26_8_56" 
3889 "26_8_62" 
3890 "26_14_-16" 
3891 "26_14_-4" 
3892 "26_14_2" 
3893 "26_14_44" 
3894 "26_14_50" 
3895 "26_14_56" 
3896 "26_14_62" 
3897 "26_20_-16" 
3898 "26_20_44" 
3899 "26_20_50" 
3900 "26_20_56" 
3901 "26_26_-22" 
3902 "26_26_-16" 
3903 "26_26_38" 
3904 "26_26_44" 
3905 "26_26_50" 
3906 "26_26_56" 
3907 "26_32_-16" 
3908 "26_32_-10" 
3909 "26_32_32" 
3910 "26_32_38" 
3911 "26_32_44" 
3912 "26_32_50" 
3913 "26_38_-16" 
3914 "26_38_-10" 
3915 "26_38_26" 
3916 "26_38_32" 
3917 "26_38_38" 
3918 "26_38_44" 
3919 "26_44_-16" 
3920 "26_44_-10" 
3921 "26_44_20" 
3922 "26_44_26" 
3923 "26_44_32" 
3924 "26_44_38" 
3925 "26_50_-16" 
3926 "26_50_-10" 
3927 "26_50_8" 
3928 "26_50_14" 
3929 "26_50_20" 
3930 "26_50_26" 
3931 "26_50_32" 
3932 "26_50_38" 
3933 "26_56_-16" 
3934 "26_56_-10" 
3935 "26_56_-4" 
3936 "26_56_2" 
3937 "26_56_8" 
3938 "26_56_14" 
3939 "26_56_20" 
3940 "26_56_26" 
3941 "26_62_-10" 
3942 "26_62_-4" 
3943 "26_62_2" 
3944 "26_62_8" 
3945 "26_62_14" 
3946 "26_62_20" 
3947 "26_68_2" 
3948 "32_-88_-16" 
3949 "32_-88_-10" 
3950 "32_-88_-4" 
3951 "32_-88_2" 
3952 "32_-88_8" 
3953 "32_-88_14" 
3954 "32_-88_20" 
3955 "32_-82_-40" 
3956 "32_-82_-34" 
3957 "32_-82_-28" 
3958 "32_-82_-22" 
3959 "32_-82_-16" 
3960 "32_-82_-10" 
3961 "32_-82_-4" 
3962 "32_-82_2" 
3963 "32_-82_8" 
3964 "32_-82_14" 
3965 "32_-82_20" 
3966 "32_-82_26" 
3967 "32_-82_32" 
3968 "32_-76_-52" 
3969 "32_-76_-46" 
3970 "32_-76_-40" 
3971 "32_-76_-34" 
3972 "32_-76_-28" 
3973 "32_-76_-22" 
3974 "32_-76_-16" 
3975 "32_-76_-10" 
3976 "32_-76_20" 
3977 "32_-76_26" 
3978 "32_-76_32" 
3979 "32_-76_38" 
3980 "32_-76_44" 
3981 "32_-70_-52" 
3982 "32_-70_-46" 
3983 "32_-70_-40" 
3984 "32_-70_-34" 
3985 "32_-70_-28" 
3986 "32_-70_-22" 
3987 "32_-70_-16" 
3988 "32_-70_-10" 
3989 "32_-70_26" 
3990 "32_-70_32" 
3991 "32_-70_38" 
3992 "32_-70_44" 
3993 "32_-70_50" 
3994 "32_-64_-58" 
3995 "32_-64_-52" 
3996 "32_-64_-46" 
3997 "32_-64_-40" 
3998 "32_-64_-34" 
3999 "32_-64_-28" 
4000 "32_-64_-22" 
4001 "32_-64_-16" 
4002 "32_-64_-10" 
4003 "32_-64_32" 
4004 "32_-64_38" 
4005 "32_-64_44" 
4006 "32_-64_50" 
4007 "32_-64_56" 
4008 "32_-58_-58" 
4009 "32_-58_-52" 
4010 "32_-58_-34" 
4011 "32_-58_-28" 
4012 "32_-58_-22" 
4013 "32_-58_-16" 
4014 "32_-58_-10" 
4015 "32_-58_38" 
4016 "32_-58_44" 
4017 "32_-58_50" 
4018 "32_-58_56" 
4019 "32_-52_-58" 
4020 "32_-52_-52" 
4021 "32_-52_-34" 
4022 "32_-52_-28" 
4023 "32_-52_-22" 
4024 "32_-52_-16" 
4025 "32_-52_-10" 
4026 "32_-52_44" 
4027 "32_-52_50" 
4028 "32_-52_56" 
4029 "32_-52_62" 
4030 "32_-46_-52" 
4031 "32_-46_-46" 
4032 "32_-46_-34" 
4033 "32_-46_-28" 
4034 "32_-46_-16" 
4035 "32_-46_-10" 
4036 "32_-46_38" 
4037 "32_-46_44" 
4038 "32_-46_50" 
4039 "32_-46_56" 
4040 "32_-46_62" 
4041 "32_-40_-34" 
4042 "32_-40_-28" 
4043 "32_-40_-22" 
4044 "32_-40_-16" 
4045 "32_-40_-10" 
4046 "32_-40_38" 
4047 "32_-40_44" 
4048 "32_-40_50" 
4049 "32_-40_56" 
4050 "32_-40_62" 
4051 "32_-40_68" 
4052 "32_-34_-22" 
4053 "32_-34_-16" 
4054 "32_-34_-10" 
4055 "32_-34_-4" 
4056 "32_-34_44" 
4057 "32_-34_50" 
4058 "32_-34_56" 
4059 "32_-34_62" 
4060 "32_-34_68" 
4061 "32_-28_-22" 
4062 "32_-28_-16" 
4063 "32_-28_-10" 
4064 "32_-28_50" 
4065 "32_-28_56" 
4066 "32_-28_62" 
4067 "32_-28_68" 
4068 "32_-22_-22" 
4069 "32_-22_-16" 
4070 "32_-22_-10" 
4071 "32_-22_50" 
4072 "32_-22_56" 
4073 "32_-22_62" 
4074 "32_-22_68" 
4075 "32_-16_-28" 
4076 "32_-16_-22" 
4077 "32_-16_-16" 
4078 "32_-16_2" 
4079 "32_-16_8" 
4080 "32_-16_56" 
4081 "32_-16_62" 
4082 "32_-16_68" 
4083 "32_-10_-28" 
4084 "32_-10_-22" 
4085 "32_-10_-4" 
4086 "32_-10_2" 
4087 "32_-10_8" 
4088 "32_-10_50" 
4089 "32_-10_56" 
4090 "32_-10_62" 
4091 "32_-10_68" 
4092 "32_-4_-40" 
4093 "32_-4_-34" 
4094 "32_-4_-4" 
4095 "32_-4_2" 
4096 "32_-4_8" 
4097 "32_-4_44" 
4098 "32_-4_50" 
4099 "32_-4_56" 
4100 "32_-4_62" 
4101 "32_2_-40" 
4102 "32_2_8" 
4103 "32_2_50" 
4104 "32_2_56" 
4105 "32_2_62" 
4106 "32_8_-34" 
4107 "32_8_-28" 
4108 "32_8_-22" 
4109 "32_8_-16" 
4110 "32_8_8" 
4111 "32_8_50" 
4112 "32_8_56" 
4113 "32_8_62" 
4114 "32_14_-22" 
4115 "32_14_-16" 
4116 "32_14_-10" 
4117 "32_14_8" 
4118 "32_14_44" 
4119 "32_14_50" 
4120 "32_14_56" 
4121 "32_20_-16" 
4122 "32_20_-10" 
4123 "32_20_-4" 
4124 "32_20_2" 
4125 "32_20_8" 
4126 "32_20_44" 
4127 "32_20_50" 
4128 "32_20_56" 
4129 "32_26_-16" 
4130 "32_26_-10" 
4131 "32_26_-4" 
4132 "32_26_2" 
4133 "32_26_8" 
4134 "32_26_32" 
4135 "32_26_38" 
4136 "32_26_44" 
4137 "32_26_50" 
4138 "32_32_-16" 
4139 "32_32_-10" 
4140 "32_32_26" 
4141 "32_32_32" 
4142 "32_32_38" 
4143 "32_32_44" 
4144 "32_38_-16" 
4145 "32_38_-10" 
4146 "32_38_26" 
4147 "32_38_32" 
4148 "32_38_38" 
4149 "32_44_-16" 
4150 "32_44_-10" 
4151 "32_44_20" 
4152 "32_44_26" 
4153 "32_44_32" 
4154 "32_44_38" 
4155 "32_50_-16" 
4156 "32_50_-10" 
4157 "32_50_2" 
4158 "32_50_8" 
4159 "32_50_14" 
4160 "32_50_20" 
4161 "32_50_26" 
4162 "32_50_32" 
4163 "32_56_-10" 
4164 "32_56_-4" 
4165 "32_56_2" 
4166 "32_56_8" 
4167 "32_56_14" 
4168 "32_56_20" 
4169 "32_62_-10" 
4170 "32_62_-4" 
4171 "32_62_2" 
4172 "32_62_8" 
4173 "32_62_14" 
4174 "38_-88_-4" 
4175 "38_-88_2" 
4176 "38_-88_8" 
4177 "38_-82_-34" 
4178 "38_-82_-16" 
4179 "38_-82_-10" 
4180 "38_-82_-4" 
4181 "38_-82_2" 
4182 "38_-82_8" 
4183 "38_-82_14" 
4184 "38_-82_20" 
4185 "38_-82_26" 
4186 "38_-76_-46" 
4187 "38_-76_-40" 
4188 "38_-76_-34" 
4189 "38_-76_-28" 
4190 "38_-76_-22" 
4191 "38_-76_-16" 
4192 "38_-76_-10" 
4193 "38_-76_8" 
4194 "38_-76_14" 
4195 "38_-76_20" 
4196 "38_-76_26" 
4197 "38_-76_32" 
4198 "38_-76_38" 
4199 "38_-70_-52" 
4200 "38_-70_-46" 
4201 "38_-70_-40" 
4202 "38_-70_-34" 
4203 "38_-70_-28" 
4204 "38_-70_-22" 
4205 "38_-70_-16" 
4206 "38_-70_-10" 
4207 "38_-70_14" 
4208 "38_-70_20" 
4209 "38_-70_26" 
4210 "38_-70_32" 
4211 "38_-70_38" 
4212 "38_-70_44" 
4213 "38_-64_-58" 
4214 "38_-64_-52" 
4215 "38_-64_-46" 
4216 "38_-64_-40" 
4217 "38_-64_-34" 
4218 "38_-64_-28" 
4219 "38_-64_-22" 
4220 "38_-64_-16" 
4221 "38_-64_-10" 
4222 "38_-64_26" 
4223 "38_-64_32" 
4224 "38_-64_38" 
4225 "38_-64_44" 
4226 "38_-64_50" 
4227 "38_-58_-58" 
4228 "38_-58_-52" 
4229 "38_-58_-46" 
4230 "38_-58_-40" 
4231 "38_-58_-34" 
4232 "38_-58_-28" 
4233 "38_-58_-22" 
4234 "38_-58_-16" 
4235 "38_-58_-10" 
4236 "38_-58_38" 
4237 "38_-58_44" 
4238 "38_-58_50" 
4239 "38_-58_56" 
4240 "38_-52_-52" 
4241 "38_-52_-46" 
4242 "38_-52_-34" 
4243 "38_-52_-28" 
4244 "38_-52_-22" 
4245 "38_-52_-16" 
4246 "38_-52_38" 
4247 "38_-52_44" 
4248 "38_-52_50" 
4249 "38_-52_56" 
4250 "38_-52_62" 
4251 "38_-46_-52" 
4252 "38_-46_-46" 
4253 "38_-46_-40" 
4254 "38_-46_-34" 
4255 "38_-46_-28" 
4256 "38_-46_-22" 
4257 "38_-46_-16" 
4258 "38_-46_38" 
4259 "38_-46_44" 
4260 "38_-46_50" 
4261 "38_-46_56" 
4262 "38_-46_62" 
4263 "38_-40_-22" 
4264 "38_-40_-16" 
4265 "38_-40_38" 
4266 "38_-40_44" 
4267 "38_-40_50" 
4268 "38_-40_56" 
4269 "38_-40_62" 
4270 "38_-34_-22" 
4271 "38_-34_-16" 
4272 "38_-34_20" 
4273 "38_-34_38" 
4274 "38_-34_44" 
4275 "38_-34_50" 
4276 "38_-34_56" 
4277 "38_-34_62" 
4278 "38_-28_-22" 
4279 "38_-28_14" 
4280 "38_-28_20" 
4281 "38_-28_44" 
4282 "38_-28_50" 
4283 "38_-28_56" 
4284 "38_-28_62" 
4285 "38_-28_68" 
4286 "38_-22_-22" 
4287 "38_-22_2" 
4288 "38_-22_8" 
4289 "38_-22_14" 
4290 "38_-22_20" 
4291 "38_-22_44" 
4292 "38_-22_50" 
4293 "38_-22_56" 
4294 "38_-22_62" 
4295 "38_-22_68" 
4296 "38_-16_-28" 
4297 "38_-16_-22" 
4298 "38_-16_-4" 
4299 "38_-16_2" 
4300 "38_-16_8" 
4301 "38_-16_14" 
4302 "38_-16_20" 
4303 "38_-16_38" 
4304 "38_-16_44" 
4305 "38_-16_50" 
4306 "38_-16_56" 
4307 "38_-16_62" 
4308 "38_-10_-34" 
4309 "38_-10_-28" 
4310 "38_-10_-10" 
4311 "38_-10_-4" 
4312 "38_-10_2" 
4313 "38_-10_8" 
4314 "38_-10_14" 
4315 "38_-10_20" 
4316 "38_-10_44" 
4317 "38_-10_50" 
4318 "38_-10_56" 
4319 "38_-10_62" 
4320 "38_-4_-40" 
4321 "38_-4_-34" 
4322 "38_-4_-10" 
4323 "38_-4_-4" 
4324 "38_-4_2" 
4325 "38_-4_8" 
4326 "38_-4_14" 
4327 "38_-4_44" 
4328 "38_-4_50" 
4329 "38_-4_56" 
4330 "38_-4_62" 
4331 "38_2_-40" 
4332 "38_2_-16" 
4333 "38_2_-10" 
4334 "38_2_-4" 
4335 "38_2_2" 
4336 "38_2_8" 
4337 "38_2_14" 
4338 "38_2_32" 
4339 "38_2_38" 
4340 "38_2_44" 
4341 "38_2_50" 
4342 "38_2_56" 
4343 "38_8_-22" 
4344 "38_8_-16" 
4345 "38_8_-10" 
4346 "38_8_-4" 
4347 "38_8_2" 
4348 "38_8_8" 
4349 "38_8_26" 
4350 "38_8_32" 
4351 "38_8_38" 
4352 "38_8_44" 
4353 "38_8_50" 
4354 "38_8_56" 
4355 "38_14_-34" 
4356 "38_14_-10" 
4357 "38_14_-4" 
4358 "38_14_2" 
4359 "38_14_8" 
4360 "38_14_26" 
4361 "38_14_32" 
4362 "38_14_38" 
4363 "38_14_44" 
4364 "38_14_50" 
4365 "38_14_56" 
4366 "38_20_-10" 
4367 "38_20_-4" 
4368 "38_20_2" 
4369 "38_20_8" 
4370 "38_20_26" 
4371 "38_20_32" 
4372 "38_20_38" 
4373 "38_20_44" 
4374 "38_20_50" 
4375 "38_26_-16" 
4376 "38_26_-10" 
4377 "38_26_-4" 
4378 "38_26_2" 
4379 "38_26_8" 
4380 "38_26_20" 
4381 "38_26_26" 
4382 "38_26_32" 
4383 "38_26_38" 
4384 "38_26_44" 
4385 "38_32_-16" 
4386 "38_32_-10" 
4387 "38_32_-4" 
4388 "38_32_14" 
4389 "38_32_20" 
4390 "38_32_26" 
4391 "38_32_32" 
4392 "38_32_38" 
4393 "38_38_-16" 
4394 "38_38_-10" 
4395 "38_38_8" 
4396 "38_38_14" 
4397 "38_38_20" 
4398 "38_38_26" 
4399 "38_38_32" 
4400 "38_38_38" 
4401 "38_44_-16" 
4402 "38_44_-10" 
4403 "38_44_2" 
4404 "38_44_8" 
4405 "38_44_14" 
4406 "38_44_20" 
4407 "38_44_26" 
4408 "38_44_32" 
4409 "38_50_-10" 
4410 "38_50_-4" 
4411 "38_50_2" 
4412 "38_50_8" 
4413 "38_50_14" 
4414 "38_50_20" 
4415 "38_50_26" 
4416 "38_56_-10" 
4417 "38_56_-4" 
4418 "38_56_2" 
4419 "38_56_8" 
4420 "38_56_14" 
4421 "38_62_-4" 
4422 "38_62_2" 
4423 "44_-82_-4" 
4424 "44_-82_2" 
4425 "44_-82_8" 
4426 "44_-82_14" 
4427 "44_-76_-34" 
4428 "44_-76_-16" 
4429 "44_-76_-10" 
4430 "44_-76_-4" 
4431 "44_-76_2" 
4432 "44_-76_8" 
4433 "44_-76_14" 
4434 "44_-76_20" 
4435 "44_-76_26" 
4436 "44_-76_32" 
4437 "44_-70_-46" 
4438 "44_-70_-40" 
4439 "44_-70_-34" 
4440 "44_-70_-28" 
4441 "44_-70_-22" 
4442 "44_-70_-16" 
4443 "44_-70_-10" 
4444 "44_-70_-4" 
4445 "44_-70_2" 
4446 "44_-70_8" 
4447 "44_-70_14" 
4448 "44_-70_20" 
4449 "44_-70_26" 
4450 "44_-70_32" 
4451 "44_-70_38" 
4452 "44_-64_-52" 
4453 "44_-64_-46" 
4454 "44_-64_-40" 
4455 "44_-64_-34" 
4456 "44_-64_-28" 
4457 "44_-64_-22" 
4458 "44_-64_-16" 
4459 "44_-64_-10" 
4460 "44_-64_-4" 
4461 "44_-64_2" 
4462 "44_-64_8" 
4463 "44_-64_14" 
4464 "44_-64_20" 
4465 "44_-64_26" 
4466 "44_-64_32" 
4467 "44_-64_38" 
4468 "44_-64_44" 
4469 "44_-58_-52" 
4470 "44_-58_-46" 
4471 "44_-58_-40" 
4472 "44_-58_-34" 
4473 "44_-58_-28" 
4474 "44_-58_-22" 
4475 "44_-58_-16" 
4476 "44_-58_-10" 
4477 "44_-58_-4" 
4478 "44_-58_2" 
4479 "44_-58_8" 
4480 "44_-58_14" 
4481 "44_-58_20" 
4482 "44_-58_26" 
4483 "44_-58_32" 
4484 "44_-58_38" 
4485 "44_-58_44" 
4486 "44_-58_50" 
4487 "44_-52_-46" 
4488 "44_-52_-40" 
4489 "44_-52_-34" 
4490 "44_-52_-28" 
4491 "44_-52_-22" 
4492 "44_-52_-16" 
4493 "44_-52_-10" 
4494 "44_-52_14" 
4495 "44_-52_20" 
4496 "44_-52_26" 
4497 "44_-52_32" 
4498 "44_-52_38" 
4499 "44_-52_44" 
4500 "44_-52_50" 
4501 "44_-52_56" 
4502 "44_-46_-46" 
4503 "44_-46_-40" 
4504 "44_-46_-34" 
4505 "44_-46_-22" 
4506 "44_-46_-16" 
4507 "44_-46_14" 
4508 "44_-46_20" 
4509 "44_-46_38" 
4510 "44_-46_44" 
4511 "44_-46_50" 
4512 "44_-46_56" 
4513 "44_-40_-22" 
4514 "44_-40_-16" 
4515 "44_-40_38" 
4516 "44_-40_44" 
4517 "44_-40_50" 
4518 "44_-40_56" 
4519 "44_-40_62" 
4520 "44_-34_-22" 
4521 "44_-34_2" 
4522 "44_-34_14" 
4523 "44_-34_20" 
4524 "44_-34_26" 
4525 "44_-34_38" 
4526 "44_-34_44" 
4527 "44_-34_50" 
4528 "44_-34_56" 
4529 "44_-34_62" 
4530 "44_-28_-22" 
4531 "44_-28_14" 
4532 "44_-28_20" 
4533 "44_-28_38" 
4534 "44_-28_44" 
4535 "44_-28_50" 
4536 "44_-28_56" 
4537 "44_-28_62" 
4538 "44_-22_-22" 
4539 "44_-22_8" 
4540 "44_-22_14" 
4541 "44_-22_20" 
4542 "44_-22_38" 
4543 "44_-22_44" 
4544 "44_-22_50" 
4545 "44_-22_56" 
4546 "44_-22_62" 
4547 "44_-16_-28" 
4548 "44_-16_-4" 
4549 "44_-16_2" 
4550 "44_-16_8" 
4551 "44_-16_14" 
4552 "44_-16_20" 
4553 "44_-16_38" 
4554 "44_-16_44" 
4555 "44_-16_50" 
4556 "44_-16_56" 
4557 "44_-16_62" 
4558 "44_-10_-10" 
4559 "44_-10_-4" 
4560 "44_-10_2" 
4561 "44_-10_8" 
4562 "44_-10_14" 
4563 "44_-10_32" 
4564 "44_-10_38" 
4565 "44_-10_44" 
4566 "44_-10_50" 
4567 "44_-10_56" 
4568 "44_-4_-34" 
4569 "44_-4_-16" 
4570 "44_-4_-10" 
4571 "44_-4_-4" 
4572 "44_-4_2" 
4573 "44_-4_8" 
4574 "44_-4_14" 
4575 "44_-4_38" 
4576 "44_-4_44" 
4577 "44_-4_50" 
4578 "44_-4_56" 
4579 "44_2_-40" 
4580 "44_2_-34" 
4581 "44_2_-16" 
4582 "44_2_-10" 
4583 "44_2_-4" 
4584 "44_2_2" 
4585 "44_2_8" 
4586 "44_2_26" 
4587 "44_2_32" 
4588 "44_2_38" 
4589 "44_2_44" 
4590 "44_2_50" 
4591 "44_2_56" 
4592 "44_8_-34" 
4593 "44_8_-28" 
4594 "44_8_-22" 
4595 "44_8_-16" 
4596 "44_8_-10" 
4597 "44_8_-4" 
4598 "44_8_2" 
4599 "44_8_8" 
4600 "44_8_20" 
4601 "44_8_26" 
4602 "44_8_32" 
4603 "44_8_38" 
4604 "44_8_44" 
4605 "44_8_50" 
4606 "44_14_-28" 
4607 "44_14_-10" 
4608 "44_14_-4" 
4609 "44_14_2" 
4610 "44_14_8" 
4611 "44_14_26" 
4612 "44_14_32" 
4613 "44_14_38" 
4614 "44_14_44" 
4615 "44_14_50" 
4616 "44_20_-4" 
4617 "44_20_2" 
4618 "44_20_8" 
4619 "44_20_14" 
4620 "44_20_20" 
4621 "44_20_26" 
4622 "44_20_32" 
4623 "44_20_38" 
4624 "44_20_44" 
4625 "44_26_-10" 
4626 "44_26_-4" 
4627 "44_26_2" 
4628 "44_26_8" 
4629 "44_26_14" 
4630 "44_26_20" 
4631 "44_26_26" 
4632 "44_26_32" 
4633 "44_26_38" 
4634 "44_32_-10" 
4635 "44_32_-4" 
4636 "44_32_2" 
4637 "44_32_8" 
4638 "44_32_14" 
4639 "44_32_20" 
4640 "44_32_26" 
4641 "44_32_32" 
4642 "44_38_-16" 
4643 "44_38_-10" 
4644 "44_38_-4" 
4645 "44_38_2" 
4646 "44_38_8" 
4647 "44_38_14" 
4648 "44_38_20" 
4649 "44_38_26" 
4650 "44_44_-16" 
4651 "44_44_-10" 
4652 "44_44_-4" 
4653 "44_44_2" 
4654 "44_44_8" 
4655 "44_44_14" 
4656 "44_44_20" 
4657 "44_50_-10" 
4658 "44_50_-4" 
4659 "44_50_2" 
4660 "44_50_8" 
4661 "44_50_14" 
4662 "44_56_-4" 
4663 "44_56_2" 
4664 "44_56_8" 
4665 "50_-76_-10" 
4666 "50_-76_-4" 
4667 "50_-76_2" 
4668 "50_-76_8" 
4669 "50_-76_14" 
4670 "50_-70_-10" 
4671 "50_-70_-4" 
4672 "50_-70_2" 
4673 "50_-70_8" 
4674 "50_-70_14" 
4675 "50_-70_20" 
4676 "50_-70_26" 
4677 "50_-70_32" 
4678 "50_-64_-40" 
4679 "50_-64_-34" 
4680 "50_-64_-28" 
4681 "50_-64_-16" 
4682 "50_-64_-10" 
4683 "50_-64_-4" 
4684 "50_-64_2" 
4685 "50_-64_8" 
4686 "50_-64_14" 
4687 "50_-64_20" 
4688 "50_-64_26" 
4689 "50_-64_32" 
4690 "50_-64_38" 
4691 "50_-58_-34" 
4692 "50_-58_-28" 
4693 "50_-58_-22" 
4694 "50_-58_-16" 
4695 "50_-58_-10" 
4696 "50_-58_-4" 
4697 "50_-58_2" 
4698 "50_-58_8" 
4699 "50_-58_14" 
4700 "50_-58_20" 
4701 "50_-58_26" 
4702 "50_-58_32" 
4703 "50_-58_38" 
4704 "50_-58_44" 
4705 "50_-52_-40" 
4706 "50_-52_-34" 
4707 "50_-52_-28" 
4708 "50_-52_-22" 
4709 "50_-52_-16" 
4710 "50_-52_-10" 
4711 "50_-52_-4" 
4712 "50_-52_2" 
4713 "50_-52_8" 
4714 "50_-52_14" 
4715 "50_-52_20" 
4716 "50_-52_26" 
4717 "50_-52_32" 
4718 "50_-52_38" 
4719 "50_-52_44" 
4720 "50_-52_50" 
4721 "50_-46_-16" 
4722 "50_-46_-10" 
4723 "50_-46_8" 
4724 "50_-46_14" 
4725 "50_-46_20" 
4726 "50_-46_26" 
4727 "50_-46_32" 
4728 "50_-46_38" 
4729 "50_-46_44" 
4730 "50_-46_50" 
4731 "50_-46_56" 
4732 "50_-40_-16" 
4733 "50_-40_2" 
4734 "50_-40_8" 
4735 "50_-40_14" 
4736 "50_-40_20" 
4737 "50_-40_26" 
4738 "50_-40_32" 
4739 "50_-40_38" 
4740 "50_-40_44" 
4741 "50_-40_50" 
4742 "50_-40_56" 
4743 "50_-34_-4" 
4744 "50_-34_2" 
4745 "50_-34_8" 
4746 "50_-34_14" 
4747 "50_-34_20" 
4748 "50_-34_26" 
4749 "50_-34_32" 
4750 "50_-34_38" 
4751 "50_-34_44" 
4752 "50_-34_50" 
4753 "50_-34_56" 
4754 "50_-28_-22" 
4755 "50_-28_-4" 
4756 "50_-28_2" 
4757 "50_-28_8" 
4758 "50_-28_14" 
4759 "50_-28_20" 
4760 "50_-28_26" 
4761 "50_-28_32" 
4762 "50_-28_38" 
4763 "50_-28_44" 
4764 "50_-28_50" 
4765 "50_-28_56" 
4766 "50_-22_-10" 
4767 "50_-22_-4" 
4768 "50_-22_8" 
4769 "50_-22_14" 
4770 "50_-22_20" 
4771 "50_-22_32" 
4772 "50_-22_38" 
4773 "50_-22_44" 
4774 "50_-22_50" 
4775 "50_-22_56" 
4776 "50_-16_-16" 
4777 "50_-16_-10" 
4778 "50_-16_-4" 
4779 "50_-16_2" 
4780 "50_-16_8" 
4781 "50_-16_14" 
4782 "50_-16_20" 
4783 "50_-16_32" 
4784 "50_-16_38" 
4785 "50_-16_44" 
4786 "50_-16_50" 
4787 "50_-16_56" 
4788 "50_-10_-28" 
4789 "50_-10_-16" 
4790 "50_-10_-10" 
4791 "50_-10_-4" 
4792 "50_-10_2" 
4793 "50_-10_8" 
4794 "50_-10_14" 
4795 "50_-10_32" 
4796 "50_-10_38" 
4797 "50_-10_44" 
4798 "50_-10_50" 
4799 "50_-4_-34" 
4800 "50_-4_-28" 
4801 "50_-4_-22" 
4802 "50_-4_-16" 
4803 "50_-4_-10" 
4804 "50_-4_-4" 
4805 "50_-4_2" 
4806 "50_-4_8" 
4807 "50_-4_14" 
4808 "50_-4_32" 
4809 "50_-4_38" 
4810 "50_-4_44" 
4811 "50_-4_50" 
4812 "50_2_-40" 
4813 "50_2_-34" 
4814 "50_2_-28" 
4815 "50_2_-22" 
4816 "50_2_-16" 
4817 "50_2_-10" 
4818 "50_2_-4" 
4819 "50_2_2" 
4820 "50_2_8" 
4821 "50_2_14" 
4822 "50_2_20" 
4823 "50_2_26" 
4824 "50_2_32" 
4825 "50_2_38" 
4826 "50_2_44" 
4827 "50_2_50" 
4828 "50_8_-34" 
4829 "50_8_-28" 
4830 "50_8_-22" 
4831 "50_8_-16" 
4832 "50_8_-10" 
4833 "50_8_-4" 
4834 "50_8_2" 
4835 "50_8_8" 
4836 "50_8_14" 
4837 "50_8_20" 
4838 "50_8_26" 
4839 "50_8_32" 
4840 "50_8_38" 
4841 "50_8_44" 
4842 "50_14_-16" 
4843 "50_14_-10" 
4844 "50_14_-4" 
4845 "50_14_2" 
4846 "50_14_8" 
4847 "50_14_14" 
4848 "50_14_20" 
4849 "50_14_26" 
4850 "50_14_32" 
4851 "50_14_38" 
4852 "50_14_44" 
4853 "50_20_-4" 
4854 "50_20_2" 
4855 "50_20_8" 
4856 "50_20_14" 
4857 "50_20_20" 
4858 "50_20_26" 
4859 "50_20_32" 
4860 "50_20_38" 
4861 "50_26_-4" 
4862 "50_26_2" 
4863 "50_26_8" 
4864 "50_26_14" 
4865 "50_26_20" 
4866 "50_26_26" 
4867 "50_26_32" 
4868 "50_32_-10" 
4869 "50_32_-4" 
4870 "50_32_2" 
4871 "50_32_8" 
4872 "50_32_14" 
4873 "50_32_20" 
4874 "50_32_26" 
4875 "50_38_-16" 
4876 "50_38_-10" 
4877 "50_38_-4" 
4878 "50_38_2" 
4879 "50_38_8" 
4880 "50_38_14" 
4881 "50_38_20" 
4882 "50_44_-10" 
4883 "50_44_-4" 
4884 "50_44_2" 
4885 "50_44_8" 
4886 "56_-64_-10" 
4887 "56_-64_-4" 
4888 "56_-64_2" 
4889 "56_-64_8" 
4890 "56_-64_14" 
4891 "56_-64_20" 
4892 "56_-64_26" 
4893 "56_-58_-22" 
4894 "56_-58_-16" 
4895 "56_-58_-10" 
4896 "56_-58_-4" 
4897 "56_-58_2" 
4898 "56_-58_8" 
4899 "56_-58_14" 
4900 "56_-58_20" 
4901 "56_-58_26" 
4902 "56_-58_32" 
4903 "56_-58_38" 
4904 "56_-52_-22" 
4905 "56_-52_-16" 
4906 "56_-52_-10" 
4907 "56_-52_-4" 
4908 "56_-52_2" 
4909 "56_-52_8" 
4910 "56_-52_14" 
4911 "56_-52_20" 
4912 "56_-52_26" 
4913 "56_-52_32" 
4914 "56_-52_38" 
4915 "56_-52_44" 
4916 "56_-46_-16" 
4917 "56_-46_-10" 
4918 "56_-46_-4" 
4919 "56_-46_2" 
4920 "56_-46_8" 
4921 "56_-46_14" 
4922 "56_-46_20" 
4923 "56_-46_26" 
4924 "56_-46_32" 
4925 "56_-46_38" 
4926 "56_-46_44" 
4927 "56_-46_50" 
4928 "56_-40_-16" 
4929 "56_-40_-10" 
4930 "56_-40_-4" 
4931 "56_-40_2" 
4932 "56_-40_8" 
4933 "56_-40_14" 
4934 "56_-40_20" 
4935 "56_-40_26" 
4936 "56_-40_32" 
4937 "56_-40_38" 
4938 "56_-40_44" 
4939 "56_-40_50" 
4940 "56_-34_-16" 
4941 "56_-34_-4" 
4942 "56_-34_2" 
4943 "56_-34_8" 
4944 "56_-34_14" 
4945 "56_-34_20" 
4946 "56_-34_26" 
4947 "56_-34_32" 
4948 "56_-34_38" 
4949 "56_-34_44" 
4950 "56_-34_50" 
4951 "56_-28_-22" 
4952 "56_-28_-10" 
4953 "56_-28_-4" 
4954 "56_-28_2" 
4955 "56_-28_8" 
4956 "56_-28_14" 
4957 "56_-28_20" 
4958 "56_-28_26" 
4959 "56_-28_32" 
4960 "56_-28_38" 
4961 "56_-28_44" 
4962 "56_-28_50" 
4963 "56_-22_-22" 
4964 "56_-22_-10" 
4965 "56_-22_-4" 
4966 "56_-22_2" 
4967 "56_-22_8" 
4968 "56_-22_14" 
4969 "56_-22_20" 
4970 "56_-22_26" 
4971 "56_-22_32" 
4972 "56_-22_38" 
4973 "56_-22_44" 
4974 "56_-22_50" 
4975 "56_-16_-28" 
4976 "56_-16_-22" 
4977 "56_-16_-16" 
4978 "56_-16_-10" 
4979 "56_-16_-4" 
4980 "56_-16_2" 
4981 "56_-16_8" 
4982 "56_-16_14" 
4983 "56_-16_20" 
4984 "56_-16_26" 
4985 "56_-16_32" 
4986 "56_-16_38" 
4987 "56_-16_44" 
4988 "56_-16_50" 
4989 "56_-10_-28" 
4990 "56_-10_-22" 
4991 "56_-10_-16" 
4992 "56_-10_-10" 
4993 "56_-10_-4" 
4994 "56_-10_2" 
4995 "56_-10_8" 
4996 "56_-10_14" 
4997 "56_-10_20" 
4998 "56_-10_26" 
4999 "56_-10_32" 
5000 "56_-10_38" 
5001 "56_-10_44" 
5002 "56_-4_-34" 
5003 "56_-4_-28" 
5004 "56_-4_-22" 
5005 "56_-4_-16" 
5006 "56_-4_-10" 
5007 "56_-4_-4" 
5008 "56_-4_2" 
5009 "56_-4_8" 
5010 "56_-4_14" 
5011 "56_-4_20" 
5012 "56_-4_26" 
5013 "56_-4_32" 
5014 "56_-4_38" 
5015 "56_-4_44" 
5016 "56_2_-28" 
5017 "56_2_-22" 
5018 "56_2_-16" 
5019 "56_2_-10" 
5020 "56_2_-4" 
5021 "56_2_2" 
5022 "56_2_8" 
5023 "56_2_14" 
5024 "56_2_20" 
5025 "56_2_26" 
5026 "56_2_32" 
5027 "56_2_38" 
5028 "56_8_-22" 
5029 "56_8_-16" 
5030 "56_8_-10" 
5031 "56_8_-4" 
5032 "56_8_2" 
5033 "56_8_8" 
5034 "56_8_14" 
5035 "56_8_20" 
5036 "56_8_26" 
5037 "56_8_32" 
5038 "56_8_38" 
5039 "56_14_-10" 
5040 "56_14_-4" 
5041 "56_14_2" 
5042 "56_14_8" 
5043 "56_14_14" 
5044 "56_14_20" 
5045 "56_14_26" 
5046 "56_14_32" 
5047 "56_20_2" 
5048 "56_20_8" 
5049 "56_20_14" 
5050 "56_20_20" 
5051 "56_20_26" 
5052 "56_26_2" 
5053 "56_26_8" 
5054 "56_26_14" 
5055 "56_26_20" 
5056 "56_32_2" 
5057 "56_32_8" 
5058 "56_32_14" 
5059 "62_-58_-4" 
5060 "62_-58_2" 
5061 "62_-58_8" 
5062 "62_-52_-10" 
5063 "62_-52_-4" 
5064 "62_-52_2" 
5065 "62_-52_8" 
5066 "62_-52_14" 
5067 "62_-52_20" 
5068 "62_-52_26" 
5069 "62_-46_-10" 
5070 "62_-46_-4" 
5071 "62_-46_2" 
5072 "62_-46_8" 
5073 "62_-46_14" 
5074 "62_-46_20" 
5075 "62_-46_26" 
5076 "62_-46_32" 
5077 "62_-40_-10" 
5078 "62_-40_-4" 
5079 "62_-40_2" 
5080 "62_-40_8" 
5081 "62_-40_14" 
5082 "62_-40_20" 
5083 "62_-40_26" 
5084 "62_-40_32" 
5085 "62_-40_38" 
5086 "62_-34_-10" 
5087 "62_-34_-4" 
5088 "62_-34_2" 
5089 "62_-34_8" 
5090 "62_-34_14" 
5091 "62_-34_20" 
5092 "62_-34_26" 
5093 "62_-34_32" 
5094 "62_-34_38" 
5095 "62_-34_44" 
5096 "62_-28_-16" 
5097 "62_-28_-10" 
5098 "62_-28_-4" 
5099 "62_-28_2" 
5100 "62_-28_8" 
5101 "62_-28_14" 
5102 "62_-28_20" 
5103 "62_-28_26" 
5104 "62_-28_32" 
5105 "62_-28_38" 
5106 "62_-28_44" 
5107 "62_-22_-22" 
5108 "62_-22_-16" 
5109 "62_-22_-10" 
5110 "62_-22_-4" 
5111 "62_-22_2" 
5112 "62_-22_8" 
5113 "62_-22_14" 
5114 "62_-22_20" 
5115 "62_-22_26" 
5116 "62_-22_32" 
5117 "62_-22_38" 
5118 "62_-22_44" 
5119 "62_-16_-22" 
5120 "62_-16_-16" 
5121 "62_-16_-10" 
5122 "62_-16_-4" 
5123 "62_-16_2" 
5124 "62_-16_8" 
5125 "62_-16_14" 
5126 "62_-16_20" 
5127 "62_-16_26" 
5128 "62_-16_32" 
5129 "62_-16_38" 
5130 "62_-16_44" 
5131 "62_-10_-22" 
5132 "62_-10_-16" 
5133 "62_-10_-10" 
5134 "62_-10_-4" 
5135 "62_-10_2" 
5136 "62_-10_8" 
5137 "62_-10_14" 
5138 "62_-10_20" 
5139 "62_-10_26" 
5140 "62_-10_32" 
5141 "62_-10_38" 
5142 "62_-4_-22" 
5143 "62_-4_-16" 
5144 "62_-4_-10" 
5145 "62_-4_-4" 
5146 "62_-4_2" 
5147 "62_-4_8" 
5148 "62_-4_14" 
5149 "62_-4_20" 
5150 "62_-4_26" 
5151 "62_-4_32" 
5152 "62_2_-16" 
5153 "62_2_-10" 
5154 "62_2_-4" 
5155 "62_2_2" 
5156 "62_2_8" 
5157 "62_2_14" 
5158 "62_2_20" 
5159 "62_2_26" 
5160 "62_2_32" 
5161 "62_8_8" 
5162 "62_8_14" 
5163 "62_8_20" 
5164 "62_8_26" 
5165 "62_14_14" 
5166 "68_-46_2" 
5167 "68_-40_-4" 
5168 "68_-40_2" 
5169 "68_-40_8" 
5170 "68_-34_-4" 
5171 "68_-34_2" 
5172 "68_-34_8" 
5173 "68_-34_14" 
5174 "68_-28_-4" 
5175 "68_-28_2" 
5176 "68_-28_8" 
5177 "68_-28_14" 
5178 "68_-22_2" 
5179 "68_-22_8" 
5180 "68_-22_14" 
5181 "68_-16_-16" 
5182 "68_-16_-10" 
5183 "68_-16_2" 
*Edges 329356
1 197 0.25984
1 666 0.24602
1 799 0.21749
1 904 0.23977
1 945 0.24677
1 1167 0.29964
1 1340 0.23315
1 1348 0.25206
1 1410 0.24325
1 1576 0.21608
1 1825 0.30413
1 2084 0.2272
1 2132 0.29739
1 2161 0.23598
1 2464 0.21209
1 2789 0.21432
1 2922 0.23625
1 3006 0.21679
1 3255 0.30248
1 3404 0.23501
1 3450 0.24614
1 3497 0.22257
1 3510 0.23579
1 3848 0.22691
1 3856 0.21879
1 3866 0.23925
1 4219 0.23185
1 4348 0.24678
1 4444 0.26532
1 4445 0.24919
1 4757 0.21229
1 4955 0.22195
1 5024 0.21136
1 5146 0.24416
2 50 0.25607
2 59 0.21398
2 145 0.31056
2 146 0.21854
2 184 0.21993
2 198 0.27802
2 203 0.2243
2 204 0.21708
2 245 0.23996
2 264 0.22005
2 265 0.21408
2 312 0.22726
2 590 0.21961
2 733 0.24914
2 785 0.21172
2 804 0.23517
2 831 0.22062
2 1016 0.21874
2 1064 0.22116
2 1111 0.2446
2 1123 0.26564
2 1167 0.24336
2 1289 0.21365
2 1321 0.32697
2 1374 0.2682
2 1382 0.23402
2 1393 0.2451
2 1403 0.22914
2 1425 0.22239
2 1576 0.23594
2 1589 0.22378
2 1808 0.21853
2 1826 0.25812
2 1942 0.21283
2 1947 0.2417
2 2190 0.23967
2 2247 0.2112
2 2475 0.25372
2 2488 0.24877
2 2498 0.21083
2 2509 0.21899
2 2518 0.25112
2 2532 0.21876
2 2788 0.21484
2 2789 0.26797
2 2797 0.27086
2 2798 0.26673
2 2803 0.22768
2 2819 0.25834
2 3445 0.23043
2 3446 0.22935
2 3468 0.22261
2 3622 0.25024
2 3700 0.24968
2 3855 0.23026
2 4002 0.22508
2 4106 0.24511
2 4162 0.22976
2 4337 0.22505
2 4348 0.30916
2 4536 0.22009
2 4558 0.21283
2 4584 0.23692
2 4652 0.21094
2 4711 0.26234
2 4721 0.26926
2 4768 0.22742
2 4783 0.23369
2 4836 0.26483
2 4967 0.21263
2 4986 0.24108
2 5128 0.2277
2 5140 0.24192
3 50 0.23086
3 51 0.29777
3 59 0.30599
3 60 0.22838
3 145 0.31518
3 173 0.23436
3 197 0.22792
3 557 0.22533
3 591 0.22973
3 802 0.21449
3 1285 0.21502
3 1826 0.23947
3 3255 0.25803
3 3866 0.24943
3 4783 0.22435
3 4784 0.24638
3 5019 0.21315
4 77 0.21759
4 556 0.22314
4 1795 0.22258
4 2100 0.23383
4 2162 0.21835
4 2326 0.22079
4 2966 0.22057
4 4223 0.25115
4 4710 0.26369
4 4790 0.22031
4 4806 0.26345
5 322 0.22539
5 2326 0.21146
5 2366 0.23753
6 436 0.22348
6 669 0.23766
6 734 0.21245
6 943 0.25094
6 948 0.29874
6 1009 0.21216
6 1111 0.25212
6 1123 0.21813
6 1370 0.22742
6 1405 0.23942
6 1598 0.23417
6 1610 0.21808
6 1632 0.22999
6 1686 0.22416
6 1866 0.23455
6 1946 0.22878
6 2084 0.21566
6 2111 0.22788
6 2124 0.23542
6 2256 0.22371
6 2465 0.24391
6 2475 0.26018
6 3028 0.23166
6 3139 0.21964
6 3275 0.22009
6 3292 0.24286
6 3306 0.22916
6 3393 0.21641
6 3539 0.24535
6 3540 0.28214
6 3761 0.22857
6 3764 0.27347
6 3775 0.24506
6 3776 0.23841
6 3787 0.27504
6 3825 0.24173
6 3962 0.26702
6 3965 0.22709
6 3966 0.2196
6 4002 0.25869
6 4089 0.29111
6 4133 0.27693
6 4175 0.22469
6 4183 0.23904
6 4184 0.27922
6 4185 0.24077
6 4193 0.25472
6 4245 0.27212
6 4263 0.22399
6 4297 0.24645
6 4299 0.21126
6 4312 0.23399
6 4426 0.2933
6 4432 0.24412
6 4433 0.24683
6 4443 0.25939
6 4460 0.26014
6 4542 0.30787
6 4584 0.21334
6 4599 0.22934
6 4672 0.24496
6 4711 0.27163
6 4784 0.29663
6 4803 0.24285
6 4836 0.24539
6 4984 0.21574
6 4986 0.29138
6 4996 0.21657
6 5034 0.24913
7 157 0.21179
7 534 0.21828
7 546 0.21601
7 552 0.21202
7 590 0.24286
7 598 0.23325
7 1064 0.21485
7 1368 0.23167
7 1382 0.21523
7 1523 0.23474
7 1611 0.21168
7 1654 0.21144
7 1661 0.21721
7 1808 0.21941
7 1817 0.23738
7 1837 0.21964
7 2084 0.26416
7 2134 0.23678
7 2170 0.25063
7 2247 0.24211
7 2348 0.2319
7 2349 0.22825
7 2350 0.26599
7 2436 0.23173
7 2453 0.21934
7 2474 0.25424
7 2475 0.29102
7 2498 0.24627
7 2768 0.22165
7 2788 0.22223
7 2789 0.24306
7 2797 0.21513
7 2798 0.26089
7 3093 0.23876
7 3244 0.22368
7 3258 0.24865
7 3292 0.21213
7 3295 0.28332
7 3575 0.23416
7 4002 0.22337
7 4066 0.21326
7 4245 0.25745
7 4262 0.23863
7 4269 0.21079
7 4287 0.25674
7 4297 0.24334
7 4298 0.21821
7 4322 0.2196
7 4348 0.21654
7 4432 0.21105
7 4460 0.26013
7 4461 0.21378
7 4503 0.22661
7 4536 0.26516
7 4584 0.23086
7 4669 0.21161
7 4671 0.21132
7 4696 0.23786
7 4711 0.23688
7 4757 0.22997
7 4763 0.22672
7 4768 0.25649
7 4770 0.22913
7 4771 0.23953
7 4775 0.2747
7 4783 0.27381
7 4784 0.22865
7 4795 0.22058
7 4806 0.2456
7 4836 0.23423
7 4896 0.25757
7 4972 0.23085
7 4973 0.27984
7 4974 0.23707
7 4984 0.27658
7 4985 0.21545
7 4986 0.28748
7 4987 0.23558
7 4988 0.21208
7 5025 0.22537
7 5106 0.22144
7 5113 0.25122
7 5115 0.26291
7 5116 0.29206
7 5125 0.27026
7 5127 0.23401
7 5128 0.30409
7 5129 0.23917
7 5139 0.22902
7 5140 0.21723
7 5147 0.26221
7 5150 0.21103
7 5155 0.22739
8 20 0.22112
8 29 0.22687
8 48 0.2629
8 50 0.25181
8 59 0.27288
8 60 0.21783
8 74 0.23057
8 144 0.24638
8 145 0.3286
8 157 0.27411
8 158 0.24834
8 196 0.21724
8 197 0.25769
8 198 0.23162
8 297 0.21146
8 312 0.24546
8 478 0.22837
8 501 0.25635
8 555 0.33397
8 590 0.26169
8 785 0.25619
8 798 0.25529
8 859 0.27574
8 860 0.25964
8 888 0.21217
8 1035 0.24329
8 1104 0.21559
8 1576 0.22427
8 1598 0.25956
8 1617 0.25697
8 1649 0.23384
8 1654 0.2421
8 1817 0.21412
8 1826 0.22602
8 1853 0.24485
8 1866 0.21084
8 2124 0.30459
8 2134 0.25245
8 2148 0.26006
8 2348 0.30183
8 2349 0.21903
8 2453 0.22738
8 2464 0.21704
8 2475 0.23158
8 2757 0.21581
8 2771 0.25138
8 2778 0.23176
8 2797 0.21733
8 2812 0.24029
8 2966 0.22177
8 3071 0.21498
8 3118 0.29949
8 3147 0.21679
8 3162 0.22279
8 3345 0.22161
8 3404 0.21449
8 3438 0.21349
8 3450 0.22127
8 3559 0.22322
8 3560 0.24158
8 3585 0.21328
8 3652 0.21905
8 3664 0.21334
8 3668 0.22915
8 3784 0.23728
8 3891 0.21383
8 4041 0.21346
8 4056 0.26336
8 4102 0.24124
8 4106 0.21324
8 4206 0.2126
8 4297 0.24439
8 4310 0.21903
8 4348 0.21389
8 4770 0.23936
8 4771 0.23938
8 4783 0.21738
8 4784 0.28675
8 4796 0.2128
8 4797 0.23264
8 4806 0.21314
8 4833 0.21632
8 4877 0.2327
8 4969 0.22969
8 4973 0.2159
8 5026 0.31863
8 5032 0.27279
8 5103 0.21381
8 5104 0.28058
8 5114 0.32164
8 5115 0.24816
8 5116 0.21081
8 5127 0.21995
8 5128 0.22913
9 20 0.2818
9 51 0.21323
9 145 0.29861
9 478 0.21721
9 600 0.24019
9 657 0.2366
9 684 0.2529
9 773 0.22943
9 781 0.2874
9 912 0.21344
9 920 0.228
9 921 0.22826
9 962 0.27443
9 995 0.25665
9 1029 0.23118
9 1190 0.22043
9 1247 0.21251
9 1263 0.21461
9 1264 0.22189
9 1307 0.24772
9 1339 0.25753
9 1369 0.26083
9 1370 0.24335
9 1427 0.31935
9 1435 0.24812
9 1436 0.23029
9 1443 0.2227
9 1480 0.24367
9 1497 0.26918
9 1512 0.21422
9 1579 0.24694
9 1722 0.32149
9 1739 0.26506
9 1826 0.26737
9 1830 0.2457
9 1837 0.22507
9 1866 0.21925
9 2086 0.22694
9 2132 0.298
9 2151 0.21093
9 2152 0.21435
9 2162 0.21789
9 2220 0.22411
9 2264 0.25552
9 2273 0.23941
9 2276 0.2376
9 2433 0.22423
9 2438 0.2368
9 2440 0.21366
9 2520 0.21788
9 2627 0.25032
9 2629 0.22679
9 2643 0.21509
9 2646 0.21328
9 2746 0.22241
9 2920 0.2385
9 2924 0.24561
9 2933 0.26737
9 2966 0.2397
9 3035 0.21219
9 3167 0.22907
9 3255 0.25459
9 3267 0.22719
9 3269 0.26837
9 3284 0.27498
9 3350 0.25156
9 3358 0.2225
9 3391 0.28958
9 3396 0.2429
9 3398 0.21091
9 3403 0.26136
9 3404 0.21847
9 3496 0.24449
9 3497 0.31489
9 3498 0.22705
9 3560 0.24394
9 3586 0.26875
9 3605 0.21422
9 3665 0.26098
9 3671 0.23641
9 3710 0.24051
9 3741 0.21925
9 3742 0.21643
9 3749 0.2422
9 3878 0.23331
9 3889 0.22413
9 3958 0.22382
9 3968 0.29899
9 3969 0.2733
9 3970 0.25368
9 3973 0.21312
9 4063 0.21392
9 4094 0.21157
9 4106 0.24898
9 4162 0.21925
9 4177 0.24224
9 4186 0.23408
9 4208 0.26571
9 4219 0.26442
9 4227 0.28232
9 4254 0.22823
9 4414 0.22029
9 4548 0.2375
9 4679 0.24106
9 4691 0.21834
9 4692 0.25339
9 4778 0.28239
9 4883 0.2567
9 4958 0.22564
9 5059 0.25998
9 5113 0.21165
10 43 0.24581
10 77 0.21298
10 150 0.22273
10 257 0.22309
10 301 0.29033
10 490 0.28353
10 606 0.26764
10 722 0.2599
10 831 0.21913
10 1610 0.25077
10 2091 0.22197
10 2116 0.22682
10 2220 0.23577
10 2291 0.22678
10 2475 0.22939
10 2476 0.2429
10 2504 0.22025
10 2505 0.22425
10 2714 0.21144
10 3517 0.23954
10 3518 0.30666
10 3604 0.24942
10 3742 0.279
10 4252 0.25864
10 4506 0.21977
10 4778 0.2319
10 4965 0.2239
10 5122 0.23741
11 26 0.2514
11 43 0.21819
11 54 0.28916
11 55 0.26845
11 56 0.22945
11 68 0.21114
11 308 0.26527
11 322 0.31164
11 323 0.26502
11 478 0.23754
11 540 0.21421
11 1119 0.21196
11 1160 0.24163
11 1275 0.21575
11 1341 0.22978
11 1349 0.22604
11 1481 0.21701
11 1723 0.31385
11 1739 0.26626
11 1962 0.22859
11 2475 0.24968
11 2505 0.23551
11 3505 0.30196
11 3516 0.22777
11 3517 0.24053
11 3518 0.32272
11 3970 0.27532
11 4106 0.21815
11 4114 0.23391
11 4370 0.22301
11 4480 0.23737
11 4506 0.27104
11 4767 0.2982
11 4768 0.21377
11 4778 0.22225
11 4953 0.21947
11 4965 0.22466
11 4979 0.2183
11 5003 0.24334
11 5122 0.25907
12 43 0.24821
12 54 0.25029
12 341 0.299
12 579 0.21391
12 608 0.23493
12 863 0.24147
12 1866 0.2515
12 4114 0.21197
13 49 0.22815
13 66 0.2361
13 178 0.22285
13 180 0.23042
13 192 0.22112
13 355 0.24931
13 481 0.21089
13 554 0.25217
13 584 0.21576
13 814 0.22321
13 848 0.22424
13 866 0.27852
13 1111 0.28403
13 1384 0.22444
13 1616 0.21555
13 1645 0.22433
13 1739 0.22838
13 1825 0.24162
13 2143 0.21523
13 2144 0.23207
13 2203 0.23229
13 2643 0.2517
13 2644 0.23771
13 2782 0.25858
13 3069 0.23188
13 3230 0.22912
13 3244 0.21799
13 3292 0.2167
13 3443 0.23248
13 3446 0.21175
13 3540 0.26659
13 3776 0.25025
13 3787 0.24869
13 4002 0.25783
13 4348 0.2127
13 4415 0.23829
13 4426 0.23543
13 4433 0.2108
13 4577 0.22981
13 4671 0.22474
13 4711 0.22067
13 4769 0.25213
13 4836 0.23214
13 4983 0.25617
13 4997 0.24521
13 4999 0.21781
13 5025 0.26039
13 5115 0.27152
13 5127 0.22978
13 5128 0.22457
14 166 0.26944
14 178 0.2861
14 181 0.21174
14 187 0.22215
14 192 0.22455
14 331 0.23003
14 355 0.22701
14 478 0.25246
14 728 0.22664
14 826 0.2178
14 854 0.26502
14 855 0.24157
14 888 0.26868
14 917 0.25805
14 921 0.22342
14 922 0.2332
14 996 0.21943
14 1011 0.22659
14 1021 0.22831
14 1110 0.21407
14 1111 0.31074
14 1118 0.21279
14 1180 0.22285
14 1190 0.29276
14 1228 0.21438
14 1233 0.24797
14 1247 0.23241
14 1270 0.24238
14 1271 0.21475
14 1370 0.26389
14 1382 0.24211
14 1402 0.27173
14 1427 0.24465
14 1428 0.24695
14 1436 0.23034
14 1490 0.25005
14 1522 0.31683
14 1535 0.27772
14 1617 0.21659
14 1618 0.21414
14 1636 0.26555
14 1649 0.22569
14 1654 0.24038
14 1698 0.24305
14 1738 0.2235
14 1739 0.2642
14 1752 0.23834
14 1772 0.29965
14 1799 0.21094
14 1815 0.23377
14 1825 0.32465
14 1880 0.33292
14 1885 0.23784
14 1892 0.24292
14 2010 0.24131
14 2097 0.21281
14 2150 0.21147
14 2162 0.22366
14 2167 0.21292
14 2263 0.22235
14 2350 0.21273
14 2504 0.27026
14 2602 0.27439
14 2658 0.2333
14 3025 0.27226
14 3027 0.21163
14 3035 0.25851
14 3043 0.24892
14 3075 0.22503
14 3119 0.2335
14 3270 0.28329
14 3271 0.23235
14 3292 0.27661
14 3293 0.29467
14 3296 0.22462
14 3300 0.23234
14 3313 0.24074
14 3317 0.23069
14 3318 0.25465
14 3331 0.22012
14 3393 0.2223
14 3446 0.24191
14 3450 0.31564
14 3452 0.31655
14 3454 0.21481
14 3458 0.32178
14 3520 0.2202
14 3527 0.33328
14 3528 0.21557
14 3539 0.2258
14 3540 0.33047
14 3542 0.23145
14 3544 0.24035
14 3545 0.23971
14 3554 0.23696
14 3618 0.23818
14 3659 0.23356
14 3751 0.27897
14 3764 0.23822
14 3772 0.21877
14 3775 0.26281
14 3776 0.32705
14 3785 0.27558
14 3787 0.29117
14 3824 0.22327
14 3966 0.23612
14 3967 0.21221
14 3968 0.26272
14 3977 0.23659
14 3985 0.21778
14 4052 0.2533
14 4065 0.24966
14 4066 0.32085
14 4067 0.22339
14 4138 0.24712
14 4154 0.30233
14 4182 0.21104
14 4183 0.22388
14 4184 0.24149
14 4185 0.29286
14 4193 0.24403
14 4221 0.26004
14 4263 0.26778
14 4297 0.21415
14 4305 0.2305
14 4313 0.21426
14 4322 0.25407
14 4327 0.26228
14 4332 0.24447
14 4347 0.22762
14 4426 0.29524
14 4432 0.24322
14 4433 0.26438
14 4443 0.21307
14 4444 0.22528
14 4447 0.25358
14 4458 0.29716
14 4459 0.21125
14 4463 0.24561
14 4492 0.2204
14 4536 0.26413
14 4600 0.21472
14 4663 0.24858
14 4665 0.22142
14 4667 0.24109
14 4671 0.27765
14 4672 0.24253
14 4681 0.22645
14 4682 0.24624
14 4769 0.21084
14 4784 0.25444
14 4836 0.21997
14 4878 0.21995
14 4879 0.30695
14 4986 0.29452
14 5000 0.2315
14 5001 0.21528
14 5025 0.25728
14 5034 0.23509
14 5128 0.26557
14 5140 0.22683
14 5147 0.22749
14 5148 0.21501
15 243 0.21417
15 478 0.24887
15 517 0.28613
15 555 0.21445
15 573 0.21654
15 590 0.25014
15 669 0.2157
15 826 0.24522
15 888 0.24277
15 947 0.22553
15 948 0.21409
15 957 0.22013
15 1008 0.21602
15 1029 0.26127
15 1060 0.25316
15 1093 0.23496
15 1156 0.21687
15 1264 0.21484
15 1289 0.2151
15 1305 0.23493
15 1393 0.22455
15 1698 0.2242
15 1739 0.25188
15 1825 0.25842
15 1826 0.25168
15 1837 0.25329
15 1892 0.22473
15 2014 0.21227
15 2247 0.25863
15 2294 0.23594
15 2348 0.23946
15 2475 0.31847
15 2483 0.24712
15 2613 0.24024
15 2626 0.24959
15 2627 0.24526
15 2985 0.23969
15 2987 0.22542
15 3259 0.21698
15 3295 0.22453
15 3318 0.21967
15 3319 0.21588
15 3450 0.27027
15 3458 0.36026
15 3489 0.23552
15 3527 0.22618
15 3532 0.24135
15 3540 0.24974
15 3548 0.21696
15 3594 0.23457
15 3663 0.24442
15 3738 0.23788
15 3739 0.24329
15 3777 0.21549
15 3784 0.23849
15 3787 0.26675
15 3788 0.24542
15 3809 0.22945
15 3968 0.23925
15 3969 0.22456
15 3973 0.24692
15 3989 0.21465
15 4041 0.28945
15 4056 0.28692
15 4089 0.21832
15 4090 0.2125
15 4175 0.21586
15 4184 0.22111
15 4189 0.22643
15 4193 0.21549
15 4219 0.23323
15 4268 0.21226
15 4275 0.21687
15 4299 0.29322
15 4305 0.21287
15 4327 0.30604
15 4426 0.26198
15 4430 0.27602
15 4432 0.25125
15 4463 0.21099
15 4480 0.2156
15 4578 0.2275
15 4666 0.2111
15 4667 0.26631
15 4673 0.21996
15 4696 0.21464
15 4711 0.27648
15 4770 0.23708
15 4784 0.29293
15 4797 0.28904
15 4811 0.21874
15 4827 0.23289
15 4836 0.22032
15 4970 0.25791
15 4981 0.21846
15 4986 0.23083
15 5025 0.24026
15 5034 0.31535
15 5035 0.27036
15 5036 0.23147
15 5115 0.24386
15 5127 0.27963
15 5128 0.23611
15 5159 0.24193
15 5162 0.22951
16 59 0.31391
16 64 0.23393
16 145 0.2153
16 157 0.25488
16 158 0.21402
16 357 0.22605
16 555 0.23399
16 562 0.22589
16 766 0.24491
16 774 0.22286
16 781 0.22553
16 798 0.28258
16 878 0.23246
16 963 0.22015
16 1304 0.21463
16 1435 0.2665
16 1556 0.23484
16 1616 0.23242
16 1826 0.23101
16 1878 0.21477
16 2119 0.21652
16 2148 0.22639
16 2348 0.21306
16 2475 0.21453
16 2680 0.23139
16 2985 0.27871
16 3144 0.24831
16 3458 0.23599
16 3584 0.22492
16 3585 0.24553
16 3604 0.27016
16 3766 0.21527
16 4041 0.21261
16 4102 0.21409
16 4268 0.2124
16 4275 0.24209
16 4348 0.23373
16 4528 0.21309
16 4580 0.23519
16 4695 0.21343
16 4710 0.33716
16 4711 0.32544
16 4775 0.21656
16 4820 0.22665
16 5023 0.30362
16 5034 0.24599
16 5115 0.22192
16 5127 0.24212
16 5128 0.26468
16 5140 0.23701
16 5148 0.25291
16 5157 0.21143
17 750 0.2506
17 1529 0.21352
17 1567 0.23202
17 1837 0.2823
17 1866 0.26339
17 2326 0.26451
17 2440 0.2366
17 2708 0.27688
17 2712 0.22177
17 3284 0.21939
17 3585 0.23523
17 3761 0.22277
17 4196 0.21256
17 4958 0.23584
17 5010 0.22948
17 5128 0.23854
18 24 0.23275
18 43 0.29954
18 149 0.22803
18 150 0.23684
18 217 0.21943
18 225 0.23557
18 281 0.215
18 301 0.26361
18 305 0.29235
18 557 0.25056
18 722 0.27298
18 750 0.22244
18 799 0.21584
18 860 0.2173
18 963 0.23032
18 964 0.23759
18 977 0.24763
18 1341 0.27132
18 1443 0.2157
18 1481 0.26309
18 1629 0.22406
18 1782 0.26156
18 1866 0.23777
18 1962 0.26391
18 2100 0.23926
18 2116 0.22055
18 2229 0.21587
18 2326 0.33362
18 2345 0.2454
18 2349 0.24381
18 2352 0.21662
18 2392 0.22886
18 2440 0.27108
18 2646 0.22941
18 2680 0.25465
18 2714 0.30237
18 2849 0.24129
18 2876 0.29056
18 2889 0.2499
18 3029 0.24852
18 3064 0.2138
18 3097 0.25948
18 3267 0.21954
18 3316 0.22479
18 3475 0.27009
18 3506 0.21781
18 3578 0.22866
18 3645 0.27119
18 3664 0.21356
18 3665 0.25547
18 3728 0.28255
18 3742 0.24933
18 3747 0.22025
18 3889 0.26448
18 3912 0.22046
18 3968 0.2629
18 3969 0.22756
18 4089 0.28163
18 4090 0.24993
18 4106 0.27421
18 4188 0.2714
18 4342 0.21905
18 4360 0.26529
18 4427 0.21535
18 4979 0.22823
18 5003 0.22214
19 24 0.2515
19 25 0.28271
19 35 0.28341
19 43 0.3756
19 44 0.3026
19 54 0.22973
19 55 0.23299
19 61 0.21475
19 84 0.22024
19 104 0.21969
19 105 0.23265
19 139 0.23426
19 140 0.2283
19 149 0.27943
19 152 0.2254
19 165 0.24662
19 178 0.24539
19 224 0.21556
19 234 0.22257
19 242 0.21951
19 257 0.23535
19 305 0.26472
19 307 0.24069
19 308 0.32287
19 320 0.24949
19 321 0.24151
19 322 0.2703
19 323 0.22969
19 335 0.2339
19 398 0.24336
19 496 0.21769
19 539 0.29012
19 622 0.21225
19 722 0.24777
19 781 0.23329
19 888 0.21775
19 1481 0.31647
19 1634 0.21751
19 1723 0.28987
19 1962 0.30405
19 2100 0.21299
19 2418 0.21153
19 2475 0.27963
19 3108 0.33397
19 3477 0.21355
19 3504 0.24086
19 3505 0.23976
19 3644 0.24336
19 3860 0.22528
19 3891 0.21595
19 3892 0.24149
19 4089 0.21426
19 4098 0.21157
19 4106 0.27163
19 4188 0.21187
19 4227 0.21758
19 4257 0.26174
19 4331 0.21984
19 4370 0.2381
19 4381 0.2629
19 4521 0.21113
19 4543 0.2479
19 4603 0.21544
19 4723 0.24034
19 4777 0.2226
19 4778 0.27814
19 4992 0.23908
19 5000 0.24594
19 5061 0.25394
19 5134 0.24281
19 5144 0.21941
19 5145 0.25053
19 5147 0.23546
19 5174 0.24858
19 5178 0.23146
19 5181 0.23187
20 43 0.28476
20 44 0.28493
20 53 0.28977
20 54 0.23321
20 94 0.25947
20 104 0.25282
20 105 0.24146
20 145 0.22917
20 149 0.29069
20 165 0.22653
20 224 0.24653
20 273 0.25946
20 282 0.21363
20 308 0.2688
20 322 0.2166
20 335 0.21717
20 397 0.24474
20 414 0.31196
20 624 0.21139
20 651 0.23139
20 652 0.21343
20 856 0.21093
20 863 0.21519
20 864 0.22147
20 1157 0.27411
20 1339 0.22021
20 1481 0.284
20 1576 0.21518
20 1596 0.22199
20 1605 0.21181
20 1858 0.25002
20 1866 0.2786
20 2202 0.24946
20 2229 0.2356
20 2550 0.22265
20 2838 0.27502
20 3432 0.26582
20 3477 0.22347
20 3614 0.21684
20 3637 0.2261
20 3645 0.25546
20 3739 0.24469
20 3852 0.21955
20 3855 0.24584
20 3876 0.26042
20 3884 0.26838
20 3885 0.22539
20 3897 0.27129
20 4090 0.31786
20 4091 0.26291
20 4106 0.22924
20 4114 0.26388
20 4330 0.2377
20 4331 0.34573
20 4521 0.24319
20 4543 0.22047
20 4618 0.22203
20 4870 0.27766
20 4992 0.37236
20 5000 0.21562
20 5061 0.2107
20 5134 0.26348
20 5142 0.21099
20 5181 0.2449
21 145 0.32266
21 163 0.28683
21 335 0.33217
21 414 0.26207
21 563 0.24244
21 594 0.23691
21 608 0.37193
21 781 0.23994
21 837 0.24017
21 864 0.24309
21 867 0.21514
21 1110 0.24044
21 1119 0.23839
21 1123 0.24611
21 1134 0.22311
21 1157 0.2594
21 1353 0.21091
21 1401 0.2224
21 1402 0.24113
21 1481 0.23058
21 1596 0.21311
21 1637 0.2408
21 1642 0.22353
21 2460 0.23572
21 2838 0.27527
21 3067 0.23727
21 3202 0.24623
21 3407 0.22363
21 3467 0.22134
21 3468 0.25589
21 3475 0.24029
21 3653 0.21866
21 3677 0.22614
21 3682 0.23613
21 3852 0.23759
21 4106 0.28238
21 5059 0.25248
22 370 0.21348
22 562 0.22191
22 613 0.21902
22 643 0.25664
22 678 0.21726
22 768 0.22005
22 855 0.21395
22 904 0.22129
22 960 0.23824
22 984 0.22189
22 1111 0.23273
22 1158 0.22525
22 1169 0.22418
22 1381 0.24239
22 1382 0.22415
22 1403 0.23044
22 1452 0.22457
22 1616 0.21469
22 1617 0.22127
22 1808 0.28206
22 1871 0.21088
22 1877 0.25419
22 2146 0.24466
22 2203 0.21501
22 2448 0.26233
22 2679 0.3453
22 2728 0.25649
22 3009 0.22137
22 3069 0.25983
22 3087 0.27065
22 3358 0.23112
22 3417 0.21753
22 3742 0.22294
22 4053 0.27028
22 4185 0.22983
22 4572 0.23255
22 4583 0.21674
22 4836 0.25356
22 5018 0.22175
22 5053 0.2328
23 157 0.21493
23 229 0.28986
23 275 0.21816
23 420 0.21333
23 601 0.21229
23 669 0.27647
23 670 0.25724
23 819 0.23452
23 833 0.28189
23 854 0.28304
23 897 0.22133
23 921 0.21918
23 943 0.24939
23 948 0.24275
23 949 0.21591
23 1093 0.21254
23 1110 0.25065
23 1180 0.22654
23 1190 0.26793
23 1195 0.22698
23 1202 0.22287
23 1213 0.21204
23 1219 0.2386
23 1220 0.23429
23 1229 0.22263
23 1242 0.25385
23 1301 0.2219
23 1308 0.31581
23 1358 0.2377
23 1375 0.31271
23 1380 0.21981
23 1422 0.24346
23 1440 0.26234
23 1446 0.21492
23 1448 0.22561
23 1452 0.22694
23 1522 0.27535
23 1631 0.26142
23 1639 0.23168
23 1674 0.23737
23 1703 0.2357
23 1739 0.23407
23 1769 0.23344
23 1784 0.2163
23 1808 0.28747
23 1871 0.26106
23 2039 0.22795
23 2063 0.24183
23 2070 0.21503
23 2091 0.24701
23 2117 0.24711
23 2176 0.24619
23 2348 0.25496
23 2350 0.22536
23 2353 0.21191
23 2354 0.24673
23 2377 0.23929
23 2448 0.25306
23 2503 0.22372
23 2505 0.21689
23 2517 0.28411
23 2526 0.21391
23 2532 0.24391
23 2662 0.27012
23 2679 0.26252
23 2680 0.25992
23 2681 0.23521
23 2682 0.27412
23 2697 0.269
23 2698 0.22207
23 2728 0.22437
23 2783 0.25068
23 2791 0.27831
23 2792 0.21698
23 2840 0.26842
23 2863 0.21493
23 2881 0.25603
23 2907 0.21197
23 2968 0.23412
23 3012 0.21213
23 3043 0.24798
23 3064 0.21458
23 3065 0.22055
23 3069 0.2325
23 3150 0.22827
23 3244 0.21704
23 3245 0.23802
23 3259 0.25441
23 3269 0.27638
23 3275 0.24193
23 3310 0.23139
23 3313 0.22477
23 3326 0.21694
23 3393 0.21514
23 3427 0.24902
23 3428 0.2643
23 3446 0.25883
23 3453 0.24058
23 3454 0.313
23 3460 0.23264
23 3507 0.22082
23 3510 0.22497
23 3533 0.2322
23 3540 0.29878
23 3541 0.22928
23 3544 0.24331
23 3545 0.23444
23 3558 0.26466
23 3622 0.23538
23 3677 0.26454
23 3744 0.23089
23 3756 0.22218
23 3764 0.22034
23 3776 0.22723
23 3787 0.2569
23 3877 0.25861
23 3890 0.22954
23 3962 0.22282
23 3963 0.29899
23 4002 0.24611
23 4093 0.2734
23 4106 0.21283
23 4133 0.23908
23 4175 0.26802
23 4176 0.22467
23 4184 0.25448
23 4185 0.23334
23 4206 0.22944
23 4221 0.22165
23 4232 0.30201
23 4297 0.30157
23 4304 0.24024
23 4369 0.21099
23 4426 0.23858
23 4430 0.25665
23 4443 0.23003
23 4444 0.29165
23 4456 0.30352
23 4473 0.25449
23 4490 0.21625
23 4581 0.22452
23 4653 0.2195
23 4665 0.23909
23 4666 0.25147
23 4667 0.25064
23 4669 0.22721
23 4671 0.2781
23 4672 0.21551
23 4721 0.22192
23 4836 0.25781
23 4948 0.22944
23 4960 0.21357
23 4981 0.25512
23 4986 0.24951
23 5094 0.2712
23 5115 0.2266
24 59 0.28568
24 191 0.21516
24 197 0.25289
24 275 0.23921
24 451 0.25507
24 614 0.21807
24 666 0.25088
24 670 0.21499
24 684 0.22339
24 888 0.23289
24 912 0.27102
24 921 0.26896
24 940 0.21209
24 941 0.22488
24 995 0.23872
24 1008 0.21787
24 1093 0.28383
24 1179 0.21419
24 1247 0.23022
24 1264 0.22237
24 1272 0.23624
24 1561 0.31883
24 1624 0.26608
24 1700 0.23806
24 1739 0.26956
24 1788 0.279
24 1800 0.21142
24 1826 0.22479
24 1927 0.21601
24 1928 0.26873
24 1937 0.24569
24 1966 0.26224
24 2091 0.26341
24 2132 0.22738
24 2275 0.2818
24 2294 0.24093
24 2307 0.21503
24 2328 0.24598
24 2336 0.27843
24 2339 0.21654
24 2348 0.2289
24 2475 0.34635
24 2476 0.23226
24 2593 0.25443
24 2600 0.28132
24 2602 0.28946
24 2613 0.309
24 2614 0.21508
24 2630 0.21143
24 2657 0.21897
24 2680 0.30802
24 2683 0.2236
24 2696 0.22498
24 2712 0.29371
24 2797 0.24762
24 2799 0.22946
24 2806 0.2265
24 2914 0.22772
24 2923 0.22797
24 2949 0.22352
24 2985 0.27232
24 3055 0.24884
24 3071 0.2467
24 3073 0.23568
24 3148 0.23797
24 3245 0.23506
24 3255 0.22571
24 3258 0.23888
24 3259 0.22174
24 3269 0.26966
24 3310 0.21339
24 3371 0.26076
24 3446 0.24159
24 3450 0.33803
24 3454 0.24113
24 3497 0.23826
24 3509 0.23922
24 3522 0.25043
24 3526 0.3403
24 3527 0.22214
24 3533 0.22763
24 3540 0.23633
24 3541 0.30606
24 3606 0.21692
24 3657 0.21494
24 3742 0.27007
24 3750 0.23037
24 3756 0.23754
24 3776 0.21436
24 3784 0.21188
24 3787 0.23883
24 3790 0.21342
24 3877 0.26938
24 3878 0.25015
24 3957 0.2339
24 3958 0.23644
24 3962 0.22046
24 3973 0.25583
24 4012 0.24015
24 4089 0.35917
24 4099 0.26242
24 4102 0.24477
24 4183 0.23097
24 4185 0.21447
24 4189 0.27841
24 4254 0.2464
24 4380 0.21181
24 4397 0.21452
24 4406 0.25047
24 4407 0.25548
24 4412 0.26058
24 4426 0.3232
24 4430 0.21642
24 4433 0.22754
24 4446 0.25306
24 4456 0.22463
24 4461 0.2702
24 4491 0.21597
24 4653 0.26134
24 4654 0.23122
24 4665 0.2372
24 4667 0.287
24 4671 0.26017
24 4673 0.28956
24 4685 0.21495
24 4707 0.29502
24 4732 0.21249
24 4783 0.24253
24 4784 0.26801
24 4797 0.29513
24 4820 0.21391
24 4821 0.27366
24 4836 0.29071
24 4883 0.23294
24 4904 0.2494
24 4947 0.23233
24 4959 0.21691
24 4960 0.21147
24 4972 0.2123
24 4985 0.21773
24 5022 0.23407
24 5033 0.25532
24 5034 0.31963
24 5037 0.21408
24 5113 0.21093
24 5115 0.21367
24 5116 0.22908
24 5128 0.27345
24 5161 0.23071
24 5162 0.24218
24 5165 0.21773
24 5180 0.24944
25 51 0.21867
25 59 0.24549
25 145 0.27478
25 189 0.22076
25 287 0.22224
25 288 0.24628
25 382 0.23253
25 447 0.21476
25 474 0.22809
25 511 0.21245
25 512 0.23747
25 521 0.22498
25 522 0.23246
25 523 0.27721
25 524 0.28908
25 590 0.21652
25 766 0.26679
25 774 0.24376
25 798 0.29351
25 860 0.23137
25 912 0.22768
25 921 0.26943
25 963 0.27893
25 991 0.23125
25 994 0.22905
25 995 0.24467
25 1053 0.21654
25 1057 0.28258
25 1059 0.21802
25 1179 0.24613
25 1301 0.24258
25 1304 0.2731
25 1312 0.22828
25 1341 0.23246
25 1367 0.25773
25 1382 0.21339
25 1384 0.2175
25 1422 0.23743
25 1425 0.24472
25 1429 0.2518
25 1567 0.222
25 1575 0.23483
25 1581 0.21532
25 1603 0.2133
25 1604 0.25467
25 1613 0.22403
25 1649 0.26886
25 1661 0.24562
25 1714 0.21502
25 1866 0.23862
25 1873 0.26565
25 1927 0.24351
25 1928 0.27029
25 1966 0.22674
25 2084 0.23016
25 2106 0.22271
25 2124 0.22183
25 2132 0.22557
25 2144 0.23342
25 2148 0.23925
25 2247 0.22202
25 2275 0.24607
25 2289 0.22437
25 2307 0.21369
25 2320 0.24104
25 2321 0.21608
25 2339 0.22862
25 2349 0.21135
25 2359 0.21505
25 2376 0.22043
25 2478 0.21337
25 2488 0.218
25 2489 0.24331
25 2503 0.24516
25 2596 0.24441
25 2627 0.21584
25 2646 0.22237
25 2683 0.23021
25 2698 0.22273
25 2763 0.22431
25 2777 0.23714
25 2781 0.21826
25 2797 0.25623
25 2846 0.21079
25 2915 0.21147
25 2966 0.22164
25 3119 0.23313
25 3151 0.25845
25 3163 0.23909
25 3244 0.24534
25 3245 0.31101
25 3254 0.22065
25 3255 0.22294
25 3269 0.31062
25 3270 0.24252
25 3285 0.23311
25 3300 0.23354
25 3318 0.29431
25 3350 0.23862
25 3383 0.23749
25 3446 0.24142
25 3450 0.24323
25 3489 0.22909
25 3497 0.27469
25 3507 0.31107
25 3520 0.31525
25 3526 0.23513
25 3533 0.32362
25 3606 0.21872
25 3635 0.22216
25 3652 0.21816
25 3665 0.23709
25 3731 0.23653
25 3732 0.2344
25 3744 0.26633
25 3780 0.23331
25 3788 0.25626
25 3794 0.21814
25 3850 0.22831
25 3851 0.2897
25 3860 0.26318
25 3877 0.22245
25 3878 0.22377
25 3892 0.27045
25 3957 0.24681
25 3958 0.2452
25 3968 0.26256
25 3973 0.24947
25 3985 0.21515
25 4038 0.26508
25 4039 0.27662
25 4059 0.24947
25 4089 0.32662
25 4099 0.3479
25 4100 0.23112
25 4189 0.28156
25 4262 0.21826
25 4269 0.27236
25 4277 0.229
25 4281 0.26372
25 4329 0.22708
25 4330 0.2585
25 4347 0.25878
25 4380 0.2301
25 4388 0.29254
25 4389 0.24079
25 4396 0.21368
25 4403 0.2542
25 4404 0.27895
25 4405 0.2265
25 4406 0.25209
25 4407 0.24738
25 4420 0.2838
25 4446 0.21929
25 4456 0.23617
25 4461 0.25805
25 4515 0.21751
25 4534 0.23651
25 4578 0.2158
25 4654 0.30001
25 4660 0.23634
25 4661 0.22455
25 4667 0.22082
25 4684 0.21613
25 4685 0.22037
25 4691 0.27821
25 4692 0.30753
25 4695 0.2259
25 4707 0.21648
25 4742 0.27912
25 4760 0.21336
25 4771 0.2254
25 4783 0.25089
25 4797 0.26524
25 4841 0.22099
25 4885 0.21266
25 4950 0.2282
25 4985 0.23448
25 5037 0.21633
25 5044 0.22222
25 5106 0.22789
25 5113 0.23746
25 5116 0.22134
25 5127 0.27355
25 5128 0.26848
25 5162 0.24654
25 5165 0.27437
26 44 0.22774
26 216 0.23305
26 521 0.21243
26 523 0.22408
26 888 0.23164
26 889 0.22829
26 1133 0.22531
26 1197 0.25349
26 1342 0.25453
26 1375 0.21468
26 1407 0.24005
26 1435 0.22657
26 1481 0.26569
26 1494 0.21153
26 1567 0.21092
26 1616 0.25331
26 1629 0.22335
26 1872 0.2817
26 2320 0.21946
26 2345 0.28945
26 2440 0.21919
26 2680 0.23972
26 2696 0.21921
26 2712 0.28743
26 3107 0.2473
26 3437 0.25416
26 3606 0.22652
26 3607 0.23615
26 3665 0.21328
26 3872 0.21603
26 3879 0.24497
26 3886 0.21765
26 3891 0.21449
26 3892 0.22162
26 4099 0.21566
26 4339 0.24472
26 4548 0.2189
26 4706 0.23401
26 4778 0.23296
27 301 0.29983
27 651 0.22505
27 696 0.29379
27 964 0.28882
27 1151 0.22706
27 1235 0.21472
27 1236 0.26219
27 1249 0.22145
27 1341 0.27287
27 1481 0.21783
27 1617 0.24741
27 1659 0.28229
27 1808 0.24376
27 1866 0.22698
27 1903 0.24225
27 1997 0.21879
27 2100 0.23321
27 2203 0.21301
27 2326 0.28865
27 2345 0.24384
27 2349 0.25896
27 2563 0.22223
27 2645 0.21183
27 2664 0.2794
27 2665 0.26833
27 2677 0.23171
27 2680 0.33143
27 2683 0.21947
27 2877 0.21648
27 2889 0.2693
27 2907 0.23932
27 2986 0.25012
27 3012 0.22478
27 3029 0.25764
27 3350 0.24008
27 3418 0.21589
27 3606 0.271
27 3607 0.26932
27 3692 0.21795
27 3793 0.22602
27 3848 0.22775
27 3912 0.27592
27 4106 0.25318
27 4188 0.21701
27 4222 0.26245
27 4339 0.22503
27 4465 0.23513
27 4778 0.21302
27 4877 0.26411
27 4929 0.3019
27 5144 0.24401
28 64 0.22871
28 165 0.25713
28 170 0.21502
28 178 0.21355
28 224 0.29751
28 225 0.22667
28 479 0.25069
28 500 0.25669
28 632 0.23458
28 659 0.21239
28 750 0.2135
28 781 0.23534
28 1341 0.29184
28 1575 0.25005
28 1628 0.27011
28 2123 0.23212
28 2124 0.23294
28 2325 0.21676
28 2351 0.216
28 2664 0.25126
28 2680 0.23368
28 3079 0.2224
28 3356 0.23564
28 3584 0.26552
28 3644 0.22086
28 3645 0.2246
28 3653 0.24238
28 3657 0.23176
28 3852 0.21774
28 4317 0.26335
28 4506 0.24084
28 4509 0.2356
28 4908 0.24274
28 4999 0.21283
29 43 0.28176
29 224 0.29612
29 294 0.22069
29 621 0.21749
29 874 0.26645
29 1157 0.21353
29 1267 0.22803
29 1302 0.23571
29 1376 0.21845
29 1866 0.25132
29 2030 0.21456
29 2726 0.22302
29 2851 0.25608
29 3432 0.23016
29 3476 0.24598
29 3645 0.26179
29 3652 0.27446
29 3662 0.22915
29 3869 0.26199
29 3871 0.21359
29 3884 0.26028
29 3890 0.22082
29 3897 0.35554
29 4122 0.2902
29 4308 0.23459
29 4380 0.22361
29 4617 0.22369
29 4618 0.26387
29 4854 0.3274
30 94 0.22113
30 145 0.22782
30 224 0.28016
30 245 0.21936
30 257 0.21633
30 307 0.24584
30 748 0.31063
30 763 0.21869
30 781 0.25497
30 1034 0.21113
30 1088 0.22129
30 1095 0.2168
30 1116 0.2402
30 1123 0.28897
30 1316 0.22386
30 1354 0.24012
30 1355 0.24075
30 1375 0.28511
30 1376 0.27942
30 1480 0.32174
30 1481 0.29853
30 1602 0.25207
30 1751 0.22246
30 1787 0.28142
30 1859 0.25154
30 1866 0.27471
30 1867 0.246
30 2083 0.21577
30 2122 0.21873
30 2144 0.32471
30 2220 0.22495
30 2229 0.31638
30 2445 0.25797
30 2504 0.22606
30 2561 0.21941
30 2807 0.26416
30 2873 0.25035
30 2886 0.22562
30 2946 0.23529
30 3078 0.23002
30 3211 0.22122
30 3213 0.22776
30 3429 0.21074
30 3475 0.26084
30 3476 0.28402
30 3645 0.27291
30 3667 0.23242
30 3685 0.21488
30 3739 0.21216
30 3801 0.22057
30 3852 0.22574
30 3870 0.24665
30 3884 0.231
30 3897 0.283
30 4106 0.22481
30 4340 0.26939
30 4362 0.24668
30 4447 0.23016
30 4999 0.23333
30 5050 0.21422
30 5059 0.26103
31 77 0.27544
31 93 0.22008
31 104 0.23056
31 149 0.21998
31 162 0.26326
31 224 0.27895
31 259 0.23515
31 506 0.21644
31 515 0.24528
31 649 0.21593
31 898 0.23242
31 904 0.23244
31 905 0.24098
31 1056 0.23413
31 1117 0.28185
31 1123 0.22602
31 1354 0.24506
31 1776 0.21287
31 2096 0.23023
31 2122 0.30769
31 2445 0.26716
31 2807 0.29506
31 2838 0.2184
31 3074 0.28474
31 3083 0.22679
31 3221 0.2507
31 3476 0.21485
31 3637 0.27834
31 3671 0.21358
31 3683 0.23419
31 3897 0.29515
31 3902 0.23143
31 4009 0.21496
31 4126 0.26708
31 4352 0.26086
31 4386 0.23935
31 4603 0.22384
31 4721 0.24867
31 4767 0.23812
31 4832 0.21425
31 4868 0.26196
31 5029 0.28032
31 5087 0.23733
31 5134 0.22879
31 5145 0.2362
32 49 0.22031
32 59 0.24692
32 291 0.23176
32 316 0.21103
32 372 0.21251
32 562 0.22121
32 613 0.2469
32 854 0.22039
32 1005 0.23947
32 1111 0.22963
32 1271 0.23405
32 1334 0.25284
32 1381 0.25734
32 1523 0.31516
32 1588 0.28707
32 1761 0.21792
32 1820 0.21163
32 1850 0.21552
32 1947 0.21197
32 2124 0.24207
32 2333 0.22946
32 2658 0.22268
32 2728 0.25441
32 2918 0.21702
32 3009 0.25077
32 3069 0.24111
32 3244 0.24408
32 3245 0.22319
32 3279 0.21874
32 3385 0.23398
32 3524 0.21277
32 3618 0.23434
32 3971 0.21328
32 4054 0.22816
32 4132 0.22056
32 4291 0.21516
32 4297 0.22615
32 4426 0.27704
32 4667 0.25149
32 5127 0.21077
33 571 0.21583
33 608 0.21599
33 610 0.21097
33 1080 0.21917
33 1110 0.21944
33 1119 0.22746
33 1186 0.27625
33 1279 0.21494
33 1346 0.28851
33 1410 0.21844
33 1649 0.24713
33 1654 0.22006
33 1817 0.22901
33 1825 0.21845
33 1892 0.21637
33 2084 0.26052
33 2161 0.23927
33 2602 0.23352
33 3095 0.22095
33 3244 0.23926
33 3245 0.2308
33 3259 0.27992
33 3270 0.23094
33 3417 0.26728
33 3446 0.21827
33 3507 0.21645
33 3629 0.22353
33 3877 0.2575
33 4002 0.27639
33 4086 0.25296
33 4087 0.21964
33 4430 0.22637
33 4441 0.21315
33 4444 0.26355
33 4667 0.26545
33 4814 0.22111
33 4836 0.28534
33 4986 0.21924
33 5032 0.22052
33 5033 0.23447
33 5115 0.22597
34 161 0.21508
34 168 0.22352
34 191 0.22575
34 355 0.23341
34 395 0.21551
34 400 0.22268
34 571 0.22217
34 584 0.2432
34 591 0.21555
34 696 0.25053
34 963 0.27848
34 991 0.21441
34 1003 0.22193
34 1080 0.21497
34 1285 0.25283
34 1301 0.22111
34 1339 0.23139
34 1341 0.26892
34 1346 0.22863
34 1649 0.27238
34 1739 0.243
34 1808 0.23929
34 1826 0.21256
34 2063 0.2201
34 2084 0.21502
34 2307 0.22306
34 2415 0.21701
34 2468 0.25481
34 2602 0.25489
34 2613 0.21957
34 2628 0.28686
34 2644 0.21128
34 2680 0.23376
34 2698 0.26778
34 2932 0.24652
34 3244 0.25931
34 3245 0.23862
34 3252 0.22314
34 3259 0.21822
34 3269 0.28812
34 3285 0.23101
34 3335 0.23711
34 3350 0.2556
34 3372 0.22087
34 3435 0.23703
34 3446 0.23022
34 3450 0.23571
34 3507 0.29352
34 3520 0.22081
34 3606 0.24787
34 3652 0.23405
34 3683 0.21139
34 3742 0.25005
34 3801 0.22673
34 3971 0.25549
34 3973 0.24543
34 3984 0.2202
34 4002 0.25644
34 4039 0.2903
34 4085 0.24969
34 4086 0.22493
34 4089 0.26524
34 4099 0.26614
34 4106 0.22048
34 4184 0.21351
34 4188 0.22272
34 4189 0.22663
34 4229 0.22381
34 4230 0.212
34 4254 0.27035
34 4269 0.25311
34 4297 0.30488
34 4401 0.21436
34 4426 0.2477
34 4427 0.25523
34 4584 0.21172
34 4665 0.23749
34 4667 0.30342
34 4668 0.22332
34 4678 0.21157
34 4691 0.25599
34 4709 0.24021
34 4710 0.24485
34 4769 0.24021
34 4821 0.21827
34 4834 0.21594
34 4848 0.23891
34 4895 0.23398
34 4958 0.21072
34 4984 0.211
34 4999 0.27048
34 5012 0.22267
34 5025 0.25913
34 5026 0.22918
34 5037 0.24122
34 5045 0.21532
34 5140 0.25457
34 5150 0.22177
34 5161 0.21404
35 38 0.21411
35 48 0.22693
35 50 0.2214
35 63 0.21737
35 73 0.22044
35 82 0.22301
35 91 0.21246
35 118 0.22181
35 169 0.2112
35 172 0.2129
35 217 0.22276
35 229 0.28986
35 239 0.27388
35 241 0.21397
35 242 0.21459
35 243 0.26183
35 275 0.24105
35 286 0.21258
35 289 0.2336
35 307 0.26275
35 341 0.32044
35 343 0.2567
35 355 0.2533
35 431 0.2619
35 433 0.23011
35 439 0.22731
35 446 0.21622
35 478 0.22003
35 481 0.21247
35 501 0.22561
35 515 0.21507
35 522 0.29413
35 523 0.26529
35 524 0.24083
35 543 0.27881
35 546 0.21188
35 550 0.23691
35 555 0.21353
35 571 0.26951
35 660 0.21767
35 679 0.2178
35 698 0.22268
35 722 0.23816
35 733 0.22431
35 746 0.27748
35 747 0.2134
35 750 0.21204
35 752 0.21104
35 762 0.23355
35 772 0.30635
35 773 0.3308
35 774 0.2855
35 794 0.29224
35 820 0.21177
35 826 0.24017
35 907 0.22244
35 917 0.23214
35 921 0.25391
35 927 0.21267
35 951 0.21387
35 952 0.24892
35 962 0.21948
35 963 0.31726
35 964 0.31797
35 979 0.22107
35 994 0.23114
35 995 0.3125
35 1007 0.22628
35 1008 0.26018
35 1014 0.22995
35 1024 0.21157
35 1037 0.21412
35 1043 0.23643
35 1050 0.21517
35 1057 0.35537
35 1110 0.24106
35 1112 0.26286
35 1151 0.2637
35 1160 0.25188
35 1179 0.24606
35 1186 0.2371
35 1194 0.22741
35 1195 0.27747
35 1197 0.22019
35 1202 0.2416
35 1224 0.21467
35 1235 0.24986
35 1236 0.2166
35 1248 0.22126
35 1249 0.257
35 1250 0.30432
35 1251 0.26704
35 1252 0.22314
35 1271 0.2648
35 1272 0.28675
35 1282 0.26893
35 1283 0.28616
35 1306 0.24665
35 1341 0.26757
35 1349 0.21173
35 1353 0.2428
35 1371 0.21091
35 1373 0.23265
35 1374 0.29195
35 1383 0.22511
35 1384 0.30188
35 1425 0.21421
35 1436 0.23978
35 1438 0.21221
35 1445 0.24257
35 1481 0.26197
35 1482 0.22117
35 1494 0.26716
35 1495 0.2363
35 1496 0.22781
35 1507 0.23231
35 1523 0.30534
35 1529 0.27493
35 1585 0.25329
35 1588 0.27419
35 1594 0.32017
35 1616 0.30421
35 1624 0.22404
35 1627 0.22732
35 1629 0.24768
35 1636 0.29243
35 1700 0.23463
35 1722 0.23728
35 1727 0.25561
35 1738 0.23058
35 1739 0.24606
35 1754 0.22297
35 1759 0.22888
35 1772 0.22833
35 1788 0.2543
35 1790 0.25107
35 1808 0.24393
35 1837 0.28417
35 1866 0.25345
35 1878 0.21692
35 1886 0.28773
35 1890 0.32634
35 1891 0.24825
35 1903 0.21774
35 1904 0.21512
35 1928 0.2775
35 1937 0.21866
35 1962 0.263
35 1963 0.24413
35 1981 0.213
35 2023 0.2303
35 2024 0.22785
35 2058 0.21457
35 2083 0.21904
35 2084 0.23831
35 2106 0.23183
35 2127 0.24523
35 2139 0.25461
35 2151 0.22936
35 2153 0.21308
35 2177 0.21351
35 2200 0.21583
35 2209 0.21553
35 2220 0.22065
35 2259 0.24615
35 2260 0.30805
35 2275 0.28569
35 2289 0.24812
35 2311 0.22953
35 2312 0.2806
35 2320 0.26776
35 2321 0.23146
35 2329 0.25887
35 2330 0.24578
35 2349 0.30243
35 2366 0.23809
35 2415 0.22517
35 2433 0.21857
35 2435 0.21834
35 2436 0.28386
35 2447 0.23198
35 2457 0.22485
35 2458 0.21133
35 2468 0.34876
35 2503 0.2555
35 2558 0.24551
35 2581 0.21952
35 2587 0.23478
35 2593 0.26572
35 2594 0.23518
35 2600 0.22529
35 2602 0.26414
35 2612 0.25341
35 2613 0.28194
35 2614 0.27318
35 2628 0.28084
35 2643 0.22289
35 2648 0.21189
35 2683 0.23389
35 2698 0.24867
35 2773 0.21602
35 2777 0.22055
35 2783 0.24878
35 2791 0.24947
35 2792 0.28825
35 2797 0.22093
35 2815 0.21498
35 2828 0.22105
35 2888 0.26114
35 2896 0.23846
35 2922 0.2489
35 2923 0.23906
35 2932 0.22176
35 2934 0.27684
35 2935 0.31847
35 2936 0.2433
35 2940 0.2294
35 2941 0.24862
35 2948 0.22081
35 2951 0.22337
35 2953 0.23468
35 2966 0.27084
35 3056 0.25176
35 3133 0.23644
35 3243 0.22205
35 3244 0.28378
35 3245 0.34077
35 3252 0.25178
35 3253 0.23702
35 3254 0.26663
35 3255 0.25809
35 3267 0.21985
35 3269 0.39413
35 3270 0.33559
35 3271 0.23777
35 3273 0.22652
35 3283 0.22625
35 3284 0.25624
35 3285 0.31212
35 3299 0.21397
35 3300 0.25578
35 3317 0.22752
35 3329 0.23048
35 3336 0.29637
35 3345 0.22569
35 3350 0.24035
35 3393 0.21362
35 3414 0.22163
35 3419 0.22433
35 3426 0.21542
35 3427 0.299
35 3435 0.35501
35 3436 0.21878
35 3437 0.22604
35 3438 0.22982
35 3444 0.2204
35 3450 0.33845
35 3458 0.31438
35 3489 0.25066
35 3494 0.21116
35 3497 0.27194
35 3503 0.22117
35 3504 0.23115
35 3505 0.21982
35 3507 0.39307
35 3519 0.21591
35 3520 0.31953
35 3531 0.2125
35 3532 0.22357
35 3533 0.30674
35 3559 0.23056
35 3560 0.31901
35 3580 0.21628
35 3587 0.26425
35 3603 0.25644
35 3604 0.23635
35 3626 0.21107
35 3635 0.21943
35 3641 0.23067
35 3644 0.24827
35 3652 0.3114
35 3658 0.2473
35 3662 0.21186
35 3728 0.27446
35 3730 0.22434
35 3731 0.24213
35 3732 0.22308
35 3739 0.22696
35 3742 0.23487
35 3743 0.23294
35 3744 0.22044
35 3754 0.2427
35 3768 0.22517
35 3780 0.3231
35 3801 0.23724
35 3809 0.25256
35 3822 0.21751
35 3850 0.23817
35 3856 0.25805
35 3858 0.22002
35 3860 0.32186
35 3862 0.21409
35 3872 0.24383
35 3877 0.22509
35 3884 0.23442
35 3885 0.27461
35 3886 0.26011
35 3919 0.2743
35 3956 0.24609
35 3957 0.23054
35 3958 0.22089
35 3968 0.22733
35 3970 0.22104
35 3971 0.22668
35 3972 0.34545
35 3973 0.29931
35 3983 0.21069
35 3985 0.29826
35 3989 0.25473
35 3997 0.22959
35 4028 0.22556
35 4038 0.28486
35 4039 0.34913
35 4046 0.29677
35 4049 0.23412
35 4050 0.22599
35 4056 0.25981
35 4063 0.21532
35 4085 0.21074
35 4086 0.24133
35 4089 0.35317
35 4090 0.2884
35 4091 0.22486
35 4098 0.26601
35 4099 0.39061
35 4100 0.21547
35 4103 0.23758
35 4104 0.31227
35 4105 0.232
35 4158 0.22863
35 4159 0.21857
35 4168 0.24974
35 4177 0.2677
35 4188 0.30044
35 4189 0.36421
35 4190 0.27936
35 4203 0.23865
35 4204 0.21709
35 4208 0.26562
35 4209 0.22399
35 4218 0.25695
35 4221 0.28196
35 4252 0.23893
35 4265 0.21485
35 4268 0.25843
35 4269 0.26108
35 4274 0.24086
35 4281 0.25138
35 4297 0.23757
35 4315 0.2198
35 4318 0.22303
35 4328 0.23401
35 4329 0.30205
35 4330 0.2455
35 4340 0.26543
35 4341 0.26549
35 4342 0.22617
35 4346 0.24574
35 4347 0.25517
35 4396 0.27676
35 4397 0.23959
35 4403 0.21592
35 4404 0.22859
35 4405 0.24081
35 4406 0.29606
35 4413 0.28845
35 4414 0.2452
35 4426 0.22876
35 4427 0.3339
35 4440 0.2874
35 4441 0.22462
35 4461 0.24274
35 4472 0.22299
35 4473 0.27886
35 4489 0.24954
35 4490 0.30004
35 4493 0.27075
35 4506 0.2941
35 4524 0.21436
35 4528 0.21311
35 4534 0.24669
35 4536 0.30931
35 4542 0.22802
35 4548 0.27375
35 4555 0.25111
35 4558 0.22719
35 4563 0.21688
35 4578 0.21492
35 4605 0.23082
35 4617 0.26675
35 4632 0.21831
35 4671 0.21658
35 4674 0.23969
35 4691 0.3764
35 4692 0.26742
35 4695 0.24123
35 4706 0.30532
35 4707 0.30315
35 4711 0.22926
35 4732 0.225
35 4757 0.21254
35 4763 0.21756
35 4764 0.2414
35 4783 0.26882
35 4797 0.23906
35 4807 0.23351
35 4841 0.23246
35 4844 0.21631
35 4847 0.23888
35 4848 0.23606
35 4877 0.23764
35 4886 0.212
35 4887 0.27616
35 4888 0.21779
35 4895 0.2166
35 4947 0.2278
35 4959 0.21192
35 4961 0.23738
35 4964 0.22288
35 4965 0.23887
35 4970 0.23474
35 4973 0.2506
35 4981 0.22609
35 4984 0.22263
35 4985 0.24341
35 5034 0.2372
35 5042 0.28149
35 5043 0.28217
35 5044 0.2404
35 5045 0.22061
35 5047 0.21111
35 5049 0.25366
35 5059 0.26747
35 5085 0.22343
35 5093 0.2268
35 5094 0.27063
35 5101 0.22648
35 5105 0.28732
35 5110 0.24168
35 5112 0.23545
35 5116 0.26688
35 5117 0.23906
35 5127 0.22696
35 5128 0.26775
35 5161 0.26189
35 5162 0.25222
35 5165 0.30835
36 216 0.2633
36 217 0.21587
36 225 0.23018
36 275 0.24985
36 341 0.33658
36 357 0.21931
36 439 0.21182
36 454 0.25872
36 501 0.21593
36 538 0.26521
36 569 0.21839
36 624 0.21204
36 722 0.25598
36 798 0.23894
36 804 0.22996
36 805 0.2278
36 860 0.27882
36 952 0.21329
36 1034 0.23825
36 1327 0.23714
36 1342 0.26164
36 1374 0.29701
36 1383 0.28037
36 1384 0.28927
36 1564 0.25654
36 1588 0.26978
36 1594 0.25506
36 1616 0.25955
36 1627 0.23117
36 1831 0.21288
36 1837 0.25632
36 1865 0.22211
36 1866 0.27474
36 1928 0.2555
36 2091 0.22748
36 2122 0.24803
36 2132 0.22177
36 2133 0.27543
36 2153 0.29088
36 2712 0.31517
36 2888 0.2228
36 2935 0.21507
36 3244 0.22768
36 3245 0.33691
36 3269 0.22332
36 3285 0.27667
36 3372 0.2859
36 3520 0.23289
36 3533 0.21963
36 3626 0.26603
36 3860 0.26999
36 3861 0.23165
36 3886 0.36013
36 4063 0.23009
36 4089 0.26046
36 4098 0.25068
36 4208 0.22517
36 4268 0.26709
36 4506 0.2292
36 4524 0.30433
36 4599 0.2159
36 4711 0.2155
36 4771 0.24494
36 4783 0.22437
36 4972 0.23804
36 4985 0.22435
36 5012 0.21082
36 5025 0.23743
36 5128 0.22627
37 152 0.22205
37 216 0.2181
37 224 0.21426
37 225 0.2274
37 235 0.21917
37 466 0.21839
37 499 0.23484
37 538 0.26386
37 549 0.2118
37 651 0.21081
37 716 0.24404
37 722 0.21285
37 804 0.27571
37 805 0.21999
37 964 0.22734
37 1034 0.21211
37 1151 0.21148
37 1167 0.22197
37 1177 0.25749
37 1340 0.2256
37 1346 0.22185
37 1481 0.25808
37 1564 0.27738
37 1594 0.26939
37 1598 0.21143
37 1616 0.23123
37 1700 0.22458
37 1786 0.21532
37 1866 0.27901
37 1899 0.22376
37 1900 0.24589
37 2200 0.2823
37 2211 0.2156
37 2212 0.21654
37 2213 0.23736
37 2355 0.2193
37 2398 0.22165
37 2416 0.26589
37 2581 0.26368
37 2664 0.23102
37 3021 0.21778
37 3213 0.21984
37 3222 0.25797
37 3269 0.21151
37 3335 0.2114
37 3336 0.26053
37 3533 0.26739
37 3606 0.2564
37 3626 0.21322
37 3741 0.2158
37 3780 0.21112
37 3848 0.21292
37 3876 0.27383
37 4063 0.22131
37 4187 0.24598
37 4188 0.22415
37 4589 0.22481
37 4768 0.24211
37 4795 0.25305
37 4999 0.25251
37 5013 0.21148
37 5026 0.21515
38 84 0.22801
38 94 0.23654
38 152 0.25983
38 153 0.22962
38 165 0.2218
38 172 0.30195
38 224 0.27258
38 242 0.23266
38 245 0.21827
38 258 0.21202
38 307 0.24393
38 308 0.24579
38 477 0.30671
38 479 0.22802
38 499 0.22436
38 500 0.27864
38 509 0.22075
38 511 0.2137
38 512 0.24348
38 521 0.29744
38 522 0.22716
38 557 0.27367
38 751 0.21545
38 764 0.21588
38 772 0.27309
38 773 0.25884
38 781 0.27292
38 844 0.23903
38 860 0.24821
38 923 0.24006
38 1042 0.22654
38 1071 0.24252
38 1100 0.21941
38 1123 0.23978
38 1167 0.26076
38 1177 0.38379
38 1204 0.25129
38 1259 0.23399
38 1302 0.2347
38 1327 0.23293
38 1339 0.21563
38 1340 0.28137
38 1346 0.21114
38 1355 0.2136
38 1360 0.24602
38 1362 0.29391
38 1375 0.21098
38 1383 0.22471
38 1415 0.26898
38 1481 0.21981
38 1579 0.26002
38 1586 0.23327
38 1588 0.23173
38 1594 0.32082
38 1595 0.24771
38 1596 0.21322
38 1597 0.26495
38 1616 0.272
38 1620 0.22287
38 1629 0.27395
38 1758 0.21617
38 1859 0.23203
38 1866 0.28614
38 1900 0.2107
38 1904 0.23019
38 2124 0.25112
38 2143 0.21569
38 2211 0.23404
38 2353 0.22229
38 2581 0.27388
38 3108 0.2398
38 3215 0.23519
38 3432 0.31273
38 3504 0.23832
38 3644 0.21283
38 3780 0.29289
38 3849 0.21166
38 3860 0.21217
38 3869 0.22092
38 3876 0.23709
38 3877 0.23658
38 3891 0.21819
38 4063 0.24779
38 4090 0.21947
38 4187 0.21368
38 4339 0.2175
38 4386 0.21665
38 4544 0.23956
38 4588 0.291
38 4589 0.21659
38 4634 0.21607
38 4757 0.2172
38 4778 0.21468
38 4807 0.30766
38 4955 0.26078
38 4979 0.2488
38 4999 0.2361
39 94 0.24654
39 477 0.27412
39 500 0.22151
39 772 0.22263
39 1170 0.22562
39 1375 0.21266
39 1480 0.23968
39 1594 0.35219
39 2083 0.22993
39 2123 0.23601
39 2195 0.21726
39 3468 0.25519
39 3476 0.23257
39 3547 0.23299
39 3683 0.23825
39 3854 0.21309
39 3876 0.21361
39 4366 0.22515
39 4618 0.23491
39 5059 0.23561
39 5178 0.21447
40 94 0.23985
40 200 0.21589
40 224 0.22371
40 308 0.26757
40 539 0.29148
40 748 0.21565
40 860 0.22048
40 896 0.25733
40 996 0.23479
40 1129 0.21354
40 1255 0.24837
40 1355 0.21764
40 1375 0.27686
40 2260 0.22839
40 3081 0.21929
40 3445 0.2145
40 3476 0.22405
40 3623 0.2295
40 3860 0.23967
40 3890 0.22337
40 3891 0.22863
40 3897 0.23555
40 3912 0.22355
40 3917 0.24301
40 3989 0.23273
40 4129 0.21188
40 4154 0.21861
40 4162 0.24265
40 4310 0.29125
40 4372 0.22543
40 4387 0.22749
40 4588 0.24503
40 4603 0.21082
40 4626 0.24822
40 4707 0.24141
40 4721 0.22319
40 4767 0.21707
40 4852 0.24312
40 4876 0.24875
40 4903 0.21308
40 4943 0.22419
40 4966 0.22809
40 4980 0.21181
40 5061 0.23981
40 5094 0.23614
40 5100 0.27563
40 5111 0.29184
40 5123 0.2175
40 5133 0.21926
40 5134 0.29098
40 5145 0.24399
40 5178 0.30038
41 120 0.22551
41 121 0.22128
41 144 0.21836
41 224 0.27052
41 276 0.22361
41 277 0.22449
41 294 0.22268
41 353 0.21891
41 409 0.22185
41 410 0.24967
41 453 0.21981
41 462 0.23559
41 465 0.21759
41 467 0.23353
41 507 0.25743
41 508 0.22796
41 536 0.2206
41 733 0.21826
41 748 0.23619
41 769 0.2122
41 878 0.21104
41 904 0.24694
41 914 0.22133
41 931 0.23074
41 1338 0.24074
41 1368 0.27941
41 1374 0.2181
41 1382 0.22706
41 1391 0.25901
41 1639 0.2648
41 1644 0.25567
41 1768 0.22618
41 2078 0.23848
41 2133 0.21864
41 2503 0.21397
41 2558 0.25996
41 3193 0.27268
41 3221 0.22938
41 3468 0.22634
41 3476 0.21373
41 3637 0.21444
41 3642 0.27018
41 3914 0.23689
41 4063 0.23086
41 4097 0.21942
41 4145 0.22145
41 4199 0.22126
41 4290 0.24545
41 4310 0.27048
41 4371 0.23916
41 4489 0.28775
41 4519 0.22546
41 4549 0.24446
41 4560 0.25774
41 4592 0.21276
41 4721 0.32413
41 4736 0.24725
41 4808 0.25699
41 4825 0.21197
41 4876 0.27951
41 4948 0.21223
41 4965 0.2142
41 5002 0.22205
41 5029 0.26207
41 5094 0.29163
41 5100 0.26275
41 5111 0.22992
42 67 0.23552
42 178 0.24431
42 179 0.23024
42 191 0.21356
42 200 0.24177
42 222 0.22839
42 304 0.22676
42 354 0.21318
42 372 0.26915
42 449 0.21706
42 478 0.2699
42 601 0.21874
42 666 0.25168
42 684 0.22032
42 878 0.23233
42 911 0.23858
42 918 0.21978
42 926 0.24577
42 927 0.31251
42 933 0.24034
42 934 0.23723
42 968 0.25053
42 1022 0.21753
42 1080 0.23189
42 1128 0.23043
42 1172 0.23662
42 1179 0.23503
42 1181 0.25448
42 1241 0.23994
42 1271 0.29647
42 1272 0.21738
42 1273 0.2171
42 1274 0.21592
42 1275 0.27828
42 1280 0.23147
42 1339 0.2344
42 1346 0.25404
42 1407 0.21821
42 1417 0.21925
42 1418 0.21495
42 1419 0.21116
42 1535 0.21557
42 1567 0.2374
42 1570 0.24459
42 1608 0.21934
42 1630 0.26735
42 1649 0.30796
42 1726 0.21492
42 1741 0.23116
42 1870 0.23106
42 1877 0.25586
42 1883 0.23582
42 1966 0.29133
42 1981 0.21678
42 2015 0.23978
42 2102 0.21509
42 2118 0.21203
42 2148 0.21828
42 2167 0.22747
42 2291 0.2362
42 2308 0.231
42 2496 0.24105
42 2518 0.22491
42 2519 0.2403
42 2679 0.24466
42 2727 0.229
42 2793 0.22441
42 2797 0.23416
42 2851 0.27787
42 3064 0.22162
42 3155 0.23267
42 3393 0.24545
42 3401 0.2194
42 3443 0.22548
42 3445 0.22489
42 3462 0.29733
42 3463 0.2292
42 3469 0.27378
42 3575 0.23284
42 3593 0.27446
42 3605 0.25424
42 3614 0.25171
42 3665 0.2342
42 3814 0.22324
42 4008 0.23585
42 4021 0.21117
42 4084 0.2669
42 4133 0.23747
42 4228 0.24547
42 4253 0.22202
42 4362 0.23601
42 4380 0.22789
42 4391 0.22027
42 4392 0.24189
42 4399 0.23887
42 4425 0.24465
42 4426 0.21332
42 4512 0.26347
42 4554 0.22624
42 4633 0.24039
42 4667 0.31485
42 4680 0.27421
42 4815 0.28409
42 4836 0.23086
42 4851 0.22069
42 4897 0.22264
42 5025 0.22555
42 5138 0.25533
42 5162 0.23794
43 50 0.22071
43 59 0.2116
43 63 0.28501
43 87 0.21253
43 106 0.24105
43 108 0.26655
43 109 0.33832
43 184 0.25945
43 185 0.21943
43 189 0.21803
43 191 0.23768
43 192 0.21145
43 194 0.24412
43 197 0.23937
43 200 0.27772
43 222 0.27415
43 274 0.23446
43 332 0.21368
43 343 0.22316
43 355 0.30923
43 356 0.24615
43 358 0.27305
43 368 0.25436
43 372 0.25354
43 374 0.26652
43 385 0.2381
43 400 0.21643
43 420 0.21764
43 439 0.21787
43 446 0.22678
43 451 0.22363
43 464 0.22195
43 466 0.21436
43 490 0.21617
43 555 0.25822
43 569 0.23596
43 571 0.33605
43 598 0.34581
43 601 0.22709
43 670 0.24623
43 684 0.21147
43 722 0.27459
43 765 0.22116
43 800 0.21808
43 841 0.24276
43 842 0.22275
43 846 0.26536
43 868 0.21947
43 881 0.2198
43 921 0.21483
43 948 0.22579
43 1008 0.24513
43 1022 0.22316
43 1034 0.23455
43 1060 0.2173
43 1080 0.31496
43 1093 0.21153
43 1156 0.22419
43 1179 0.33866
43 1180 0.223
43 1181 0.25265
43 1200 0.21358
43 1205 0.21862
43 1212 0.23919
43 1213 0.23606
43 1239 0.22569
43 1240 0.21505
43 1241 0.23843
43 1248 0.2334
43 1253 0.2274
43 1265 0.2882
43 1267 0.22345
43 1275 0.213
43 1279 0.23753
43 1300 0.24376
43 1301 0.21553
43 1338 0.2637
43 1339 0.28028
43 1340 0.23657
43 1369 0.2151
43 1417 0.23443
43 1422 0.2302
43 1445 0.21689
43 1476 0.21087
43 1477 0.23077
43 1497 0.2634
43 1555 0.29975
43 1566 0.22765
43 1567 0.22143
43 1579 0.27282
43 1642 0.23606
43 1648 0.22854
43 1649 0.31038
43 1651 0.21988
43 1693 0.24808
43 1704 0.25792
43 1727 0.26198
43 1739 0.22632
43 1742 0.25454
43 1826 0.35137
43 1886 0.25573
43 1892 0.3588
43 1914 0.21619
43 1915 0.23055
43 1928 0.21383
43 1933 0.24997
43 1934 0.24942
43 1941 0.2529
43 1942 0.24374
43 1953 0.25331
43 1975 0.22396
43 2045 0.26972
43 2084 0.26615
43 2127 0.21918
43 2148 0.21273
43 2167 0.25072
43 2183 0.21686
43 2223 0.21546
43 2242 0.21629
43 2289 0.22693
43 2291 0.30329
43 2343 0.28068
43 2394 0.27184
43 2415 0.21073
43 2464 0.24599
43 2468 0.25925
43 2475 0.25425
43 2476 0.25252
43 2479 0.25702
43 2506 0.29067
43 2603 0.22158
43 2613 0.32369
43 2616 0.23367
43 2707 0.23354
43 2797 0.29847
43 2799 0.22819
43 2806 0.2372
43 2828 0.23637
43 2931 0.27314
43 2934 0.21357
43 2954 0.2257
43 2980 0.26221
43 2981 0.24034
43 3047 0.21451
43 3095 0.23156
43 3137 0.2434
43 3138 0.25387
43 3229 0.21552
43 3244 0.26575
43 3245 0.28761
43 3269 0.24548
43 3270 0.22081
43 3271 0.22634
43 3291 0.2283
43 3301 0.25802
43 3311 0.23076
43 3356 0.22587
43 3357 0.23003
43 3393 0.28904
43 3507 0.22814
43 3519 0.25889
43 3530 0.21674
43 3531 0.22115
43 3533 0.31415
43 3535 0.29049
43 3541 0.24419
43 3542 0.22068
43 3543 0.25611
43 3574 0.21807
43 3575 0.24387
43 3587 0.26553
43 3593 0.21161
43 3597 0.21299
43 3604 0.24644
43 3605 0.25093
43 3614 0.23893
43 3621 0.24163
43 3673 0.22417
43 3702 0.21723
43 3738 0.27347
43 3747 0.21699
43 3748 0.21808
43 3749 0.22196
43 3754 0.22987
43 3758 0.22015
43 3761 0.27209
43 3768 0.25092
43 3771 0.24197
43 3784 0.30004
43 3785 0.25555
43 3786 0.22827
43 3787 0.2203
43 3789 0.25632
43 3790 0.21543
43 3819 0.23901
43 3849 0.21238
43 3901 0.21662
43 3953 0.24253
43 3954 0.22822
43 3964 0.24276
43 3967 0.21461
43 3973 0.24938
43 3986 0.21125
43 3989 0.21603
43 3997 0.23727
43 4002 0.27247
43 4019 0.21181
43 4037 0.24703
43 4039 0.23243
43 4046 0.21721
43 4063 0.26045
43 4085 0.21487
43 4086 0.2119
43 4099 0.26077
43 4141 0.22063
43 4152 0.21335
43 4170 0.25599
43 4194 0.23663
43 4196 0.23102
43 4204 0.23023
43 4208 0.33866
43 4213 0.25545
43 4219 0.24386
43 4227 0.2475
43 4228 0.30006
43 4229 0.2233
43 4253 0.22466
43 4302 0.2218
43 4303 0.21545
43 4305 0.21135
43 4315 0.31054
43 4413 0.21781
43 4428 0.21074
43 4430 0.23186
43 4460 0.22749
43 4463 0.2324
43 4478 0.29706
43 4511 0.24783
43 4527 0.22696
43 4536 0.21996
43 4554 0.25629
43 4564 0.23357
43 4565 0.2775
43 4618 0.25671
43 4620 0.22065
43 4667 0.29964
43 4668 0.24762
43 4669 0.21452
43 4672 0.23499
43 4673 0.30658
43 4674 0.21909
43 4685 0.23778
43 4691 0.21399
43 4697 0.21899
43 4698 0.21443
43 4699 0.23912
43 4713 0.23571
43 4723 0.21408
43 4771 0.22952
43 4773 0.22907
43 4783 0.26932
43 4788 0.30464
43 4795 0.23814
43 4797 0.26684
43 4808 0.2457
43 4809 0.26136
43 4820 0.26843
43 4821 0.22045
43 4825 0.23877
43 4826 0.247
43 4836 0.29217
43 4896 0.25905
43 4897 0.26113
43 4909 0.2156
43 4921 0.21145
43 4937 0.22078
43 4947 0.28298
43 4958 0.26264
43 4959 0.26783
43 4972 0.22325
43 4985 0.23604
43 4986 0.2454
43 4997 0.22002
43 4999 0.29232
43 5003 0.23343
43 5010 0.23315
43 5016 0.23452
43 5017 0.29161
43 5022 0.24505
43 5023 0.30771
43 5025 0.23475
43 5026 0.29759
43 5052 0.23244
43 5103 0.24629
43 5115 0.22619
43 5116 0.22402
43 5128 0.24728
43 5150 0.26111
44 57 0.22256
44 62 0.24285
44 109 0.21642
44 172 0.24241
44 183 0.21083
44 184 0.22291
44 191 0.23054
44 211 0.21446
44 283 0.2362
44 341 0.23162
44 343 0.23243
44 355 0.29567
44 374 0.28369
44 432 0.23045
44 439 0.21446
44 516 0.24178
44 543 0.24952
44 555 0.2152
44 571 0.27906
44 578 0.24477
44 584 0.25303
44 730 0.23366
44 963 0.3273
44 964 0.22335
44 1060 0.23275
44 1080 0.25912
44 1099 0.2513
44 1173 0.22871
44 1247 0.21348
44 1248 0.2197
44 1340 0.32142
44 1341 0.21248
44 1410 0.24483
44 1493 0.22414
44 1670 0.22842
44 1738 0.22071
44 1739 0.24162
44 1755 0.2329
44 1788 0.22446
44 1826 0.23209
44 1851 0.24289
44 1866 0.27066
44 1892 0.21601
44 1928 0.29624
44 1980 0.22314
44 1981 0.23852
44 2064 0.22045
44 2287 0.2524
44 2289 0.24501
44 2290 0.23846
44 2291 0.23888
44 2306 0.21606
44 2307 0.23238
44 2343 0.21732
44 2358 0.21346
44 2415 0.22724
44 2468 0.25826
44 2591 0.21148
44 2613 0.30755
44 2626 0.25775
44 2627 0.23879
44 2628 0.35798
44 2629 0.30575
44 2644 0.22152
44 2680 0.21255
44 2693 0.21117
44 2712 0.31198
44 2714 0.21974
44 2777 0.23394
44 2934 0.21516
44 2952 0.21893
44 2966 0.29665
44 2968 0.24237
44 3017 0.2211
44 3035 0.211
44 3057 0.22236
44 3069 0.21343
44 3118 0.23611
44 3243 0.23607
44 3244 0.22196
44 3245 0.24901
44 3252 0.29049
44 3254 0.26546
44 3269 0.3221
44 3270 0.28139
44 3271 0.24491
44 3284 0.24288
44 3285 0.23002
44 3300 0.23254
44 3314 0.25426
44 3315 0.2585
44 3316 0.21263
44 3317 0.24191
44 3437 0.22094
44 3496 0.21365
44 3506 0.22123
44 3507 0.30743
44 3520 0.27099
44 3526 0.23817
44 3532 0.23123
44 3533 0.24819
44 3544 0.21956
44 3560 0.24427
44 3603 0.21196
44 3604 0.26057
44 3605 0.22079
44 3728 0.23268
44 3729 0.22598
44 3731 0.31281
44 3732 0.2588
44 3768 0.22227
44 3802 0.2323
44 3878 0.21379
44 3956 0.28406
44 3957 0.28346
44 3958 0.25164
44 3969 0.25617
44 3971 0.22156
44 3972 0.26363
44 3973 0.31342
44 4039 0.21633
44 4177 0.26431
44 4187 0.26787
44 4188 0.3125
44 4189 0.25608
44 4208 0.27224
44 4229 0.21445
44 4269 0.2137
44 4277 0.22878
44 4440 0.2236
44 4469 0.24649
44 4478 0.21991
44 4488 0.21398
44 4536 0.27597
44 4537 0.25625
44 4587 0.25039
44 4588 0.23282
44 4665 0.2551
44 4667 0.26518
44 4678 0.31799
44 4680 0.23324
44 4710 0.22026
44 4771 0.23716
44 4773 0.21227
44 4775 0.27268
44 4821 0.21797
44 4834 0.22731
44 4959 0.2756
44 4973 0.29154
44 4974 0.23371
44 4987 0.21598
44 4997 0.21584
44 5012 0.27384
44 5013 0.2144
44 5014 0.24058
44 5023 0.24641
44 5032 0.23162
44 5034 0.26472
44 5093 0.22501
44 5104 0.22135
44 5105 0.25889
44 5106 0.35023
44 5115 0.30266
44 5116 0.26069
44 5118 0.21184
44 5128 0.22655
44 5129 0.23243
44 5147 0.25021
44 5150 0.23481
44 5159 0.26921
44 5162 0.24465
45 56 0.21209
45 169 0.22414
45 257 0.22008
45 289 0.22545
45 334 0.22837
45 414 0.21208
45 478 0.23289
45 516 0.2297
45 538 0.30113
45 556 0.23068
45 730 0.21208
45 746 0.21982
45 750 0.26417
45 774 0.21392
45 945 0.2154
45 1178 0.21236
45 1248 0.24231
45 1966 0.21117
45 2012 0.22596
45 2209 0.23219
45 2935 0.24453
45 3245 0.26231
45 3252 0.21611
45 3255 0.22639
45 3270 0.21493
45 3497 0.21525
45 3503 0.23482
45 3604 0.21593
45 3892 0.2308
45 3972 0.2232
45 4063 0.2538
45 4189 0.21237
45 4268 0.27994
45 4441 0.21933
45 4479 0.21731
45 4493 0.2179
45 4495 0.24879
45 4708 0.21842
45 4710 0.21957
45 4821 0.22109
45 4895 0.22832
45 5034 0.22538
45 5115 0.21306
45 5116 0.24561
45 5128 0.26196
45 5147 0.21627
46 197 0.23069
46 198 0.21719
46 308 0.22387
46 325 0.2155
46 439 0.22609
46 451 0.22864
46 538 0.23796
46 543 0.26295
46 597 0.21696
46 613 0.22015
46 746 0.21377
46 750 0.23686
46 804 0.21644
46 887 0.24174
46 1035 0.22544
46 1043 0.22058
46 1044 0.24921
46 1045 0.21897
46 1057 0.21913
46 1097 0.22816
46 1236 0.22211
46 1248 0.29491
46 1340 0.2195
46 1341 0.28303
46 1342 0.22047
46 1383 0.28705
46 1482 0.23648
46 1588 0.24107
46 1594 0.24937
46 1604 0.25499
46 1837 0.21809
46 1866 0.28168
46 1910 0.21118
46 2132 0.22176
46 2328 0.23111
46 2452 0.21089
46 2581 0.2215
46 2600 0.23965
46 2712 0.27507
46 2935 0.23882
46 3507 0.21465
46 3520 0.2274
46 3533 0.22805
46 3885 0.21087
46 4055 0.22664
46 4609 0.21516
46 4696 0.22135
47 225 0.23184
47 307 0.21072
47 325 0.2635
47 446 0.22181
47 466 0.21461
47 479 0.256
47 499 0.22041
47 509 0.26957
47 523 0.27154
47 538 0.29344
47 579 0.22188
47 646 0.21371
47 718 0.22688
47 730 0.24766
47 772 0.23418
47 773 0.21531
47 774 0.26675
47 781 0.32441
47 804 0.28795
47 805 0.24716
47 860 0.21072
47 904 0.22732
47 923 0.21831
47 1044 0.2527
47 1045 0.32051
47 1053 0.23833
47 1123 0.2166
47 1151 0.23023
47 1167 0.21088
47 1170 0.2598
47 1177 0.24442
47 1236 0.27242
47 1248 0.28396
47 1249 0.2636
47 1338 0.23701
47 1340 0.24224
47 1346 0.21846
47 1354 0.2109
47 1367 0.25752
47 1371 0.21547
47 1373 0.2108
47 1383 0.22187
47 1388 0.23518
47 1415 0.26445
47 1481 0.23445
47 1482 0.2834
47 1579 0.27888
47 1588 0.22231
47 1589 0.26369
47 1594 0.31946
47 1595 0.24875
47 1597 0.23028
47 1604 0.28981
47 1786 0.22038
47 1790 0.21329
47 1818 0.2183
47 1843 0.2233
47 1857 0.24427
47 1866 0.28404
47 1899 0.21656
47 1910 0.26726
47 2122 0.22537
47 2132 0.29643
47 2200 0.25168
47 2211 0.24794
47 2212 0.2467
47 2213 0.2338
47 2326 0.23615
47 2346 0.24714
47 2354 0.2126
47 2398 0.24452
47 2415 0.21234
47 2486 0.21239
47 2581 0.24341
47 2600 0.24507
47 2660 0.2234
47 2679 0.25011
47 2806 0.22149
47 2898 0.21531
47 3215 0.24947
47 3222 0.24809
47 3267 0.22252
47 3269 0.25039
47 3283 0.22938
47 3369 0.24543
47 3429 0.25845
47 3458 0.23813
47 3503 0.22343
47 3504 0.26145
47 3505 0.25276
47 3507 0.22242
47 3516 0.28564
47 3517 0.26812
47 3518 0.35377
47 3533 0.2174
47 3606 0.22399
47 3683 0.24062
47 3740 0.25009
47 3741 0.29368
47 3742 0.26043
47 3743 0.24802
47 3779 0.29099
47 3780 0.35433
47 3863 0.22745
47 3876 0.31186
47 3891 0.22941
47 3968 0.21441
47 3969 0.29536
47 3970 0.28421
47 3972 0.26709
47 4078 0.27172
47 4090 0.21252
47 4099 0.2108
47 4100 0.29743
47 4186 0.22288
47 4187 0.25279
47 4188 0.22878
47 4189 0.22506
47 4203 0.21812
47 4204 0.25685
47 4331 0.21395
47 4340 0.22771
47 4454 0.2461
47 4490 0.26306
47 4578 0.26047
47 4691 0.21444
47 4692 0.22429
47 4706 0.22297
47 4707 0.22512
47 4768 0.27843
47 4836 0.25689
47 4876 0.21828
47 4999 0.22455
48 94 0.23544
48 191 0.2324
48 500 0.28323
48 511 0.23382
48 523 0.24144
48 696 0.21918
48 733 0.21997
48 751 0.23698
48 764 0.23929
48 772 0.25392
48 781 0.23107
48 875 0.24835
48 980 0.23997
48 1136 0.26246
48 1273 0.21515
48 1388 0.22416
48 1415 0.23742
48 1480 0.22626
48 1481 0.21092
48 1506 0.23805
48 1594 0.24686
48 1597 0.25119
48 1855 0.2249
48 1904 0.23624
48 1910 0.21905
48 1911 0.24386
48 2122 0.21706
48 2124 0.28661
48 2176 0.25097
48 2259 0.27019
48 2888 0.24772
48 2935 0.22046
48 3056 0.24709
48 3299 0.25426
48 3515 0.21287
48 3683 0.32346
48 3780 0.21454
48 3876 0.2219
48 3897 0.24152
48 4100 0.21596
48 4138 0.21842
48 4187 0.21464
48 4189 0.22273
48 4216 0.22215
48 4332 0.22043
48 4487 0.2348
48 4578 0.21468
49 94 0.26512
49 166 0.23846
49 172 0.21664
49 500 0.25071
49 549 0.27578
49 563 0.22001
49 601 0.21902
49 722 0.24607
49 855 0.24069
49 856 0.21693
49 893 0.21419
49 904 0.26706
49 910 0.25473
49 915 0.23096
49 927 0.22428
49 928 0.23429
49 1048 0.2259
49 1068 0.21863
49 1123 0.2856
49 1124 0.25114
49 1167 0.27924
49 1168 0.2526
49 1169 0.25719
49 1177 0.28944
49 1179 0.21525
49 1309 0.27004
49 1355 0.25759
49 1367 0.24344
49 1375 0.22694
49 1597 0.2988
49 1653 0.22292
49 1654 0.25517
49 2078 0.23165
49 2160 0.21645
49 2522 0.25523
49 2553 0.22162
49 2855 0.2238
49 2865 0.25905
49 2866 0.25766
49 2946 0.23755
49 3214 0.2441
49 3468 0.21664
49 3476 0.25893
49 3515 0.23423
49 3683 0.28389
49 3768 0.22287
49 3897 0.25046
49 3924 0.22867
49 3984 0.28733
49 4030 0.23801
49 4063 0.2112
49 4110 0.21476
49 4121 0.29425
49 4122 0.23389
49 4154 0.223
49 4162 0.21606
49 4216 0.21803
49 4227 0.24936
49 4251 0.24761
49 4350 0.25409
49 4371 0.22666
49 4626 0.22605
49 4992 0.21461
49 5111 0.21893
49 5133 0.23418
49 5134 0.2398
49 5144 0.21619
49 5145 0.23276
49 5174 0.21487
49 5178 0.24481
50 67 0.21864
50 72 0.21261
50 81 0.22632
50 94 0.30625
50 164 0.25697
50 166 0.21773
50 186 0.23232
50 205 0.21377
50 206 0.2185
50 207 0.2414
50 224 0.26669
50 307 0.21424
50 382 0.23189
50 397 0.21776
50 413 0.23004
50 467 0.26137
50 624 0.23047
50 692 0.22173
50 722 0.2317
50 904 0.21094
50 914 0.27949
50 1169 0.27058
50 1249 0.21234
50 1375 0.22125
50 2078 0.28392
50 2211 0.2652
50 2344 0.21069
50 2345 0.27583
50 2445 0.2247
50 2522 0.26626
50 2532 0.26024
50 2545 0.23244
50 2558 0.27576
50 2809 0.21887
50 3416 0.2159
50 3443 0.21477
50 3476 0.24589
50 3678 0.21557
50 3683 0.22416
50 3890 0.22298
50 3897 0.24601
50 3908 0.22945
50 3912 0.27084
50 4122 0.22763
50 4138 0.25002
50 4371 0.21798
50 4372 0.26148
50 4465 0.22832
50 4594 0.23006
50 4618 0.27097
50 4854 0.21739
50 4876 0.38403
50 4954 0.21681
50 4980 0.2189
50 5004 0.24853
50 5007 0.24104
50 5111 0.27123
50 5133 0.25292
50 5134 0.29883
50 5144 0.31969
50 5145 0.23468
50 5174 0.23149
50 5178 0.29009
51 77 0.22824
51 94 0.27491
51 95 0.22267
51 104 0.278
51 105 0.21924
51 115 0.21764
51 164 0.21311
51 224 0.28224
51 321 0.24309
51 322 0.28277
51 337 0.22023
51 353 0.26276
51 367 0.2579
51 403 0.22713
51 412 0.26365
51 453 0.22733
51 564 0.23876
51 649 0.25039
51 779 0.21994
51 893 0.2149
51 914 0.24113
51 932 0.21115
51 1110 0.21336
51 1172 0.2208
51 1860 0.27797
51 2189 0.23587
51 2211 0.21723
51 2532 0.28337
51 2844 0.23928
51 2854 0.25101
51 3219 0.22457
51 3416 0.21512
51 3417 0.21286
51 3476 0.26887
51 3479 0.21622
51 3624 0.22125
51 3914 0.27181
51 4122 0.21481
51 4129 0.21637
51 4150 0.26636
51 4362 0.22338
51 4371 0.23476
51 4376 0.21813
51 4377 0.26275
51 4386 0.26819
51 4389 0.21222
51 4489 0.23291
51 4549 0.26543
51 4560 0.22099
51 4571 0.25501
51 4634 0.24196
51 4736 0.2181
51 4803 0.22359
51 4835 0.22166
51 4854 0.29194
51 4876 0.33352
51 5008 0.21075
51 5029 0.21238
51 5094 0.22059
51 5100 0.2437
51 5111 0.21324
51 5134 0.22867
52 191 0.21964
52 194 0.28593
52 201 0.22906
52 202 0.24807
52 214 0.22569
52 222 0.22468
52 358 0.24431
52 369 0.22549
52 372 0.23741
52 384 0.21356
52 393 0.28994
52 400 0.27003
52 573 0.21298
52 601 0.28402
52 622 0.21345
52 626 0.31168
52 634 0.21684
52 660 0.21589
52 684 0.25112
52 729 0.26336
52 766 0.21451
52 854 0.2459
52 877 0.21142
52 880 0.21199
52 881 0.2385
52 912 0.21137
52 913 0.22317
52 918 0.21384
52 921 0.22453
52 930 0.21708
52 934 0.21459
52 1008 0.28544
52 1011 0.21752
52 1014 0.2245
52 1022 0.21525
52 1038 0.24439
52 1080 0.23005
52 1111 0.21152
52 1127 0.22846
52 1200 0.23311
52 1246 0.25929
52 1271 0.23153
52 1275 0.23109
52 1280 0.23267
52 1295 0.21323
52 1301 0.231
52 1370 0.26245
52 1396 0.21284
52 1415 0.23277
52 1418 0.22308
52 1426 0.2387
52 1479 0.22213
52 1490 0.2916
52 1491 0.26602
52 1497 0.2121
52 1512 0.2239
52 1520 0.25009
52 1558 0.22878
52 1610 0.22133
52 1630 0.22425
52 1649 0.26696
52 1654 0.23825
52 1703 0.21497
52 1738 0.2549
52 1741 0.27529
52 1802 0.22006
52 1825 0.2817
52 1837 0.22466
52 1975 0.21236
52 1992 0.21214
52 2065 0.21342
52 2084 0.25336
52 2096 0.24109
52 2118 0.22727
52 2126 0.21671
52 2150 0.27807
52 2284 0.24768
52 2320 0.23405
52 2336 0.21336
52 2350 0.22142
52 2369 0.22825
52 2377 0.26643
52 2388 0.22789
52 2404 0.29258
52 2475 0.24355
52 2476 0.27251
52 2479 0.30262
52 2488 0.24201
52 2489 0.2218
52 2496 0.21517
52 2497 0.21553
52 2519 0.21496
52 2591 0.23223
52 2609 0.23168
52 2622 0.24432
52 2623 0.24133
52 2705 0.25755
52 2706 0.21561
52 2719 0.21677
52 2797 0.22135
52 2803 0.21874
52 2961 0.24101
52 2962 0.21749
52 2980 0.22769
52 2985 0.2219
52 3017 0.26319
52 3035 0.21486
52 3047 0.21331
52 3091 0.22645
52 3101 0.23483
52 3151 0.22142
52 3279 0.21156
52 3294 0.25559
52 3295 0.22858
52 3296 0.24624
52 3311 0.22386
52 3327 0.21692
52 3443 0.24287
52 3527 0.26142
52 3533 0.2116
52 3541 0.27657
52 3542 0.27471
52 3549 0.25469
52 3552 0.24656
52 3558 0.22084
52 3574 0.2767
52 3599 0.27502
52 3605 0.21932
52 3758 0.22733
52 3768 0.24194
52 3769 0.26145
52 3776 0.22763
52 3777 0.23026
52 3787 0.22095
52 3788 0.27461
52 3849 0.21722
52 3894 0.23046
52 3936 0.23213
52 3962 0.24431
52 3965 0.22835
52 3993 0.22778
52 4000 0.21506
52 4004 0.23918
52 4015 0.25926
52 4016 0.21646
52 4050 0.23966
52 4051 0.2151
52 4107 0.21798
52 4161 0.21585
52 4170 0.21272
52 4184 0.22177
52 4208 0.26917
52 4221 0.27787
52 4227 0.2394
52 4228 0.25071
52 4237 0.23127
52 4238 0.22654
52 4239 0.23524
52 4247 0.2473
52 4248 0.21534
52 4252 0.2243
52 4253 0.35147
52 4258 0.23193
52 4259 0.25073
52 4260 0.30282
52 4261 0.22077
52 4266 0.23877
52 4268 0.2129
52 4269 0.25924
52 4277 0.22367
52 4341 0.2433
52 4359 0.21262
52 4367 0.21664
52 4472 0.28433
52 4476 0.21838
52 4511 0.21603
52 4512 0.30241
52 4515 0.24857
52 4516 0.26694
52 4517 0.28412
52 4518 0.22955
52 4526 0.21911
52 4527 0.24201
52 4554 0.22439
52 4576 0.25592
52 4590 0.21776
52 4669 0.23934
52 4740 0.27869
52 4741 0.23683
52 4742 0.23103
52 4749 0.28765
52 4753 0.21722
52 4762 0.24129
52 4783 0.23161
52 4784 0.24885
52 4796 0.24026
52 4809 0.22835
52 4820 0.30277
52 4821 0.26648
52 4825 0.22197
52 4826 0.36004
52 4827 0.27587
52 4839 0.27312
52 4841 0.2208
52 4894 0.24483
52 4947 0.27003
52 4972 0.24911
52 5014 0.24989
52 5015 0.26733
52 5022 0.26681
52 5026 0.22848
52 5027 0.31712
52 5034 0.24375
52 5035 0.22376
52 5036 0.23228
52 5038 0.21468
52 5045 0.31948
52 5046 0.28511
52 5094 0.2436
52 5106 0.28579
52 5128 0.25624
52 5156 0.2362
52 5157 0.25138
52 5162 0.24572
53 55 0.23325
53 59 0.29471
53 129 0.22107
53 184 0.22413
53 185 0.22107
53 196 0.22864
53 259 0.21126
53 374 0.26645
53 400 0.22527
53 408 0.23164
53 491 0.24316
53 555 0.24109
53 598 0.28892
53 606 0.26726
53 610 0.21694
53 622 0.23299
53 666 0.28562
53 670 0.27583
53 676 0.21203
53 684 0.27387
53 766 0.27558
53 774 0.27641
53 798 0.26157
53 814 0.21245
53 860 0.23039
53 882 0.27398
53 907 0.22499
53 917 0.27013
53 924 0.23788
53 953 0.22316
53 964 0.23059
53 1035 0.21578
53 1036 0.21069
53 1093 0.23183
53 1133 0.22326
53 1170 0.2386
53 1195 0.22371
53 1241 0.25137
53 1247 0.24326
53 1257 0.26823
53 1294 0.2754
53 1295 0.32868
53 1304 0.22342
53 1449 0.21132
53 1497 0.26827
53 1504 0.23936
53 1505 0.21464
53 1556 0.22648
53 1557 0.22292
53 1576 0.2669
53 1610 0.22998
53 1612 0.21294
53 1654 0.21179
53 1700 0.24538
53 1727 0.24513
53 1738 0.2748
53 1751 0.23677
53 1752 0.23111
53 1754 0.2593
53 1799 0.3317
53 1817 0.21127
53 1831 0.27388
53 1840 0.21814
53 1866 0.2268
53 1914 0.21211
53 1933 0.21298
53 1934 0.23064
53 1937 0.30951
53 1966 0.22945
53 1976 0.21531
53 1977 0.25486
53 1978 0.23698
53 1980 0.3537
53 1981 0.26058
53 2009 0.26896
53 2058 0.25367
53 2061 0.23287
53 2076 0.30032
53 2077 0.21082
53 2084 0.2597
53 2097 0.25239
53 2098 0.21462
53 2144 0.22041
53 2260 0.24136
53 2289 0.27439
53 2307 0.2889
53 2308 0.24739
53 2366 0.2136
53 2375 0.26043
53 2392 0.26406
53 2393 0.2334
53 2475 0.26092
53 2476 0.22668
53 2479 0.26142
53 2503 0.22896
53 2612 0.26502
53 2644 0.30977
53 2689 0.21243
53 2781 0.24107
53 2918 0.27027
53 2966 0.27436
53 2967 0.23803
53 2987 0.21978
53 3017 0.24012
53 3035 0.28202
53 3093 0.22963
53 3245 0.29298
53 3278 0.22097
53 3279 0.24662
53 3291 0.25242
53 3295 0.23152
53 3296 0.23407
53 3297 0.24124
53 3300 0.21139
53 3317 0.23951
53 3318 0.27244
53 3345 0.22191
53 3371 0.25537
53 3393 0.26188
53 3404 0.26422
53 3414 0.27063
53 3497 0.22784
53 3506 0.23855
53 3520 0.2155
53 3526 0.21842
53 3533 0.29388
53 3542 0.25069
53 3543 0.29176
53 3544 0.22904
53 3567 0.26739
53 3568 0.27644
53 3574 0.23406
53 3587 0.34294
53 3603 0.22638
53 3604 0.28579
53 3605 0.33293
53 3614 0.2373
53 3629 0.21921
53 3635 0.26922
53 3727 0.23448
53 3731 0.29067
53 3738 0.21108
53 3749 0.26171
53 3766 0.2521
53 3768 0.31194
53 3789 0.23315
53 3822 0.27992
53 3831 0.22649
53 3919 0.21762
53 3936 0.2231
53 3954 0.24633
53 3956 0.31058
53 3965 0.26436
53 3968 0.25252
53 3973 0.25445
53 4039 0.23876
53 4050 0.23572
53 4051 0.24624
53 4059 0.29846
53 4066 0.21966
53 4168 0.26932
53 4170 0.24931
53 4177 0.26892
53 4184 0.26915
53 4189 0.25017
53 4213 0.2338
53 4227 0.2376
53 4228 0.22303
53 4253 0.21451
53 4260 0.2461
53 4265 0.21669
53 4269 0.32382
53 4277 0.25887
53 4284 0.22066
53 4314 0.21427
53 4346 0.2134
53 4347 0.21464
53 4421 0.21744
53 4517 0.24404
53 4527 0.22125
53 4554 0.24582
53 4559 0.2409
53 4578 0.26034
53 4590 0.25406
53 4652 0.22697
53 4653 0.22344
53 4658 0.23144
53 4761 0.21936
53 4763 0.23469
53 4770 0.22699
53 4790 0.21737
53 4797 0.25804
53 4798 0.22066
53 4820 0.24019
53 4821 0.26845
53 4826 0.24382
53 4833 0.22285
53 4836 0.22967
53 4844 0.283
53 4877 0.30725
53 4883 0.22657
53 4959 0.23645
53 4969 0.2485
53 4972 0.23147
53 5017 0.23095
53 5022 0.24822
53 5023 0.25318
53 5025 0.25891
53 5026 0.3375
53 5032 0.24567
53 5033 0.22006
53 5034 0.22271
53 5038 0.22202
53 5043 0.21162
53 5045 0.28995
53 5106 0.27979
53 5114 0.24687
53 5115 0.33526
53 5116 0.21129
53 5127 0.21675
53 5128 0.31607
53 5150 0.22832
54 61 0.23856
54 65 0.24797
54 88 0.22655
54 184 0.23733
54 262 0.25575
54 263 0.24885
54 337 0.23507
54 368 0.25355
54 397 0.24695
54 483 0.22528
54 515 0.23914
54 553 0.21814
54 576 0.21555
54 773 0.30633
54 774 0.30001
54 833 0.21912
54 846 0.22828
54 860 0.21529
54 888 0.23247
54 952 0.22559
54 964 0.3055
54 1037 0.2323
54 1134 0.2125
54 1248 0.31824
54 1304 0.25372
54 1312 0.29839
54 1340 0.24662
54 1350 0.2358
54 1494 0.30584
54 1556 0.23545
54 1610 0.32678
54 1754 0.21563
54 1769 0.26166
54 1821 0.22332
54 1831 0.24946
54 1860 0.21332
54 1864 0.26184
54 1866 0.299
54 1915 0.24562
54 1928 0.225
54 1991 0.2147
54 2045 0.23563
54 2084 0.25
54 2124 0.2113
54 2132 0.24078
54 2139 0.21676
54 2289 0.24545
54 2307 0.21643
54 2326 0.22484
54 2374 0.21467
54 2375 0.22523
54 2468 0.23105
54 2475 0.21166
54 2631 0.24604
54 2694 0.22599
54 2712 0.28155
54 2758 0.22966
54 2918 0.21232
54 2966 0.30354
54 3035 0.30582
54 3071 0.22662
54 3245 0.27109
54 3269 0.27674
54 3301 0.22758
54 3345 0.23403
54 3371 0.2147
54 3507 0.26193
54 3520 0.23962
54 3559 0.25654
54 3568 0.26222
54 3587 0.26987
54 3605 0.21991
54 3652 0.22141
54 3732 0.23588
54 3742 0.26377
54 3743 0.21192
54 3780 0.2136
54 3886 0.21127
54 3956 0.23482
54 3958 0.22032
54 3970 0.22333
54 3973 0.25251
54 3983 0.22255
54 4039 0.25736
54 4051 0.22125
54 4059 0.22095
54 4344 0.21569
54 4487 0.22136
54 4506 0.25019
54 4692 0.21115
54 4763 0.22186
54 4768 0.22077
54 4771 0.21399
54 4821 0.21096
54 4834 0.24111
54 5034 0.25343
54 5084 0.24429
54 5115 0.24345
54 5128 0.22491
55 56 0.2622
55 57 0.32418
55 155 0.22418
55 197 0.2527
55 198 0.31327
55 229 0.22017
55 247 0.22729
55 249 0.21325
55 261 0.25252
55 307 0.22486
55 308 0.22324
55 323 0.26329
55 363 0.2361
55 368 0.22401
55 389 0.22396
55 397 0.25612
55 402 0.2707
55 408 0.23044
55 481 0.27678
55 482 0.22559
55 483 0.25112
55 492 0.23685
55 515 0.21756
55 516 0.2126
55 523 0.22738
55 527 0.21396
55 538 0.29198
55 541 0.21733
55 550 0.2547
55 593 0.23242
55 597 0.22818
55 644 0.25996
55 739 0.23105
55 751 0.21464
55 753 0.2325
55 769 0.23582
55 779 0.21337
55 788 0.24237
55 820 0.22534
55 846 0.29352
55 863 0.27666
55 887 0.22367
55 951 0.25329
55 952 0.29241
55 963 0.27111
55 964 0.27599
55 982 0.25102
55 1048 0.24
55 1049 0.26205
55 1057 0.24289
55 1059 0.30981
55 1063 0.22295
55 1168 0.25447
55 1248 0.31344
55 1249 0.22205
55 1250 0.22414
55 1301 0.21681
55 1342 0.23729
55 1480 0.25651
55 1481 0.26599
55 1494 0.30992
55 1495 0.22856
55 1585 0.24179
55 1610 0.2211
55 1689 0.21275
55 1700 0.29611
55 1722 0.2134
55 1790 0.22814
55 1833 0.25028
55 1928 0.23325
55 1937 0.29172
55 1962 0.29632
55 1966 0.2338
55 2043 0.25895
55 2045 0.2491
55 2079 0.23493
55 2091 0.3004
55 2259 0.22691
55 2260 0.23803
55 2287 0.23683
55 2289 0.21674
55 2302 0.21372
55 2320 0.26264
55 2325 0.22912
55 2338 0.23286
55 2339 0.25239
55 2586 0.22392
55 2587 0.21899
55 2588 0.24778
55 2600 0.22846
55 2631 0.23534
55 2672 0.23474
55 2709 0.22403
55 2921 0.21333
55 2935 0.27731
55 3022 0.21137
55 3245 0.23018
55 3253 0.26808
55 3254 0.27482
55 3255 0.22261
55 3267 0.23166
55 3268 0.23492
55 3269 0.28883
55 3285 0.26186
55 3336 0.21729
55 3368 0.22065
55 3369 0.24106
55 3497 0.27363
55 3503 0.22475
55 3505 0.2122
55 3506 0.24477
55 3507 0.32032
55 3520 0.29043
55 3531 0.253
55 3610 0.22392
55 3728 0.27123
55 3730 0.25703
55 3731 0.22414
55 3740 0.23292
55 3741 0.26986
55 3742 0.24299
55 3780 0.23528
55 3956 0.21609
55 3958 0.26426
55 3968 0.23195
55 3970 0.26272
55 3971 0.22102
55 3972 0.26186
55 3973 0.21174
55 4039 0.23839
55 4106 0.21167
55 4187 0.23708
55 4189 0.23211
55 4221 0.22856
55 4440 0.2153
55 4569 0.21648
55 4678 0.2256
55 4680 0.21656
55 4692 0.26616
55 4707 0.22147
55 4745 0.24513
55 4779 0.21069
55 4813 0.24256
55 4828 0.21957
55 5003 0.23278
55 5017 0.23931
55 5034 0.21496
55 5111 0.21856
55 5146 0.2128
56 104 0.3196
56 115 0.21177
56 140 0.22581
56 141 0.26732
56 142 0.21217
56 152 0.23099
56 153 0.21185
56 166 0.2415
56 216 0.24206
56 217 0.2165
56 236 0.2137
56 261 0.22271
56 269 0.21136
56 272 0.23703
56 307 0.29946
56 308 0.28059
56 323 0.25114
56 397 0.29103
56 398 0.21545
56 408 0.21384
56 414 0.21673
56 465 0.22735
56 466 0.22062
56 469 0.25534
56 481 0.29613
56 483 0.30223
56 526 0.23543
56 528 0.23109
56 529 0.2117
56 538 0.34853
56 540 0.26063
56 541 0.26349
56 543 0.22442
56 552 0.22457
56 553 0.29051
56 739 0.24966
56 750 0.2376
56 752 0.21227
56 753 0.23321
56 769 0.24245
56 773 0.21456
56 788 0.2915
56 798 0.21697
56 799 0.23773
56 846 0.22198
56 860 0.25362
56 863 0.22491
56 874 0.27252
56 951 0.25287
56 964 0.21696
56 995 0.21707
56 1034 0.21124
56 1044 0.22442
56 1049 0.29635
56 1060 0.26709
56 1080 0.22472
56 1224 0.2606
56 1225 0.23641
56 1235 0.21457
56 1236 0.24566
56 1238 0.25891
56 1248 0.21294
56 1250 0.22561
56 1304 0.28822
56 1313 0.23393
56 1341 0.27678
56 1342 0.21861
56 1358 0.21625
56 1469 0.24333
56 1481 0.26268
56 1482 0.23786
56 1600 0.23049
56 1610 0.27092
56 1710 0.24959
56 1817 0.2161
56 1837 0.25483
56 1896 0.23717
56 2012 0.22531
56 2045 0.26744
56 2124 0.23079
56 2134 0.22913
56 2144 0.22441
56 2152 0.23798
56 2185 0.25044
56 2186 0.23608
56 2212 0.25662
56 2217 0.24206
56 2231 0.26464
56 2242 0.21835
56 2326 0.25075
56 2328 0.22051
56 2399 0.22289
56 2440 0.21734
56 2524 0.25945
56 2536 0.32613
56 2558 0.25168
56 2561 0.21175
56 2600 0.26422
56 2712 0.23531
56 2714 0.24179
56 2887 0.23465
56 2888 0.22797
56 2897 0.25899
56 3022 0.21224
56 3071 0.2291
56 3087 0.28144
56 3108 0.25358
56 3166 0.21706
56 3173 0.28777
56 3180 0.24094
56 3189 0.26905
56 3222 0.25081
56 3225 0.23152
56 3253 0.21833
56 3318 0.25605
56 3350 0.22011
56 3404 0.22043
56 3429 0.22541
56 3430 0.22269
56 3433 0.21104
56 3434 0.28294
56 3483 0.24591
56 3505 0.21275
56 3507 0.24209
56 3518 0.23956
56 3519 0.21867
56 3520 0.22389
56 3644 0.24844
56 3650 0.21511
56 3652 0.24577
56 3730 0.22468
56 3731 0.24833
56 3740 0.23038
56 3741 0.29754
56 3742 0.32226
56 3743 0.28117
56 3780 0.27138
56 3862 0.25507
56 3968 0.22015
56 3969 0.22493
56 3970 0.30365
56 3971 0.21629
56 3972 0.2845
56 4039 0.2637
56 4049 0.23772
56 4050 0.2301
56 4078 0.26653
56 4100 0.22271
56 4175 0.22315
56 4187 0.26332
56 4188 0.25476
56 4189 0.22931
56 4262 0.25043
56 4268 0.22692
56 4339 0.2144
56 4340 0.27017
56 4341 0.22146
56 4414 0.22413
56 4521 0.22729
56 4543 0.21447
56 4548 0.25065
56 4589 0.24091
56 4590 0.22782
56 4604 0.23811
56 4626 0.2235
56 4725 0.24
56 4734 0.21578
56 4745 0.24043
56 4747 0.21231
56 4756 0.2467
56 4757 0.28207
56 4768 0.2663
56 4771 0.25772
56 4774 0.21586
56 4778 0.21722
56 4779 0.27875
56 4827 0.24713
56 4922 0.25786
56 4932 0.21736
56 4954 0.32298
56 4955 0.23362
56 4956 0.21484
56 4972 0.22366
56 4979 0.21885
56 4980 0.28113
56 4985 0.23833
56 4986 0.24636
56 4987 0.25842
56 4992 0.22509
56 5013 0.21676
56 5026 0.23825
56 5034 0.23623
56 5037 0.25827
56 5067 0.22206
56 5099 0.2887
56 5100 0.31476
56 5111 0.2464
56 5116 0.24034
56 5117 0.26775
56 5128 0.27993
56 5129 0.25232
56 5139 0.21377
56 5146 0.24736
56 5175 0.2201
56 5178 0.22319
57 104 0.24491
57 165 0.25987
57 166 0.24077
57 216 0.22475
57 294 0.21978
57 307 0.3399
57 308 0.30344
57 322 0.2344
57 323 0.27389
57 539 0.23305
57 540 0.26228
57 551 0.23737
57 847 0.23339
57 863 0.24709
57 893 0.22514
57 1077 0.24515
57 1177 0.21521
57 1327 0.23647
57 1383 0.21465
57 1415 0.27576
57 1422 0.21143
57 1511 0.2294
57 1567 0.21816
57 1574 0.21455
57 1579 0.24562
57 1910 0.23787
57 1928 0.23487
57 2452 0.21494
57 2932 0.23764
57 3318 0.21584
57 3336 0.28017
57 3430 0.23635
57 3919 0.21684
57 3968 0.251
57 4154 0.2197
57 4262 0.21511
57 4509 0.24256
57 4517 0.2408
57 4635 0.22955
57 4692 0.27202
57 4757 0.21319
57 4768 0.24905
57 4778 0.27272
57 4779 0.23312
57 4827 0.23081
57 4842 0.21524
57 4876 0.24555
57 4954 0.27526
57 4955 0.24113
57 4967 0.21075
57 4979 0.27317
57 4980 0.27702
57 4989 0.25698
57 4992 0.24527
57 4993 0.22182
57 5007 0.25067
57 5112 0.26162
57 5122 0.25313
57 5134 0.29838
57 5135 0.21851
57 5145 0.27859
57 5146 0.25089
57 5153 0.21621
57 5178 0.22728
58 307 0.25663
58 308 0.21856
58 318 0.22498
58 367 0.25929
58 563 0.22253
58 797 0.21753
58 798 0.23804
58 847 0.21505
58 874 0.22059
58 979 0.22918
58 1126 0.21377
58 1127 0.22355
58 1177 0.28137
58 1321 0.26708
58 1346 0.21578
58 1384 0.24208
58 1416 0.21554
58 1654 0.2865
58 1753 0.22412
58 2115 0.23368
58 2139 0.34044
58 2189 0.24146
58 2364 0.21357
58 2675 0.22629
58 2866 0.22334
58 3100 0.21242
58 3175 0.24265
58 3313 0.22442
58 3399 0.21335
58 3618 0.21493
58 3682 0.29629
58 3683 0.27477
58 3780 0.21219
58 3793 0.22036
58 3897 0.21698
58 4199 0.2244
58 4286 0.21319
58 4308 0.23406
58 4356 0.21921
58 4516 0.21248
58 4560 0.21436
58 4578 0.24737
58 4608 0.25428
58 4609 0.28443
58 4616 0.23461
58 4617 0.25253
58 4827 0.23433
58 4955 0.23726
58 4964 0.23427
58 5100 0.26743
58 5102 0.21076
59 83 0.2118
59 94 0.29538
59 103 0.27838
59 104 0.43033
59 105 0.33004
59 115 0.24145
59 172 0.25101
59 179 0.21643
59 185 0.22691
59 186 0.23217
59 194 0.25207
59 203 0.25201
59 216 0.23222
59 224 0.28102
59 235 0.24892
59 237 0.21421
59 238 0.21884
59 253 0.23097
59 267 0.21907
59 270 0.26065
59 277 0.22138
59 287 0.23839
59 289 0.24102
59 295 0.29027
59 307 0.27173
59 308 0.24843
59 316 0.26334
59 318 0.21411
59 330 0.22541
59 349 0.23089
59 412 0.24699
59 442 0.24575
59 461 0.2665
59 471 0.21955
59 472 0.22557
59 473 0.2392
59 481 0.2144
59 482 0.24321
59 510 0.28207
59 519 0.2165
59 521 0.24298
59 538 0.23109
59 554 0.24415
59 563 0.23602
59 624 0.22359
59 643 0.21931
59 649 0.25585
59 652 0.22315
59 657 0.32517
59 661 0.22578
59 662 0.24563
59 692 0.23373
59 708 0.24122
59 709 0.26675
59 721 0.27217
59 722 0.30749
59 723 0.23447
59 727 0.21346
59 737 0.21566
59 738 0.21699
59 739 0.27609
59 740 0.22736
59 742 0.26933
59 743 0.21174
59 748 0.23072
59 763 0.21533
59 764 0.24031
59 840 0.22838
59 866 0.25385
59 873 0.2347
59 875 0.22356
59 883 0.27607
59 884 0.21948
59 893 0.28777
59 904 0.21736
59 910 0.24161
59 911 0.23138
59 914 0.21971
59 926 0.21128
59 928 0.26579
59 935 0.22051
59 939 0.21507
59 965 0.21319
59 979 0.24148
59 984 0.22947
59 989 0.22749
59 999 0.23034
59 1002 0.25529
59 1012 0.21973
59 1013 0.21806
59 1014 0.22213
59 1021 0.22859
59 1038 0.22812
59 1039 0.22097
59 1048 0.2922
59 1071 0.24491
59 1079 0.22905
59 1083 0.23749
59 1088 0.28455
59 1102 0.23091
59 1123 0.22709
59 1124 0.21483
59 1128 0.21184
59 1136 0.23713
59 1144 0.30324
59 1145 0.22115
59 1154 0.22816
59 1164 0.22656
59 1174 0.28781
59 1175 0.2693
59 1176 0.3613
59 1177 0.27876
59 1181 0.24354
59 1215 0.22524
59 1231 0.22211
59 1232 0.24089
59 1233 0.21808
59 1246 0.25756
59 1271 0.28063
59 1273 0.25536
59 1289 0.24082
59 1291 0.25623
59 1292 0.25285
59 1298 0.22537
59 1306 0.22509
59 1308 0.21227
59 1309 0.29725
59 1315 0.22931
59 1316 0.21431
59 1328 0.21893
59 1375 0.25113
59 1377 0.23727
59 1389 0.21659
59 1390 0.23836
59 1392 0.21572
59 1395 0.2396
59 1403 0.23933
59 1407 0.29958
59 1415 0.25376
59 1422 0.2372
59 1434 0.22795
59 1435 0.27049
59 1443 0.25396
59 1492 0.26633
59 1506 0.22016
59 1508 0.2167
59 1523 0.21573
59 1526 0.30449
59 1564 0.32242
59 1579 0.23413
59 1591 0.21295
59 1628 0.21771
59 1633 0.23069
59 1636 0.23239
59 1639 0.29437
59 1641 0.23151
59 1644 0.24644
59 1647 0.23724
59 1651 0.23704
59 1664 0.21727
59 1676 0.25415
59 1684 0.22803
59 1754 0.24981
59 1779 0.22325
59 1811 0.21599
59 1813 0.22085
59 1819 0.23335
59 1824 0.21146
59 1895 0.22148
59 1901 0.24744
59 1903 0.24373
59 1905 0.24432
59 1906 0.24924
59 1913 0.2559
59 1923 0.27612
59 2006 0.25678
59 2023 0.32688
59 2042 0.26326
59 2044 0.24928
59 2057 0.24059
59 2058 0.26658
59 2078 0.2456
59 2107 0.21225
59 2108 0.21782
59 2133 0.28084
59 2159 0.23125
59 2160 0.24515
59 2178 0.25237
59 2188 0.24615
59 2192 0.22267
59 2203 0.28901
59 2211 0.33196
59 2222 0.22633
59 2239 0.27096
59 2321 0.23785
59 2323 0.23933
59 2338 0.29154
59 2339 0.23549
59 2352 0.21125
59 2353 0.25053
59 2354 0.2268
59 2355 0.21595
59 2356 0.22863
59 2361 0.21707
59 2392 0.2562
59 2406 0.24686
59 2417 0.21373
59 2421 0.22211
59 2426 0.37293
59 2433 0.26421
59 2437 0.21644
59 2443 0.24103
59 2454 0.23853
59 2457 0.21837
59 2460 0.21862
59 2473 0.22328
59 2479 0.22135
59 2488 0.24236
59 2489 0.26308
59 2490 0.24275
59 2497 0.32976
59 2498 0.30304
59 2509 0.31171
59 2522 0.29454
59 2531 0.23552
59 2532 0.26529
59 2534 0.24021
59 2545 0.22122
59 2547 0.26307
59 2558 0.27973
59 2596 0.25042
59 2611 0.22151
59 2691 0.22037
59 2706 0.21856
59 2717 0.22596
59 2741 0.23106
59 2751 0.25965
59 2755 0.21225
59 2762 0.30211
59 2801 0.21095
59 2803 0.21874
59 2804 0.23996
59 2811 0.22075
59 2812 0.26037
59 2820 0.23179
59 2822 0.24042
59 2831 0.27173
59 2832 0.22706
59 2833 0.24078
59 2844 0.27203
59 2846 0.25367
59 2855 0.22073
59 2856 0.30397
59 2857 0.30375
59 2859 0.2361
59 2867 0.22499
59 2873 0.23383
59 2878 0.25303
59 2892 0.27555
59 2893 0.22046
59 2907 0.21889
59 2935 0.23333
59 3010 0.25467
59 3011 0.39765
59 3012 0.23992
59 3022 0.21109
59 3026 0.2727
59 3027 0.22575
59 3028 0.23416
59 3029 0.26131
59 3059 0.34623
59 3060 0.29987
59 3065 0.21574
59 3081 0.25609
59 3100 0.28725
59 3113 0.24672
59 3122 0.23349
59 3124 0.27099
59 3146 0.25774
59 3152 0.27758
59 3153 0.26048
59 3154 0.29088
59 3162 0.2131
59 3169 0.25308
59 3178 0.21398
59 3184 0.27284
59 3186 0.21323
59 3192 0.27488
59 3193 0.29514
59 3194 0.23964
59 3205 0.22224
59 3214 0.25
59 3223 0.25178
59 3232 0.21728
59 3324 0.24788
59 3326 0.23919
59 3331 0.22578
59 3339 0.21146
59 3342 0.28041
59 3343 0.38256
59 3392 0.21085
59 3393 0.24863
59 3401 0.25971
59 3419 0.23412
59 3420 0.23183
59 3429 0.21329
59 3430 0.25836
59 3443 0.21593
59 3474 0.212
59 3476 0.34021
59 3556 0.27308
59 3557 0.26387
59 3581 0.2183
59 3612 0.25849
59 3618 0.30647
59 3626 0.32382
59 3632 0.26809
59 3637 0.23531
59 3638 0.22134
59 3657 0.23643
59 3671 0.23833
59 3685 0.24686
59 3691 0.25808
59 3692 0.23679
59 3696 0.23219
59 3700 0.22389
59 3785 0.23219
59 3855 0.24723
59 3856 0.24158
59 3872 0.2146
59 3893 0.24509
59 3897 0.29684
59 3909 0.22402
59 3911 0.32678
59 3912 0.27398
59 3917 0.25454
59 3918 0.35867
59 3924 0.21254
59 3927 0.23785
59 3939 0.24512
59 3945 0.24624
59 3968 0.23777
59 3979 0.30247
59 4003 0.26505
59 4030 0.21456
59 4101 0.24429
59 4106 0.22889
59 4107 0.23963
59 4108 0.21797
59 4110 0.25083
59 4114 0.29125
59 4116 0.24539
59 4121 0.31189
59 4122 0.35456
59 4123 0.33118
59 4129 0.21612
59 4140 0.2917
59 4143 0.23157
59 4144 0.24021
59 4145 0.25249
59 4154 0.30277
59 4199 0.21197
59 4214 0.21897
59 4217 0.23064
59 4223 0.21405
59 4308 0.25795
59 4309 0.24646
59 4330 0.24692
59 4339 0.25385
59 4356 0.34222
59 4362 0.21422
59 4363 0.23754
59 4366 0.23146
59 4371 0.29214
59 4372 0.29429
59 4374 0.26475
59 4383 0.25887
59 4393 0.30836
59 4398 0.22372
59 4399 0.21473
59 4415 0.2387
59 4465 0.22349
59 4466 0.25093
59 4468 0.22795
59 4498 0.2466
59 4499 0.22319
59 4508 0.23621
59 4509 0.21811
59 4549 0.22481
59 4589 0.28542
59 4604 0.2946
59 4608 0.22641
59 4609 0.24874
59 4615 0.23575
59 4616 0.25432
59 4617 0.23936
59 4618 0.2508
59 4632 0.3002
59 4641 0.22195
59 4648 0.21967
59 4656 0.21559
59 4687 0.26602
59 4702 0.22005
59 4703 0.23034
59 4714 0.21222
59 4715 0.22134
59 4718 0.25201
59 4723 0.2316
59 4725 0.25342
59 4726 0.23588
59 4729 0.27724
59 4735 0.29559
59 4736 0.22796
59 4740 0.22267
59 4758 0.26282
59 4776 0.25161
59 4779 0.24918
59 4827 0.22174
59 4842 0.22297
59 4852 0.21583
59 4854 0.24185
59 4874 0.21124
59 4875 0.22034
59 4912 0.22961
59 4955 0.2197
59 4963 0.21645
59 4966 0.23756
59 4980 0.25012
59 4990 0.21306
59 4993 0.21783
59 4994 0.22588
59 4999 0.22569
59 5004 0.22409
59 5005 0.22682
59 5029 0.26153
59 5066 0.26069
59 5073 0.31089
59 5097 0.21691
59 5111 0.25715
59 5122 0.23662
59 5123 0.24861
59 5133 0.27219
59 5134 0.2703
59 5135 0.32941
59 5143 0.24122
59 5144 0.33888
59 5145 0.24752
59 5146 0.27663
59 5148 0.27182
59 5149 0.27622
59 5153 0.25995
59 5174 0.26717
59 5175 0.23757
59 5178 0.26925
60 94 0.24173
60 122 0.21214
60 166 0.25097
60 190 0.23651
60 204 0.22481
60 205 0.21435
60 224 0.26237
60 235 0.23784
60 308 0.23177
60 323 0.22786
60 563 0.26262
60 564 0.23633
60 579 0.26459
60 722 0.21882
60 893 0.2264
60 965 0.23776
60 1060 0.23824
60 1076 0.21654
60 1088 0.32384
60 1128 0.21927
60 1169 0.23484
60 1170 0.22943
60 1172 0.21255
60 1176 0.28776
60 1177 0.28055
60 1271 0.21529
60 1371 0.22138
60 1416 0.23366
60 1436 0.22805
60 1510 0.21762
60 1597 0.23002
60 1626 0.21668
60 1665 0.21806
60 1800 0.23583
60 1849 0.24644
60 1901 0.21391
60 2082 0.21892
60 2127 0.21175
60 2211 0.26753
60 2325 0.22229
60 2426 0.22303
60 2458 0.21272
60 2522 0.22831
60 2532 0.21387
60 2558 0.22894
60 2610 0.27702
60 2612 0.23597
60 2853 0.23789
60 2870 0.24734
60 3022 0.25737
60 3100 0.212
60 3132 0.21739
60 3157 0.28008
60 3244 0.22314
60 3314 0.21263
60 3343 0.24598
60 3416 0.23383
60 3476 0.21408
60 3563 0.21565
60 3618 0.23127
60 3638 0.29242
60 3677 0.22228
60 3678 0.22901
60 3689 0.21991
60 3722 0.25573
60 3780 0.24631
60 3912 0.21688
60 3968 0.22251
60 4020 0.24717
60 4140 0.27974
60 4144 0.21177
60 4199 0.25717
60 4213 0.21156
60 4214 0.35316
60 4290 0.22711
60 4393 0.21129
60 4489 0.2135
60 4571 0.24289
60 4619 0.25803
60 4706 0.23616
60 4758 0.22841
60 4790 0.26742
60 4793 0.21449
60 4876 0.21972
60 4968 0.21487
60 4980 0.21622
60 4995 0.24713
60 5111 0.2919
60 5123 0.23736
60 5144 0.28196
60 5178 0.21221
61 62 0.21633
61 74 0.21674
61 229 0.21865
61 341 0.22613
61 380 0.22803
61 481 0.22441
61 541 0.21314
61 577 0.22191
61 591 0.24418
61 599 0.23217
61 630 0.21937
61 734 0.23757
61 735 0.21647
61 797 0.21931
61 822 0.21079
61 833 0.24909
61 846 0.32373
61 860 0.21479
61 863 0.21377
61 930 0.21472
61 952 0.2916
61 963 0.22855
61 1048 0.22214
61 1080 0.21275
61 1099 0.21722
61 1202 0.21202
61 1235 0.22711
61 1248 0.26065
61 1249 0.22489
61 1304 0.24031
61 1312 0.22146
61 1313 0.23663
61 1382 0.25237
61 1383 0.33354
61 1405 0.21479
61 1481 0.28065
61 1494 0.26902
61 1497 0.25787
61 1561 0.21909
61 1588 0.21275
61 1594 0.25764
61 1624 0.27962
61 1625 0.21284
61 1675 0.22276
61 1700 0.29719
61 1704 0.2557
61 1738 0.22621
61 1769 0.23627
61 1790 0.22759
61 1818 0.21339
61 1819 0.25222
61 1837 0.27832
61 1866 0.31016
61 1870 0.21614
61 1884 0.22591
61 1929 0.22662
61 2045 0.24873
61 2069 0.2301
61 2084 0.24351
61 2091 0.21561
61 2124 0.2596
61 2132 0.22771
61 2186 0.21453
61 2240 0.2386
61 2586 0.26754
61 2587 0.24635
61 2588 0.22298
61 2591 0.22702
61 2600 0.26742
61 2626 0.23082
61 2692 0.21248
61 2707 0.21654
61 2708 0.22661
61 2741 0.21961
61 2767 0.23356
61 2888 0.2295
61 2914 0.26488
61 2915 0.30209
61 2924 0.21098
61 2935 0.27779
61 3087 0.21234
61 3148 0.22703
61 3245 0.21641
61 3247 0.23412
61 3254 0.22049
61 3255 0.24136
61 3257 0.22318
61 3269 0.30218
61 3271 0.21793
61 3318 0.21917
61 3332 0.21192
61 3378 0.2239
61 3489 0.23092
61 3507 0.30381
61 3519 0.23138
61 3520 0.21145
61 3587 0.28326
61 3588 0.21084
61 3626 0.2182
61 3639 0.22086
61 3728 0.26243
61 3731 0.23454
61 3732 0.25342
61 3742 0.24822
61 3743 0.23911
61 3870 0.23109
61 3886 0.21506
61 3891 0.30477
61 3892 0.24443
61 3919 0.22918
61 3973 0.22704
61 4089 0.23414
61 4189 0.22628
61 4297 0.25751
61 4346 0.25335
61 4440 0.21733
61 4506 0.25753
61 4507 0.22169
61 4524 0.2698
61 4683 0.25526
61 4691 0.2563
61 4692 0.23481
61 4706 0.25755
61 4707 0.22644
61 4783 0.22054
61 4788 0.24531
61 4836 0.23416
61 4844 0.22613
61 4845 0.22415
61 4877 0.28548
61 4886 0.21132
61 4959 0.22473
61 4984 0.22266
61 4985 0.29995
61 5034 0.22486
61 5105 0.21355
61 5113 0.24281
61 5116 0.24104
61 5117 0.22084
61 5128 0.29072
61 5130 0.21437
62 104 0.21717
62 270 0.2605
62 343 0.2313
62 358 0.2135
62 447 0.28547
62 461 0.26401
62 462 0.21097
62 478 0.23993
62 511 0.21638
62 751 0.21227
62 832 0.21315
62 863 0.2799
62 864 0.22068
62 931 0.24418
62 954 0.21412
62 1057 0.22403
62 1078 0.28334
62 1195 0.2532
62 1199 0.21232
62 1200 0.22483
62 1374 0.2531
62 1422 0.30083
62 1563 0.24446
62 1627 0.22518
62 1646 0.28062
62 1654 0.21964
62 1672 0.32256
62 1739 0.27825
62 1788 0.22039
62 1811 0.29494
62 2010 0.2399
62 2091 0.2239
62 2108 0.26731
62 2116 0.21377
62 2189 0.24373
62 2203 0.24648
62 2242 0.25889
62 2260 0.23892
62 2345 0.25009
62 2461 0.25097
62 2486 0.2254
62 2487 0.23181
62 2519 0.21637
62 2562 0.21168
62 2591 0.21929
62 2757 0.22753
62 2851 0.26719
62 2888 0.26374
62 2907 0.25414
62 3022 0.22169
62 3039 0.23079
62 3057 0.23916
62 3101 0.21912
62 3193 0.22873
62 3225 0.22982
62 3388 0.26483
62 3428 0.23677
62 3473 0.21786
62 3689 0.30188
62 3691 0.22448
62 3692 0.21767
62 3697 0.22111
62 3876 0.23595
62 3942 0.21531
62 3957 0.24378
62 3968 0.22326
62 4102 0.23336
62 4110 0.21886
62 4140 0.25318
62 4170 0.2266
62 4286 0.23762
62 4340 0.28646
62 4362 0.2301
62 4364 0.21188
62 4375 0.22507
62 4414 0.26593
62 4417 0.2246
62 4476 0.21845
62 4490 0.22253
62 4504 0.31977
62 4606 0.26717
62 4615 0.21767
62 4696 0.24707
62 4702 0.21232
62 4703 0.26433
62 4707 0.21423
62 4709 0.22899
62 4718 0.22147
62 4721 0.26368
62 4754 0.21477
62 4778 0.2329
62 4790 0.23866
62 4827 0.28246
62 4902 0.23631
62 4903 0.21377
62 4954 0.25423
62 4979 0.21334
62 5011 0.23509
62 5013 0.21127
62 5025 0.2192
62 5089 0.2297
62 5100 0.2257
62 5122 0.24461
62 5144 0.22647
62 5172 0.2489
62 5174 0.22306
62 5180 0.22107
62 5182 0.22758
63 93 0.21476
63 104 0.21762
63 186 0.24679
63 216 0.2221
63 414 0.21537
63 415 0.21375
63 446 0.21214
63 461 0.31456
63 481 0.22784
63 593 0.24081
63 608 0.21964
63 732 0.24417
63 737 0.21217
63 754 0.21918
63 787 0.21479
63 797 0.2218
63 832 0.25798
63 896 0.22438
63 979 0.21208
63 1102 0.26579
63 1121 0.21476
63 1150 0.22635
63 1152 0.2111
63 1180 0.21983
63 1373 0.21922
63 1396 0.2243
63 1407 0.23438
63 1415 0.23087
63 1424 0.26336
63 1527 0.21377
63 1626 0.22825
63 1631 0.28548
63 1633 0.23131
63 1654 0.24941
63 1676 0.31792
63 1684 0.26189
63 1800 0.26091
63 1833 0.27699
63 1889 0.23125
63 1912 0.22069
63 2040 0.23326
63 2078 0.21348
63 2092 0.21345
63 2108 0.21778
63 2173 0.21993
63 2181 0.30915
63 2185 0.24489
63 2189 0.37259
63 2191 0.26234
63 2197 0.22748
63 2221 0.26909
63 2303 0.21367
63 2322 0.21814
63 2323 0.21156
63 2338 0.21801
63 2355 0.21637
63 2433 0.23652
63 2436 0.22453
63 2448 0.25717
63 2472 0.2277
63 2476 0.21242
63 2497 0.29272
63 2498 0.2753
63 2509 0.26239
63 2514 0.24895
63 2519 0.24507
63 2531 0.23673
63 2563 0.21202
63 2668 0.27144
63 2669 0.27281
63 2670 0.2116
63 2723 0.22605
63 2762 0.21525
63 2807 0.22659
63 2811 0.26046
63 2825 0.21189
63 2834 0.22641
63 2856 0.21324
63 2857 0.21831
63 2874 0.23534
63 2882 0.24671
63 2999 0.29357
63 3011 0.23744
63 3018 0.23206
63 3022 0.26436
63 3029 0.26049
63 3073 0.25536
63 3074 0.23571
63 3089 0.22144
63 3103 0.2243
63 3140 0.23562
63 3157 0.30535
63 3167 0.22561
63 3171 0.23067
63 3182 0.21737
63 3215 0.22259
63 3221 0.2192
63 3225 0.24148
63 3226 0.21317
63 3343 0.22635
63 3419 0.24023
63 3424 0.30573
63 3444 0.231
63 3450 0.22435
63 3467 0.21614
63 3470 0.21844
63 3472 0.26533
63 3478 0.21184
63 3544 0.28758
63 3598 0.21524
63 3612 0.22389
63 3618 0.22074
63 3639 0.24968
63 3678 0.27447
63 3683 0.2864
63 3689 0.22748
63 3691 0.26993
63 3693 0.26958
63 3866 0.21597
63 3906 0.21219
63 3918 0.24675
63 3919 0.25104
63 3932 0.22451
63 3968 0.22155
63 4102 0.24426
63 4109 0.2666
63 4114 0.22316
63 4118 0.21157
63 4140 0.21502
63 4215 0.21261
63 4358 0.21777
63 4359 0.21818
63 4374 0.27209
63 4606 0.22754
63 4608 0.22638
63 4677 0.21364
63 4681 0.2324
63 4691 0.2268
63 4723 0.23201
63 4778 0.28279
63 4827 0.21073
63 4875 0.22475
63 4876 0.30963
63 4920 0.22122
63 5002 0.26582
63 5050 0.21367
63 5051 0.21507
63 5086 0.28167
63 5097 0.22198
63 5121 0.2197
63 5122 0.21241
63 5143 0.21374
63 5172 0.24038
63 5174 0.2189
63 5182 0.23131
64 71 0.2574
64 77 0.3041
64 86 0.22483
64 96 0.21572
64 104 0.29924
64 105 0.24592
64 106 0.23986
64 115 0.21751
64 119 0.24813
64 166 0.22231
64 235 0.22006
64 236 0.21094
64 260 0.25648
64 261 0.24556
64 270 0.26764
64 276 0.28559
64 277 0.21786
64 285 0.24458
64 311 0.24078
64 337 0.3117
64 352 0.23872
64 364 0.25436
64 370 0.21158
64 377 0.22148
64 406 0.22227
64 411 0.26887
64 412 0.24467
64 425 0.22548
64 481 0.27474
64 482 0.22122
64 508 0.24159
64 510 0.22904
64 623 0.23557
64 732 0.2373
64 767 0.21545
64 777 0.21201
64 787 0.26585
64 847 0.25102
64 873 0.25281
64 1028 0.2212
64 1102 0.21589
64 1115 0.21865
64 1132 0.28892
64 1133 0.24039
64 1140 0.22574
64 1151 0.27942
64 1152 0.22822
64 1159 0.22289
64 1160 0.27011
64 1162 0.21612
64 1179 0.21718
64 1199 0.22446
64 1327 0.23401
64 1366 0.23349
64 1370 0.22029
64 1377 0.22166
64 1383 0.30055
64 1389 0.23599
64 1390 0.21544
64 1398 0.22927
64 1399 0.21263
64 1579 0.22448
64 1586 0.33854
64 1603 0.30013
64 1618 0.26596
64 1626 0.29798
64 1631 0.27734
64 1676 0.22671
64 1754 0.23563
64 1798 0.23735
64 1878 0.23885
64 1883 0.22782
64 1977 0.22277
64 2023 0.25908
64 2024 0.268
64 2030 0.25076
64 2043 0.22269
64 2058 0.23313
64 2059 0.21333
64 2133 0.2755
64 2152 0.21265
64 2181 0.23953
64 2188 0.25212
64 2191 0.24438
64 2217 0.26122
64 2219 0.21969
64 2321 0.22914
64 2322 0.21999
64 2338 0.28051
64 2339 0.21903
64 2356 0.21473
64 2357 0.24285
64 2361 0.21309
64 2433 0.23486
64 2445 0.22558
64 2452 0.25275
64 2473 0.23592
64 2479 0.23715
64 2523 0.25913
64 2534 0.2302
64 2547 0.29557
64 2571 0.21962
64 2675 0.22122
64 2684 0.22075
64 2691 0.27495
64 2704 0.21426
64 2706 0.24402
64 2873 0.21985
64 2874 0.23146
64 2882 0.30611
64 2998 0.2224
64 2999 0.21346
64 3011 0.30449
64 3026 0.23612
64 3029 0.24381
64 3033 0.30674
64 3139 0.22193
64 3140 0.2788
64 3146 0.25571
64 3147 0.21991
64 3154 0.28448
64 3187 0.25886
64 3222 0.28613
64 3231 0.29223
64 3312 0.21491
64 3313 0.23486
64 3326 0.22287
64 3343 0.29524
64 3344 0.21997
64 3365 0.27577
64 3371 0.24018
64 3375 0.25995
64 3424 0.2766
64 3445 0.24719
64 3477 0.22208
64 3556 0.23072
64 3598 0.23719
64 3612 0.32777
64 3638 0.29422
64 3639 0.23733
64 3684 0.2196
64 3693 0.21509
64 3694 0.23802
64 3831 0.21427
64 3871 0.21543
64 3911 0.24957
64 3912 0.25184
64 3918 0.2473
64 3927 0.24996
64 3931 0.23703
64 3939 0.22364
64 3979 0.21088
64 3991 0.21529
64 4005 0.21576
64 4097 0.22288
64 4102 0.24703
64 4126 0.21711
64 4140 0.33435
64 4153 0.28294
64 4154 0.23043
64 4170 0.21502
64 4199 0.23367
64 4326 0.21796
64 4351 0.21171
64 4360 0.29319
64 4362 0.21156
64 4370 0.29578
64 4383 0.24183
64 4525 0.21628
64 4616 0.25529
64 4617 0.24884
64 4621 0.22385
64 4632 0.22685
64 4647 0.21192
64 4681 0.24558
64 4745 0.22797
64 4778 0.2701
64 4854 0.25197
64 4878 0.26106
64 4966 0.22776
64 4979 0.28233
64 4993 0.2587
64 5019 0.29951
64 5073 0.28236
64 5080 0.21967
64 5111 0.23334
64 5121 0.21133
64 5122 0.29656
64 5133 0.24129
64 5134 0.23367
64 5143 0.29814
64 5144 0.31183
64 5145 0.22464
64 5153 0.30487
64 5169 0.23164
64 5178 0.23205
64 5182 0.33766
65 77 0.3038
65 104 0.23794
65 111 0.25667
65 217 0.22943
65 219 0.27064
65 225 0.25392
65 232 0.22454
65 242 0.22781
65 261 0.3137
65 276 0.23542
65 305 0.22168
65 337 0.21665
65 352 0.25114
65 356 0.23422
65 364 0.21743
65 365 0.25164
65 396 0.25868
65 397 0.24888
65 402 0.25936
65 406 0.3754
65 410 0.24133
65 412 0.2386
65 416 0.21622
65 476 0.21612
65 498 0.26327
65 510 0.29615
65 554 0.21659
65 622 0.22095
65 623 0.2705
65 630 0.26294
65 635 0.23066
65 638 0.24445
65 641 0.23598
65 648 0.24427
65 649 0.25393
65 650 0.23122
65 655 0.22959
65 660 0.21328
65 662 0.24273
65 743 0.24593
65 767 0.23896
65 787 0.21928
65 846 0.24419
65 847 0.24242
65 965 0.21467
65 979 0.23551
65 980 0.29189
65 991 0.2417
65 1019 0.28627
65 1078 0.23162
65 1087 0.25799
65 1089 0.33935
65 1140 0.25878
65 1142 0.2427
65 1150 0.21663
65 1160 0.24581
65 1170 0.21998
65 1179 0.222
65 1197 0.2332
65 1201 0.25147
65 1202 0.38699
65 1203 0.26443
65 1206 0.21588
65 1327 0.22097
65 1333 0.2214
65 1375 0.23224
65 1435 0.23969
65 1448 0.24663
65 1449 0.24092
65 1468 0.21227
65 1656 0.22556
65 1683 0.27034
65 1700 0.27437
65 1712 0.22817
65 1787 0.24763
65 1806 0.21376
65 1894 0.22843
65 1937 0.26064
65 2105 0.25831
65 2116 0.2278
65 2171 0.23553
65 2174 0.29361
65 2178 0.23313
65 2181 0.2345
65 2189 0.25235
65 2191 0.25434
65 2260 0.22277
65 2286 0.24514
65 2342 0.21697
65 2343 0.24329
65 2362 0.24188
65 2432 0.22405
65 2433 0.21228
65 2499 0.22586
65 2520 0.25471
65 2521 0.22774
65 2522 0.24774
65 2532 0.21784
65 2843 0.22225
65 2858 0.21166
65 2998 0.22059
65 3022 0.24819
65 3065 0.21571
65 3081 0.21314
65 3140 0.23275
65 3154 0.24547
65 3163 0.25307
65 3174 0.22891
65 3176 0.2206
65 3186 0.24619
65 3221 0.26353
65 3222 0.23214
65 3223 0.26921
65 3231 0.30903
65 3269 0.23635
65 3313 0.25436
65 3358 0.24706
65 3409 0.276
65 3438 0.22054
65 3444 0.23441
65 3450 0.30505
65 3460 0.24827
65 3466 0.21527
65 3595 0.21853
65 3618 0.2241
65 3638 0.26081
65 3675 0.25395
65 3693 0.23155
65 3697 0.23119
65 3741 0.23455
65 3778 0.21413
65 3836 0.2363
65 3855 0.2636
65 3968 0.23255
65 4092 0.21111
65 4097 0.21075
65 4113 0.23296
65 4140 0.24506
65 4154 0.21331
65 4162 0.24023
65 4171 0.231
65 4172 0.24638
65 4199 0.40131
65 4200 0.26133
65 4217 0.2513
65 4251 0.23094
65 4404 0.21869
65 4418 0.32993
65 4420 0.25122
65 4471 0.26814
65 4486 0.22037
65 4509 0.28471
65 4515 0.25992
65 4609 0.22613
65 4610 0.29587
65 4632 0.21952
65 4647 0.23685
65 4660 0.23842
65 4661 0.22071
65 4681 0.27794
65 4691 0.25905
65 4722 0.21468
65 4735 0.2172
65 4767 0.21183
65 4857 0.21591
65 4858 0.22557
65 4872 0.21771
65 4878 0.21083
65 4879 0.22141
65 4885 0.23047
65 4930 0.22936
65 4941 0.24452
65 5019 0.24476
65 5048 0.24632
65 5049 0.23116
65 5050 0.27538
65 5073 0.23749
65 5086 0.25252
65 5087 0.2191
65 5144 0.2284
65 5153 0.21326
65 5181 0.21302
65 5182 0.32199
66 104 0.23042
66 268 0.22541
66 412 0.21177
66 479 0.26914
66 558 0.23235
66 846 0.23189
66 862 0.21178
66 919 0.27755
66 928 0.25047
66 1010 0.27191
66 1077 0.2305
66 1179 0.31369
66 1180 0.22253
66 1296 0.22147
66 1388 0.21929
66 1396 0.21123
66 1424 0.2532
66 1518 0.22252
66 1549 0.21273
66 1633 0.23632
66 1738 0.21259
66 1754 0.23189
66 2008 0.23014
66 2188 0.26697
66 2189 0.27366
66 2302 0.21833
66 2317 0.23713
66 2335 0.22297
66 2338 0.24025
66 2381 0.22132
66 2414 0.25925
66 2520 0.2292
66 3007 0.23367
66 3029 0.21711
66 3337 0.21263
66 3450 0.24635
66 3478 0.21748
66 3544 0.23999
66 3556 0.22478
66 3581 0.23747
66 3765 0.22069
66 3771 0.22783
66 3882 0.25263
66 3950 0.24154
66 3968 0.22902
66 3972 0.22947
66 3984 0.26144
66 4106 0.21075
66 4199 0.29155
66 4458 0.22437
66 4530 0.22696
66 4538 0.26416
66 4725 0.2433
66 4726 0.25303
66 4790 0.21538
67 178 0.22515
67 189 0.23008
67 197 0.21179
67 322 0.21872
67 338 0.23059
67 452 0.22616
67 499 0.22769
67 949 0.24417
67 1087 0.22153
67 1102 0.23677
67 1167 0.21974
67 1402 0.25243
67 1403 0.22885
67 1425 0.21937
67 1531 0.2291
67 1594 0.23614
67 1654 0.23356
67 1696 0.22822
67 1700 0.23118
67 1720 0.23718
67 1856 0.21115
67 1926 0.21992
67 1927 0.2645
67 1934 0.22364
67 2133 0.21602
67 2246 0.31076
67 2247 0.24378
67 2248 0.23644
67 2249 0.24859
67 2368 0.22329
67 2416 0.2443
67 2417 0.21148
67 2475 0.21454
67 2596 0.22491
67 2768 0.21514
67 2803 0.21884
67 2805 0.24055
67 2917 0.23229
67 2918 0.23715
67 3040 0.27389
67 3245 0.22731
67 3250 0.24567
67 3430 0.24385
67 3451 0.21794
67 3476 0.22558
67 3540 0.21738
67 3557 0.21906
67 3606 0.23416
67 3855 0.22881
67 3913 0.23305
67 4144 0.2622
67 4149 0.27477
67 4298 0.22602
67 4346 0.27509
67 4499 0.23916
67 4539 0.30692
67 4549 0.21816
67 4553 0.24557
67 4768 0.32159
67 4769 0.28213
67 4773 0.23327
67 4779 0.33989
67 4780 0.21528
67 4783 0.22711
67 4955 0.25371
67 4966 0.23229
67 4967 0.2418
67 4968 0.22183
67 4980 0.24926
67 4994 0.2122
67 4998 0.25357
67 5100 0.2139
67 5103 0.24547
67 5112 0.22661
67 5115 0.21275
67 5134 0.26574
67 5135 0.25875
67 5136 0.21268
67 5140 0.21213
67 5146 0.22606
68 177 0.23295
68 184 0.21729
68 187 0.2926
68 190 0.23883
68 195 0.2253
68 197 0.23209
68 198 0.23245
68 239 0.21131
68 285 0.24683
68 307 0.21395
68 308 0.30325
68 322 0.2559
68 323 0.23998
68 335 0.2752
68 337 0.25666
68 353 0.21387
68 452 0.2766
68 481 0.21728
68 494 0.25706
68 527 0.24298
68 538 0.2158
68 552 0.21832
68 728 0.21085
68 748 0.24434
68 794 0.21995
68 859 0.2124
68 1084 0.25572
68 1087 0.22265
68 1116 0.22434
68 1305 0.23068
68 1341 0.26565
68 1600 0.25852
68 1644 0.24289
68 1723 0.23696
68 2073 0.21688
68 2335 0.24119
68 2336 0.24191
68 2413 0.22103
68 2415 0.23487
68 2481 0.21545
68 2646 0.2531
68 2889 0.22411
68 3049 0.22877
68 3093 0.21974
68 3140 0.22807
68 3146 0.22107
68 3212 0.27059
68 3430 0.23883
68 3699 0.21411
68 3827 0.21135
68 4089 0.21642
68 4090 0.21103
68 4149 0.22692
68 4155 0.22165
68 4343 0.23452
68 4346 0.25845
68 4401 0.22101
68 4508 0.22388
68 4515 0.21955
68 4632 0.24546
68 4730 0.22684
68 4745 0.22342
68 4756 0.23689
68 4757 0.21408
68 4767 0.24059
68 4768 0.25825
68 4769 0.26844
68 4779 0.27804
68 4780 0.25216
68 4784 0.22524
68 4808 0.23822
68 4844 0.22613
68 4851 0.24728
68 4943 0.21249
68 4955 0.24998
68 4966 0.2468
68 4967 0.24672
68 4980 0.24722
68 4981 0.26394
68 4992 0.23823
68 5012 0.24399
68 5024 0.23016
68 5089 0.21125
68 5098 0.26256
68 5111 0.21864
68 5112 0.27271
68 5113 0.23187
68 5115 0.21583
68 5123 0.22005
68 5124 0.24193
68 5125 0.25306
68 5134 0.21713
68 5135 0.25812
68 5136 0.22397
68 5179 0.22506
68 5183 0.22318
69 105 0.22465
69 197 0.22173
69 198 0.25089
69 203 0.22343
69 259 0.2132
69 285 0.23797
69 335 0.23286
69 353 0.23442
69 481 0.23395
69 596 0.21224
69 750 0.2188
69 751 0.24032
69 1088 0.21379
69 1307 0.21079
69 1370 0.24096
69 1604 0.23174
69 2064 0.21328
69 3202 0.21126
69 3557 0.25957
69 4063 0.24688
69 4089 0.25845
69 4508 0.22836
69 4760 0.22903
69 4769 0.23561
69 4932 0.23393
69 4992 0.21335
69 5023 0.21618
69 5115 0.24278
69 5169 0.24372
70 353 0.2532
70 750 0.23483
70 761 0.22459
70 2711 0.21267
70 3856 0.22534
70 4795 0.2152
70 4803 0.23076
71 145 0.27732
71 178 0.2582
71 198 0.24432
71 301 0.26044
71 358 0.22309
71 427 0.22608
71 439 0.23615
71 696 0.22556
71 733 0.26203
71 857 0.21694
71 1240 0.25679
71 1318 0.21827
71 1342 0.21374
71 1355 0.24928
71 1374 0.23676
71 1594 0.26007
71 1596 0.24762
71 1602 0.28901
71 1603 0.26946
71 1615 0.22566
71 2084 0.29936
71 2148 0.2293
71 2349 0.22244
71 2425 0.24831
71 2440 0.22311
71 2452 0.26466
71 2460 0.21339
71 2464 0.25769
71 2475 0.21769
71 2628 0.23594
71 2754 0.26388
71 2864 0.21739
71 3128 0.28761
71 3139 0.25515
71 3663 0.24692
71 3748 0.21264
71 3856 0.24181
71 3876 0.31225
71 3890 0.21499
71 4002 0.22571
71 4059 0.21253
71 4207 0.22404
71 4756 0.26196
71 4795 0.22751
71 4809 0.26978
71 4973 0.22684
71 4999 0.26837
71 5019 0.24098
71 5025 0.37237
71 5026 0.21925
71 5036 0.21832
71 5142 0.21252
72 137 0.21997
72 145 0.25923
72 428 0.23107
72 452 0.26267
72 592 0.25107
72 670 0.23433
72 819 0.22014
72 893 0.21139
72 924 0.22193
72 943 0.23292
72 972 0.21365
72 973 0.25101
72 1111 0.24983
72 1123 0.21497
72 1136 0.21833
72 1233 0.21374
72 1309 0.22207
72 1317 0.28531
72 1393 0.33251
72 1402 0.21413
72 1425 0.23311
72 1500 0.22504
72 1618 0.27302
72 1620 0.23925
72 1659 0.21643
72 1733 0.22605
72 1747 0.23011
72 1748 0.25892
72 1760 0.22738
72 1928 0.21732
72 2132 0.256
72 2304 0.23685
72 2336 0.25118
72 2375 0.24617
72 2440 0.27091
72 2465 0.22295
72 2549 0.21484
72 2562 0.21881
72 2596 0.21779
72 2607 0.22901
72 2709 0.22025
72 2712 0.25215
72 2849 0.24484
72 3011 0.24089
72 3041 0.21108
72 3202 0.22767
72 3292 0.24594
72 3324 0.23586
72 3417 0.22866
72 3539 0.22227
72 3659 0.24912
72 3687 0.23415
72 3692 0.23311
72 3700 0.22889
72 3756 0.25346
72 3768 0.26171
72 3827 0.24321
72 3834 0.24664
72 4002 0.23141
72 4106 0.21169
72 4115 0.23517
72 4154 0.26742
72 4161 0.25402
72 4162 0.2182
72 4245 0.21711
72 4412 0.23257
72 4420 0.24384
72 4472 0.23538
72 4473 0.23804
72 4608 0.21324
72 4708 0.21872
72 4779 0.22775
72 4784 0.21508
72 4833 0.25523
72 5076 0.21701
72 5103 0.21109
73 198 0.23982
73 361 0.22587
73 561 0.22636
73 1111 0.29578
73 1123 0.32798
73 1799 0.25244
73 1992 0.22456
73 2369 0.24357
73 2464 0.24665
73 3202 0.21265
73 3583 0.22281
73 3683 0.21315
73 4114 0.27318
73 5034 0.23133
74 94 0.25401
74 105 0.23174
74 136 0.21416
74 153 0.21273
74 173 0.27447
74 184 0.21268
74 258 0.23002
74 259 0.22445
74 264 0.21643
74 307 0.22861
74 322 0.23832
74 335 0.2238
74 490 0.24591
74 492 0.22577
74 494 0.23062
74 570 0.23318
74 630 0.22388
74 750 0.28327
74 1084 0.212
74 1085 0.22501
74 1321 0.25183
74 1341 0.21424
74 1580 0.21421
74 1620 0.26293
74 1654 0.23655
74 1781 0.24272
74 1817 0.23335
74 2153 0.24481
74 2416 0.22516
74 3060 0.22851
74 3430 0.24763
74 3476 0.22447
74 3557 0.2143
74 3657 0.21288
74 3683 0.27519
74 4295 0.2181
74 4549 0.22665
74 4932 0.22283
74 5024 0.21282
74 5146 0.25831
75 308 0.22053
75 395 0.22084
75 477 0.21571
75 490 0.26782
75 733 0.24555
75 750 0.27183
75 751 0.22744
75 775 0.21887
75 781 0.24398
75 782 0.21121
75 1337 0.26208
75 1722 0.27414
75 1826 0.25994
75 2116 0.25485
75 2161 0.22188
75 3074 0.21279
75 3391 0.21783
75 3404 0.24528
75 3499 0.22281
75 3855 0.21303
75 4089 0.21087
75 4549 0.21328
75 4877 0.2736
75 5003 0.21957
75 5023 0.30844
75 5024 0.21406
75 5146 0.22264
76 190 0.22076
76 211 0.25447
76 301 0.21156
76 308 0.21533
76 312 0.278
76 322 0.2318
76 512 0.21675
76 537 0.22568
76 543 0.22256
76 733 0.25408
76 750 0.25598
76 775 0.21478
76 785 0.24209
76 1167 0.24266
76 1177 0.23961
76 1692 0.2132
76 1722 0.23781
76 3074 0.21416
76 3167 0.21722
76 3913 0.24693
76 4162 0.21562
76 4298 0.23751
76 4506 0.23634
76 4548 0.2926
76 4692 0.30477
76 4784 0.28434
76 4877 0.21877
76 4887 0.24313
76 4986 0.2124
76 4992 0.30973
76 5023 0.27118
77 145 0.21916
77 216 0.21433
77 300 0.32213
77 301 0.35307
77 308 0.2362
77 330 0.25688
77 501 0.25566
77 512 0.2114
77 546 0.22744
77 557 0.21622
77 606 0.24436
77 733 0.24533
77 794 0.21407
77 857 0.25626
77 859 0.2143
77 860 0.21802
77 964 0.26604
77 1055 0.21125
77 1110 0.21542
77 1248 0.24527
77 1249 0.21384
77 1250 0.23067
77 1341 0.31699
77 1342 0.30905
77 1343 0.21275
77 1358 0.212
77 1368 0.25448
77 1411 0.26739
77 1416 0.22435
77 1481 0.26916
77 1494 0.26321
77 1654 0.25013
77 1962 0.22297
77 2084 0.27613
77 2132 0.21623
77 2290 0.24532
77 2348 0.23174
77 2366 0.30403
77 2425 0.21791
77 2440 0.25105
77 2441 0.21913
77 2452 0.24786
77 2454 0.22828
77 2464 0.22399
77 2475 0.3089
77 2628 0.25484
77 2646 0.21473
77 2680 0.2805
77 2778 0.22503
77 2797 0.25327
77 3766 0.21429
77 3850 0.21713
77 3856 0.26055
77 3861 0.2806
77 4090 0.24055
77 4184 0.2636
77 4185 0.23504
77 4207 0.22258
77 4208 0.29202
77 4227 0.24171
77 4228 0.26342
77 4528 0.23354
77 4537 0.22183
77 4691 0.24995
77 4692 0.23779
77 4711 0.23097
77 4721 0.22019
77 4887 0.33059
77 4973 0.26236
77 5019 0.21945
77 5034 0.25183
77 5035 0.21938
77 5135 0.21205
78 301 0.21843
78 526 0.26055
78 1346 0.2124
78 1359 0.21565
78 1370 0.21853
78 1422 0.23672
78 1494 0.21164
78 1980 0.24778
78 2132 0.25393
78 2366 0.30758
78 2476 0.2535
78 2628 0.22014
78 2680 0.34094
78 2698 0.2279
78 3429 0.2338
78 3432 0.30877
78 4252 0.21841
78 4253 0.21811
78 4297 0.32009
78 4558 0.21457
78 4559 0.22476
78 4691 0.22077
78 4692 0.24036
78 4707 0.23487
78 4767 0.26003
78 4887 0.241
79 405 0.21454
79 526 0.23745
79 922 0.22366
79 1494 0.22557
79 2031 0.24047
79 3518 0.23637
79 3855 0.21273
79 4102 0.21536
79 4228 0.23589
80 306 0.21146
80 375 0.21317
80 411 0.21914
80 412 0.26252
80 526 0.26668
80 601 0.2533
80 666 0.25308
80 997 0.21284
80 1017 0.23475
80 1340 0.22472
80 1481 0.21917
80 1494 0.21473
80 1703 0.23224
80 1940 0.24089
80 1963 0.2107
80 2084 0.25745
80 2504 0.21397
80 3022 0.22426
80 3568 0.24757
80 3693 0.28386
80 3756 0.23046
80 3855 0.30657
80 3995 0.21696
80 3996 0.21872
80 4002 0.22983
80 4175 0.23424
80 4221 0.21435
80 4426 0.25451
80 4432 0.21695
80 4667 0.28325
80 4668 0.26167
80 4777 0.22508
80 4790 0.25209
80 4821 0.26318
80 5059 0.2208
81 131 0.22444
81 144 0.27426
81 190 0.22009
81 297 0.28872
81 310 0.24774
81 312 0.23966
81 508 0.21361
81 599 0.24855
81 600 0.23004
81 601 0.23606
81 675 0.24351
81 756 0.2574
81 810 0.24243
81 826 0.23843
81 852 0.25281
81 853 0.2736
81 930 0.22707
81 943 0.25018
81 949 0.25885
81 967 0.22399
81 996 0.24309
81 1061 0.25839
81 1070 0.24141
81 1111 0.26559
81 1112 0.23423
81 1228 0.25943
81 1233 0.26801
81 1268 0.2449
81 1301 0.23957
81 1304 0.22252
81 1370 0.24062
81 1373 0.24024
81 1374 0.22034
81 1383 0.24397
81 1393 0.21863
81 1410 0.24394
81 1424 0.25349
81 1425 0.24664
81 1426 0.23794
81 1427 0.23938
81 1451 0.25387
81 1476 0.26389
81 1523 0.24092
81 1600 0.2463
81 1661 0.27289
81 1708 0.24365
81 1709 0.22373
81 1720 0.24566
81 1732 0.27901
81 1747 0.27878
81 1760 0.22977
81 1761 0.2153
81 1799 0.22184
81 1800 0.21145
81 1808 0.21154
81 1928 0.25933
81 1947 0.28141
81 1971 0.28041
81 1972 0.30581
81 1985 0.30699
81 1986 0.27351
81 1999 0.27165
81 2001 0.21812
81 2010 0.21934
81 2060 0.22888
81 2084 0.25415
81 2111 0.24817
81 2133 0.28715
81 2143 0.30256
81 2176 0.21263
81 2248 0.24906
81 2256 0.28393
81 2267 0.26814
81 2281 0.24556
81 2300 0.22871
81 2313 0.22376
81 2336 0.27258
81 2350 0.21503
81 2369 0.23674
81 2488 0.24108
81 2505 0.26044
81 2595 0.24706
81 2596 0.24315
81 2607 0.23492
81 2619 0.2405
81 2620 0.23366
81 2646 0.2137
81 2712 0.37016
81 2931 0.22739
81 2945 0.21658
81 2954 0.21324
81 2956 0.25167
81 2957 0.25737
81 2960 0.24689
81 2973 0.24608
81 2974 0.27637
81 2991 0.21928
81 3095 0.23165
81 3143 0.22172
81 3151 0.23014
81 3205 0.2118
81 3270 0.30087
81 3292 0.27536
81 3294 0.25741
81 3295 0.22168
81 3306 0.2202
81 3307 0.21709
81 3308 0.23044
81 3309 0.27296
81 3310 0.27297
81 3319 0.21178
81 3323 0.22097
81 3335 0.2371
81 3340 0.2209
81 3353 0.21789
81 3358 0.22292
81 3391 0.22372
81 3438 0.22537
81 3445 0.23392
81 3446 0.32926
81 3513 0.23428
81 3524 0.30927
81 3538 0.21632
81 3539 0.2994
81 3540 0.23036
81 3557 0.23159
81 3594 0.24363
81 3595 0.2561
81 3659 0.22119
81 3700 0.27164
81 3718 0.26561
81 3738 0.24389
81 3748 0.21245
81 3775 0.26058
81 3834 0.2271
81 3890 0.24624
81 3935 0.2239
81 3965 0.25577
81 3988 0.33537
81 3992 0.21083
81 4000 0.21178
81 4002 0.31728
81 4012 0.28937
81 4097 0.22649
81 4133 0.25013
81 4162 0.23275
81 4166 0.214
81 4176 0.27483
81 4182 0.2442
81 4191 0.21652
81 4193 0.25649
81 4206 0.26739
81 4208 0.2225
81 4221 0.24334
81 4245 0.27311
81 4299 0.30209
81 4300 0.22129
81 4347 0.30567
81 4348 0.31039
81 4415 0.26823
81 4425 0.21162
81 4426 0.23528
81 4432 0.31186
81 4433 0.22321
81 4434 0.23662
81 4458 0.21439
81 4462 0.24778
81 4551 0.21919
81 4652 0.23183
81 4667 0.22439
81 4668 0.22019
81 4669 0.24314
81 4672 0.25753
81 4739 0.23302
81 4760 0.23895
81 4768 0.25365
81 4769 0.24298
81 4820 0.22835
81 4926 0.23151
81 4959 0.269
81 4968 0.23397
81 4969 0.2241
81 4970 0.22668
81 4997 0.22123
81 5022 0.2871
81 5102 0.25359
81 5103 0.34776
81 5104 0.23363
81 5114 0.29707
81 5115 0.30807
81 5128 0.21253
82 144 0.22696
82 146 0.23121
82 435 0.21374
82 462 0.23659
82 614 0.21581
82 675 0.22928
82 852 0.27879
82 895 0.22299
82 930 0.242
82 948 0.22806
82 963 0.21427
82 1111 0.34391
82 1123 0.24343
82 1190 0.26525
82 1301 0.231
82 1346 0.22238
82 1368 0.23913
82 1374 0.26326
82 1403 0.27451
82 1578 0.22342
82 1618 0.25878
82 1620 0.25328
82 1631 0.22355
82 1642 0.2634
82 1654 0.23983
82 1707 0.21465
82 1708 0.23315
82 1720 0.23531
82 1721 0.22562
82 1732 0.26124
82 1735 0.26337
82 1736 0.23375
82 1760 0.24723
82 1829 0.22399
82 1880 0.28298
82 1956 0.21747
82 2108 0.21706
82 2109 0.24957
82 2153 0.2126
82 2164 0.29049
82 2218 0.22032
82 2256 0.21399
82 2317 0.23383
82 2476 0.23615
82 2488 0.24732
82 2489 0.2137
82 2562 0.23726
82 2604 0.2245
82 2620 0.21643
82 2676 0.29856
82 2736 0.24527
82 2752 0.21385
82 2929 0.21356
82 2960 0.22301
82 3167 0.22186
82 3182 0.24869
82 3292 0.23264
82 3310 0.22438
82 3446 0.33934
82 3452 0.25284
82 3460 0.22099
82 3499 0.24926
82 3536 0.22851
82 3540 0.27003
82 3557 0.26785
82 3582 0.21083
82 3594 0.22185
82 3595 0.27663
82 3659 0.26379
82 3676 0.3212
82 3683 0.23203
82 3700 0.33333
82 3721 0.22927
82 3749 0.21589
82 3786 0.23732
82 3880 0.23099
82 3976 0.24301
82 3988 0.21791
82 4002 0.26134
82 4093 0.21789
82 4115 0.25677
82 4138 0.24912
82 4144 0.21079
82 4154 0.21957
82 4160 0.21936
82 4162 0.25056
82 4245 0.25005
82 4332 0.23181
82 4336 0.21344
82 4338 0.21144
82 4346 0.25895
82 4347 0.24106
82 4401 0.23199
82 4578 0.23823
82 4608 0.21752
82 4627 0.23437
82 4652 0.23107
82 4768 0.24221
82 4801 0.21798
82 4813 0.223
82 4992 0.22333
82 5116 0.28365
82 5126 0.22778
82 5128 0.21644
83 570 0.27912
83 571 0.2134
83 719 0.2149
83 948 0.25315
83 963 0.25908
83 1170 0.21425
83 1327 0.23486
83 1394 0.21995
83 1424 0.21431
83 1629 0.22264
83 2465 0.24844
83 2475 0.2177
83 3387 0.22253
83 3478 0.23847
83 3676 0.22606
83 3700 0.28821
83 3855 0.22384
83 3866 0.26462
83 4002 0.23569
83 4093 0.22286
83 4337 0.24642
83 4551 0.2144
83 4578 0.23111
83 4593 0.25296
83 4721 0.27109
83 4825 0.21168
83 4827 0.22753
83 4846 0.28375
83 4932 0.212
83 4971 0.21731
83 5021 0.22622
83 5146 0.23454
84 259 0.23625
84 312 0.24345
84 439 0.21276
84 492 0.27988
84 730 0.22304
84 733 0.24633
84 1825 0.24192
84 1826 0.22628
84 2680 0.27175
84 2807 0.24381
84 3318 0.23274
84 3742 0.21522
84 4252 0.22053
84 4297 0.22424
84 4403 0.21663
84 4578 0.24479
84 4707 0.25544
84 4710 0.2119
84 4992 0.27831
85 299 0.23619
85 312 0.22957
85 543 0.2582
85 781 0.22587
85 1295 0.21418
85 2349 0.25539
85 2366 0.22509
85 2430 0.23033
85 2680 0.22591
85 3144 0.22097
85 3605 0.21999
85 4536 0.21081
85 4784 0.2193
85 4997 0.21243
85 5001 0.21552
86 312 0.22172
86 338 0.22836
86 523 0.29404
86 623 0.21859
86 1368 0.22352
86 1980 0.24787
86 2132 0.21145
86 2366 0.2504
86 2680 0.27477
86 3545 0.21277
86 4089 0.22504
86 4252 0.23132
86 4253 0.23609
86 4536 0.24388
86 4537 0.23901
86 4710 0.30357
86 4746 0.22736
86 4762 0.23044
86 4765 0.27736
86 4790 0.21983
86 4962 0.2885
86 4973 0.2255
86 4974 0.26239
86 5106 0.21644
87 577 0.2142
87 1119 0.21794
87 1167 0.23762
87 2504 0.25122
87 4114 0.2269
87 4790 0.24342
88 129 0.22656
88 172 0.22127
88 321 0.26816
88 335 0.21141
88 595 0.28287
88 608 0.25061
88 3432 0.23714
88 3766 0.21537
88 3855 0.22815
88 4090 0.22526
88 4114 0.31447
88 4979 0.22676
89 176 0.2275
89 186 0.22872
89 321 0.24814
89 363 0.22935
89 375 0.29208
89 579 0.28118
89 595 0.23496
89 608 0.3203
89 1004 0.21224
89 1481 0.23352
89 1529 0.22609
89 1710 0.25162
89 2079 0.22203
89 2403 0.21419
89 2568 0.23031
89 2791 0.22455
89 3225 0.21433
89 3478 0.27162
89 3518 0.23398
89 3677 0.21802
89 3693 0.26835
89 3890 0.22174
89 4090 0.27044
89 4114 0.27477
89 4646 0.22458
89 4777 0.24593
89 4790 0.25558
90 301 0.23539
90 410 0.22048
90 412 0.22022
90 439 0.26166
90 657 0.2119
90 912 0.25338
90 921 0.30472
90 922 0.24731
90 1004 0.26224
90 1173 0.22279
90 1180 0.22818
90 1190 0.21553
90 1194 0.21964
90 1202 0.27813
90 1223 0.25027
90 1235 0.21217
90 1441 0.28611
90 1444 0.22808
90 1481 0.24716
90 1523 0.21117
90 1599 0.24392
90 1703 0.25407
90 1723 0.24951
90 1739 0.23248
90 1755 0.21498
90 1808 0.26973
90 1845 0.22144
90 1857 0.22871
90 2403 0.23159
90 2422 0.27933
90 2464 0.21096
90 2504 0.26556
90 2797 0.21395
90 2838 0.22952
90 3148 0.24277
90 3183 0.24916
90 3357 0.21809
90 3450 0.27792
90 3454 0.33961
90 3455 0.23355
90 3468 0.23333
90 3544 0.31981
90 3561 0.25517
90 3623 0.2145
90 3667 0.29414
90 3668 0.27361
90 3677 0.31087
90 3688 0.30466
90 3698 0.25213
90 3704 0.24777
90 3766 0.23205
90 3848 0.29569
90 3856 0.24507
90 3858 0.2393
90 3859 0.22514
90 3876 0.23412
90 3877 0.23232
90 3878 0.22633
90 3890 0.23757
90 3892 0.23266
90 3994 0.21926
90 4089 0.22407
90 4090 0.22808
90 4106 0.23164
90 4114 0.25074
90 4154 0.22549
90 4162 0.23835
90 4426 0.25822
90 4530 0.24025
90 4653 0.23699
90 4660 0.24429
90 4669 0.22276
90 4879 0.28398
90 4880 0.22556
90 4884 0.21075
90 4885 0.2971
91 330 0.21705
91 357 0.23484
91 370 0.21469
91 481 0.21306
91 507 0.28193
91 548 0.24285
91 571 0.2131
91 679 0.22274
91 680 0.21563
91 691 0.21237
91 755 0.21835
91 853 0.2338
91 948 0.25979
91 960 0.21954
91 973 0.22357
91 998 0.23678
91 1031 0.23081
91 1032 0.26298
91 1111 0.28924
91 1136 0.26067
91 1180 0.22281
91 1190 0.24893
91 1202 0.23877
91 1231 0.23533
91 1233 0.27202
91 1246 0.22747
91 1267 0.22526
91 1269 0.22709
91 1290 0.21078
91 1291 0.27048
91 1301 0.2196
91 1304 0.24495
91 1373 0.21789
91 1384 0.29292
91 1394 0.25785
91 1403 0.22957
91 1427 0.22413
91 1436 0.23298
91 1439 0.22948
91 1448 0.2247
91 1501 0.22394
91 1503 0.29117
91 1514 0.21705
91 1531 0.25936
91 1574 0.21678
91 1618 0.28401
91 1639 0.227
91 1640 0.22652
91 1645 0.3224
91 1661 0.28516
91 1685 0.27221
91 1700 0.21554
91 1735 0.28207
91 1736 0.21902
91 1748 0.29541
91 1749 0.30027
91 1750 0.27408
91 1751 0.24582
91 1760 0.22579
91 1774 0.22574
91 1815 0.23214
91 1915 0.21221
91 1957 0.22374
91 1972 0.2507
91 1974 0.26265
91 1983 0.25191
91 1986 0.24301
91 1987 0.25671
91 1988 0.25725
91 1989 0.25267
91 2002 0.24888
91 2006 0.25074
91 2010 0.22613
91 2055 0.21328
91 2106 0.21894
91 2144 0.22861
91 2176 0.25779
91 2197 0.2318
91 2202 0.2739
91 2256 0.23823
91 2267 0.23429
91 2281 0.23357
91 2300 0.23355
91 2311 0.21249
91 2316 0.22628
91 2353 0.27329
91 2354 0.2158
91 2370 0.22016
91 2420 0.22082
91 2440 0.26218
91 2443 0.25902
91 2453 0.24903
91 2454 0.22445
91 2464 0.22286
91 2483 0.227
91 2488 0.239
91 2503 0.21118
91 2520 0.24428
91 2525 0.28035
91 2532 0.25045
91 2544 0.22228
91 2545 0.22404
91 2549 0.27337
91 2566 0.24042
91 2567 0.23244
91 2568 0.23301
91 2571 0.25731
91 2595 0.31003
91 2606 0.21931
91 2607 0.21353
91 2618 0.22685
91 2619 0.25727
91 2649 0.23399
91 2650 0.21323
91 2658 0.21907
91 2684 0.22898
91 2699 0.28841
91 2712 0.24197
91 2778 0.29026
91 2791 0.22261
91 2845 0.2463
91 2859 0.2681
91 2884 0.21613
91 2929 0.31992
91 2931 0.23897
91 2943 0.24908
91 2945 0.22032
91 2949 0.24211
91 2959 0.21929
91 2960 0.23932
91 2962 0.25965
91 2991 0.21915
91 2993 0.24057
91 3012 0.21244
91 3041 0.23403
91 3058 0.29318
91 3073 0.21661
91 3095 0.29816
91 3116 0.22442
91 3143 0.24957
91 3155 0.23009
91 3156 0.21337
91 3163 0.22938
91 3170 0.21454
91 3184 0.29821
91 3196 0.21308
91 3197 0.24308
91 3210 0.29153
91 3213 0.22256
91 3260 0.24431
91 3274 0.21342
91 3275 0.25115
91 3292 0.23084
91 3306 0.28389
91 3309 0.23885
91 3323 0.24396
91 3326 0.21707
91 3332 0.25764
91 3343 0.23493
91 3358 0.27229
91 3359 0.2324
91 3411 0.21381
91 3445 0.23011
91 3446 0.25606
91 3452 0.21225
91 3513 0.22052
91 3533 0.2312
91 3539 0.33671
91 3540 0.32224
91 3555 0.21972
91 3557 0.27966
91 3559 0.23025
91 3571 0.2437
91 3572 0.2481
91 3614 0.24403
91 3689 0.31482
91 3690 0.21615
91 3700 0.25243
91 3707 0.21431
91 3773 0.23472
91 3829 0.31191
91 3871 0.21217
91 3876 0.22549
91 3882 0.22321
91 3889 0.23577
91 3912 0.2133
91 3916 0.24425
91 3932 0.2121
91 3935 0.3015
91 3936 0.24328
91 3942 0.25421
91 3966 0.24733
91 3967 0.21428
91 3990 0.27225
91 3991 0.23522
91 3992 0.2321
91 3993 0.23333
91 4002 0.23908
91 4034 0.21442
91 4078 0.22542
91 4094 0.24862
91 4114 0.21863
91 4118 0.22323
91 4121 0.2558
91 4133 0.29682
91 4154 0.24669
91 4160 0.22623
91 4176 0.21309
91 4182 0.23858
91 4206 0.21702
91 4223 0.21413
91 4253 0.22205
91 4342 0.26489
91 4352 0.2267
91 4373 0.22141
91 4391 0.28715
91 4397 0.2691
91 4398 0.2185
91 4420 0.21767
91 4426 0.22131
91 4447 0.23451
91 4623 0.26174
91 4633 0.24042
91 4636 0.23762
91 4640 0.21169
91 4652 0.26252
91 4703 0.22427
91 4731 0.2616
91 4821 0.26536
91 4852 0.30012
91 4874 0.21315
91 4877 0.24573
91 4883 0.27119
91 4959 0.23735
91 5025 0.29732
91 5083 0.21229
91 5116 0.24226
91 5128 0.22296
91 5147 0.24441
92 680 0.24871
92 761 0.21276
92 812 0.21221
92 935 0.21252
92 943 0.25111
92 948 0.25674
92 1111 0.28129
92 1123 0.23343
92 1190 0.2268
92 1202 0.22764
92 1229 0.23987
92 1230 0.225
92 1240 0.24891
92 1242 0.24166
92 1270 0.23467
92 1278 0.2151
92 1289 0.21075
92 1403 0.21424
92 1452 0.21247
92 1458 0.21262
92 1467 0.26242
92 1500 0.21836
92 1523 0.23978
92 1535 0.21673
92 1698 0.2164
92 1702 0.23483
92 1703 0.24375
92 1708 0.22799
92 1709 0.27499
92 1721 0.23474
92 1734 0.21136
92 1735 0.27313
92 1750 0.21429
92 1766 0.23354
92 1815 0.21443
92 1944 0.21082
92 1945 0.29026
92 1946 0.2741
92 1947 0.27694
92 1983 0.25125
92 2109 0.21301
92 2256 0.21932
92 2267 0.21292
92 2269 0.23483
92 2270 0.24131
92 2271 0.23627
92 2280 0.22634
92 2421 0.21757
92 2422 0.23921
92 2475 0.2109
92 2488 0.27164
92 2498 0.21517
92 2607 0.22486
92 2609 0.25107
92 2730 0.21321
92 2811 0.23296
92 2831 0.23335
92 2929 0.22765
92 2943 0.23213
92 2945 0.22465
92 2960 0.22151
92 2961 0.23364
92 2993 0.22109
92 3073 0.21553
92 3099 0.2219
92 3116 0.23594
92 3263 0.26833
92 3274 0.2424
92 3275 0.25738
92 3292 0.24231
92 3300 0.21604
92 3302 0.21277
92 3308 0.23983
92 3310 0.25414
92 3326 0.21548
92 3513 0.23611
92 3526 0.21741
92 3533 0.26918
92 3539 0.24834
92 3540 0.26374
92 3557 0.31176
92 3591 0.21985
92 3614 0.2201
92 3689 0.22679
92 3710 0.25432
92 3776 0.22219
92 3890 0.21278
92 3962 0.25524
92 3963 0.24863
92 3988 0.22127
92 4002 0.21713
92 4086 0.21441
92 4121 0.25596
92 4126 0.21108
92 4133 0.23057
92 4138 0.21309
92 4144 0.21307
92 4154 0.2173
92 4176 0.30206
92 4182 0.29823
92 4184 0.25497
92 4185 0.22201
92 4193 0.25604
92 4206 0.23237
92 4221 0.2607
92 4332 0.27859
92 4425 0.27459
92 4426 0.27059
92 4443 0.2618
92 4587 0.22489
92 4719 0.23901
92 4721 0.24548
92 4749 0.2201
92 4800 0.22386
93 144 0.22576
93 166 0.26591
93 178 0.22335
93 212 0.22842
93 213 0.21331
93 221 0.2237
93 294 0.21126
93 310 0.24174
93 463 0.21086
93 482 0.22216
93 512 0.23828
93 517 0.25199
93 601 0.2818
93 679 0.21097
93 719 0.23961
93 765 0.29325
93 784 0.23953
93 798 0.25212
93 799 0.27338
93 945 0.21366
93 947 0.22387
93 963 0.2413
93 983 0.24289
93 1080 0.21226
93 1182 0.22491
93 1305 0.22218
93 1382 0.27968
93 1478 0.24194
93 1520 0.22201
93 1556 0.26841
93 1557 0.31326
93 1567 0.21989
93 1649 0.25588
93 1709 0.32397
93 1738 0.22293
93 1739 0.24398
93 1759 0.21907
93 2112 0.22178
93 2151 0.22886
93 2170 0.24748
93 2171 0.3163
93 2349 0.23297
93 2350 0.2454
93 2444 0.22579
93 2474 0.25347
93 2475 0.25269
93 2771 0.23645
93 2781 0.2962
93 2789 0.24155
93 2962 0.24117
93 3037 0.26156
93 3139 0.2301
93 3151 0.25008
93 3296 0.22458
93 3319 0.24338
93 3368 0.2331
93 3377 0.22918
93 3417 0.23212
93 3438 0.23909
93 3533 0.23096
93 3544 0.23186
93 3562 0.24326
93 3594 0.21265
93 3602 0.21334
93 3700 0.254
93 3738 0.23273
93 3758 0.22037
93 3787 0.29412
93 3788 0.25417
93 3822 0.21447
93 4000 0.22369
93 4002 0.24076
93 4060 0.21589
93 4184 0.27422
93 4206 0.22668
93 4219 0.22461
93 4228 0.21294
93 4268 0.26467
93 4281 0.23892
93 4299 0.24059
93 4310 0.21363
93 4323 0.21934
93 4324 0.26698
93 4332 0.2431
93 4432 0.21338
93 4434 0.22505
93 4443 0.22346
93 4444 0.23856
93 4458 0.26543
93 4516 0.22494
93 4517 0.23617
93 4527 0.23029
93 4536 0.21337
93 4539 0.2403
93 4578 0.23431
93 4667 0.23021
93 4682 0.25053
93 4768 0.23351
93 4771 0.2291
93 4783 0.23015
93 4784 0.31526
93 4792 0.24041
93 4793 0.2713
93 4795 0.21099
93 4805 0.2317
93 4887 0.21612
93 4896 0.25599
93 4972 0.26855
93 4973 0.2226
93 4981 0.22143
93 4986 0.26952
93 4999 0.22727
93 5008 0.23434
93 5021 0.21494
93 5025 0.22229
93 5026 0.21552
93 5116 0.28853
93 5128 0.26821
93 5129 0.22228
93 5140 0.23161
93 5146 0.29519
93 5147 0.26725
93 5155 0.2492
94 143 0.24308
94 144 0.3686
94 145 0.30845
94 157 0.30702
94 158 0.22479
94 184 0.21984
94 185 0.28312
94 230 0.21379
94 286 0.31245
94 312 0.22611
94 373 0.24182
94 439 0.22084
94 477 0.21446
94 478 0.2162
94 512 0.29654
94 519 0.21503
94 718 0.26801
94 733 0.25743
94 750 0.36739
94 761 0.21919
94 762 0.21403
94 766 0.29053
94 773 0.30824
94 774 0.25947
94 781 0.22879
94 784 0.26891
94 785 0.21759
94 871 0.22137
94 888 0.24016
94 921 0.23483
94 930 0.21498
94 991 0.21883
94 994 0.22713
94 1022 0.21689
94 1024 0.25595
94 1035 0.23253
94 1037 0.2119
94 1042 0.21172
94 1043 0.21548
94 1051 0.21726
94 1104 0.25186
94 1105 0.22762
94 1160 0.22525
94 1202 0.2122
94 1241 0.27629
94 1255 0.21508
94 1295 0.2267
94 1301 0.23703
94 1304 0.2326
94 1312 0.26352
94 1313 0.2609
94 1367 0.27286
94 1368 0.28458
94 1369 0.21639
94 1497 0.27767
94 1520 0.30303
94 1522 0.33028
94 1523 0.23614
94 1547 0.23573
94 1567 0.23358
94 1594 0.22322
94 1603 0.25581
94 1649 0.29148
94 1722 0.22207
94 1738 0.22871
94 1739 0.38048
94 1751 0.23474
94 1754 0.2199
94 1755 0.24402
94 1769 0.25009
94 1858 0.21096
94 1864 0.22628
94 1866 0.22218
94 1871 0.29715
94 1878 0.25003
94 2008 0.28152
94 2009 0.26465
94 2079 0.22024
94 2106 0.24894
94 2124 0.24111
94 2132 0.25531
94 2134 0.21073
94 2135 0.26909
94 2142 0.25704
94 2148 0.25651
94 2150 0.27972
94 2151 0.25906
94 2161 0.28964
94 2162 0.22504
94 2290 0.22031
94 2312 0.28411
94 2323 0.26232
94 2328 0.22149
94 2349 0.31549
94 2433 0.29001
94 2453 0.21155
94 2474 0.2483
94 2475 0.21673
94 2489 0.24437
94 2628 0.21154
94 2631 0.21085
94 2680 0.23656
94 2691 0.23883
94 2714 0.28272
94 2757 0.23
94 2768 0.23571
94 2771 0.24294
94 2797 0.24918
94 2798 0.22973
94 2804 0.22527
94 2812 0.26168
94 2813 0.23224
94 2914 0.29518
94 2966 0.25531
94 3017 0.23091
94 3037 0.22153
94 3050 0.22619
94 3073 0.27351
94 3093 0.24565
94 3118 0.26615
94 3138 0.21812
94 3139 0.25102
94 3144 0.25779
94 3145 0.22442
94 3148 0.2112
94 3162 0.23731
94 3254 0.21942
94 3255 0.24705
94 3257 0.23838
94 3269 0.21145
94 3285 0.2157
94 3297 0.22973
94 3311 0.22056
94 3329 0.23863
94 3345 0.28811
94 3346 0.28106
94 3350 0.21967
94 3368 0.21518
94 3369 0.21629
94 3381 0.23851
94 3391 0.2569
94 3404 0.24807
94 3430 0.21875
94 3438 0.26038
94 3441 0.21959
94 3446 0.21671
94 3520 0.24495
94 3533 0.23242
94 3544 0.25274
94 3552 0.22894
94 3559 0.21376
94 3560 0.26455
94 3561 0.26859
94 3562 0.34126
94 3574 0.27569
94 3575 0.24363
94 3579 0.32205
94 3587 0.21746
94 3604 0.26557
94 3635 0.24487
94 3652 0.39716
94 3653 0.21269
94 3657 0.21143
94 3744 0.23059
94 3758 0.36045
94 3822 0.26332
94 3852 0.21312
94 3860 0.24913
94 3871 0.23136
94 3872 0.21945
94 3889 0.21347
94 3968 0.23465
94 3973 0.28762
94 3982 0.24303
94 3986 0.21984
94 3997 0.21229
94 4000 0.25919
94 4028 0.25442
94 4038 0.25479
94 4050 0.27644
94 4051 0.21165
94 4056 0.23018
94 4184 0.27365
94 4190 0.22157
94 4195 0.23263
94 4206 0.26664
94 4208 0.21609
94 4219 0.22799
94 4228 0.23148
94 4242 0.23763
94 4254 0.26425
94 4255 0.223
94 4260 0.30005
94 4265 0.22196
94 4268 0.29143
94 4269 0.21285
94 4274 0.2213
94 4276 0.23478
94 4297 0.23061
94 4298 0.25584
94 4310 0.2341
94 4324 0.26359
94 4426 0.2155
94 4434 0.27812
94 4457 0.2369
94 4461 0.21672
94 4489 0.22474
94 4517 0.24478
94 4524 0.22486
94 4533 0.21355
94 4578 0.26
94 4588 0.25576
94 4589 0.26863
94 4697 0.26729
94 4710 0.28148
94 4750 0.22415
94 4753 0.22762
94 4761 0.23332
94 4783 0.29122
94 4784 0.32482
94 4797 0.22309
94 4841 0.2306
94 4887 0.21997
94 4894 0.22232
94 4896 0.25696
94 4971 0.24244
94 4972 0.26914
94 4973 0.26121
94 4984 0.21949
94 4986 0.23626
94 5022 0.2797
94 5026 0.24467
94 5032 0.26483
94 5037 0.24177
94 5038 0.27287
94 5046 0.21516
94 5105 0.21861
94 5115 0.24362
94 5116 0.25266
94 5147 0.21416
94 5156 0.22189
94 5159 0.2412
94 5161 0.22091
95 145 0.23284
95 157 0.25822
95 312 0.26273
95 523 0.25837
95 543 0.23624
95 561 0.22506
95 722 0.21979
95 781 0.28957
95 856 0.21795
95 871 0.23366
95 878 0.21452
95 1043 0.23351
95 1312 0.25849
95 1313 0.2329
95 1434 0.24304
95 1567 0.21905
95 1617 0.23285
95 1618 0.22852
95 1723 0.23616
95 1739 0.21456
95 1835 0.24796
95 1866 0.28765
95 2119 0.22456
95 2132 0.26426
95 2142 0.23741
95 2151 0.22714
95 2162 0.22665
95 2312 0.23555
95 2326 0.21671
95 2328 0.22314
95 2343 0.22201
95 2349 0.26487
95 2365 0.22683
95 2375 0.2341
95 2430 0.22125
95 2433 0.23662
95 2475 0.26438
95 2489 0.28059
95 2647 0.21375
95 2648 0.22643
95 2680 0.21908
95 2768 0.25926
95 3006 0.24501
95 3315 0.21339
95 3350 0.3241
95 3559 0.26434
95 3604 0.22684
95 3652 0.21565
95 3657 0.21467
95 3667 0.24862
95 4041 0.24795
95 4106 0.23402
95 4297 0.2881
95 4760 0.21108
95 4761 0.24685
95 4783 0.29502
95 4877 0.22449
95 4985 0.21481
95 4997 0.31168
95 5059 0.21163
96 552 0.22578
96 2504 0.23101
96 3604 0.22256
96 4506 0.22606
96 4985 0.23121
96 4997 0.24213
97 312 0.21479
97 1358 0.21805
97 4543 0.25941
98 579 0.24646
98 594 0.25692
98 595 0.32849
98 608 0.29569
98 643 0.21715
98 651 0.24176
98 856 0.24722
98 864 0.22788
98 1121 0.2227
98 1179 0.21457
98 3742 0.21108
98 3995 0.22096
98 4114 0.23344
98 4331 0.21333
98 5002 0.23192
99 430 0.2175
99 510 0.23313
99 526 0.22806
99 579 0.2413
99 594 0.29827
99 608 0.39788
99 617 0.21622
99 679 0.27144
99 712 0.21894
99 864 0.2569
99 888 0.21287
99 1151 0.23943
99 1481 0.23468
99 1644 0.27337
99 1710 0.22402
99 1723 0.21252
99 1740 0.22575
99 1756 0.26032
99 1910 0.26722
99 2145 0.21099
99 2221 0.25985
99 2348 0.21971
99 2366 0.24042
99 2403 0.23061
99 2679 0.22832
99 2876 0.23275
99 3021 0.27404
99 3022 0.28604
99 3223 0.26158
99 3474 0.21924
99 3478 0.23183
99 3677 0.23027
99 3739 0.25929
99 3742 0.21601
99 3934 0.21535
99 3982 0.23875
99 3984 0.25355
99 3995 0.32587
99 3996 0.21596
99 4063 0.21616
99 4114 0.27531
99 4199 0.27486
99 4427 0.27055
99 4438 0.24388
99 4790 0.23818
100 301 0.21319
100 411 0.23553
100 608 0.21577
100 657 0.23722
100 679 0.29849
100 921 0.28102
100 1088 0.21777
100 1136 0.21963
100 1179 0.22671
100 1275 0.23074
100 1339 0.2553
100 1481 0.21531
100 1615 0.22429
100 1625 0.24349
100 1866 0.2367
100 2176 0.228
100 2403 0.28945
100 2419 0.21196
100 2476 0.21406
100 2504 0.24434
100 2505 0.21755
100 2678 0.21645
100 2838 0.23649
100 3022 0.23891
100 3175 0.2665
100 3183 0.24521
100 3202 0.25379
100 3645 0.24611
100 3667 0.21726
100 3677 0.33079
100 3873 0.22873
100 3890 0.22833
100 3897 0.22949
100 4102 0.21846
100 4114 0.29136
100 4332 0.25593
100 4427 0.25421
100 4578 0.22547
100 4668 0.2672
100 4669 0.25517
100 4678 0.24409
100 4707 0.2655
101 144 0.25557
101 145 0.23465
101 190 0.2121
101 213 0.2202
101 301 0.224
101 385 0.2169
101 439 0.22245
101 582 0.3161
101 583 0.21777
101 679 0.29303
101 694 0.24379
101 755 0.225
101 838 0.27291
101 839 0.21376
101 852 0.24325
101 868 0.22943
101 876 0.21602
101 877 0.21832
101 921 0.32884
101 922 0.21744
101 942 0.24565
101 984 0.21824
101 991 0.22305
101 1111 0.23107
101 1112 0.26532
101 1126 0.24481
101 1127 0.22827
101 1129 0.28127
101 1136 0.23801
101 1143 0.22052
101 1190 0.27585
101 1223 0.24551
101 1264 0.2253
101 1275 0.31902
101 1291 0.23203
101 1309 0.23303
101 1324 0.22226
101 1339 0.22375
101 1394 0.23037
101 1428 0.2803
101 1436 0.229
101 1523 0.22131
101 1528 0.24802
101 1596 0.21181
101 1604 0.22288
101 1615 0.2169
101 1616 0.23105
101 1625 0.22115
101 1686 0.22948
101 1688 0.22603
101 1739 0.27348
101 1766 0.2193
101 1822 0.22484
101 1845 0.23386
101 1857 0.21264
101 1866 0.22905
101 1928 0.27781
101 1940 0.25527
101 1942 0.21407
101 1946 0.24613
101 1957 0.2127
101 2063 0.22676
101 2091 0.29092
101 2145 0.23925
101 2148 0.21216
101 2151 0.21215
101 2160 0.22256
101 2171 0.21278
101 2269 0.24296
101 2310 0.22787
101 2403 0.28635
101 2419 0.25282
101 2421 0.2232
101 2458 0.21363
101 2470 0.22647
101 2483 0.28128
101 2489 0.23166
101 2503 0.22485
101 2567 0.23973
101 2603 0.22125
101 2683 0.3069
101 2783 0.2323
101 2790 0.22569
101 2791 0.24394
101 2797 0.25068
101 2806 0.24312
101 2811 0.23812
101 2812 0.21495
101 2846 0.23227
101 2849 0.24174
101 2857 0.23576
101 2863 0.25509
101 2881 0.22828
101 2884 0.23073
101 2895 0.28044
101 2907 0.25231
101 3143 0.22972
101 3148 0.23091
101 3151 0.22993
101 3156 0.21616
101 3183 0.31392
101 3202 0.21988
101 3206 0.24859
101 3211 0.22586
101 3218 0.2765
101 3381 0.29215
101 3446 0.2593
101 3448 0.22798
101 3453 0.27248
101 3454 0.253
101 3455 0.23364
101 3461 0.34629
101 3468 0.21201
101 3481 0.22459
101 3515 0.22439
101 3561 0.22676
101 3583 0.21634
101 3586 0.27196
101 3618 0.27462
101 3636 0.24213
101 3645 0.24016
101 3662 0.22824
101 3668 0.23178
101 3691 0.2138
101 3696 0.21146
101 3704 0.31178
101 3728 0.23417
101 3770 0.21198
101 3834 0.21952
101 3844 0.27932
101 3848 0.21929
101 3890 0.27655
101 3897 0.22462
101 3901 0.22488
101 3909 0.22487
101 3984 0.25848
101 3985 0.21809
101 3986 0.21719
101 3990 0.22637
101 4002 0.36978
101 4054 0.29215
101 4060 0.24307
101 4080 0.24985
101 4082 0.23059
101 4114 0.22917
101 4117 0.21291
101 4121 0.27868
101 4145 0.28451
101 4154 0.26802
101 4155 0.24807
101 4162 0.25259
101 4202 0.21579
101 4205 0.28413
101 4251 0.35762
101 4297 0.22631
101 4310 0.22271
101 4312 0.26941
101 4323 0.21913
101 4324 0.22603
101 4336 0.24499
101 4348 0.27283
101 4350 0.2295
101 4362 0.21468
101 4368 0.26882
101 4369 0.25691
101 4370 0.34754
101 4371 0.22469
101 4377 0.30291
101 4380 0.22309
101 4386 0.21552
101 4387 0.27266
101 4396 0.23343
101 4400 0.2707
101 4404 0.22628
101 4426 0.30816
101 4572 0.25496
101 4578 0.24573
101 4583 0.28872
101 4594 0.22397
101 4599 0.22105
101 4608 0.23495
101 4633 0.21729
101 4639 0.24662
101 4645 0.22073
101 4646 0.32503
101 4647 0.24711
101 4654 0.22859
101 4668 0.30329
101 4669 0.25525
101 4718 0.25075
101 4719 0.26582
101 4810 0.23632
101 4829 0.24454
101 4841 0.21687
101 4847 0.25359
101 4849 0.22457
101 4874 0.22821
101 4879 0.2814
101 4881 0.22308
101 4885 0.22946
101 4886 0.21587
101 4889 0.2325
101 4895 0.25683
101 4986 0.21101
101 5068 0.21647
101 5082 0.23697
101 5126 0.2226
101 5156 0.22834
101 5161 0.27931
101 5162 0.24138
102 144 0.21631
102 250 0.23103
102 276 0.26061
102 297 0.24007
102 342 0.21396
102 484 0.24655
102 485 0.22546
102 532 0.21825
102 537 0.25545
102 597 0.23854
102 703 0.22805
102 814 0.24564
102 850 0.22122
102 929 0.24002
102 943 0.25313
102 948 0.23939
102 949 0.21071
102 960 0.23208
102 984 0.22388
102 991 0.22365
102 1022 0.25715
102 1110 0.23056
102 1111 0.32778
102 1136 0.28557
102 1169 0.22403
102 1188 0.21878
102 1196 0.30803
102 1198 0.2595
102 1213 0.25152
102 1231 0.21322
102 1233 0.27171
102 1269 0.21794
102 1279 0.24496
102 1289 0.30646
102 1291 0.24057
102 1292 0.2285
102 1301 0.24025
102 1373 0.217
102 1422 0.27686
102 1424 0.2683
102 1425 0.21462
102 1458 0.21088
102 1464 0.22796
102 1467 0.22643
102 1475 0.22102
102 1476 0.29979
102 1477 0.23207
102 1478 0.28759
102 1479 0.30284
102 1502 0.2133
102 1505 0.21868
102 1514 0.29
102 1522 0.24264
102 1618 0.26124
102 1685 0.24473
102 1703 0.25588
102 1708 0.21446
102 1721 0.30191
102 1731 0.21512
102 1735 0.25236
102 1736 0.23334
102 1738 0.23326
102 1745 0.22268
102 1748 0.32082
102 1749 0.22943
102 1750 0.24629
102 1820 0.22662
102 1947 0.23068
102 1955 0.22173
102 1957 0.21417
102 1971 0.24599
102 1972 0.24172
102 1974 0.24314
102 1985 0.21093
102 1988 0.23102
102 1989 0.24687
102 1990 0.23908
102 1999 0.2187
102 2059 0.22321
102 2060 0.21904
102 2091 0.2204
102 2117 0.24101
102 2126 0.24552
102 2168 0.22665
102 2176 0.28224
102 2183 0.2108
102 2267 0.23357
102 2270 0.25383
102 2278 0.22301
102 2280 0.22889
102 2282 0.2113
102 2283 0.22486
102 2422 0.24253
102 2466 0.30948
102 2486 0.23639
102 2509 0.23708
102 2518 0.21502
102 2603 0.22616
102 2607 0.25151
102 2616 0.26066
102 2631 0.2738
102 2638 0.22393
102 2736 0.21422
102 2845 0.26208
102 2846 0.21537
102 2936 0.21515
102 2938 0.24281
102 2940 0.21897
102 2954 0.2849
102 2955 0.21233
102 3116 0.2163
102 3127 0.23183
102 3148 0.26737
102 3230 0.27012
102 3287 0.28319
102 3288 0.22972
102 3289 0.22855
102 3292 0.30018
102 3293 0.2638
102 3294 0.31272
102 3306 0.26124
102 3307 0.25893
102 3308 0.30894
102 3309 0.26919
102 3310 0.26514
102 3326 0.24006
102 3338 0.22218
102 3339 0.22551
102 3341 0.24976
102 3391 0.23691
102 3393 0.21762
102 3418 0.23149
102 3425 0.23069
102 3446 0.26635
102 3451 0.23991
102 3452 0.21749
102 3460 0.25263
102 3495 0.27146
102 3510 0.21265
102 3522 0.25998
102 3539 0.3338
102 3540 0.35098
102 3541 0.25358
102 3542 0.24215
102 3554 0.23978
102 3555 0.22708
102 3556 0.25451
102 3557 0.26291
102 3558 0.25014
102 3559 0.23866
102 3568 0.2513
102 3614 0.246
102 3689 0.30526
102 3698 0.23008
102 3700 0.2233
102 3720 0.22281
102 3765 0.24367
102 3783 0.22601
102 3785 0.2188
102 3787 0.26661
102 3820 0.26031
102 3829 0.23448
102 3830 0.22302
102 3858 0.23703
102 3868 0.23189
102 3871 0.2379
102 3897 0.24958
102 3954 0.22164
102 3965 0.22695
102 3966 0.28742
102 3967 0.28842
102 3975 0.21676
102 3977 0.29946
102 3990 0.28585
102 4002 0.25814
102 4003 0.23829
102 4096 0.24415
102 4121 0.23546
102 4132 0.29555
102 4133 0.26282
102 4146 0.23465
102 4152 0.24707
102 4161 0.22662
102 4183 0.26427
102 4184 0.26045
102 4185 0.31275
102 4195 0.22274
102 4208 0.22148
102 4245 0.22102
102 4328 0.21278
102 4348 0.25654
102 4358 0.27691
102 4378 0.2618
102 4414 0.21832
102 4426 0.35666
102 4433 0.21145
102 4443 0.25099
102 4444 0.26019
102 4583 0.24808
102 4671 0.24046
102 4672 0.2765
102 4673 0.22066
102 4769 0.23171
102 4813 0.25053
102 4836 0.3139
102 4972 0.23544
102 5025 0.24107
102 5033 0.28734
102 5076 0.23903
103 191 0.23357
103 198 0.32301
103 312 0.2206
103 728 0.22218
103 907 0.24095
103 921 0.2631
103 949 0.22129
103 1011 0.25992
103 1022 0.22538
103 1179 0.27096
103 1292 0.21442
103 1294 0.22487
103 1522 0.21926
103 1551 0.24493
103 1559 0.22106
103 1810 0.22612
103 2084 0.22661
103 2091 0.2768
103 2350 0.21393
103 2482 0.21416
103 2483 0.22971
103 2697 0.24798
103 2838 0.2365
103 2949 0.24839
103 3087 0.24072
103 3148 0.30418
103 3292 0.23688
103 3318 0.24532
103 3446 0.26617
103 3527 0.25526
103 3871 0.22141
103 3872 0.26821
103 3890 0.23419
103 4042 0.21549
103 4221 0.21451
103 4322 0.25327
103 4348 0.21439
103 4426 0.23926
103 4581 0.2251
103 4653 0.28514
103 4663 0.21584
103 4783 0.26709
103 4836 0.2445
103 4877 0.22863
103 4883 0.22716
103 5155 0.2659
104 141 0.21524
104 154 0.23071
104 157 0.21408
104 166 0.22468
104 171 0.27441
104 172 0.28949
104 173 0.2386
104 184 0.24668
104 185 0.23576
104 221 0.22662
104 222 0.22405
104 255 0.21631
104 338 0.22837
104 374 0.26377
104 377 0.24
104 400 0.23098
104 424 0.2528
104 425 0.27771
104 436 0.22273
104 437 0.21174
104 447 0.23291
104 449 0.24306
104 451 0.21548
104 478 0.29235
104 491 0.26997
104 509 0.2259
104 517 0.22191
104 535 0.22362
104 541 0.25768
104 601 0.21862
104 610 0.24259
104 669 0.26283
104 676 0.26202
104 719 0.21756
104 733 0.23908
104 734 0.25497
104 766 0.25451
104 830 0.2249
104 831 0.23138
104 1008 0.28115
104 1021 0.22425
104 1085 0.23374
104 1093 0.28467
104 1235 0.24139
104 1267 0.22248
104 1272 0.24072
104 1288 0.24839
104 1340 0.21283
104 1344 0.25261
104 1359 0.24158
104 1497 0.29074
104 1514 0.21441
104 1522 0.30173
104 1523 0.21395
104 1557 0.21825
104 1624 0.23712
104 1739 0.35773
104 1817 0.26905
104 1864 0.21654
104 1956 0.22183
104 1978 0.31976
104 2069 0.21579
104 2084 0.30597
104 2106 0.21772
104 2312 0.25481
104 2348 0.23447
104 2475 0.29146
104 2482 0.24319
104 2483 0.2142
104 2602 0.23088
104 2626 0.21941
104 2627 0.226
104 2746 0.22055
104 2768 0.30868
104 2966 0.2754
104 3128 0.21199
104 3295 0.24865
104 3318 0.32891
104 3357 0.24193
104 3393 0.21551
104 3450 0.29087
104 3458 0.37875
104 3489 0.26139
104 3526 0.22551
104 3527 0.26487
104 3543 0.26182
104 3544 0.23278
104 3554 0.21952
104 3560 0.33881
104 3561 0.23169
104 3575 0.21567
104 3579 0.23177
104 3619 0.21292
104 3750 0.2335
104 3754 0.21637
104 3756 0.22336
104 3764 0.22207
104 3765 0.21979
104 3766 0.29186
104 3777 0.26833
104 3778 0.2629
104 3780 0.3306
104 3782 0.22311
104 3788 0.2952
104 3789 0.22395
104 3795 0.28189
104 3803 0.21069
104 3822 0.21749
104 3844 0.23011
104 3862 0.25006
104 3880 0.22476
104 3882 0.25192
104 3968 0.21448
104 3969 0.24768
104 3977 0.23125
104 3989 0.2234
104 4014 0.22689
104 4029 0.22165
104 4038 0.22399
104 4039 0.2461
104 4041 0.31117
104 4051 0.22943
104 4056 0.32575
104 4058 0.21876
104 4059 0.23957
104 4060 0.26896
104 4066 0.23071
104 4090 0.22662
104 4175 0.22235
104 4176 0.21241
104 4183 0.24402
104 4184 0.31453
104 4193 0.23754
104 4195 0.23747
104 4205 0.26126
104 4219 0.25378
104 4222 0.23242
104 4262 0.2426
104 4268 0.32622
104 4269 0.2337
104 4276 0.24035
104 4277 0.21701
104 4292 0.21811
104 4299 0.25682
104 4312 0.2197
104 4333 0.23907
104 4395 0.22062
104 4403 0.22001
104 4423 0.23126
104 4426 0.24118
104 4428 0.24958
104 4430 0.28005
104 4432 0.2194
104 4434 0.23053
104 4442 0.22509
104 4443 0.23649
104 4444 0.22062
104 4457 0.2252
104 4459 0.2493
104 4460 0.21146
104 4461 0.22182
104 4462 0.27854
104 4476 0.21111
104 4516 0.22333
104 4518 0.23115
104 4526 0.21485
104 4527 0.30142
104 4528 0.27336
104 4530 0.27495
104 4534 0.26104
104 4535 0.27279
104 4536 0.25792
104 4545 0.21799
104 4567 0.29762
104 4578 0.25637
104 4608 0.21472
104 4652 0.21688
104 4653 0.26707
104 4659 0.24508
104 4663 0.32193
104 4664 0.26404
104 4665 0.26025
104 4666 0.24191
104 4667 0.33939
104 4669 0.21103
104 4671 0.23838
104 4673 0.28536
104 4682 0.25978
104 4683 0.21613
104 4694 0.22666
104 4696 0.25305
104 4697 0.25497
104 4709 0.21165
104 4711 0.27739
104 4763 0.21321
104 4764 0.26235
104 4765 0.21248
104 4771 0.22953
104 4772 0.22769
104 4775 0.21504
104 4784 0.34898
104 4790 0.26868
104 4795 0.23356
104 4797 0.2276
104 4821 0.22684
104 4823 0.21381
104 4826 0.21545
104 4841 0.24746
104 4877 0.25054
104 4883 0.28336
104 4885 0.21602
104 4887 0.25106
104 4947 0.24146
104 4960 0.23326
104 4965 0.24456
104 4966 0.34721
104 4970 0.2756
104 4972 0.27163
104 4973 0.21534
104 4974 0.24539
104 4983 0.28773
104 4984 0.22322
104 4985 0.24348
104 4986 0.26146
104 4994 0.21696
104 4996 0.21158
104 5012 0.21447
104 5022 0.24211
104 5025 0.2574
104 5031 0.22747
104 5038 0.29278
104 5105 0.27407
104 5106 0.32538
104 5111 0.21892
104 5127 0.22308
104 5128 0.31233
104 5129 0.29402
104 5130 0.2378
104 5140 0.29032
104 5147 0.23011
104 5148 0.29944
104 5149 0.23729
104 5150 0.22093
104 5158 0.2248
104 5159 0.31152
104 5166 0.2545
104 5179 0.21217
105 145 0.27772
105 157 0.25506
105 184 0.24792
105 185 0.23546
105 199 0.21478
105 200 0.25322
105 222 0.2238
105 229 0.26336
105 354 0.23845
105 368 0.22432
105 382 0.2478
105 420 0.25304
105 421 0.22563
105 422 0.26186
105 424 0.27074
105 447 0.32753
105 478 0.24524
105 490 0.2225
105 501 0.2908
105 524 0.22381
105 537 0.2402
105 657 0.2393
105 659 0.26464
105 660 0.24005
105 663 0.21775
105 666 0.25546
105 670 0.25172
105 684 0.24378
105 695 0.27623
105 719 0.21782
105 734 0.21901
105 750 0.22824
105 765 0.26483
105 766 0.3128
105 773 0.25291
105 774 0.2372
105 775 0.26242
105 785 0.26049
105 798 0.21551
105 919 0.24637
105 921 0.22918
105 930 0.25021
105 953 0.21738
105 958 0.21273
105 963 0.21839
105 970 0.21222
105 994 0.24844
105 1025 0.25486
105 1035 0.23866
105 1042 0.21627
105 1043 0.25138
105 1044 0.223
105 1045 0.23743
105 1050 0.2646
105 1195 0.23304
105 1202 0.28915
105 1206 0.25403
105 1227 0.21619
105 1235 0.2425
105 1255 0.23198
105 1264 0.22935
105 1265 0.21672
105 1295 0.24649
105 1339 0.23123
105 1341 0.25142
105 1342 0.23497
105 1422 0.21895
105 1425 0.25984
105 1427 0.24053
105 1434 0.2448
105 1435 0.31897
105 1446 0.22857
105 1447 0.24003
105 1448 0.31155
105 1481 0.26167
105 1497 0.31126
105 1507 0.23553
105 1512 0.23478
105 1522 0.30969
105 1523 0.26352
105 1549 0.21162
105 1581 0.27732
105 1594 0.22452
105 1603 0.23567
105 1610 0.2389
105 1624 0.25702
105 1649 0.22558
105 1654 0.31857
105 1689 0.21199
105 1722 0.2178
105 1738 0.2397
105 1739 0.22063
105 1752 0.22103
105 1753 0.23077
105 1756 0.22032
105 1759 0.25667
105 1817 0.24461
105 1818 0.21955
105 1858 0.23696
105 1864 0.23872
105 1878 0.23927
105 1892 0.21135
105 1947 0.22334
105 1956 0.2177
105 2008 0.21473
105 2009 0.22233
105 2084 0.22366
105 2086 0.21605
105 2111 0.2206
105 2124 0.24903
105 2132 0.26143
105 2135 0.23151
105 2142 0.21253
105 2247 0.21663
105 2276 0.21163
105 2294 0.22924
105 2312 0.29066
105 2375 0.21657
105 2489 0.24997
105 2593 0.23528
105 2602 0.25365
105 2604 0.24189
105 2605 0.21492
105 2614 0.23913
105 2631 0.23033
105 2680 0.21106
105 2691 0.22566
105 2768 0.22485
105 2797 0.21375
105 2914 0.28837
105 2915 0.21411
105 2923 0.28495
105 2924 0.31317
105 2927 0.22551
105 2930 0.21903
105 2931 0.21991
105 2935 0.23094
105 2936 0.27118
105 2947 0.21561
105 2952 0.27182
105 2966 0.27086
105 3035 0.22108
105 3037 0.21596
105 3050 0.2486
105 3073 0.24314
105 3093 0.24482
105 3118 0.22751
105 3128 0.21128
105 3138 0.25749
105 3139 0.25273
105 3144 0.21418
105 3146 0.30714
105 3244 0.26955
105 3245 0.29264
105 3246 0.2589
105 3248 0.21281
105 3255 0.30631
105 3258 0.25892
105 3269 0.27546
105 3270 0.2243
105 3271 0.21701
105 3295 0.22698
105 3296 0.2659
105 3329 0.22695
105 3345 0.26213
105 3357 0.23823
105 3365 0.24959
105 3369 0.22583
105 3414 0.21649
105 3443 0.23323
105 3445 0.23348
105 3454 0.29481
105 3458 0.28484
105 3489 0.2315
105 3497 0.24637
105 3499 0.25675
105 3507 0.27597
105 3508 0.23585
105 3509 0.23574
105 3528 0.25485
105 3533 0.23784
105 3543 0.23767
105 3559 0.23049
105 3560 0.29521
105 3574 0.23245
105 3579 0.23893
105 3586 0.24127
105 3604 0.24329
105 3614 0.279
105 3619 0.33532
105 3621 0.21736
105 3622 0.25231
105 3626 0.24744
105 3635 0.26148
105 3654 0.22522
105 3732 0.21374
105 3758 0.2497
105 3764 0.23276
105 3766 0.25718
105 3769 0.23584
105 3777 0.21166
105 3780 0.30893
105 3782 0.22054
105 3801 0.2446
105 3822 0.2509
105 3851 0.26063
105 3852 0.29394
105 3860 0.28725
105 3862 0.24027
105 3946 0.24018
105 3958 0.30856
105 3962 0.23734
105 3968 0.23291
105 3969 0.23232
105 3973 0.28218
105 3976 0.27001
105 3989 0.21145
105 3997 0.22032
105 4028 0.23993
105 4029 0.24818
105 4039 0.2668
105 4050 0.25806
105 4051 0.32426
105 4056 0.23852
105 4090 0.27386
105 4100 0.23797
105 4154 0.21384
105 4175 0.22917
105 4184 0.25132
105 4189 0.22756
105 4190 0.25499
105 4195 0.2582
105 4199 0.28792
105 4204 0.23999
105 4208 0.2312
105 4228 0.23166
105 4230 0.21186
105 4244 0.33084
105 4250 0.21274
105 4260 0.2289
105 4261 0.25549
105 4262 0.2681
105 4267 0.23038
105 4268 0.29184
105 4269 0.3125
105 4274 0.22566
105 4275 0.26692
105 4319 0.21634
105 4330 0.2753
105 4347 0.27896
105 4388 0.25828
105 4395 0.22011
105 4403 0.2451
105 4404 0.21315
105 4408 0.21827
105 4414 0.23046
105 4420 0.25792
105 4426 0.25207
105 4430 0.25207
105 4433 0.21301
105 4434 0.26669
105 4441 0.26227
105 4443 0.22458
105 4444 0.26492
105 4461 0.21574
105 4492 0.23909
105 4516 0.26928
105 4518 0.21219
105 4519 0.24112
105 4524 0.21296
105 4527 0.29626
105 4528 0.29593
105 4529 0.23827
105 4536 0.22055
105 4537 0.23463
105 4578 0.24797
105 4591 0.23873
105 4608 0.2211
105 4653 0.25498
105 4654 0.21226
105 4663 0.25134
105 4665 0.23607
105 4666 0.22933
105 4667 0.23924
105 4669 0.28447
105 4673 0.21255
105 4682 0.23689
105 4691 0.2107
105 4695 0.3016
105 4696 0.21896
105 4710 0.27675
105 4740 0.23833
105 4741 0.2491
105 4742 0.23973
105 4753 0.28583
105 4765 0.25107
105 4797 0.26119
105 4811 0.24524
105 4837 0.2552
105 4877 0.31559
105 4883 0.31649
105 4884 0.25447
105 4885 0.25367
105 4886 0.28672
105 4887 0.24849
105 4893 0.26938
105 4939 0.22319
105 4950 0.21897
105 4960 0.28519
105 4962 0.23036
105 4972 0.24351
105 4973 0.27676
105 4984 0.24509
105 4985 0.28301
105 5012 0.24345
105 5015 0.24619
105 5022 0.28695
105 5023 0.28577
105 5025 0.23323
105 5026 0.22005
105 5031 0.29672
105 5032 0.31846
105 5038 0.26666
105 5059 0.22629
105 5104 0.23246
105 5105 0.30533
105 5106 0.38875
105 5130 0.24021
105 5140 0.21812
105 5148 0.26383
105 5150 0.21523
105 5156 0.28673
105 5157 0.24643
105 5159 0.21278
105 5162 0.2272
106 244 0.22202
106 501 0.29878
106 722 0.22455
106 859 0.21787
106 995 0.21718
106 1235 0.26337
106 1263 0.27421
106 1497 0.31226
106 1754 0.21443
106 1808 0.28825
106 2952 0.22419
106 3269 0.25357
106 3336 0.23319
106 3350 0.21554
106 3359 0.23772
106 3997 0.23017
106 4184 0.21668
107 659 0.22225
107 781 0.2629
107 889 0.24238
107 1023 0.22941
107 1034 0.27994
107 1249 0.25135
107 2009 0.21831
107 2116 0.22259
107 2581 0.23321
107 2714 0.23035
107 2966 0.25283
107 3022 0.28558
107 4106 0.22229
107 4297 0.33578
107 4472 0.23535
107 4589 0.24549
107 5061 0.21199
108 198 0.21324
108 579 0.21777
108 593 0.23742
108 644 0.22779
108 652 0.21783
108 781 0.35606
108 887 0.21534
108 896 0.21069
108 922 0.22271
108 1158 0.22006
108 1367 0.21521
108 1394 0.2116
108 1396 0.21208
108 1434 0.22689
108 1962 0.23087
108 1980 0.23027
108 2030 0.21342
108 2057 0.22372
108 2188 0.2108
108 2680 0.21182
108 2714 0.26102
108 2745 0.21954
108 3012 0.21323
108 3122 0.23974
108 3333 0.23906
108 3336 0.21245
108 3505 0.2485
108 3518 0.21496
108 3652 0.21588
108 3879 0.2131
108 3889 0.21201
108 3892 0.24802
108 4106 0.21092
108 4144 0.22443
108 4370 0.21083
108 4472 0.24308
108 4494 0.2671
108 4495 0.2236
108 4603 0.213
108 4626 0.21314
108 4790 0.21107
108 4922 0.29739
108 5061 0.22152
108 5076 0.26426
109 275 0.23682
109 308 0.21833
109 454 0.21672
109 594 0.22555
109 644 0.22741
109 863 0.22317
109 864 0.2177
109 1123 0.22043
109 4744 0.26963
109 4756 0.24754
109 4777 0.24551
109 5099 0.21919
109 5132 0.22554
110 145 0.24485
110 370 0.22519
110 608 0.25147
110 781 0.21421
110 855 0.26185
110 1355 0.21639
110 1596 0.24631
110 1855 0.27268
110 2111 0.23516
110 2202 0.215
110 3432 0.21599
110 3477 0.21941
110 3833 0.2401
110 3860 0.24897
110 4063 0.26957
110 4370 0.22021
110 4813 0.29013
110 4847 0.21442
111 855 0.225
111 1134 0.34353
111 1136 0.31548
111 1376 0.2371
111 1481 0.27474
111 1482 0.21872
111 1584 0.25827
111 1855 0.31561
111 2403 0.27758
111 2419 0.23021
111 2876 0.23884
111 2947 0.21565
111 3202 0.31943
111 3209 0.23523
111 3221 0.27433
111 3432 0.23287
111 3468 0.31244
111 3470 0.21836
111 3475 0.22823
111 3477 0.21121
111 3478 0.22327
111 3645 0.26107
111 3860 0.24776
111 3897 0.33191
111 3969 0.21384
111 4093 0.22389
111 4121 0.26516
111 4251 0.22686
111 4434 0.24305
111 4669 0.2131
111 4813 0.23127
111 5087 0.21193
112 276 0.25963
112 277 0.24086
112 411 0.277
112 476 0.21733
112 510 0.22799
112 694 0.21664
112 755 0.24055
112 831 0.23813
112 914 0.22203
112 921 0.22733
112 1001 0.21837
112 1123 0.24073
112 1133 0.21674
112 1143 0.23237
112 1151 0.23693
112 1309 0.22903
112 1324 0.23092
112 1378 0.24907
112 1390 0.21461
112 1420 0.22499
112 1505 0.24023
112 1522 0.22897
112 1527 0.24511
112 1562 0.23309
112 1625 0.22551
112 1633 0.21574
112 1640 0.30547
112 1646 0.22012
112 1651 0.23972
112 1653 0.23574
112 1855 0.23892
112 1859 0.22558
112 1872 0.27132
112 1915 0.22902
112 2091 0.32245
112 2119 0.23144
112 2122 0.3127
112 2231 0.22272
112 2458 0.24271
112 2503 0.22007
112 2504 0.21452
112 2545 0.21353
112 2763 0.24095
112 2783 0.25442
112 2807 0.2196
112 2849 0.21502
112 2873 0.2511
112 2876 0.21296
112 2881 0.24118
112 2884 0.22416
112 2895 0.23043
112 2900 0.21943
112 2901 0.27819
112 2907 0.29434
112 2908 0.22022
112 2913 0.21702
112 3041 0.24241
112 3090 0.21778
112 3108 0.24359
112 3157 0.21099
112 3197 0.23806
112 3205 0.22587
112 3209 0.28871
112 3211 0.24527
112 3212 0.2401
112 3233 0.21724
112 3234 0.2226
112 3407 0.21764
112 3468 0.26101
112 3475 0.21936
112 3476 0.23883
112 3477 0.23213
112 3478 0.22999
112 3485 0.22959
112 3618 0.23112
112 3667 0.24565
112 3675 0.22628
112 3686 0.22333
112 3687 0.24597
112 3691 0.28276
112 3692 0.21311
112 3696 0.32663
112 3704 0.28157
112 3833 0.24271
112 3834 0.21594
112 3860 0.22673
112 3890 0.27716
112 3897 0.24255
112 3909 0.25849
112 3910 0.214
112 3912 0.2158
112 3918 0.24423
112 3941 0.27999
112 4002 0.23744
112 4009 0.22757
112 4088 0.23845
112 4093 0.27368
112 4114 0.27418
112 4155 0.22902
112 4251 0.28651
112 4280 0.2138
112 4297 0.21167
112 4499 0.25192
112 4568 0.22821
112 4647 0.22183
112 4668 0.27456
112 4703 0.25333
112 4711 0.22121
112 4718 0.23866
112 4719 0.2541
112 4739 0.22372
113 370 0.22493
113 833 0.23415
113 2091 0.22657
113 2176 0.2174
114 608 0.24833
114 669 0.21358
114 711 0.26199
114 871 0.21652
114 997 0.22384
114 1119 0.24439
114 1308 0.21948
114 2840 0.24595
114 2932 0.28948
114 3148 0.23257
114 3245 0.21738
114 3446 0.23651
114 3458 0.22377
114 3756 0.24216
114 3833 0.29227
114 4002 0.2313
114 4206 0.26442
114 4245 0.23469
114 4424 0.21748
114 4456 0.21313
114 4671 0.22642
114 4815 0.22685
115 172 0.25951
115 198 0.26474
115 200 0.21477
115 229 0.2787
115 478 0.22847
115 501 0.22362
115 666 0.29584
115 766 0.25513
115 866 0.21707
115 940 0.26646
115 941 0.25126
115 945 0.21793
115 954 0.22467
115 1080 0.26415
115 1209 0.28681
115 1341 0.23241
115 1449 0.22628
115 1455 0.24522
115 1456 0.22225
115 1457 0.21675
115 1561 0.24673
115 1603 0.2332
115 1615 0.22831
115 1624 0.30744
115 1686 0.23063
115 1739 0.2883
115 1978 0.24128
115 2084 0.21613
115 2097 0.22392
115 2132 0.28211
115 2136 0.2201
115 2294 0.22373
115 2326 0.216
115 2350 0.26729
115 2475 0.30157
115 2476 0.21572
115 2592 0.27564
115 2593 0.25579
115 2602 0.31257
115 2614 0.23292
115 2627 0.23859
115 2647 0.26664
115 2663 0.25334
115 2680 0.22952
115 2712 0.26394
115 2795 0.2615
115 2797 0.23649
115 2799 0.22897
115 2922 0.21968
115 2923 0.23713
115 3056 0.21343
115 3139 0.24072
115 3149 0.21442
115 3271 0.22223
115 3315 0.24723
115 3357 0.22814
115 3435 0.25055
115 3489 0.22005
115 3509 0.24018
115 3626 0.2181
115 3662 0.21132
115 3742 0.22465
115 3743 0.21804
115 3779 0.21115
115 3901 0.21304
115 3916 0.21507
115 3973 0.21162
115 4059 0.2292
115 4089 0.25332
115 4091 0.22536
115 4099 0.24514
115 4228 0.35068
115 4297 0.24807
115 4305 0.23192
115 4312 0.22535
115 4316 0.23699
115 4399 0.21152
115 4430 0.28024
115 4441 0.29996
115 4456 0.26684
115 4527 0.22287
115 4565 0.26554
115 4567 0.27368
115 4569 0.25602
115 4578 0.21413
115 4581 0.24788
115 4608 0.2531
115 4660 0.2227
115 4661 0.21143
115 4665 0.29318
115 4666 0.25046
115 4667 0.27008
115 4670 0.24227
115 4671 0.3095
115 4685 0.21284
115 4694 0.22186
115 4710 0.2224
115 4741 0.28482
115 4742 0.24441
115 4753 0.25927
115 4763 0.21158
115 4764 0.24004
115 4773 0.21329
115 4783 0.21409
115 4784 0.29472
115 4790 0.23703
115 4796 0.21233
115 4797 0.28886
115 4811 0.24776
115 4815 0.23936
115 4827 0.21477
115 4888 0.21334
115 4933 0.2202
115 4963 0.26156
115 4965 0.21855
115 4979 0.21115
115 5025 0.23285
115 5059 0.2156
115 5140 0.21299
115 5147 0.22452
115 5161 0.27875
116 1627 0.22163
116 2966 0.27023
116 3870 0.21781
116 3968 0.23452
116 4189 0.2463
116 4783 0.21311
117 794 0.21209
117 1151 0.21124
117 2200 0.21536
117 3095 0.27513
117 3222 0.27007
117 3740 0.21278
117 4089 0.24138
118 212 0.22476
118 599 0.23894
118 764 0.217
118 781 0.34948
118 782 0.22788
118 794 0.23612
118 1151 0.21591
118 1169 0.25358
118 1343 0.21566
118 1374 0.24669
118 1383 0.2256
118 1616 0.2368
118 1617 0.31848
118 1628 0.2633
118 1786 0.21121
118 1825 0.22705
118 1866 0.21403
118 2162 0.27474
118 3049 0.21838
118 3652 0.21541
118 3870 0.26638
118 4069 0.25166
118 4106 0.21791
119 242 0.23461
119 253 0.22726
119 266 0.24956
119 278 0.22786
119 289 0.23984
119 301 0.24523
119 446 0.25433
119 477 0.21871
119 479 0.32195
119 485 0.26226
119 486 0.2266
119 499 0.26445
119 500 0.37962
119 509 0.24193
119 510 0.25525
119 511 0.26712
119 521 0.27645
119 625 0.22928
119 632 0.22934
119 633 0.22664
119 659 0.2414
119 660 0.21958
119 772 0.23486
119 774 0.25346
119 781 0.28
119 783 0.2436
119 889 0.21542
119 890 0.21738
119 1174 0.23188
119 1255 0.27339
119 1408 0.22473
119 1627 0.21103
119 1628 0.2248
119 1659 0.21142
119 1805 0.21139
119 1866 0.22889
119 2162 0.21878
119 2169 0.22303
119 2365 0.21806
119 2522 0.21649
119 2532 0.24528
119 2680 0.233
119 2723 0.25077
119 2859 0.25006
119 2997 0.22828
119 3033 0.21758
119 3327 0.22215
119 3328 0.22637
119 3329 0.23982
119 3395 0.23141
119 3451 0.27189
119 3516 0.21601
119 3517 0.23117
119 3667 0.2678
119 4078 0.21218
119 4258 0.26875
119 4489 0.26225
119 4500 0.26084
119 4509 0.28191
119 4517 0.22474
119 4588 0.23005
119 4713 0.24296
119 4718 0.21495
119 4903 0.26477
119 5059 0.24682
120 224 0.23017
120 300 0.21771
120 500 0.22182
120 509 0.26135
120 511 0.21634
120 750 0.262
120 1177 0.22739
120 1309 0.24028
120 1878 0.21098
120 2176 0.25842
120 2200 0.22702
120 2365 0.21323
120 2851 0.22918
120 3476 0.24744
120 3606 0.2737
120 3683 0.25782
120 3686 0.31455
120 4370 0.21753
121 172 0.25212
121 224 0.22127
121 500 0.26022
121 511 0.22592
121 512 0.21955
121 521 0.26483
121 573 0.24059
121 624 0.29537
121 651 0.23012
121 781 0.26639
121 805 0.29541
121 817 0.25202
121 871 0.21804
121 996 0.22025
121 1123 0.25099
121 1163 0.24029
121 1327 0.22731
121 1343 0.2186
121 1354 0.27041
121 1368 0.24645
121 1387 0.23253
121 1602 0.26055
121 1633 0.24438
121 1644 0.2782
121 1785 0.22313
121 2038 0.21603
121 2132 0.26738
121 2151 0.27351
121 2176 0.31715
121 2426 0.25195
121 2505 0.22147
121 2713 0.22928
121 2807 0.2201
121 3386 0.22211
121 3468 0.27143
121 3474 0.2156
121 3475 0.26323
121 3476 0.2525
121 3671 0.26459
121 3674 0.26891
121 3686 0.21246
121 3897 0.21622
121 3904 0.26019
121 3905 0.23423
121 4063 0.25362
121 4118 0.21076
121 4350 0.22508
121 4999 0.21379
122 172 0.26015
122 173 0.21859
122 300 0.2924
122 316 0.21409
122 420 0.2184
122 427 0.21105
122 521 0.23733
122 548 0.24561
122 573 0.22193
122 719 0.21863
122 772 0.27303
122 817 0.24633
122 855 0.28495
122 896 0.2296
122 949 0.23151
122 1061 0.21115
122 1084 0.21626
122 1118 0.27117
122 1167 0.27377
122 1354 0.27995
122 1368 0.26858
122 1387 0.26881
122 1481 0.22052
122 1505 0.21339
122 1611 0.22556
122 1644 0.24038
122 1645 0.22724
122 1651 0.22249
122 1751 0.22675
122 1767 0.23069
122 2111 0.21403
122 2122 0.28456
122 2133 0.22061
122 2151 0.24284
122 2175 0.24455
122 2176 0.21255
122 2486 0.21313
122 2754 0.27163
122 2767 0.2198
122 2804 0.23132
122 2807 0.2234
122 3088 0.26359
122 3211 0.21739
122 3212 0.21151
122 3446 0.29002
122 3451 0.26181
122 3461 0.24812
122 3476 0.23607
122 3516 0.23901
122 3749 0.23991
122 3837 0.21687
122 3838 0.22447
122 3877 0.21985
122 3890 0.29475
122 3897 0.22273
122 3903 0.23854
122 3909 0.30002
122 3916 0.24054
122 3989 0.3043
122 4063 0.23493
122 4073 0.22142
122 4126 0.27715
122 4214 0.25931
122 4294 0.24676
122 4304 0.22803
122 4364 0.24438
122 4578 0.29841
122 4588 0.22191
122 4590 0.23218
122 4604 0.27288
122 4667 0.22371
122 4668 0.29683
122 4825 0.27721
122 4827 0.32221
122 4876 0.26254
122 5148 0.23725
122 5156 0.2203
123 285 0.21787
123 577 0.23779
123 579 0.22602
123 1116 0.21737
123 1117 0.2652
123 1123 0.2287
123 1375 0.25569
123 1376 0.2255
123 1383 0.24161
123 1403 0.2482
123 1640 0.24674
123 2193 0.25788
123 2368 0.24046
123 2433 0.21178
123 2763 0.21736
123 2783 0.28858
123 2791 0.23666
123 2807 0.22512
123 2831 0.22545
123 2901 0.22255
123 2907 0.24786
123 3151 0.21752
123 3194 0.27902
123 3205 0.22927
123 3468 0.27931
123 3471 0.21774
123 3476 0.21964
123 3686 0.2112
123 3689 0.22694
123 3866 0.23921
123 3877 0.287
123 3890 0.26422
123 3897 0.26409
123 3909 0.24553
123 3989 0.24783
123 4055 0.21514
123 4097 0.27864
123 4098 0.25707
123 4142 0.29326
123 4148 0.2345
123 4309 0.25048
123 4328 0.24379
123 4368 0.21466
123 4593 0.21718
123 4668 0.22485
123 5116 0.2451
124 231 0.21155
124 537 0.21503
124 598 0.2402
124 1041 0.21983
124 1308 0.25485
124 1340 0.21792
124 1383 0.21571
124 1598 0.23654
124 1625 0.21417
124 1701 0.23826
124 2106 0.24336
124 2117 0.23981
124 2150 0.28873
124 2161 0.22984
124 2231 0.21199
124 2395 0.22203
124 2752 0.24351
124 3065 0.21509
124 3629 0.23879
124 3804 0.24538
124 3833 0.2379
124 3834 0.21641
124 4083 0.24385
124 4185 0.25863
124 4278 0.23807
124 4543 0.29641
124 4667 0.26781
124 4814 0.21986
124 4816 0.25937
124 4829 0.21346
125 422 0.22843
125 459 0.24448
125 570 0.22773
125 1181 0.27201
125 1202 0.21768
125 1422 0.23299
125 1526 0.21282
125 1782 0.22219
125 1820 0.21496
125 1890 0.24745
125 2059 0.21584
125 2111 0.2218
125 2117 0.22086
125 2310 0.25757
125 2423 0.24623
125 2611 0.22992
125 2712 0.22662
125 3327 0.21815
125 3357 0.26451
125 3438 0.22425
125 3481 0.2153
125 3548 0.2525
125 3594 0.24361
125 3608 0.21701
125 3615 0.23945
125 4012 0.2613
125 4133 0.21538
125 4185 0.22284
125 4210 0.24103
125 4222 0.26847
125 4291 0.26592
125 4413 0.22259
125 4426 0.22924
125 4434 0.21317
125 4667 0.2325
125 4947 0.26475
125 5059 0.25783
125 5115 0.25151
125 5126 0.28224
125 5127 0.21842
126 585 0.23381
126 2328 0.2329
126 2680 0.2359
126 2696 0.21121
126 2712 0.23837
126 3650 0.22149
126 3673 0.25222
126 4252 0.25065
126 4795 0.21809
127 172 0.21082
127 478 0.22803
127 734 0.24553
127 766 0.22839
127 954 0.23396
127 991 0.23012
127 1561 0.25865
127 1843 0.2155
127 2328 0.28141
127 2350 0.23422
127 2628 0.21387
127 2680 0.25352
127 2914 0.23074
127 3245 0.21235
127 3269 0.21483
127 3371 0.24221
127 3606 0.22537
127 3641 0.27165
127 3650 0.21681
127 3756 0.22134
127 3757 0.21592
127 4199 0.24234
127 4229 0.23378
127 4297 0.21222
127 4797 0.23014
127 4979 0.22684
128 274 0.24786
128 519 0.21531
128 550 0.222
128 722 0.25157
128 734 0.21095
128 794 0.24121
128 1020 0.23947
128 1481 0.2352
128 1523 0.23668
128 2366 0.23746
128 2436 0.21831
128 3087 0.23555
128 3283 0.23364
128 3284 0.2145
128 3507 0.23615
128 3518 0.2339
128 3533 0.26206
128 3658 0.21724
128 3731 0.24297
128 3757 0.23308
128 4202 0.2121
128 4221 0.23942
128 4356 0.22042
128 4459 0.24645
128 4521 0.25968
128 4711 0.22959
128 4953 0.21434
128 4965 0.22722
128 5059 0.23115
129 169 0.23342
129 191 0.26086
129 198 0.34257
129 216 0.24169
129 224 0.21623
129 225 0.2615
129 229 0.26004
129 274 0.21541
129 275 0.22801
129 341 0.25143
129 355 0.21208
129 357 0.28181
129 380 0.21986
129 398 0.22529
129 422 0.28447
129 432 0.2144
129 433 0.23772
129 461 0.22979
129 466 0.2129
129 478 0.23684
129 495 0.22024
129 501 0.269
129 508 0.22637
129 509 0.28504
129 511 0.21153
129 520 0.21414
129 523 0.27112
129 557 0.28481
129 570 0.29768
129 624 0.23351
129 630 0.27422
129 683 0.21921
129 722 0.26992
129 733 0.26387
129 734 0.25376
129 739 0.23023
129 764 0.21904
129 766 0.26217
129 774 0.24856
129 794 0.24276
129 874 0.25441
129 875 0.23026
129 893 0.2263
129 952 0.22254
129 995 0.23703
129 1014 0.22242
129 1022 0.22383
129 1029 0.24269
129 1034 0.34262
129 1037 0.21168
129 1044 0.28837
129 1045 0.25939
129 1053 0.22112
129 1090 0.22615
129 1109 0.22123
129 1134 0.24302
129 1248 0.22246
129 1257 0.21299
129 1303 0.23355
129 1304 0.24268
129 1312 0.22312
129 1332 0.24885
129 1340 0.21566
129 1342 0.22872
129 1374 0.26021
129 1384 0.22933
129 1449 0.22757
129 1481 0.251
129 1494 0.26867
129 1560 0.24384
129 1566 0.21584
129 1598 0.21555
129 1603 0.23269
129 1617 0.25393
129 1627 0.22156
129 1641 0.21358
129 1654 0.2115
129 1686 0.24732
129 1700 0.21898
129 1790 0.23729
129 1837 0.26469
129 1866 0.27685
129 1872 0.24108
129 1877 0.22056
129 1878 0.25128
129 1927 0.21151
129 1928 0.29007
129 1962 0.23307
129 1981 0.227
129 2008 0.21332
129 2045 0.22957
129 2057 0.27442
129 2077 0.21134
129 2094 0.27475
129 2132 0.22039
129 2153 0.27439
129 2240 0.2499
129 2260 0.23325
129 2264 0.22054
129 2290 0.26781
129 2326 0.22075
129 2349 0.26813
129 2350 0.22006
129 2486 0.2261
129 2581 0.23373
129 2596 0.22739
129 2628 0.27278
129 2631 0.25918
129 2680 0.25043
129 2712 0.22738
129 2806 0.22992
129 2888 0.22499
129 2935 0.28394
129 2936 0.22478
129 3138 0.215
129 3244 0.23514
129 3245 0.28666
129 3253 0.24303
129 3269 0.27031
129 3270 0.2237
129 3271 0.21731
129 3284 0.30077
129 3285 0.2481
129 3299 0.2173
129 3329 0.28761
129 3336 0.23315
129 3371 0.23925
129 3429 0.22799
129 3503 0.2121
129 3505 0.26125
129 3506 0.21998
129 3507 0.2648
129 3517 0.25287
129 3518 0.23
129 3520 0.21862
129 3533 0.27575
129 3606 0.25207
129 3652 0.29523
129 3728 0.22904
129 3731 0.2481
129 3740 0.25055
129 3743 0.21333
129 3822 0.21743
129 3860 0.24777
129 3870 0.21682
129 3871 0.23623
129 3891 0.21833
129 3957 0.22371
129 4003 0.26034
129 4051 0.23359
129 4056 0.22014
129 4089 0.24132
129 4177 0.24599
129 4188 0.26324
129 4189 0.26274
129 4267 0.2375
129 4268 0.34623
129 4282 0.23465
129 4370 0.2166
129 4440 0.2778
129 4441 0.22174
129 4444 0.23271
129 4459 0.24105
129 4460 0.23645
129 4461 0.25514
129 4479 0.26412
129 4504 0.22157
129 4506 0.2934
129 4524 0.253
129 4525 0.22113
129 4526 0.2362
129 4528 0.22236
129 4536 0.27281
129 4563 0.21241
129 4667 0.26171
129 4671 0.27182
129 4694 0.24526
129 4707 0.23322
129 4709 0.22446
129 4710 0.21436
129 4711 0.27022
129 4745 0.2108
129 4749 0.21207
129 4771 0.23832
129 4783 0.23604
129 4836 0.28621
129 4887 0.22289
129 4992 0.22222
129 4999 0.21208
129 5025 0.21848
129 5059 0.2399
129 5084 0.24279
129 5128 0.22839
129 5144 0.2285
130 317 0.2396
130 446 0.21235
130 451 0.22779
130 499 0.28315
130 511 0.22931
130 512 0.26515
130 521 0.23903
130 630 0.26224
130 659 0.22717
130 730 0.21505
130 770 0.21449
130 804 0.22545
130 923 0.22718
130 1035 0.24841
130 1037 0.22186
130 1053 0.21116
130 1101 0.21097
130 1170 0.22932
130 1332 0.28956
130 1341 0.22011
130 1342 0.2417
130 1343 0.23704
130 1355 0.25712
130 1367 0.23283
130 1383 0.24941
130 1494 0.21163
130 1556 0.2919
130 1579 0.23406
130 1580 0.24996
130 1581 0.22948
130 1594 0.31092
130 1598 0.25128
130 1603 0.24819
130 1604 0.2416
130 1700 0.23605
130 1758 0.21261
130 1819 0.21902
130 1843 0.22872
130 1848 0.2344
130 1856 0.21352
130 1866 0.31
130 1910 0.21805
130 2133 0.23306
130 2211 0.22098
130 2212 0.26963
130 2213 0.31064
130 2326 0.21719
130 2712 0.32832
130 3336 0.26634
130 3371 0.25985
130 3429 0.28819
130 3432 0.23041
130 3603 0.21126
130 3604 0.23261
130 3606 0.32232
130 3639 0.22745
130 3740 0.23339
130 3822 0.2572
130 3848 0.26954
130 3860 0.22873
130 3876 0.23578
130 4268 0.21231
130 4504 0.22135
130 4999 0.26452
131 267 0.24453
131 446 0.22029
131 499 0.23361
131 500 0.25669
131 511 0.28552
131 557 0.24177
131 772 0.21906
131 781 0.21912
131 1259 0.22228
131 1594 0.30455
131 2259 0.21431
131 2273 0.22181
131 2859 0.24584
131 2907 0.25396
131 3395 0.23497
131 3505 0.21355
131 4436 0.26393
131 4961 0.22796
132 166 0.25937
132 170 0.21579
132 477 0.2143
132 510 0.33604
132 511 0.3741
132 548 0.21526
132 624 0.25057
132 625 0.2297
132 748 0.21395
132 855 0.21985
132 1039 0.25911
132 1167 0.24645
132 1309 0.28907
132 1383 0.27405
132 1397 0.21441
132 1584 0.22638
132 1594 0.27772
132 2038 0.21863
132 2124 0.21168
132 2383 0.21963
132 2668 0.21366
132 2697 0.22931
132 3432 0.25588
132 3613 0.21359
132 3638 0.246
132 3852 0.21475
132 3888 0.21959
132 4106 0.25193
132 4370 0.2229
133 289 0.21277
133 477 0.23979
133 479 0.21581
133 496 0.28944
133 499 0.21328
133 511 0.2264
133 748 0.21311
133 805 0.2144
133 896 0.23491
133 1104 0.35162
133 1174 0.27814
133 1255 0.21733
133 1327 0.23106
133 1355 0.29916
133 1366 0.2302
133 1367 0.33366
133 1383 0.23054
133 1601 0.21166
133 1612 0.23146
133 1628 0.21607
133 1631 0.25818
133 1934 0.2188
133 2133 0.24278
133 2143 0.25522
133 2160 0.22409
133 2665 0.21217
133 2998 0.22335
133 3606 0.22232
133 3652 0.28298
133 3653 0.22819
133 3671 0.25461
133 3860 0.22438
133 3989 0.26959
133 4098 0.2446
133 4099 0.22334
133 4227 0.24801
133 4368 0.24205
133 4489 0.29498
133 4549 0.21469
133 5105 0.23039
133 5146 0.2178
134 817 0.25558
134 1094 0.2295
134 1095 0.21822
134 1096 0.25234
134 1104 0.27744
134 1255 0.22916
134 1271 0.23287
134 1294 0.28145
134 1352 0.218
134 1366 0.31671
134 1367 0.26081
134 1523 0.23202
134 1586 0.21295
134 1612 0.23007
134 1627 0.21426
134 1628 0.21976
134 1837 0.26667
134 1856 0.24452
134 2105 0.27094
134 2116 0.22655
134 2133 0.2375
134 2143 0.22335
134 2152 0.28682
134 3169 0.21078
134 3176 0.22232
134 3256 0.21341
134 3675 0.22339
134 3841 0.2151
134 3909 0.22467
134 3989 0.24823
134 4097 0.25463
134 4098 0.31246
134 4102 0.23844
134 4142 0.23033
134 4148 0.21351
134 4495 0.22976
134 4589 0.30351
134 4590 0.24383
134 4672 0.24835
134 4721 0.23658
134 4876 0.24402
134 5105 0.2246
134 5148 0.21705
134 5181 0.22421
135 768 0.27572
135 1124 0.24019
135 1136 0.22552
135 1159 0.22547
135 1167 0.21963
135 1169 0.23863
135 1271 0.25736
135 1375 0.22962
135 1376 0.28151
135 1377 0.22994
135 1584 0.21903
135 1804 0.23632
135 2115 0.25386
135 2116 0.22407
135 2807 0.34546
135 3176 0.25391
135 4097 0.27557
135 4110 0.217
135 4114 0.25158
135 4395 0.28915
136 178 0.22674
136 422 0.24421
136 431 0.26236
136 439 0.23737
136 463 0.22603
136 593 0.21661
136 703 0.22321
136 728 0.21871
136 729 0.24386
136 746 0.3263
136 991 0.2244
136 1005 0.25986
136 1016 0.24028
136 1036 0.3009
136 1041 0.24484
136 1098 0.23227
136 1111 0.27125
136 1203 0.21894
136 1269 0.21253
136 1270 0.22455
136 1281 0.23545
136 1301 0.26042
136 1788 0.30168
136 1966 0.21276
136 2028 0.21137
136 2063 0.24054
136 2096 0.26251
136 2117 0.22
136 2289 0.27678
136 2307 0.23067
136 2330 0.21166
136 2352 0.21148
136 2395 0.22612
136 2435 0.32975
136 2448 0.23892
136 2624 0.23495
136 2625 0.28278
136 2676 0.29166
136 2692 0.21192
136 2693 0.2427
136 2987 0.29669
136 3087 0.24666
136 3089 0.21679
136 3090 0.22136
136 3101 0.22531
136 3202 0.23367
136 3297 0.25808
136 3359 0.22877
136 3371 0.22599
136 3377 0.21433
136 3473 0.22776
136 3743 0.22287
136 3756 0.22591
136 3757 0.27476
136 3827 0.21245
136 3849 0.24145
136 3948 0.22396
136 3988 0.21999
136 4041 0.2428
136 4278 0.26377
136 4680 0.30209
136 5022 0.24512
137 166 0.25069
137 178 0.2377
137 189 0.22777
137 220 0.22806
137 230 0.27273
137 231 0.29297
137 275 0.21701
137 368 0.22653
137 417 0.32591
137 422 0.3118
137 423 0.24612
137 435 0.26953
137 439 0.22349
137 446 0.23332
137 447 0.28296
137 555 0.22905
137 572 0.23356
137 622 0.32692
137 666 0.38505
137 667 0.24055
137 670 0.25366
137 673 0.26849
137 683 0.24652
137 684 0.31518
137 685 0.21362
137 686 0.21834
137 694 0.26748
137 695 0.21836
137 710 0.2321
137 765 0.27097
137 766 0.22473
137 793 0.22565
137 833 0.25826
137 877 0.22359
137 888 0.28515
137 898 0.22146
137 919 0.22742
137 920 0.23053
137 933 0.26266
137 941 0.25456
137 945 0.2502
137 954 0.24572
137 962 0.24364
137 968 0.26513
137 969 0.22401
137 978 0.26232
137 987 0.22833
137 990 0.2346
137 991 0.27305
137 996 0.25782
137 1007 0.2141
137 1010 0.22647
137 1022 0.2602
137 1024 0.24279
137 1034 0.23358
137 1035 0.21794
137 1036 0.27695
137 1080 0.21385
137 1125 0.27081
137 1168 0.21855
137 1173 0.22502
137 1178 0.21337
137 1180 0.27463
137 1186 0.28925
137 1188 0.21853
137 1195 0.21258
137 1225 0.213
137 1226 0.22149
137 1227 0.23955
137 1228 0.2158
137 1263 0.24321
137 1264 0.21478
137 1275 0.34951
137 1276 0.23876
137 1281 0.27015
137 1296 0.21772
137 1410 0.22045
137 1411 0.30945
137 1422 0.28737
137 1426 0.26886
137 1451 0.22351
137 1485 0.21532
137 1497 0.23173
137 1511 0.21595
137 1512 0.24325
137 1526 0.23094
137 1540 0.21227
137 1547 0.23137
137 1551 0.33718
137 1615 0.24432
137 1624 0.21105
137 1688 0.23059
137 1700 0.21562
137 1726 0.21294
137 1727 0.24724
137 1738 0.23352
137 1748 0.21385
137 1782 0.2246
137 1788 0.26459
137 1885 0.21667
137 1886 0.23323
137 1899 0.21398
137 1939 0.2296
137 1940 0.21681
137 1948 0.24473
137 1966 0.24707
137 1976 0.22746
137 1977 0.23145
137 1992 0.24041
137 2004 0.22275
137 2032 0.21938
137 2063 0.32569
137 2086 0.24583
137 2118 0.25876
137 2167 0.23391
137 2242 0.21095
137 2284 0.22688
137 2301 0.23702
137 2303 0.27684
137 2304 0.27041
137 2307 0.34057
137 2321 0.23169
137 2377 0.21335
137 2385 0.21345
137 2422 0.25227
137 2616 0.23607
137 2623 0.23947
137 2625 0.24121
137 2638 0.22471
137 2639 0.22037
137 2643 0.2222
137 2652 0.22693
137 2653 0.22969
137 2654 0.22139
137 2655 0.28764
137 2656 0.22873
137 2670 0.2771
137 2671 0.26674
137 2672 0.23146
137 2699 0.21937
137 2700 0.21189
137 2701 0.33361
137 2702 0.29433
137 2703 0.25667
137 2705 0.24443
137 2706 0.22292
137 2715 0.23067
137 2717 0.21127
137 2718 0.21732
137 2719 0.21961
137 2727 0.2683
137 2924 0.21679
137 2953 0.252
137 2960 0.21645
137 2961 0.28612
137 2962 0.31022
137 2963 0.21162
137 2964 0.24008
137 2978 0.22378
137 2979 0.21367
137 2980 0.23132
137 2981 0.26719
137 2994 0.21259
137 3015 0.24446
137 3033 0.22933
137 3044 0.26213
137 3045 0.24465
137 3060 0.21488
137 3069 0.27464
137 3109 0.23021
137 3245 0.25877
137 3296 0.25973
137 3327 0.23437
137 3357 0.22708
137 3383 0.21571
137 3458 0.28444
137 3489 0.2405
137 3543 0.22827
137 3555 0.21713
137 3558 0.24562
137 3575 0.27238
137 3605 0.27814
137 3609 0.24968
137 3654 0.23849
137 3702 0.23993
137 3739 0.25054
137 3743 0.27969
137 3756 0.21829
137 3757 0.25943
137 3758 0.29571
137 3768 0.23873
137 3769 0.21517
137 3788 0.27504
137 3789 0.21615
137 3824 0.26446
137 3834 0.22044
137 3891 0.21536
137 3948 0.22249
137 3952 0.22243
137 3953 0.2367
137 3962 0.23424
137 3997 0.21137
137 4063 0.32788
137 4168 0.21644
137 4170 0.22799
137 4181 0.23545
137 4183 0.24866
137 4185 0.25587
137 4194 0.21176
137 4206 0.21644
137 4208 0.26145
137 4219 0.21177
137 4223 0.23363
137 4228 0.37514
137 4246 0.2136
137 4248 0.25187
137 4254 0.25097
137 4258 0.23824
137 4260 0.26821
137 4308 0.25691
137 4370 0.23959
137 4381 0.23793
137 4395 0.22542
137 4412 0.224
137 4413 0.22167
137 4421 0.2172
137 4440 0.21583
137 4448 0.22468
137 4472 0.23407
137 4490 0.2867
137 4621 0.21292
137 4641 0.2656
137 4648 0.21537
137 4667 0.30793
137 4696 0.21745
137 4707 0.24658
137 4729 0.2525
137 4741 0.21218
137 4749 0.22845
137 4820 0.23397
137 4821 0.23383
137 4997 0.21496
137 5022 0.30308
137 5053 0.21365
138 183 0.23983
138 571 0.24427
138 734 0.27001
138 798 0.23557
138 842 0.22095
138 1551 0.22085
138 2693 0.21199
138 2694 0.23572
138 3604 0.26527
138 3605 0.21682
138 3614 0.23003
138 4002 0.21651
138 4446 0.22108
138 4461 0.2631
138 5025 0.21618
138 5026 0.21433
139 374 0.23477
139 375 0.24451
139 734 0.23129
139 750 0.26753
139 797 0.21829
139 846 0.30046
139 863 0.23953
139 951 0.24083
139 963 0.23007
139 967 0.2165
139 977 0.24476
139 1008 0.2132
139 1099 0.26743
139 1135 0.2461
139 1241 0.22822
139 1481 0.23292
139 1482 0.23955
139 1494 0.24336
139 1891 0.21879
139 2012 0.2257
139 2305 0.21376
139 2330 0.23135
139 2366 0.23588
139 2561 0.24614
139 2613 0.22881
139 2628 0.26153
139 2714 0.27295
139 2924 0.21076
139 2927 0.24097
139 3255 0.24532
139 3315 0.26827
139 3372 0.21672
139 3418 0.23243
139 3503 0.24353
139 3515 0.29629
139 3626 0.28985
139 3728 0.25474
139 3739 0.33595
139 4205 0.23413
139 4221 0.22108
139 4269 0.27968
139 4692 0.21217
139 4706 0.23861
139 4746 0.22882
139 5133 0.21929
140 169 0.26671
140 225 0.23091
140 294 0.24209
140 325 0.21236
140 341 0.27781
140 342 0.24827
140 343 0.23194
140 357 0.25462
140 397 0.24133
140 398 0.31586
140 414 0.21857
140 432 0.21199
140 515 0.22312
140 522 0.24058
140 523 0.2391
140 538 0.22671
140 572 0.2301
140 623 0.24008
140 781 0.22456
140 805 0.21307
140 863 0.26123
140 952 0.31077
140 964 0.22854
140 1098 0.25426
140 1225 0.24615
140 1226 0.28762
140 1248 0.22911
140 1342 0.21799
140 1481 0.29751
140 1494 0.21388
140 1610 0.23915
140 1617 0.22885
140 1634 0.23478
140 1686 0.21241
140 1700 0.2306
140 1790 0.30692
140 1866 0.21975
140 2009 0.23442
140 2057 0.22116
140 2260 0.22919
140 2326 0.26607
140 2329 0.26157
140 2343 0.22819
140 2366 0.29018
140 2368 0.25705
140 2581 0.22927
140 2586 0.24848
140 2587 0.21944
140 2600 0.28944
140 2613 0.25624
140 2628 0.23295
140 2888 0.25459
140 2915 0.21703
140 2920 0.26136
140 2922 0.23385
140 2932 0.28205
140 2935 0.25979
140 2936 0.22383
140 3088 0.23063
140 3222 0.22586
140 3244 0.24446
140 3245 0.26157
140 3252 0.27988
140 3253 0.22988
140 3255 0.2155
140 3265 0.2228
140 3267 0.24337
140 3268 0.22898
140 3269 0.22376
140 3284 0.21616
140 3285 0.24337
140 3317 0.21888
140 3329 0.26671
140 3503 0.2533
140 3520 0.27038
140 3530 0.23717
140 3533 0.26722
140 3619 0.24194
140 3626 0.22028
140 3731 0.29243
140 3732 0.24455
140 3757 0.21791
140 3957 0.22622
140 3972 0.25139
140 4039 0.25494
140 4188 0.25561
140 4189 0.29041
140 4268 0.24201
140 4440 0.21105
140 4441 0.23376
140 4459 0.22339
140 4521 0.248
140 4695 0.223
140 4708 0.21644
140 4710 0.24515
140 4745 0.21363
140 4808 0.2165
140 4828 0.24535
140 4895 0.24624
140 4950 0.213
140 4959 0.22318
140 4991 0.21404
140 5005 0.21754
140 5013 0.23241
140 5014 0.22894
140 5024 0.22849
140 5025 0.21468
140 5026 0.34119
140 5034 0.21339
140 5035 0.2231
140 5128 0.25426
141 152 0.2211
141 166 0.23231
141 195 0.25571
141 212 0.22372
141 229 0.23146
141 245 0.21385
141 261 0.23584
141 325 0.23488
141 334 0.21881
141 408 0.25399
141 510 0.2257
141 515 0.22159
141 522 0.23355
141 523 0.28212
141 538 0.24966
141 571 0.21682
141 579 0.25036
141 666 0.21901
141 750 0.22322
141 772 0.26658
141 773 0.33504
141 781 0.24014
141 805 0.25457
141 863 0.27694
141 952 0.30465
141 1044 0.22682
141 1226 0.21496
141 1248 0.22135
141 1342 0.21324
141 1449 0.24269
141 1481 0.219
141 1588 0.27451
141 1598 0.23973
141 1600 0.26385
141 1604 0.23315
141 1830 0.24677
141 1837 0.22527
141 1857 0.21392
141 1866 0.224
141 2094 0.21734
141 2326 0.27316
141 2365 0.22139
141 2366 0.21486
141 2417 0.21918
141 2452 0.21689
141 2581 0.23039
141 2600 0.23213
141 2628 0.24236
141 2708 0.24284
141 2712 0.27649
141 2932 0.23086
141 2935 0.21144
141 3108 0.25015
141 3193 0.22898
141 3252 0.23511
141 3281 0.24397
141 3282 0.22035
141 3298 0.26095
141 3299 0.24779
141 3626 0.21771
141 3731 0.21107
141 3848 0.24435
141 3852 0.2168
141 3972 0.2367
141 4050 0.21905
141 4078 0.25145
141 4090 0.23164
141 4093 0.24283
141 4188 0.2498
141 4189 0.29484
141 4268 0.29001
141 4332 0.27703
141 4441 0.30729
141 4459 0.24789
141 4461 0.21302
141 4536 0.25796
141 4692 0.2198
141 4707 0.25815
141 4745 0.27227
141 4768 0.22683
141 4783 0.2145
141 4811 0.25034
141 4999 0.21439
141 5010 0.2569
141 5013 0.21507
141 5026 0.22263
141 5112 0.22373
141 5127 0.23661
141 5128 0.23242
141 5134 0.22485
141 5146 0.24468
142 152 0.23518
142 187 0.21498
142 325 0.22075
142 480 0.22699
142 492 0.2177
142 501 0.21755
142 511 0.22249
142 512 0.21581
142 522 0.23627
142 523 0.30266
142 538 0.2647
142 543 0.24178
142 579 0.30992
142 718 0.21941
142 729 0.25964
142 730 0.28777
142 746 0.23802
142 772 0.26931
142 773 0.21572
142 781 0.30037
142 805 0.24131
142 1045 0.23206
142 1050 0.21871
142 1100 0.22835
142 1110 0.23489
142 1177 0.2151
142 1200 0.21314
142 1332 0.24149
142 1341 0.2145
142 1343 0.21352
142 1388 0.2576
142 1401 0.26631
142 1410 0.2325
142 1415 0.26088
142 1526 0.22631
142 1588 0.28604
142 1589 0.21681
142 1594 0.25321
142 1600 0.25896
142 1758 0.25223
142 1830 0.27034
142 1848 0.25723
142 2011 0.21381
142 2139 0.26407
142 2289 0.24387
142 2327 0.27597
142 2328 0.21072
142 2526 0.2258
142 2581 0.28756
142 2600 0.30846
142 2627 0.26306
142 2628 0.21195
142 2679 0.21931
142 2712 0.34384
142 2770 0.21915
142 2806 0.22078
142 2935 0.26702
142 2966 0.239
142 3056 0.2425
142 3069 0.24617
142 3088 0.22938
142 3215 0.23988
142 3245 0.21146
142 3252 0.2109
142 3270 0.2319
142 3336 0.2165
142 3350 0.23666
142 3432 0.25857
142 3504 0.21117
142 3507 0.23593
142 3533 0.24575
142 3650 0.21171
142 3782 0.23437
142 3848 0.22465
142 3849 0.26181
142 3871 0.29287
142 4078 0.27851
142 4100 0.22693
142 4189 0.26216
142 4199 0.30539
142 4309 0.23004
142 4324 0.21726
142 4331 0.22061
142 4332 0.22308
142 4490 0.2546
142 4589 0.2742
142 4617 0.2546
142 4645 0.24734
142 4783 0.21643
142 4979 0.21365
142 4993 0.21376
142 4997 0.26477
142 4999 0.26459
142 5002 0.21685
142 5127 0.284
142 5134 0.24196
142 5139 0.21849
143 462 0.29441
143 510 0.23444
143 511 0.25212
143 601 0.28981
143 624 0.2192
143 772 0.21166
143 773 0.22041
143 781 0.2356
143 1151 0.24692
143 1177 0.25361
143 1367 0.25184
143 1410 0.22234
143 1415 0.28155
143 1481 0.21787
143 1494 0.21175
143 1506 0.26213
143 1507 0.2109
143 1594 0.25599
143 1597 0.23683
143 1627 0.21517
143 1787 0.25787
143 1883 0.22367
143 2038 0.23391
143 2045 0.22794
143 2414 0.21748
143 2581 0.214
143 2661 0.21436
143 3088 0.25448
143 3205 0.21385
143 3215 0.24978
143 3474 0.23937
143 3602 0.21336
143 3612 0.2162
143 3637 0.2682
143 3642 0.23269
143 3683 0.25113
143 4189 0.2136
143 4203 0.21295
143 4216 0.21882
143 4309 0.22547
143 4331 0.21082
143 4509 0.21588
143 4517 0.23087
143 4645 0.24987
143 4646 0.23375
143 4740 0.23332
143 4917 0.21328
143 4955 0.23933
144 172 0.38674
144 173 0.26375
144 185 0.26631
144 201 0.24924
144 208 0.22667
144 234 0.21401
144 288 0.22539
144 290 0.23009
144 301 0.21583
144 316 0.21896
144 343 0.21797
144 344 0.35864
144 345 0.21297
144 391 0.21138
144 414 0.21966
144 499 0.23604
144 500 0.22481
144 521 0.27392
144 571 0.25762
144 572 0.22197
144 602 0.22895
144 603 0.2554
144 604 0.26031
144 606 0.29542
144 624 0.32931
144 625 0.21967
144 646 0.22522
144 649 0.2364
144 692 0.23539
144 722 0.25263
144 723 0.23151
144 772 0.2561
144 840 0.22568
144 843 0.22662
144 855 0.29445
144 856 0.31248
144 870 0.22089
144 874 0.30162
144 886 0.22635
144 896 0.33217
144 898 0.30667
144 905 0.2224
144 906 0.24888
144 909 0.26871
144 1034 0.21158
144 1039 0.27331
144 1042 0.27909
144 1043 0.22339
144 1076 0.21309
144 1084 0.23332
144 1088 0.25745
144 1104 0.26756
144 1115 0.26096
144 1123 0.25217
144 1129 0.21147
144 1134 0.22211
144 1167 0.21358
144 1169 0.26814
144 1177 0.23071
144 1246 0.22101
144 1259 0.29172
144 1269 0.22076
144 1270 0.23995
144 1309 0.28838
144 1316 0.25722
144 1355 0.25265
144 1367 0.25284
144 1375 0.27062
144 1376 0.23714
144 1377 0.27345
144 1378 0.23018
144 1385 0.24943
144 1386 0.21648
144 1387 0.21226
144 1396 0.21398
144 1480 0.25403
144 1597 0.21716
144 1604 0.26412
144 1613 0.28393
144 1644 0.22915
144 1684 0.25511
144 1722 0.22483
144 1754 0.24703
144 1856 0.26098
144 1904 0.22204
144 2037 0.21454
144 2045 0.2189
144 2133 0.22837
144 2202 0.26757
144 2211 0.24345
144 2239 0.21095
144 2354 0.21196
144 2363 0.24938
144 2457 0.22645
144 2465 0.23981
144 2537 0.21576
144 2684 0.21537
144 2898 0.2332
144 2935 0.24532
144 3001 0.22126
144 3095 0.22037
144 3150 0.2233
144 3159 0.21504
144 3225 0.25062
144 3281 0.26251
144 3371 0.23834
144 3638 0.24975
144 3683 0.23979
144 3842 0.2112
144 3852 0.22676
144 3897 0.30965
144 3998 0.21392
144 4063 0.22807
144 4214 0.31796
144 4308 0.26833
144 4437 0.22318
144 4465 0.24783
144 4466 0.2426
144 4487 0.21241
144 4589 0.21779
144 4594 0.3124
144 4756 0.25398
144 4904 0.21175
144 5133 0.24776
144 5144 0.26
145 166 0.28505
145 172 0.23745
145 173 0.24674
145 186 0.21621
145 201 0.32623
145 205 0.24033
145 206 0.32061
145 208 0.24399
145 218 0.21643
145 223 0.26125
145 224 0.36988
145 225 0.27296
145 235 0.28862
145 236 0.21131
145 248 0.22159
145 249 0.3191
145 267 0.27206
145 277 0.23629
145 285 0.22215
145 308 0.25483
145 338 0.25893
145 344 0.24144
145 376 0.29491
145 379 0.22527
145 380 0.22599
145 382 0.22728
145 391 0.26169
145 392 0.27203
145 393 0.27903
145 399 0.21271
145 413 0.31764
145 414 0.24282
145 415 0.24894
145 428 0.266
145 452 0.30909
145 453 0.24791
145 467 0.36404
145 469 0.27304
145 481 0.33229
145 482 0.23453
145 483 0.23604
145 499 0.22647
145 500 0.25608
145 522 0.21446
145 572 0.21392
145 602 0.23757
145 604 0.23296
145 605 0.2765
145 606 0.2968
145 614 0.25729
145 615 0.22787
145 619 0.21889
145 622 0.2168
145 624 0.29639
145 632 0.23965
145 640 0.27193
145 649 0.22044
145 654 0.2227
145 660 0.2384
145 692 0.23617
145 719 0.23352
145 753 0.23339
145 763 0.29218
145 764 0.2171
145 842 0.2542
145 855 0.30049
145 856 0.289
145 857 0.25752
145 858 0.25266
145 859 0.23631
145 860 0.26204
145 870 0.22698
145 871 0.25952
145 872 0.22197
145 874 0.24716
145 878 0.24241
145 896 0.22508
145 897 0.22146
145 898 0.27445
145 899 0.25023
145 909 0.27955
145 910 0.33955
145 1012 0.21675
145 1039 0.21409
145 1076 0.27545
145 1079 0.21119
145 1103 0.24312
145 1104 0.29089
145 1113 0.27421
145 1117 0.22157
145 1118 0.23862
145 1124 0.25765
145 1151 0.2164
145 1167 0.29757
145 1169 0.34723
145 1177 0.25063
145 1259 0.23547
145 1262 0.24856
145 1270 0.21741
145 1271 0.26877
145 1274 0.25534
145 1281 0.22391
145 1286 0.24038
145 1309 0.22457
145 1321 0.23961
145 1367 0.26123
145 1375 0.25128
145 1376 0.23979
145 1377 0.28028
145 1378 0.26624
145 1385 0.25369
145 1386 0.21504
145 1387 0.2388
145 1403 0.26663
145 1506 0.22524
145 1579 0.21163
145 1588 0.3315
145 1604 0.21285
145 1607 0.22332
145 1627 0.27102
145 1628 0.23053
145 1651 0.21505
145 1768 0.24343
145 1785 0.21152
145 1811 0.22313
145 1837 0.28247
145 1844 0.22111
145 1856 0.30119
145 2006 0.2188
145 2011 0.27256
145 2023 0.23157
145 2026 0.25821
145 2100 0.21673
145 2118 0.22565
145 2120 0.21789
145 2129 0.2163
145 2133 0.27897
145 2160 0.25255
145 2161 0.21969
145 2180 0.2306
145 2183 0.22847
145 2189 0.22192
145 2322 0.22422
145 2406 0.2652
145 2415 0.21145
145 2416 0.27719
145 2426 0.28719
145 2427 0.21423
145 2464 0.21964
145 2465 0.25132
145 2482 0.21187
145 2492 0.30254
145 2509 0.22451
145 2511 0.23427
145 2512 0.23436
145 2513 0.2148
145 2522 0.27418
145 2612 0.23361
145 2817 0.2398
145 2831 0.22448
145 2844 0.25044
145 3165 0.21388
145 3171 0.23405
145 3257 0.24145
145 3332 0.24635
145 3359 0.26547
145 3404 0.25781
145 3445 0.26562
145 3515 0.2496
145 3588 0.29803
145 3650 0.21507
145 3657 0.2173
145 3683 0.21825
145 3779 0.22851
145 3876 0.23322
145 3885 0.2594
145 3891 0.2208
145 3893 0.26455
145 4005 0.21855
145 4019 0.24231
145 4078 0.25506
145 4083 0.21595
145 4098 0.22913
145 4102 0.21938
145 4108 0.24442
145 4122 0.25201
145 4123 0.24036
145 4131 0.23512
145 4213 0.23605
145 4214 0.31107
145 4215 0.26892
145 4308 0.21758
145 4332 0.21293
145 4360 0.22793
145 4377 0.26554
145 4386 0.23634
145 4393 0.2634
145 4395 0.22036
145 4401 0.21453
145 4495 0.30237
145 4508 0.2464
145 4553 0.21671
145 4571 0.22599
145 4589 0.26831
145 4590 0.21227
145 4593 0.2471
145 4594 0.28852
145 4609 0.29135
145 4616 0.23571
145 4618 0.21821
145 4650 0.22386
145 4676 0.23556
145 4734 0.22203
145 4801 0.22903
145 4826 0.2392
145 4827 0.27116
145 4854 0.26825
145 4855 0.29822
145 4876 0.23442
145 4904 0.21802
145 4909 0.27312
145 4955 0.30232
145 5094 0.21605
145 5095 0.23616
145 5099 0.22227
145 5113 0.21384
145 5133 0.2115
145 5134 0.23838
145 5146 0.24712
145 5147 0.25084
145 5160 0.2271
145 5174 0.2178
146 166 0.23997
146 201 0.22754
146 204 0.21142
146 224 0.26183
146 453 0.21768
146 467 0.21683
146 543 0.23008
146 608 0.24501
146 619 0.22406
146 845 0.265
146 856 0.21922
146 884 0.2406
146 893 0.25808
146 896 0.2125
146 909 0.23096
146 914 0.26951
146 931 0.22828
146 932 0.24232
146 1049 0.23055
146 1087 0.21406
146 1117 0.25592
146 1151 0.23921
146 1177 0.30678
146 1326 0.22362
146 1370 0.21882
146 1375 0.27506
146 1377 0.24515
146 1378 0.2808
146 1387 0.22674
146 1627 0.28112
146 1639 0.27631
146 1640 0.27661
146 1646 0.23451
146 1844 0.21843
146 1856 0.23488
146 1897 0.2169
146 1901 0.24814
146 2115 0.24742
146 2416 0.21133
146 2510 0.21585
146 2534 0.22587
146 2558 0.29867
146 2612 0.22798
146 2762 0.26771
146 2946 0.24412
146 3176 0.22266
146 3281 0.21306
146 3420 0.27224
146 3577 0.22191
146 3768 0.22854
146 3855 0.22474
146 3893 0.22678
146 4214 0.23949
146 4374 0.21478
146 4489 0.25238
146 4495 0.23069
146 4589 0.22103
146 4594 0.24769
146 4608 0.21301
146 4615 0.26033
146 4642 0.30306
146 4650 0.21224
146 4827 0.31236
146 4833 0.29327
146 4844 0.26174
147 166 0.28238
147 186 0.2115
147 608 0.26423
147 648 0.23311
147 858 0.21633
147 874 0.22426
147 878 0.27373
147 907 0.22168
147 909 0.25588
147 910 0.22432
147 913 0.2452
147 927 0.21916
147 944 0.2182
147 979 0.21674
147 989 0.21605
147 1083 0.22969
147 1110 0.24271
147 1177 0.28489
147 1186 0.21296
147 1196 0.2173
147 1274 0.2427
147 1318 0.21791
147 1360 0.30834
147 1383 0.3057
147 1510 0.2568
147 1574 0.21884
147 1588 0.2234
147 1627 0.22981
147 1639 0.25372
147 1640 0.31462
147 1651 0.21809
147 1753 0.24221
147 1842 0.22528
147 1925 0.2268
147 2008 0.23177
147 2090 0.24151
147 2193 0.23036
147 2522 0.31961
147 2532 0.28226
147 2558 0.25423
147 2724 0.27853
147 2807 0.25091
147 2812 0.22515
147 3312 0.21343
147 3434 0.26449
147 3468 0.21597
147 3855 0.23115
147 3890 0.33613
147 4154 0.22375
147 4214 0.34037
147 4489 0.27124
147 4768 0.21871
147 4776 0.23309
147 4804 0.22728
147 4875 0.2364
147 4876 0.21237
147 5008 0.22582
147 5122 0.24066
147 5134 0.24259
147 5146 0.24992
148 353 0.24581
148 355 0.23618
148 549 0.24621
148 593 0.21168
148 666 0.211
148 1005 0.21875
148 1059 0.28026
148 1064 0.22993
148 1167 0.2357
148 1170 0.23097
148 1410 0.23218
148 1551 0.21775
148 1654 0.29521
148 1927 0.22852
148 2018 0.25606
148 2146 0.21273
148 2182 0.21217
148 2203 0.23952
148 3044 0.2143
148 3295 0.22215
148 3416 0.22034
148 3621 0.22847
148 3693 0.22675
148 3768 0.24658
148 3787 0.21155
148 3849 0.25377
148 3954 0.25003
148 3965 0.23428
148 4050 0.26392
148 4300 0.25958
148 4314 0.22084
148 4347 0.23775
148 4348 0.24719
148 4358 0.24213
148 4370 0.23489
148 4426 0.26712
148 4531 0.23741
148 4539 0.23719
148 4543 0.22023
148 4559 0.23846
148 4609 0.26622
148 4617 0.22904
148 4667 0.23743
148 4768 0.29199
148 4769 0.24872
148 4779 0.24473
148 4820 0.31222
148 4835 0.26514
148 4836 0.27222
148 4855 0.23884
148 4873 0.21139
148 4967 0.21856
148 5018 0.28704
148 5021 0.25713
148 5022 0.22753
148 5052 0.21363
148 5115 0.22209
148 5122 0.21421
148 5134 0.2261
148 5137 0.24831
148 5138 0.24035
148 5146 0.22113
148 5162 0.23365
148 5177 0.22784
149 371 0.22057
149 372 0.22747
149 434 0.2107
149 449 0.23026
149 461 0.24145
149 464 0.27609
149 564 0.21692
149 573 0.21101
149 593 0.21939
149 599 0.29183
149 614 0.25091
149 622 0.30203
149 705 0.22169
149 729 0.24664
149 756 0.22643
149 766 0.22979
149 833 0.27366
149 881 0.22801
149 888 0.23084
149 896 0.28665
149 911 0.2129
149 959 0.2295
149 969 0.39055
149 983 0.21825
149 987 0.23146
149 992 0.21774
149 1005 0.32459
149 1023 0.24769
149 1029 0.24145
149 1030 0.23486
149 1036 0.23546
149 1038 0.248
149 1041 0.22017
149 1142 0.21716
149 1159 0.26227
149 1162 0.24963
149 1173 0.22478
149 1179 0.23559
149 1180 0.2247
149 1181 0.24317
149 1202 0.26258
149 1275 0.26195
149 1308 0.28288
149 1314 0.23977
149 1357 0.26623
149 1405 0.23747
149 1416 0.23179
149 1422 0.24203
149 1481 0.22026
149 1492 0.21323
149 1497 0.26144
149 1599 0.23462
149 1655 0.21132
149 1735 0.2399
149 1739 0.23844
149 1851 0.21287
149 1866 0.22742
149 1892 0.24524
149 1916 0.21838
149 1974 0.21838
149 1975 0.25686
149 1995 0.24317
149 2015 0.22354
149 2018 0.21728
149 2084 0.2437
149 2150 0.28049
149 2168 0.2521
149 2286 0.22301
149 2303 0.23474
149 2375 0.28888
149 2376 0.21521
149 2377 0.25479
149 2388 0.26415
149 2436 0.22698
149 2626 0.21797
149 2646 0.23562
149 2706 0.24579
149 2707 0.21623
149 2935 0.25325
149 2962 0.21396
149 2987 0.23982
149 3033 0.27252
149 3034 0.22771
149 3174 0.28646
149 3215 0.22383
149 3284 0.22234
149 3296 0.22444
149 3357 0.21856
149 3401 0.26285
149 3402 0.26032
149 3421 0.22022
149 3568 0.21662
149 3599 0.22952
149 3616 0.22897
149 3629 0.22837
149 3693 0.22367
149 3747 0.21398
149 3756 0.27771
149 3757 0.23234
149 3758 0.2243
149 3761 0.21475
149 3769 0.26258
149 3787 0.25667
149 3837 0.21942
149 3948 0.26305
149 3972 0.24183
149 3975 0.24099
149 3988 0.2186
149 3997 0.21295
149 4000 0.24581
149 4002 0.23931
149 4012 0.27545
149 4019 0.24265
149 4050 0.24696
149 4059 0.21617
149 4103 0.22268
149 4104 0.25062
149 4166 0.22323
149 4181 0.28064
149 4185 0.27127
149 4208 0.23263
149 4228 0.23781
149 4318 0.24032
149 4381 0.25362
149 4413 0.26946
149 4414 0.23132
149 4420 0.22608
149 4470 0.21879
149 4543 0.22243
149 4551 0.25908
149 4608 0.21913
149 4722 0.25625
149 4896 0.31097
149 5035 0.25645
149 5045 0.25412
149 5115 0.21128
149 5138 0.21753
149 5140 0.21676
150 166 0.29154
150 178 0.23816
150 192 0.21099
150 198 0.22879
150 203 0.22101
150 210 0.21817
150 217 0.24751
150 275 0.21283
150 338 0.25108
150 366 0.2564
150 368 0.25152
150 369 0.24308
150 372 0.22937
150 400 0.24165
150 422 0.21195
150 452 0.22602
150 481 0.23074
150 492 0.2678
150 555 0.25385
150 562 0.2699
150 581 0.25022
150 596 0.28816
150 597 0.27381
150 599 0.24061
150 622 0.21826
150 627 0.2326
150 630 0.24195
150 633 0.22334
150 634 0.23995
150 666 0.26705
150 667 0.22614
150 668 0.23177
150 674 0.23414
150 684 0.21424
150 729 0.23919
150 756 0.24831
150 766 0.23708
150 850 0.21694
150 877 0.25136
150 887 0.25823
150 888 0.33114
150 896 0.24473
150 917 0.2537
150 927 0.21156
150 945 0.22831
150 946 0.26961
150 947 0.22474
150 963 0.23085
150 968 0.23085
150 969 0.31717
150 977 0.2141
150 983 0.26286
150 991 0.25842
150 1005 0.21918
150 1021 0.22401
150 1022 0.25058
150 1023 0.22756
150 1038 0.22091
150 1158 0.24496
150 1159 0.2278
150 1160 0.24522
150 1162 0.23918
150 1170 0.30073
150 1180 0.29303
150 1181 0.21785
150 1186 0.21141
150 1269 0.23123
150 1270 0.22705
150 1275 0.24405
150 1281 0.22368
150 1283 0.23432
150 1373 0.22009
150 1405 0.21568
150 1411 0.21949
150 1481 0.21408
150 1497 0.25926
150 1526 0.22755
150 1551 0.31037
150 1557 0.25039
150 1566 0.21962
150 1567 0.22879
150 1630 0.23508
150 1631 0.23723
150 1655 0.21658
150 1738 0.21865
150 1766 0.21556
150 1804 0.22922
150 1825 0.22162
150 1843 0.22381
150 1870 0.265
150 1886 0.25256
150 1891 0.22659
150 1892 0.24947
150 2043 0.21682
150 2044 0.29485
150 2057 0.24294
150 2058 0.29686
150 2059 0.22209
150 2067 0.21695
150 2077 0.21958
150 2084 0.23992
150 2108 0.22764
150 2124 0.23018
150 2126 0.30137
150 2136 0.21656
150 2150 0.22796
150 2156 0.2331
150 2161 0.23093
150 2168 0.28001
150 2217 0.26846
150 2320 0.23124
150 2340 0.23907
150 2343 0.23257
150 2359 0.23683
150 2374 0.25051
150 2375 0.26878
150 2376 0.26138
150 2377 0.30819
150 2388 0.27179
150 2435 0.25213
150 2447 0.24788
150 2468 0.29331
150 2475 0.26942
150 2476 0.23717
150 2489 0.22563
150 2506 0.21292
150 2589 0.27453
150 2590 0.21953
150 2591 0.23962
150 2601 0.24524
150 2614 0.21112
150 2615 0.22501
150 2627 0.22779
150 2644 0.24733
150 2655 0.24306
150 2703 0.23999
150 2705 0.22287
150 2739 0.23049
150 2755 0.25375
150 2794 0.22854
150 2799 0.21648
150 2915 0.21324
150 2918 0.2157
150 2930 0.2475
150 2935 0.22936
150 2953 0.26002
150 3005 0.22097
150 3017 0.2574
150 3035 0.21388
150 3132 0.21237
150 3150 0.28824
150 3151 0.21879
150 3193 0.24705
150 3245 0.29489
150 3254 0.22256
150 3269 0.22277
150 3318 0.21862
150 3393 0.24288
150 3401 0.25054
150 3450 0.23109
150 3455 0.2147
150 3458 0.28395
150 3462 0.36252
150 3510 0.24004
150 3527 0.25163
150 3540 0.22271
150 3579 0.21891
150 3605 0.30262
150 3629 0.26568
150 3673 0.21479
150 3724 0.27118
150 3743 0.22113
150 3758 0.21301
150 3768 0.23685
150 3769 0.23119
150 3771 0.22432
150 3782 0.24866
150 3834 0.25588
150 3849 0.21206
150 3858 0.24319
150 3891 0.21293
150 3926 0.21753
150 3963 0.22636
150 3965 0.23122
150 3977 0.21844
150 4000 0.21218
150 4012 0.24231
150 4059 0.26644
150 4063 0.24347
150 4078 0.21476
150 4133 0.21511
150 4181 0.23855
150 4182 0.31387
150 4183 0.2453
150 4193 0.23302
150 4194 0.21392
150 4206 0.24365
150 4208 0.24903
150 4219 0.24151
150 4221 0.33859
150 4228 0.33727
150 4229 0.2915
150 4245 0.22799
150 4253 0.28254
150 4254 0.28193
150 4260 0.24117
150 4281 0.23595
150 4346 0.23614
150 4370 0.27573
150 4381 0.26922
150 4397 0.23772
150 4399 0.2237
150 4420 0.21923
150 4423 0.22837
150 4424 0.25536
150 4429 0.21234
150 4432 0.23498
150 4443 0.31269
150 4459 0.22691
150 4551 0.27227
150 4553 0.25252
150 4647 0.23842
150 4648 0.26969
150 4667 0.21158
150 4696 0.21855
150 4796 0.25037
150 4820 0.25237
150 4821 0.26334
150 4823 0.22386
150 4825 0.21393
150 4826 0.29368
150 4841 0.23476
150 4883 0.27002
150 4972 0.23374
150 5014 0.21665
150 5022 0.2904
150 5023 0.28019
150 5034 0.23633
150 5045 0.21781
150 5106 0.23363
150 5138 0.21447
150 5146 0.23542
150 5156 0.21127
150 5157 0.26707
150 5162 0.27447
151 361 0.26536
151 439 0.21836
151 571 0.25366
151 592 0.22702
151 684 0.21822
151 733 0.21768
151 750 0.21845
151 831 0.22239
151 963 0.24128
151 964 0.295
151 991 0.24751
151 1119 0.24253
151 1250 0.22941
151 1295 0.26871
151 1304 0.22107
151 1369 0.21605
151 1699 0.21225
151 1700 0.22202
151 1848 0.2137
151 1980 0.31705
151 1995 0.24438
151 2071 0.22708
151 2289 0.27706
151 2312 0.2299
151 2343 0.24689
151 2393 0.21168
151 2417 0.24655
151 2449 0.22648
151 2613 0.30863
151 2767 0.24983
151 2777 0.23338
151 3587 0.23439
151 3605 0.26494
151 3739 0.23186
151 3822 0.26554
151 3862 0.21698
151 3972 0.22361
151 4051 0.27629
151 4059 0.24315
151 4188 0.25149
151 4189 0.23549
151 4269 0.30245
151 4277 0.21184
151 4407 0.21451
151 4536 0.24229
151 4545 0.24307
151 4765 0.2622
151 4877 0.22728
151 5003 0.21194
151 5016 0.31519
151 5025 0.21692
151 5034 0.22483
151 5128 0.2233
152 263 0.21698
152 294 0.24343
152 363 0.21297
152 382 0.21574
152 391 0.21398
152 397 0.27892
152 408 0.23264
152 433 0.21247
152 481 0.29116
152 482 0.26889
152 483 0.23175
152 491 0.21955
152 492 0.25688
152 493 0.22671
152 520 0.23794
152 523 0.26659
152 538 0.26269
152 591 0.2241
152 614 0.21606
152 623 0.21206
152 659 0.21275
152 660 0.22055
152 683 0.22854
152 698 0.22392
152 752 0.32351
152 753 0.21856
152 765 0.23724
152 773 0.26704
152 774 0.30232
152 781 0.31746
152 784 0.21208
152 794 0.21613
152 797 0.23512
152 798 0.23964
152 846 0.23297
152 889 0.2517
152 907 0.21549
152 923 0.22968
152 952 0.32732
152 964 0.25794
152 995 0.24645
152 1035 0.22554
152 1036 0.22558
152 1044 0.25339
152 1045 0.24775
152 1050 0.32665
152 1063 0.26256
152 1064 0.26783
152 1099 0.22038
152 1116 0.22313
152 1151 0.22103
152 1224 0.26337
152 1275 0.23093
152 1294 0.23522
152 1304 0.21905
152 1350 0.28457
152 1405 0.2187
152 1497 0.23034
152 1576 0.24377
152 1611 0.21376
152 1629 0.21822
152 1790 0.28099
152 1796 0.23223
152 1808 0.21285
152 1829 0.23568
152 1857 0.24959
152 1864 0.35317
152 1866 0.2882
152 1878 0.21477
152 1981 0.23185
152 2009 0.22346
152 2116 0.25459
152 2124 0.22532
152 2144 0.29485
152 2180 0.21087
152 2312 0.21549
152 2366 0.27058
152 2418 0.22785
152 2428 0.23311
152 2548 0.25013
152 2580 0.2496
152 2613 0.30351
152 2614 0.23099
152 2678 0.29329
152 2712 0.21388
152 2714 0.22916
152 2739 0.21202
152 2794 0.24334
152 2966 0.25901
152 3106 0.23518
152 3336 0.24568
152 3350 0.22365
152 3371 0.24063
152 3372 0.31036
152 3503 0.31528
152 3504 0.21738
152 3507 0.26831
152 3515 0.21714
152 3520 0.25068
152 3532 0.24257
152 3533 0.25014
152 3587 0.28032
152 3605 0.29109
152 3606 0.21236
152 3626 0.26607
152 3728 0.2617
152 3731 0.26081
152 3732 0.2322
152 3739 0.2266
152 3740 0.21372
152 3848 0.22895
152 3889 0.22106
152 3892 0.24706
152 3958 0.23631
152 3973 0.2261
152 4060 0.24568
152 4078 0.2136
152 4188 0.24829
152 4189 0.27356
152 4204 0.24994
152 4269 0.24005
152 4463 0.21322
152 4506 0.21073
152 4680 0.21657
152 4761 0.28505
152 4877 0.24934
152 5016 0.23056
152 5112 0.23065
153 225 0.21961
153 229 0.21368
153 234 0.2299
153 245 0.26213
153 325 0.22942
153 397 0.27098
153 407 0.21251
153 408 0.2283
153 466 0.25039
153 481 0.33334
153 483 0.23412
153 490 0.21474
153 501 0.2389
153 538 0.24708
153 607 0.23333
153 645 0.23475
153 734 0.2673
153 773 0.24215
153 774 0.25298
153 781 0.21328
153 784 0.22933
153 846 0.25258
153 863 0.2839
153 888 0.21299
153 904 0.2552
153 951 0.23046
153 952 0.24791
153 964 0.34511
153 1045 0.22638
153 1132 0.2193
153 1224 0.21324
153 1226 0.22095
153 1236 0.23427
153 1250 0.211
153 1341 0.22135
153 1481 0.24914
153 1482 0.22319
153 1494 0.22001
153 1526 0.22939
153 1556 0.26499
153 1598 0.21411
153 1603 0.22591
153 1610 0.23676
153 1617 0.24942
153 1627 0.21951
153 1790 0.25023
153 1819 0.22314
153 1856 0.21985
153 1866 0.23358
153 1878 0.26185
153 2008 0.29011
153 2009 0.24011
153 2028 0.22187
153 2057 0.22429
153 2085 0.21955
153 2322 0.27983
153 2323 0.22031
153 2326 0.25903
153 2327 0.22187
153 2329 0.24202
153 2343 0.2616
153 2365 0.24001
153 2366 0.32092
153 2561 0.22344
153 2581 0.30474
153 2586 0.22663
153 2591 0.24517
153 2600 0.24253
153 2658 0.22012
153 2691 0.22502
153 2696 0.21498
153 2712 0.26842
153 3051 0.24469
153 3255 0.21229
153 3265 0.25933
153 3285 0.21303
153 3298 0.21577
153 3299 0.21317
153 3300 0.23477
153 3318 0.22217
153 3358 0.23368
153 3367 0.22675
153 3497 0.25094
153 3503 0.31533
153 3504 0.23202
153 3507 0.2234
153 3519 0.26894
153 3520 0.27009
153 3531 0.23932
153 3532 0.23595
153 3533 0.30178
153 3587 0.24132
153 3605 0.29963
153 3612 0.21665
153 3619 0.23403
153 3728 0.2378
153 3731 0.2153
153 3740 0.23373
153 3742 0.22291
153 3743 0.21832
153 3747 0.2184
153 3848 0.21603
153 3862 0.26984
153 3957 0.22543
153 3972 0.21251
153 4039 0.22588
153 4049 0.23945
153 4051 0.2363
153 4056 0.2204
153 4188 0.22794
153 4189 0.25935
153 4268 0.21137
153 4340 0.21388
153 4506 0.22871
153 4528 0.21847
153 4536 0.21288
153 4548 0.2335
153 4589 0.21377
153 4745 0.21973
153 4828 0.23189
154 245 0.21083
154 323 0.21133
154 325 0.21534
154 501 0.22295
154 538 0.21361
154 540 0.2275
154 553 0.22557
154 1048 0.22724
154 2366 0.25915
154 2714 0.23423
154 3318 0.28377
154 3358 0.21319
154 3780 0.23492
154 4298 0.23784
154 4745 0.2117
154 4768 0.24309
154 5017 0.22125
155 166 0.23478
155 331 0.24516
155 519 0.21811
155 538 0.22192
155 571 0.23582
155 601 0.2115
155 805 0.21144
155 1095 0.21672
155 1125 0.23039
155 1179 0.24445
155 1200 0.21532
155 1388 0.26029
155 1415 0.23252
155 1825 0.21782
155 2712 0.21891
155 2837 0.23426
155 3099 0.25476
155 3215 0.22715
155 3333 0.31273
155 3336 0.21701
155 3404 0.23208
155 3433 0.22281
155 3683 0.235
155 4617 0.23605
155 4760 0.23939
155 4778 0.21976
155 4973 0.25741
155 4974 0.27657
155 4979 0.2619
155 4985 0.22271
155 4992 0.22081
155 5000 0.2488
155 5024 0.23637
155 5112 0.23283
155 5117 0.2757
155 5122 0.24836
155 5133 0.22483
155 5134 0.27732
156 322 0.26537
156 669 0.21924
156 751 0.26572
156 909 0.216
156 1104 0.25578
156 1169 0.27168
156 1402 0.21087
156 1415 0.24032
156 1594 0.26336
156 1951 0.22889
156 2083 0.23547
156 2100 0.30345
156 2115 0.3202
156 2600 0.22414
156 2853 0.22845
156 2867 0.22304
156 3057 0.21126
156 3173 0.21809
156 3214 0.21479
156 3428 0.21253
156 3476 0.25481
156 3683 0.21674
156 3890 0.25248
156 4019 0.24948
156 4080 0.22124
156 4617 0.31526
156 4757 0.23651
156 4876 0.22533
156 4955 0.25979
156 4964 0.21815
156 5134 0.24253
156 5144 0.22639
157 186 0.26872
157 201 0.21679
157 204 0.22408
157 216 0.2258
157 217 0.3643
157 218 0.25229
157 224 0.30854
157 225 0.23792
157 307 0.22674
157 308 0.28162
157 324 0.23768
157 338 0.22276
157 345 0.22582
157 439 0.25628
157 440 0.22765
157 441 0.23131
157 442 0.23345
157 462 0.21553
157 481 0.21117
157 482 0.27372
157 483 0.24868
157 501 0.23753
157 554 0.2633
157 557 0.25144
157 624 0.22834
157 669 0.26139
157 691 0.23307
157 692 0.28736
157 710 0.21345
157 799 0.24265
157 819 0.21423
157 872 0.23403
157 873 0.24013
157 874 0.34834
157 906 0.26066
157 972 0.21494
157 1039 0.21322
157 1060 0.21978
157 1123 0.24948
157 1151 0.21938
157 1169 0.22152
157 1170 0.24042
157 1174 0.27234
157 1246 0.21768
157 1368 0.26712
157 1390 0.22165
157 1567 0.24396
157 1579 0.25904
157 1604 0.22389
157 1639 0.33046
157 1640 0.26951
157 1644 0.28904
157 1645 0.25768
157 1646 0.25161
157 1658 0.21984
157 1659 0.22035
157 1664 0.3163
157 1901 0.21985
157 1903 0.25495
157 1904 0.22822
157 2001 0.23887
157 2002 0.24206
157 2008 0.22031
157 2036 0.23466
157 2042 0.21377
157 2053 0.21353
157 2100 0.21343
157 2133 0.32233
157 2191 0.22286
157 2192 0.22134
157 2200 0.24189
157 2211 0.25466
157 2212 0.24472
157 2213 0.27798
157 2238 0.22197
157 2239 0.21456
157 2242 0.30828
157 2317 0.21512
157 2335 0.24421
157 2354 0.30119
157 2391 0.23143
157 2392 0.24225
157 2426 0.21925
157 2457 0.21369
157 2463 0.22129
157 2509 0.2272
157 2531 0.21584
157 2534 0.22818
157 2535 0.22025
157 2538 0.29728
157 2550 0.23024
157 2558 0.21429
157 2561 0.2233
157 2572 0.25704
157 2668 0.21973
157 2684 0.22425
157 2867 0.25437
157 2876 0.23427
157 2889 0.21926
157 2904 0.2195
157 3001 0.23342
157 3010 0.25344
157 3011 0.28805
157 3012 0.26128
157 3029 0.23486
157 3192 0.22387
157 3215 0.32135
157 3223 0.22151
157 3225 0.24482
157 3230 0.2943
157 3232 0.21219
157 3324 0.23879
157 3342 0.23866
157 3434 0.21069
157 3468 0.21433
157 3474 0.23932
157 3476 0.26776
157 3618 0.21465
157 3633 0.21792
157 3890 0.2628
157 3979 0.2112
157 4019 0.22598
157 4177 0.22905
157 4271 0.21473
157 4286 0.26339
157 4288 0.23633
157 4289 0.24672
157 4290 0.23711
157 4464 0.24726
157 4465 0.32143
157 4466 0.2537
157 4606 0.21134
157 4687 0.30322
157 4688 0.27216
157 4689 0.22023
157 4700 0.21345
157 4726 0.2341
157 4766 0.21179
157 4767 0.2214
157 4891 0.22993
157 4901 0.23529
157 4919 0.21289
157 4920 0.25616
157 4921 0.21803
157 4979 0.2521
157 5122 0.22384
157 5133 0.28992
157 5134 0.21894
157 5174 0.21363
157 5175 0.22393
158 217 0.27477
158 218 0.25087
158 224 0.2467
158 471 0.21601
158 604 0.22395
158 669 0.27841
158 694 0.23051
158 709 0.22088
158 772 0.21155
158 842 0.22338
158 943 0.24364
158 948 0.21245
158 989 0.26192
158 1088 0.22451
158 1099 0.2139
158 1102 0.25692
158 1371 0.23586
158 1377 0.21778
158 1385 0.27667
158 1390 0.25973
158 1508 0.24922
158 1619 0.21446
158 1627 0.23014
158 1642 0.21631
158 1856 0.22587
158 1888 0.23559
158 2026 0.22949
158 2043 0.27024
158 2105 0.27116
158 2133 0.31835
158 2239 0.23037
158 2317 0.24956
158 2354 0.21451
158 2359 0.21631
158 2405 0.21131
158 2416 0.25041
158 2470 0.22981
158 2475 0.22273
158 2479 0.23245
158 2482 0.27643
158 2509 0.23675
158 2520 0.22178
158 2532 0.26282
158 2545 0.21159
158 2946 0.22727
158 3038 0.21203
158 3313 0.26011
158 3430 0.23911
158 3608 0.22414
158 4199 0.24491
158 4254 0.25463
158 4286 0.22157
158 4465 0.24491
158 4603 0.27489
158 4723 0.27166
158 4726 0.27268
158 4772 0.22994
158 4908 0.21203
158 4952 0.23203
158 4953 0.21566
159 172 0.27991
159 200 0.21795
159 217 0.24037
159 224 0.28014
159 316 0.21738
159 453 0.21651
159 606 0.23457
159 625 0.23594
159 660 0.22795
159 763 0.2154
159 768 0.23311
159 874 0.22379
159 884 0.22133
159 1049 0.24786
159 1087 0.23464
159 1102 0.25137
159 1151 0.22249
159 1186 0.26638
159 1286 0.2138
159 1383 0.27637
159 1385 0.21715
159 1390 0.22932
159 1769 0.22163
159 1817 0.21668
159 1837 0.21463
159 2008 0.24876
159 2105 0.25201
159 2116 0.26856
159 2133 0.33911
159 2199 0.21787
159 2416 0.21652
159 2433 0.26359
159 2509 0.24032
159 2523 0.25356
159 2803 0.22773
159 2946 0.2149
159 3193 0.31197
159 3194 0.24138
159 3404 0.21805
159 3434 0.23504
159 3474 0.23568
159 3499 0.21094
159 3779 0.23832
159 3932 0.23464
159 4121 0.24579
159 4199 0.2968
159 4466 0.22482
159 4677 0.22442
159 4689 0.22163
159 4772 0.23718
159 4790 0.25029
160 190 0.24667
160 312 0.22488
160 423 0.23685
160 579 0.2322
160 595 0.2144
160 602 0.24987
160 655 0.26214
160 867 0.27348
160 918 0.29713
160 1087 0.2255
160 1172 0.26283
160 1301 0.21998
160 1383 0.29223
160 1860 0.21466
160 2116 0.26443
160 2183 0.24971
160 2432 0.2564
160 2528 0.28023
160 3193 0.32224
160 3409 0.21734
160 3425 0.21481
160 3434 0.26884
160 3460 0.2212
160 3683 0.22317
160 3855 0.22885
160 3890 0.2564
160 4334 0.21671
160 4604 0.21116
160 4607 0.2348
160 4790 0.28117
160 5031 0.2315
161 176 0.22599
161 192 0.23448
161 197 0.23888
161 352 0.25103
161 372 0.26993
161 544 0.22038
161 564 0.21135
161 580 0.23578
161 612 0.22327
161 670 0.21171
161 672 0.23165
161 684 0.21929
161 713 0.22435
161 814 0.21262
161 898 0.28698
161 947 0.21991
161 949 0.2752
161 958 0.2648
161 960 0.23169
161 1025 0.22994
161 1032 0.24053
161 1098 0.30715
161 1160 0.2345
161 1197 0.23906
161 1230 0.29259
161 1261 0.23358
161 1295 0.22277
161 1296 0.2605
161 1308 0.24266
161 1334 0.23185
161 1411 0.21917
161 1416 0.28535
161 1417 0.22229
161 1435 0.23703
161 1446 0.21149
161 1455 0.21621
161 1456 0.22449
161 1566 0.21196
161 1630 0.22453
161 1683 0.22129
161 1692 0.23087
161 1704 0.21255
161 1729 0.22761
161 1738 0.23767
161 1739 0.21875
161 1764 0.25211
161 1790 0.29365
161 1807 0.26886
161 1829 0.21812
161 1836 0.22844
161 1866 0.27551
161 1877 0.22135
161 1892 0.24646
161 1912 0.30694
161 1938 0.23791
161 1962 0.23235
161 2018 0.27673
161 2039 0.22424
161 2069 0.21249
161 2142 0.21484
161 2177 0.25716
161 2203 0.25816
161 2377 0.22503
161 2505 0.36961
161 2506 0.2652
161 2516 0.2926
161 2706 0.23549
161 2741 0.26425
161 2757 0.21954
161 2818 0.32219
161 2828 0.28742
161 2931 0.22776
161 2935 0.21304
161 2966 0.21377
161 2967 0.22559
161 3035 0.25191
161 3037 0.21889
161 3050 0.23416
161 3072 0.22968
161 3258 0.22554
161 3284 0.21886
161 3295 0.27148
161 3308 0.2399
161 3309 0.2443
161 3310 0.27289
161 3315 0.2277
161 3326 0.21413
161 3341 0.21226
161 3369 0.21474
161 3493 0.23514
161 3508 0.21143
161 3510 0.25556
161 3541 0.23541
161 3542 0.2327
161 3561 0.22082
161 3582 0.23604
161 3583 0.24839
161 3599 0.2399
161 3606 0.25708
161 3622 0.29741
161 3653 0.24716
161 3689 0.23272
161 3702 0.26791
161 3710 0.21832
161 3747 0.22745
161 3768 0.22694
161 3769 0.22194
161 3787 0.2618
161 3814 0.30028
161 3821 0.22619
161 3824 0.22608
161 3849 0.21078
161 3889 0.22844
161 3936 0.21562
161 3946 0.21954
161 3954 0.27375
161 4012 0.22915
161 4023 0.21448
161 4046 0.24084
161 4050 0.24684
161 4160 0.22181
161 4168 0.2525
161 4183 0.22854
161 4216 0.22218
161 4255 0.22749
161 4268 0.24161
161 4300 0.22093
161 4358 0.25456
161 4370 0.28058
161 4430 0.31169
161 4478 0.21763
161 4617 0.21487
161 4666 0.22006
161 4667 0.22921
161 4680 0.24796
161 4768 0.21532
161 4779 0.21503
161 4780 0.23392
161 4795 0.21181
161 4836 0.27708
161 4838 0.21156
161 4959 0.28811
161 5022 0.21609
161 5025 0.23465
161 5136 0.22119
161 5157 0.2132
162 165 0.21591
162 219 0.21926
162 230 0.21509
162 243 0.22031
162 275 0.21879
162 332 0.21923
162 337 0.25159
162 449 0.22031
162 573 0.23033
162 601 0.24067
162 603 0.21379
162 819 0.21614
162 833 0.22965
162 881 0.213
162 995 0.21393
162 1008 0.22029
162 1098 0.25782
162 1118 0.21587
162 1308 0.21301
162 1339 0.21545
162 1405 0.26489
162 1416 0.23757
162 1600 0.22252
162 1616 0.29616
162 1683 0.21636
162 1836 0.22571
162 1843 0.24549
162 1927 0.21188
162 1980 0.26574
162 2018 0.2248
162 2375 0.22582
162 2505 0.28364
162 2528 0.22291
162 2932 0.23978
162 2948 0.24509
162 3050 0.21613
162 3122 0.21189
162 3332 0.25869
162 3622 0.2272
162 3710 0.28474
162 3815 0.23153
162 3891 0.23865
162 4059 0.23722
162 4216 0.24538
162 4295 0.21478
162 4309 0.21381
162 4425 0.25763
162 4470 0.21488
162 4513 0.23069
162 4551 0.25182
162 4697 0.24232
162 4795 0.22949
162 4991 0.2167
162 5025 0.25797
162 5032 0.21329
162 5034 0.24066
162 5059 0.22026
162 5112 0.23611
162 5113 0.2518
162 5115 0.27194
162 5116 0.27444
162 5124 0.24251
162 5127 0.22585
162 5128 0.22813
162 5158 0.24115
162 5159 0.23083
163 189 0.23261
163 329 0.23501
163 340 0.21242
163 345 0.28873
163 357 0.24841
163 482 0.30727
163 581 0.23934
163 588 0.23851
163 622 0.25594
163 670 0.34565
163 674 0.25633
163 785 0.22614
163 841 0.22647
163 858 0.23266
163 888 0.21406
163 930 0.22566
163 945 0.25413
163 962 0.21127
163 981 0.21176
163 996 0.27453
163 1029 0.21856
163 1115 0.22717
163 1200 0.21148
163 1227 0.22123
163 1234 0.23843
163 1247 0.25717
163 1248 0.25237
163 1264 0.2165
163 1275 0.26123
163 1307 0.25466
163 1313 0.22081
163 1444 0.25129
163 1485 0.2602
163 1497 0.26771
163 1551 0.26604
163 1561 0.27013
163 1709 0.21848
163 1839 0.22596
163 1980 0.26757
163 2058 0.2692
163 2067 0.26953
163 2077 0.21082
163 2084 0.23187
163 2086 0.23315
163 2150 0.27931
163 2172 0.2135
163 2249 0.21614
163 2271 0.22739
163 2288 0.23422
163 2290 0.21259
163 2294 0.21297
163 2359 0.21283
163 2375 0.26883
163 2376 0.2263
163 2377 0.24295
163 2378 0.21241
163 2474 0.21119
163 2475 0.30914
163 2600 0.30004
163 2601 0.22896
163 2602 0.25052
163 2613 0.21655
163 2614 0.24749
163 2615 0.26975
163 2643 0.23937
163 2663 0.23644
163 2741 0.2276
163 2754 0.21972
163 2757 0.22117
163 2806 0.2123
163 3055 0.21088
163 3103 0.21893
163 3139 0.21966
163 3146 0.22038
163 3245 0.22968
163 3279 0.26811
163 3294 0.22533
163 3295 0.27184
163 3332 0.23041
163 3391 0.23404
163 3393 0.27167
163 3526 0.22323
163 3540 0.29301
163 3594 0.25857
163 3599 0.30142
163 3605 0.22566
163 3606 0.28751
163 3619 0.21264
163 3738 0.22841
163 3784 0.21989
163 3815 0.25397
163 3822 0.26664
163 3849 0.3003
163 3891 0.2175
163 3971 0.2151
163 4050 0.30453
163 4059 0.32795
163 4168 0.22259
163 4176 0.24376
163 4189 0.21535
163 4206 0.25641
163 4227 0.27352
163 4228 0.30021
163 4269 0.22647
163 4277 0.22095
163 4281 0.28507
163 4282 0.27409
163 4305 0.2418
163 4306 0.23614
163 4346 0.21621
163 4347 0.27233
163 4399 0.22758
163 4420 0.22013
163 4425 0.22212
163 4426 0.24255
163 4443 0.23552
163 4472 0.21661
163 4480 0.23217
163 4493 0.25054
163 4536 0.24927
163 4564 0.23204
163 4608 0.24392
163 4682 0.27344
163 4765 0.23468
163 4797 0.28572
163 4798 0.21445
163 4806 0.25731
163 4842 0.26683
163 4985 0.29764
163 5013 0.23643
163 5014 0.26059
163 5114 0.21409
163 5115 0.3409
163 5127 0.27715
163 5128 0.27892
164 501 0.22353
164 670 0.25192
164 733 0.21867
164 773 0.23272
164 785 0.23167
164 798 0.21926
164 1558 0.22362
164 1739 0.22232
164 1866 0.28668
164 3318 0.24113
164 3454 0.24119
164 4050 0.21947
164 4269 0.23322
164 4347 0.25395
164 5128 0.22045
165 212 0.22624
165 294 0.23662
165 320 0.223
165 325 0.22385
165 361 0.21937
165 362 0.2179
165 466 0.23654
165 501 0.29849
165 523 0.22455
165 537 0.21686
165 538 0.22935
165 577 0.21745
165 733 0.22733
165 734 0.24772
165 752 0.22206
165 773 0.29047
165 798 0.26454
165 846 0.22028
165 863 0.23674
165 952 0.22108
165 963 0.24115
165 967 0.21672
165 1066 0.22011
165 1151 0.22681
165 1224 0.25122
165 1234 0.22614
165 1235 0.22046
165 1304 0.24596
165 1481 0.3096
165 1497 0.22679
165 1700 0.27375
165 1722 0.23756
165 1937 0.24331
165 1965 0.22031
165 1978 0.24277
165 2079 0.23644
165 2091 0.23224
165 2250 0.21417
165 2259 0.21228
165 2287 0.23925
165 2343 0.24122
165 2378 0.23503
165 2392 0.21918
165 2517 0.22005
165 2600 0.23476
165 2613 0.22722
165 2712 0.25223
165 2888 0.23069
165 2915 0.23437
165 2935 0.25611
165 2965 0.21912
165 2966 0.21196
165 3038 0.23846
165 3072 0.23109
165 3254 0.24853
165 3265 0.22359
165 3269 0.24068
165 3356 0.22389
165 3357 0.23115
165 3372 0.22479
165 3384 0.25163
165 3397 0.24489
165 3489 0.24012
165 3496 0.24538
165 3503 0.29656
165 3504 0.21961
165 3507 0.25339
165 3518 0.21121
165 3519 0.25221
165 3532 0.22205
165 3605 0.23042
165 3606 0.26393
165 3626 0.23641
165 3728 0.23863
165 3730 0.23579
165 3731 0.28914
165 3732 0.23582
165 3739 0.25429
165 3741 0.22526
165 3742 0.25302
165 3743 0.25205
165 3780 0.22484
165 3840 0.21554
165 3957 0.27927
165 3958 0.23483
165 4188 0.29535
165 4189 0.22398
165 4208 0.22606
165 4297 0.23947
165 4506 0.22927
165 4680 0.21211
165 4692 0.26418
165 4706 0.22373
165 4707 0.26475
165 4760 0.22997
165 4761 0.25783
165 4771 0.25352
165 4836 0.24523
165 4921 0.21343
165 4959 0.23563
165 4984 0.25125
165 4985 0.29404
165 5080 0.26923
165 5128 0.26091
165 5144 0.23128
166 179 0.22766
166 183 0.28125
166 184 0.27193
166 194 0.22455
166 247 0.2107
166 267 0.25894
166 295 0.21411
166 301 0.23469
166 305 0.24883
166 307 0.33218
166 308 0.254
166 313 0.24101
166 315 0.25867
166 320 0.31194
166 323 0.26953
166 339 0.21958
166 341 0.26217
166 343 0.30938
166 344 0.21816
166 357 0.33719
166 358 0.26901
166 391 0.22601
166 414 0.21168
166 422 0.22131
166 439 0.21895
166 468 0.2497
166 481 0.28972
166 482 0.24547
166 483 0.29823
166 493 0.24159
166 501 0.28242
166 508 0.25291
166 519 0.23514
166 520 0.21506
166 527 0.2119
166 538 0.2818
166 544 0.26785
166 570 0.23618
166 571 0.27315
166 572 0.31058
166 599 0.21855
166 630 0.21363
166 669 0.24413
166 681 0.22937
166 722 0.24083
166 725 0.25663
166 736 0.2469
166 737 0.24302
166 750 0.25899
166 752 0.24824
166 753 0.29161
166 754 0.24435
166 769 0.24273
166 774 0.26087
166 781 0.33772
166 782 0.25446
166 783 0.29234
166 784 0.27501
166 793 0.25397
166 798 0.24308
166 831 0.21876
166 846 0.21961
166 863 0.32709
166 873 0.21736
166 874 0.22863
166 897 0.21695
166 907 0.35955
166 952 0.2436
166 953 0.23135
166 954 0.25029
166 963 0.21194
166 964 0.30722
166 965 0.22451
166 966 0.21524
166 967 0.2231
166 991 0.24596
166 1008 0.21329
166 1014 0.23449
166 1034 0.22808
166 1044 0.21887
166 1048 0.3187
166 1049 0.25716
166 1050 0.2744
166 1051 0.32286
166 1052 0.24733
166 1053 0.26792
166 1058 0.21992
166 1059 0.23022
166 1063 0.24562
166 1067 0.26679
166 1097 0.24106
166 1133 0.21378
166 1134 0.22084
166 1145 0.23291
166 1170 0.24254
166 1186 0.22265
166 1234 0.21932
166 1236 0.21873
166 1247 0.2422
166 1248 0.21601
166 1249 0.21652
166 1250 0.23532
166 1267 0.21531
166 1282 0.21153
166 1283 0.22622
166 1287 0.22875
166 1312 0.28369
166 1338 0.24351
166 1341 0.26356
166 1349 0.22165
166 1350 0.24626
166 1367 0.22733
166 1449 0.26004
166 1450 0.23353
166 1453 0.21493
166 1456 0.21361
166 1481 0.2602
166 1486 0.24477
166 1497 0.23814
166 1510 0.22836
166 1512 0.22481
166 1526 0.21371
166 1599 0.30368
166 1604 0.27268
166 1610 0.26078
166 1617 0.25296
166 1629 0.22489
166 1641 0.26877
166 1686 0.25279
166 1687 0.27178
166 1688 0.21527
166 1689 0.33371
166 1695 0.22127
166 1704 0.23671
166 1751 0.2352
166 1769 0.22406
166 1772 0.22304
166 1786 0.26213
166 1787 0.2711
166 1796 0.22552
166 1843 0.22228
166 1897 0.21553
166 1898 0.22268
166 1904 0.23538
166 1910 0.24067
166 1924 0.23232
166 1926 0.22294
166 1927 0.28551
166 1928 0.21101
166 1929 0.21555
166 1932 0.27517
166 1938 0.23243
166 1941 0.25748
166 1962 0.24572
166 1966 0.21293
166 1968 0.21433
166 1980 0.26248
166 1981 0.23517
166 1992 0.2187
166 1995 0.25209
166 2006 0.21123
166 2014 0.24675
166 2023 0.24838
166 2028 0.23159
166 2045 0.2549
166 2057 0.27182
166 2096 0.21626
166 2106 0.225
166 2107 0.21782
166 2144 0.21727
166 2186 0.22211
166 2191 0.22444
166 2192 0.21242
166 2238 0.21469
166 2240 0.26152
166 2264 0.2198
166 2288 0.24415
166 2289 0.24581
166 2310 0.25606
166 2320 0.29468
166 2329 0.30186
166 2343 0.26049
166 2345 0.26691
166 2356 0.21268
166 2362 0.22904
166 2365 0.23121
166 2378 0.22469
166 2392 0.2212
166 2452 0.25367
166 2501 0.23293
166 2514 0.22228
166 2536 0.27678
166 2581 0.22157
166 2586 0.22799
166 2591 0.27543
166 2594 0.25617
166 2595 0.21899
166 2596 0.21131
166 2600 0.26222
166 2628 0.22472
166 2631 0.28712
166 2641 0.23657
166 2642 0.28567
166 2643 0.2658
166 2644 0.32748
166 2658 0.26979
166 2659 0.24299
166 2691 0.24462
166 2692 0.21968
166 2706 0.23131
166 2708 0.23548
166 2712 0.27633
166 2737 0.22611
166 2740 0.25442
166 2767 0.2496
166 2794 0.25744
166 2798 0.22128
166 2851 0.21729
166 2915 0.21865
166 2924 0.23863
166 2935 0.24883
166 2939 0.2331
166 3063 0.25986
166 3071 0.29471
166 3243 0.21524
166 3244 0.23489
166 3254 0.21742
166 3265 0.27802
166 3281 0.3014
166 3282 0.23134
166 3300 0.31185
166 3318 0.21705
166 3329 0.22763
166 3331 0.25763
166 3368 0.22796
166 3371 0.21399
166 3372 0.23164
166 3379 0.26257
166 3392 0.2339
166 3426 0.22111
166 3497 0.23201
166 3503 0.30122
166 3505 0.21561
166 3506 0.22086
166 3507 0.27906
166 3516 0.22294
166 3520 0.29719
166 3525 0.21414
166 3531 0.27252
166 3533 0.24783
166 3606 0.27336
166 3619 0.26581
166 3623 0.23698
166 3626 0.30803
166 3629 0.21263
166 3708 0.24403
166 3731 0.2187
166 3739 0.21185
166 3741 0.22862
166 3742 0.29092
166 3743 0.28929
166 3744 0.26021
166 3756 0.2388
166 3860 0.22463
166 3867 0.22371
166 3870 0.22214
166 3876 0.22676
166 3948 0.21166
166 3957 0.21458
166 3971 0.2192
166 3972 0.24927
166 4040 0.22269
166 4050 0.24658
166 4051 0.28182
166 4078 0.29925
166 4079 0.22905
166 4090 0.24173
166 4091 0.23675
166 4100 0.2216
166 4175 0.24498
166 4188 0.31916
166 4189 0.24501
166 4192 0.23937
166 4208 0.25807
166 4268 0.24651
166 4269 0.30507
166 4277 0.23845
166 4289 0.31697
166 4294 0.21303
166 4299 0.23642
166 4318 0.21892
166 4331 0.21252
166 4332 0.26076
166 4341 0.2249
166 4342 0.22821
166 4344 0.23202
166 4347 0.22978
166 4356 0.30159
166 4389 0.22124
166 4430 0.22134
166 4438 0.22331
166 4439 0.23474
166 4440 0.21258
166 4443 0.21244
166 4447 0.24126
166 4528 0.22545
166 4536 0.35775
166 4539 0.22533
166 4543 0.27885
166 4552 0.23158
166 4560 0.23284
166 4591 0.21474
166 4671 0.22349
166 4678 0.22286
166 4682 0.21947
166 4718 0.22721
166 4746 0.23972
166 4747 0.21454
166 4763 0.24335
166 4764 0.24389
166 4768 0.34045
166 4771 0.25197
166 4772 0.30736
166 4773 0.22794
166 4774 0.24958
166 4783 0.26339
166 4786 0.22739
166 4789 0.22585
166 4795 0.2227
166 4808 0.27439
166 4809 0.21411
166 4811 0.211
166 4828 0.22202
166 4836 0.2242
166 4888 0.22976
166 4955 0.21641
166 4956 0.22309
166 4965 0.21612
166 4966 0.22388
166 4967 0.26629
166 4972 0.33183
166 4973 0.34031
166 4974 0.24755
166 4981 0.28143
166 4984 0.29753
166 4985 0.3005
166 4987 0.28937
166 4988 0.24883
166 4991 0.22463
166 4998 0.21494
166 4999 0.23994
166 5000 0.24734
166 5001 0.2412
166 5004 0.21772
166 5013 0.32831
166 5014 0.3132
166 5026 0.2661
166 5027 0.23045
166 5034 0.24735
166 5043 0.26855
166 5104 0.2207
166 5111 0.23399
166 5113 0.24365
166 5116 0.2816
166 5117 0.22061
166 5127 0.2474
166 5128 0.31517
166 5129 0.26352
166 5139 0.23999
166 5145 0.21824
166 5149 0.21836
166 5151 0.25002
166 5157 0.21559
166 5163 0.21675
166 5172 0.23382
166 5180 0.21554
167 538 0.2194
167 607 0.21533
167 863 0.34569
167 1057 0.23376
167 1077 0.23004
167 1156 0.23987
167 1200 0.22122
167 1287 0.22651
167 1511 0.23873
167 1627 0.2394
167 1646 0.23143
167 1682 0.24437
167 1819 0.24892
167 2186 0.24223
167 2345 0.28986
167 2365 0.25076
167 2676 0.23436
167 2725 0.23622
167 2874 0.24791
167 2890 0.28444
167 2897 0.23869
167 3064 0.21417
167 3194 0.22986
167 3371 0.25042
167 3478 0.22173
167 3612 0.21126
167 3692 0.21114
167 3849 0.21867
167 3914 0.23475
167 4145 0.24459
167 4308 0.24316
167 4309 0.21297
167 4332 0.36288
167 4531 0.26885
167 4783 0.21579
167 4836 0.22474
167 4966 0.21908
167 4973 0.23454
167 4987 0.23151
167 4999 0.2107
167 5034 0.26288
167 5139 0.22782
168 477 0.22333
168 478 0.28352
168 479 0.27138
168 482 0.23016
168 501 0.21927
168 572 0.28862
168 579 0.22005
168 591 0.22296
168 781 0.24051
168 809 0.21327
168 863 0.26913
168 866 0.26765
168 1111 0.28009
168 1331 0.26003
168 1374 0.23982
168 1383 0.29164
168 1422 0.21517
168 1574 0.28351
168 1642 0.24491
168 1771 0.2359
168 1837 0.27445
168 1848 0.29012
168 1866 0.21804
168 1889 0.22672
168 2096 0.22154
168 2116 0.23155
168 2221 0.25159
168 2724 0.23065
168 2874 0.24446
168 3024 0.22367
168 3281 0.2503
168 3318 0.22279
168 3369 0.22481
168 3471 0.23454
168 3626 0.26695
168 3755 0.21587
168 3867 0.22687
168 3876 0.23473
168 4095 0.21078
168 4272 0.22315
168 4790 0.25902
168 4929 0.21798
168 4998 0.23205
168 5080 0.22346
168 5089 0.25826
168 5122 0.22584
168 5127 0.32882
168 5128 0.24769
168 5139 0.24739
168 5149 0.24861
169 323 0.22852
169 479 0.21149
169 528 0.24877
169 629 0.21097
169 630 0.25867
169 632 0.22754
169 700 0.24009
169 811 0.31834
169 889 0.25691
169 890 0.24746
169 1080 0.22942
169 1110 0.28183
169 1129 0.27277
169 1151 0.21793
169 1152 0.21473
169 1169 0.22381
169 1170 0.24897
169 1292 0.25808
169 1383 0.28812
169 1599 0.2314
169 1675 0.24005
169 1682 0.23238
169 1683 0.2186
169 1912 0.21438
169 2079 0.26951
169 2363 0.27655
169 2402 0.30812
169 3433 0.28021
169 3621 0.23844
169 4121 0.23343
169 4452 0.22789
169 4549 0.25772
169 4606 0.29221
169 4757 0.27024
169 4778 0.23096
169 4779 0.28646
169 4790 0.22006
169 4943 0.24129
169 4955 0.25548
169 4980 0.29157
169 4981 0.28789
169 5134 0.25577
169 5144 0.22357
170 224 0.23992
170 255 0.29015
170 356 0.25807
170 357 0.2389
170 416 0.21654
170 479 0.22292
170 498 0.21808
170 510 0.25178
170 511 0.25458
170 535 0.27486
170 543 0.21406
170 629 0.22763
170 630 0.38028
170 638 0.25083
170 655 0.22439
170 656 0.25463
170 731 0.24361
170 732 0.23667
170 772 0.25124
170 783 0.21455
170 820 0.24112
170 843 0.2539
170 866 0.28042
170 906 0.21164
170 919 0.27694
170 920 0.27596
170 1004 0.23955
170 1102 0.28618
170 1136 0.23106
170 1139 0.27981
170 1150 0.22061
170 1160 0.28059
170 1179 0.27947
170 1180 0.23565
170 1187 0.22684
170 1190 0.22389
170 1196 0.21801
170 1271 0.22896
170 1289 0.23322
170 1292 0.228
170 1301 0.23894
170 1314 0.24174
170 1385 0.2148
170 1388 0.22147
170 1424 0.3069
170 1425 0.22681
170 1426 0.2773
170 1434 0.26524
170 1435 0.24523
170 1436 0.23977
170 1440 0.23018
170 1441 0.22444
170 1446 0.24443
170 1447 0.35039
170 1467 0.22775
170 1505 0.27274
170 1516 0.25713
170 1523 0.21112
170 1533 0.21337
170 1566 0.22544
170 1567 0.22375
170 1586 0.31938
170 1627 0.22563
170 1632 0.25409
170 1633 0.23987
170 1639 0.2154
170 1659 0.21446
170 1673 0.23725
170 1674 0.2766
170 1675 0.25947
170 1681 0.2199
170 1682 0.22509
170 1712 0.23155
170 1730 0.27726
170 1736 0.22306
170 1745 0.22297
170 1754 0.28961
170 1903 0.28158
170 1904 0.21956
170 1920 0.22506
170 1975 0.21756
170 1984 0.28136
170 2044 0.24365
170 2061 0.21909
170 2131 0.21698
170 2151 0.21772
170 2170 0.34054
170 2178 0.24122
170 2181 0.25293
170 2191 0.31656
170 2221 0.25012
170 2242 0.21227
170 2272 0.21726
170 2281 0.25795
170 2282 0.24203
170 2310 0.21477
170 2322 0.2576
170 2375 0.21543
170 2376 0.25158
170 2471 0.24557
170 2487 0.23931
170 2496 0.23041
170 2497 0.35371
170 2498 0.28833
170 2499 0.28979
170 2509 0.34897
170 2519 0.25119
170 2520 0.25227
170 2568 0.21258
170 2675 0.26081
170 2691 0.22619
170 2802 0.24672
170 2803 0.2743
170 2811 0.21653
170 2820 0.23526
170 2822 0.26409
170 2833 0.27876
170 2836 0.24586
170 2844 0.21792
170 2845 0.21114
170 2846 0.24666
170 2858 0.24573
170 2881 0.21917
170 2888 0.22576
170 2987 0.26794
170 3161 0.23202
170 3162 0.24535
170 3163 0.27754
170 3169 0.23885
170 3171 0.31428
170 3202 0.21933
170 3269 0.24767
170 3288 0.22476
170 3293 0.25029
170 3313 0.26505
170 3357 0.25711
170 3366 0.26964
170 3367 0.26744
170 3371 0.2808
170 3450 0.25439
170 3458 0.27362
170 3462 0.21251
170 3528 0.25012
170 3533 0.24854
170 3541 0.2663
170 3543 0.31579
170 3544 0.23579
170 3560 0.22811
170 3567 0.23082
170 3689 0.22473
170 3752 0.33323
170 3765 0.21102
170 3776 0.2726
170 3777 0.27915
170 3778 0.24873
170 3787 0.22353
170 3808 0.27939
170 3855 0.29309
170 3870 0.21099
170 3890 0.34649
170 3927 0.22614
170 3943 0.26416
170 3947 0.22529
170 3980 0.21478
170 4019 0.21986
170 4038 0.21209
170 4047 0.24384
170 4097 0.27267
170 4101 0.24436
170 4121 0.2769
170 4133 0.23699
170 4140 0.21988
170 4145 0.25823
170 4152 0.26273
170 4159 0.24072
170 4160 0.21931
170 4171 0.21291
170 4172 0.22871
170 4299 0.26114
170 4339 0.2122
170 4340 0.27073
170 4414 0.21732
170 4445 0.26404
170 4609 0.23162
170 4626 0.22829
170 4684 0.21285
170 4726 0.23973
170 4733 0.21342
170 4785 0.22525
170 4796 0.23385
170 4833 0.23572
170 4836 0.25265
170 4877 0.21327
170 4984 0.22334
170 4998 0.23263
170 5031 0.22021
170 5125 0.22848
171 364 0.21619
171 510 0.22605
171 511 0.26158
171 595 0.2341
171 604 0.21498
171 668 0.25738
171 669 0.21363
171 732 0.21867
171 847 0.23221
171 956 0.21574
171 1019 0.23439
171 1029 0.24303
171 1056 0.24888
171 1192 0.23071
171 1202 0.21968
171 1231 0.23164
171 1243 0.21548
171 1290 0.21162
171 1308 0.22206
171 1354 0.21242
171 1366 0.21255
171 1449 0.24026
171 1505 0.24538
171 1506 0.22125
171 1566 0.21992
171 1586 0.25752
171 1594 0.21741
171 1598 0.23788
171 1631 0.28197
171 1633 0.23984
171 1685 0.27648
171 1750 0.24951
171 1751 0.2362
171 1752 0.29561
171 1754 0.22516
171 1756 0.21867
171 1772 0.28422
171 1828 0.2182
171 1837 0.22642
171 1922 0.21354
171 2044 0.22342
171 2048 0.21357
171 2105 0.24122
171 2116 0.35265
171 2174 0.25239
171 2178 0.23398
171 2272 0.267
171 2273 0.23361
171 2274 0.21559
171 2310 0.24938
171 2311 0.30417
171 2377 0.21213
171 2380 0.21276
171 2381 0.22277
171 2391 0.22644
171 2392 0.264
171 2445 0.2253
171 2520 0.28286
171 2690 0.21469
171 2691 0.24118
171 2706 0.22511
171 2712 0.22306
171 2858 0.23969
171 2964 0.25105
171 2987 0.2766
171 3006 0.23867
171 3022 0.24688
171 3064 0.21592
171 3065 0.2302
171 3108 0.22096
171 3132 0.2113
171 3162 0.21682
171 3163 0.21147
171 3170 0.29215
171 3171 0.28281
171 3174 0.21755
171 3177 0.27013
171 3185 0.22758
171 3222 0.22373
171 3269 0.23389
171 3313 0.21785
171 3332 0.23985
171 3358 0.26035
171 3360 0.25916
171 3371 0.31227
171 3396 0.22641
171 3425 0.23213
171 3435 0.24032
171 3450 0.21827
171 3460 0.21948
171 3466 0.22542
171 3528 0.25744
171 3543 0.27701
171 3615 0.22025
171 3638 0.29819
171 3654 0.21729
171 3657 0.24079
171 3689 0.24331
171 3752 0.24846
171 3778 0.28428
171 3808 0.23234
171 3820 0.23726
171 3855 0.39309
171 3886 0.22349
171 3949 0.22581
171 3989 0.277
171 4012 0.28001
171 4022 0.24056
171 4038 0.24975
171 4097 0.23297
171 4115 0.24504
171 4121 0.32557
171 4145 0.22592
171 4172 0.28072
171 4176 0.22922
171 4185 0.2143
171 4193 0.24213
171 4196 0.21822
171 4206 0.21376
171 4209 0.23055
171 4215 0.21195
171 4233 0.23768
171 4298 0.21235
171 4299 0.26339
171 4308 0.254
171 4339 0.22425
171 4340 0.24629
171 4356 0.23018
171 4422 0.22749
171 4431 0.22705
171 4444 0.23957
171 4445 0.21577
171 4453 0.21853
171 4457 0.21094
171 4458 0.31319
171 4489 0.23115
171 4530 0.21629
171 4542 0.25894
171 4681 0.28845
171 4684 0.22042
171 4694 0.21871
171 4721 0.21402
171 4726 0.24494
171 4733 0.24457
171 4737 0.22009
171 4790 0.24089
171 4836 0.2166
171 4888 0.2269
171 4889 0.21387
171 4894 0.21197
171 4984 0.24109
171 5127 0.22376
171 5128 0.22755
172 216 0.21393
172 217 0.26809
172 258 0.23148
172 269 0.27933
172 270 0.24215
172 277 0.24964
172 312 0.21333
172 366 0.28533
172 377 0.23868
172 385 0.24059
172 389 0.246
172 399 0.21313
172 410 0.22077
172 428 0.21369
172 440 0.2534
172 441 0.25315
172 454 0.32812
172 486 0.23407
172 498 0.24245
172 507 0.25603
172 510 0.25509
172 601 0.2371
172 602 0.24906
172 603 0.2209
172 604 0.22888
172 606 0.29922
172 608 0.21904
172 618 0.21188
172 619 0.22661
172 624 0.22419
172 625 0.25382
172 630 0.24816
172 656 0.22885
172 657 0.27189
172 659 0.25801
172 660 0.25936
172 692 0.21424
172 721 0.213
172 722 0.30968
172 763 0.22369
172 772 0.22274
172 781 0.22003
172 855 0.22116
172 856 0.2799
172 858 0.22027
172 871 0.27402
172 909 0.24053
172 918 0.30884
172 920 0.26205
172 921 0.22602
172 938 0.26053
172 939 0.21759
172 986 0.24098
172 991 0.23347
172 994 0.28093
172 1012 0.22631
172 1014 0.21809
172 1022 0.30371
172 1029 0.27137
172 1033 0.22926
172 1063 0.21073
172 1070 0.24826
172 1102 0.24754
172 1113 0.30349
172 1144 0.21573
172 1145 0.22465
172 1170 0.21865
172 1172 0.21957
172 1179 0.2529
172 1180 0.22911
172 1186 0.21216
172 1201 0.23683
172 1202 0.31683
172 1273 0.23543
172 1280 0.22026
172 1292 0.26403
172 1301 0.24457
172 1323 0.21244
172 1327 0.22312
172 1355 0.24424
172 1360 0.23208
172 1366 0.2136
172 1375 0.25161
172 1384 0.2478
172 1390 0.27899
172 1394 0.24734
172 1395 0.22388
172 1410 0.22145
172 1411 0.23969
172 1424 0.27249
172 1425 0.25364
172 1447 0.26033
172 1484 0.2152
172 1501 0.21462
172 1505 0.25105
172 1548 0.25636
172 1549 0.22776
172 1567 0.29549
172 1586 0.24152
172 1608 0.23121
172 1616 0.23475
172 1626 0.25371
172 1631 0.33105
172 1633 0.21276
172 1639 0.21271
172 1668 0.24967
172 1674 0.25818
172 1699 0.22263
172 1726 0.25623
172 1727 0.24096
172 1730 0.22747
172 1736 0.23652
172 1750 0.22521
172 1752 0.25563
172 1753 0.22035
172 1768 0.24087
172 1796 0.23645
172 1797 0.23356
172 1798 0.21919
172 1806 0.34162
172 1837 0.31459
172 1883 0.2338
172 1903 0.23458
172 1912 0.24312
172 1937 0.21543
172 1949 0.24369
172 2044 0.23886
172 2059 0.29202
172 2068 0.28881
172 2116 0.37633
172 2132 0.31748
172 2133 0.29388
172 2136 0.22082
172 2151 0.22951
172 2152 0.23284
172 2159 0.23324
172 2163 0.25719
172 2170 0.25223
172 2171 0.23653
172 2174 0.34589
172 2183 0.25146
172 2189 0.21488
172 2209 0.2298
172 2240 0.24215
172 2302 0.21827
172 2303 0.25441
172 2310 0.26108
172 2338 0.26987
172 2355 0.21816
172 2359 0.31283
172 2360 0.23417
172 2361 0.23066
172 2362 0.23462
172 2376 0.26205
172 2392 0.25451
172 2410 0.24084
172 2422 0.2289
172 2437 0.24903
172 2474 0.22308
172 2476 0.26922
172 2479 0.23391
172 2480 0.2958
172 2481 0.25536
172 2482 0.25742
172 2487 0.27852
172 2488 0.24948
172 2489 0.28943
172 2490 0.26801
172 2496 0.23106
172 2497 0.2751
172 2498 0.34278
172 2499 0.23082
172 2503 0.24869
172 2509 0.23681
172 2510 0.21692
172 2511 0.24655
172 2520 0.25186
172 2521 0.22172
172 2522 0.29338
172 2532 0.28908
172 2545 0.21201
172 2558 0.2222
172 2569 0.22077
172 2579 0.21278
172 2611 0.22634
172 2684 0.2209
172 2712 0.21228
172 2751 0.23728
172 2797 0.25336
172 2798 0.25464
172 2802 0.21379
172 2811 0.28451
172 2812 0.2571
172 2813 0.24456
172 2820 0.24069
172 2821 0.21123
172 2822 0.23196
172 2824 0.21785
172 2825 0.22213
172 2832 0.21098
172 2844 0.22185
172 2857 0.24748
172 2861 0.21702
172 2873 0.22976
172 2874 0.30622
172 2884 0.24835
172 2987 0.21882
172 2999 0.25747
172 3022 0.21838
172 3033 0.24918
172 3074 0.24654
172 3089 0.26894
172 3113 0.24988
172 3128 0.29611
172 3137 0.22304
172 3138 0.25795
172 3139 0.34229
172 3144 0.26056
172 3145 0.23506
172 3146 0.23178
172 3154 0.23034
172 3162 0.29635
172 3163 0.26525
172 3166 0.28094
172 3167 0.2659
172 3169 0.21591
172 3170 0.29492
172 3171 0.27422
172 3172 0.25583
172 3173 0.26809
172 3174 0.2466
172 3176 0.22557
172 3182 0.26531
172 3201 0.24368
172 3211 0.30192
172 3212 0.28483
172 3221 0.22973
172 3269 0.25058
172 3270 0.21078
172 3343 0.21802
172 3355 0.23233
172 3366 0.21106
172 3367 0.25651
172 3391 0.21879
172 3416 0.27908
172 3418 0.22651
172 3419 0.23162
172 3425 0.21279
172 3435 0.28723
172 3438 0.31866
172 3445 0.21523
172 3457 0.25435
172 3458 0.2274
172 3459 0.22344
172 3460 0.30526
172 3474 0.28437
172 3518 0.25285
172 3544 0.24642
172 3563 0.211
172 3594 0.22502
172 3602 0.23098
172 3603 0.21129
172 3668 0.24462
172 3699 0.21301
172 3742 0.29401
172 3752 0.24654
172 3855 0.23706
172 3869 0.22702
172 3886 0.26136
172 3891 0.21273
172 3932 0.26301
172 3989 0.23986
172 3999 0.2109
172 4101 0.23269
172 4121 0.41359
172 4129 0.26769
172 4145 0.25532
172 4154 0.2204
172 4162 0.24795
172 4199 0.25832
172 4218 0.21223
172 4232 0.22028
172 4246 0.237
172 4298 0.25567
172 4308 0.2114
172 4320 0.21101
172 4339 0.22761
172 4340 0.24624
172 4342 0.24347
172 4346 0.25628
172 4347 0.25566
172 4356 0.27436
172 4362 0.23392
172 4375 0.23129
172 4377 0.29448
172 4387 0.29435
172 4456 0.27565
172 4489 0.22367
172 4542 0.22682
172 4576 0.22178
172 4588 0.27942
172 4589 0.33495
172 4592 0.25416
172 4604 0.25267
172 4608 0.26397
172 4626 0.29065
172 4653 0.23624
172 4660 0.21627
172 4675 0.23307
172 4691 0.27097
172 4726 0.25507
172 4736 0.23403
172 4776 0.21092
172 4778 0.2225
172 4779 0.24906
172 4826 0.21683
172 4828 0.22912
172 4829 0.21312
172 4833 0.22619
172 4839 0.2154
172 4840 0.29255
172 4841 0.29003
172 4844 0.3185
172 4883 0.21854
172 4884 0.27042
172 4946 0.27533
172 4947 0.24226
172 4952 0.24539
172 4978 0.21899
172 5031 0.23497
172 5038 0.23001
172 5039 0.2269
172 5040 0.27403
172 5046 0.23372
172 5066 0.21201
172 5073 0.29102
172 5075 0.22615
172 5082 0.26734
172 5091 0.22942
172 5092 0.216
172 5126 0.22252
172 5127 0.2634
172 5128 0.21134
172 5162 0.31835
173 190 0.28676
173 211 0.2147
173 216 0.2145
173 217 0.22884
173 242 0.25691
173 259 0.22384
173 366 0.22315
173 371 0.22352
173 392 0.23812
173 395 0.22904
173 428 0.21489
173 429 0.24584
173 453 0.22357
173 508 0.23626
173 549 0.25965
173 557 0.22654
173 579 0.23131
173 602 0.26171
173 608 0.25123
173 619 0.24694
173 646 0.21098
173 647 0.24678
173 657 0.28674
173 747 0.24451
173 767 0.26801
173 804 0.21101
173 820 0.32262
173 847 0.23846
173 858 0.26713
173 967 0.2394
173 982 0.24615
173 989 0.24185
173 994 0.22832
173 999 0.22085
173 1022 0.22839
173 1029 0.2235
173 1050 0.22701
173 1087 0.33355
173 1109 0.22158
173 1127 0.21768
173 1170 0.23116
173 1172 0.21495
173 1202 0.23242
173 1301 0.29341
173 1323 0.21891
173 1360 0.24002
173 1368 0.21574
173 1411 0.22138
173 1520 0.25475
173 1559 0.23332
173 1560 0.24306
173 1598 0.24402
173 1633 0.2203
173 1639 0.21737
173 1668 0.25667
173 1691 0.22299
173 1719 0.21556
173 1726 0.22288
173 1730 0.2286
173 1759 0.21188
173 1806 0.21301
173 1849 0.24683
173 1902 0.21331
173 2042 0.21662
173 2105 0.24086
173 2256 0.22439
173 2267 0.25126
173 2273 0.2284
173 2334 0.21316
173 2335 0.21627
173 2371 0.25761
173 2380 0.21256
173 2405 0.2265
173 2489 0.23117
173 2498 0.22007
173 2515 0.24729
173 2611 0.25138
173 2874 0.23255
173 3011 0.24275
173 3144 0.21169
173 3163 0.22749
173 3384 0.24927
173 3408 0.21928
173 3416 0.22762
173 3550 0.2151
173 3563 0.24412
173 3778 0.2502
173 3782 0.22543
173 3865 0.21968
173 3948 0.22384
173 4121 0.29723
173 4145 0.22277
173 4186 0.21979
173 4199 0.26633
173 4278 0.2613
173 4298 0.21577
173 4356 0.31224
173 4377 0.22687
173 4453 0.22649
173 4558 0.22777
173 4569 0.2828
173 4592 0.26201
173 4607 0.21567
173 4608 0.24193
173 4626 0.28176
173 4735 0.21131
173 4817 0.23902
173 4822 0.25308
173 4884 0.22585
173 4902 0.23294
173 5024 0.21686
173 5073 0.27712
173 5114 0.24166
173 5122 0.21384
173 5127 0.23778
173 5152 0.21172
173 5162 0.2324
174 307 0.25889
174 322 0.2297
174 527 0.21421
174 562 0.23078
174 806 0.22313
174 812 0.24813
174 814 0.23703
174 815 0.24934
174 833 0.21167
174 958 0.21878
174 1312 0.2132
174 1551 0.25949
174 1603 0.26011
174 1763 0.22431
174 1798 0.22407
174 1805 0.22312
174 1815 0.21128
174 1834 0.22399
174 1939 0.23938
174 1962 0.21391
174 1980 0.22632
174 1995 0.22178
174 2054 0.21864
174 2059 0.25093
174 2309 0.2182
174 2350 0.2312
174 2454 0.21616
174 2768 0.22693
174 2826 0.25811
174 2947 0.21069
174 2981 0.283
174 3064 0.25075
174 3107 0.2132
174 3279 0.26223
174 3294 0.23778
174 3295 0.38039
174 3296 0.30912
174 3364 0.2334
174 3378 0.23359
174 3381 0.22808
174 3394 0.21671
174 3453 0.21559
174 3458 0.27812
174 3513 0.21353
174 3527 0.30161
174 3544 0.25534
174 3551 0.26529
174 3578 0.21121
174 3585 0.22578
174 3599 0.29412
174 3604 0.3179
174 3614 0.2421
174 3629 0.33591
174 3636 0.23477
174 3751 0.25306
174 3766 0.21939
174 3767 0.21149
174 3822 0.27339
174 3849 0.26972
174 3858 0.21835
174 3889 0.24998
174 3977 0.29023
174 3978 0.34452
174 3990 0.2215
174 4050 0.21194
174 4054 0.2213
174 4085 0.23466
174 4086 0.229
174 4184 0.24183
174 4185 0.33063
174 4194 0.25806
174 4195 0.29692
174 4196 0.26344
174 4208 0.24071
174 4209 0.24334
174 4222 0.24077
174 4301 0.21964
174 4314 0.21587
174 4322 0.21265
174 4323 0.24777
174 4324 0.2284
174 4380 0.24653
174 4426 0.33103
174 4432 0.23081
174 4433 0.26044
174 4434 0.26593
174 4448 0.21835
174 4475 0.21876
174 4550 0.21328
174 4551 0.26362
174 4553 0.214
174 4564 0.24723
174 4565 0.25875
174 4609 0.22903
174 4617 0.24246
174 4665 0.25083
174 4666 0.27566
174 4667 0.23807
174 4673 0.23125
174 4680 0.34821
174 4778 0.24199
174 4795 0.22167
174 4796 0.21151
174 4797 0.22691
174 4808 0.25258
174 4812 0.23944
174 4815 0.26411
174 4821 0.30706
174 4829 0.22017
174 4830 0.21186
174 4837 0.21315
174 4982 0.25378
174 4996 0.23592
174 5007 0.26519
174 5012 0.23726
174 5013 0.25922
174 5014 0.24155
174 5015 0.21325
174 5025 0.23245
174 5036 0.2914
174 5106 0.21416
174 5113 0.24784
174 5114 0.21578
174 5115 0.22324
174 5116 0.24688
174 5127 0.28345
174 5128 0.26224
174 5135 0.24936
174 5136 0.22896
174 5137 0.23508
174 5138 0.29496
174 5139 0.24101
174 5140 0.22778
174 5145 0.22269
174 5150 0.21211
174 5180 0.26278
175 227 0.2338
175 228 0.25678
175 337 0.21939
175 484 0.2241
175 485 0.21138
175 517 0.22884
175 659 0.23234
175 730 0.21776
175 733 0.22952
175 746 0.2918
175 974 0.21493
175 1017 0.22028
175 1233 0.23034
175 1239 0.22256
175 1612 0.2137
175 1683 0.22913
175 1980 0.21787
175 2065 0.22119
175 2643 0.21073
175 2924 0.23569
175 3106 0.2188
175 3295 0.2681
175 3393 0.22408
175 3527 0.24446
175 3605 0.23218
175 3619 0.23747
175 3845 0.24046
175 3849 0.21701
175 3858 0.27241
175 3887 0.24782
175 3889 0.26388
175 3980 0.27546
175 3993 0.24157
175 4170 0.25591
175 4188 0.21631
175 4333 0.22913
175 4356 0.22732
175 4392 0.24017
175 4460 0.229
175 4463 0.25267
175 4659 0.21134
175 4660 0.2411
175 4662 0.25687
175 4740 0.21158
175 4754 0.21988
175 4821 0.24275
175 4939 0.21425
175 4948 0.22027
175 4961 0.21171
175 5012 0.22141
175 5025 0.26326
175 5095 0.21824
175 5106 0.31283
175 5157 0.23609
175 5159 0.26023
175 5162 0.25143
176 368 0.22415
176 537 0.24048
176 603 0.25529
176 626 0.21649
176 630 0.21918
176 634 0.29213
176 842 0.22272
176 882 0.29938
176 887 0.21596
176 938 0.24436
176 956 0.21181
176 1043 0.22123
176 1093 0.24943
176 1130 0.22496
176 1131 0.24676
176 1151 0.24295
176 1179 0.22364
176 1205 0.22425
176 1248 0.26181
176 1382 0.22244
176 1444 0.21107
176 1448 0.24404
176 1463 0.21922
176 1569 0.30857
176 1810 0.23441
176 1870 0.24417
176 2043 0.21651
176 2072 0.23919
176 2083 0.25947
176 2084 0.23265
176 2085 0.21576
176 2140 0.23526
176 2161 0.2233
176 2169 0.21123
176 2180 0.23448
176 2185 0.22344
176 2320 0.21283
176 2359 0.23193
176 2375 0.21108
176 2392 0.24033
176 2433 0.22099
176 2468 0.22444
176 2513 0.2301
176 2652 0.23278
176 2653 0.2143
176 2754 0.2448
176 2874 0.21861
176 3132 0.2147
176 3139 0.22038
176 3178 0.25508
176 3188 0.22954
176 3379 0.2158
176 3391 0.23926
176 3396 0.21943
176 3437 0.26513
176 3450 0.22054
176 3454 0.21483
176 3458 0.23083
176 3465 0.28291
176 3541 0.23179
176 3579 0.23248
176 3587 0.23066
176 3605 0.2293
176 3606 0.21318
176 3619 0.26541
176 3641 0.22
176 3665 0.25236
176 3680 0.25157
176 3889 0.22371
176 3891 0.25361
176 3934 0.21574
176 3942 0.26949
176 4059 0.251
176 4163 0.28783
176 4170 0.22878
176 4194 0.22201
176 4223 0.2847
176 4250 0.27413
176 4260 0.22589
176 4297 0.25424
176 4356 0.22299
176 4407 0.24697
176 4420 0.25782
176 4495 0.25947
176 4511 0.26176
176 4512 0.225
176 4516 0.22408
176 4654 0.23579
176 4660 0.28792
176 4662 0.26318
176 4664 0.27695
176 4741 0.26249
176 4770 0.22457
176 4877 0.22401
176 4922 0.21973
176 4924 0.22283
176 4972 0.21291
176 4985 0.25909
176 4997 0.22135
176 5128 0.25198
177 210 0.22601
177 213 0.24845
177 275 0.21118
177 449 0.21373
177 617 0.21673
177 733 0.22803
177 773 0.27214
177 774 0.3064
177 798 0.23857
177 1043 0.24992
177 1057 0.24229
177 1104 0.26953
177 1304 0.21307
177 1312 0.29819
177 1434 0.2154
177 1535 0.21511
177 1558 0.28902
177 1561 0.22279
177 1575 0.22917
177 1576 0.2336
177 1818 0.22676
177 1819 0.22657
177 1870 0.26395
177 1991 0.21765
177 2061 0.21646
177 2116 0.24885
177 2261 0.227
177 2341 0.21429
177 2342 0.23855
177 2343 0.23177
177 2457 0.21756
177 2624 0.21559
177 2675 0.3227
177 2691 0.28293
177 2692 0.27554
177 2706 0.2207
177 2707 0.216
177 2741 0.2346
177 2781 0.30964
177 3035 0.24326
177 3037 0.24059
177 3049 0.22321
177 3050 0.21333
177 3090 0.23321
177 3331 0.24034
177 3345 0.22759
177 3346 0.30185
177 3357 0.31284
177 3379 0.25133
177 3579 0.22884
177 3580 0.21764
177 3585 0.26661
177 3587 0.22321
177 3603 0.215
177 3604 0.22462
177 3619 0.22837
177 3641 0.25191
177 3673 0.24381
177 4029 0.24613
177 4134 0.22971
177 4396 0.21234
177 4397 0.24246
177 4414 0.24723
177 4848 0.28394
177 5034 0.26425
177 5043 0.22424
177 5114 0.21533
177 5128 0.23861
178 187 0.26648
178 320 0.23786
178 332 0.28139
178 334 0.21143
178 335 0.25718
178 353 0.23853
178 380 0.2125
178 403 0.21126
178 479 0.25336
178 599 0.21185
178 725 0.2202
178 769 0.26428
178 773 0.2298
178 781 0.21489
178 874 0.26156
178 890 0.22929
178 962 0.23262
178 963 0.21415
178 964 0.27755
178 991 0.32012
178 1052 0.21297
178 1078 0.25519
178 1151 0.2218
178 1224 0.23304
178 1234 0.25347
178 1248 0.24174
178 1275 0.22304
178 1304 0.2191
178 1312 0.21323
178 1349 0.24491
178 1350 0.25744
178 1480 0.23292
178 1481 0.24506
178 1569 0.25353
178 1632 0.21455
178 1700 0.2531
178 1722 0.27544
178 1837 0.21554
178 1866 0.21165
178 1937 0.30892
178 1978 0.22563
178 2006 0.22311
178 2008 0.23739
178 2077 0.21834
178 2086 0.21424
178 2115 0.23788
178 2366 0.28112
178 2418 0.2194
178 2643 0.21599
178 2675 0.25915
178 2691 0.26532
178 2700 0.2161
178 2706 0.24289
178 2707 0.25807
178 2874 0.24792
178 3039 0.26638
178 3049 0.24291
178 3050 0.22428
178 3055 0.31292
178 3056 0.21461
178 3064 0.21635
178 3071 0.22753
178 3173 0.21351
178 3269 0.21071
178 3336 0.2284
178 3367 0.36495
178 3368 0.27579
178 3369 0.24366
178 3489 0.21953
178 3505 0.23151
178 3587 0.23498
178 3603 0.22588
178 3604 0.21215
178 3605 0.24482
178 3606 0.22656
178 3619 0.21391
178 3731 0.23007
178 3743 0.25462
178 3830 0.25924
178 4084 0.22326
178 4188 0.27566
178 4199 0.21208
178 4340 0.25706
178 4341 0.22683
178 4414 0.21318
178 4447 0.21463
178 4506 0.28315
178 4589 0.32142
178 4591 0.21388
178 4656 0.21847
178 4696 0.23696
178 4714 0.24679
178 4760 0.24212
178 4761 0.25294
178 4768 0.21396
178 4783 0.33847
178 4796 0.21476
178 4903 0.21279
178 4919 0.22805
178 4950 0.21534
178 4985 0.21965
178 4992 0.23299
178 4997 0.27067
178 4999 0.22935
178 5011 0.24845
178 5012 0.24769
178 5013 0.21282
178 5113 0.23259
178 5128 0.24404
178 5142 0.21078
178 5156 0.21591
179 325 0.22454
179 479 0.22734
179 501 0.2371
179 549 0.2138
179 557 0.21666
179 680 0.23982
179 696 0.21825
179 781 0.25732
179 964 0.22086
179 978 0.23225
179 1076 0.24337
179 1077 0.24066
179 1151 0.24399
179 1234 0.25611
179 1248 0.23129
179 1445 0.22015
179 1480 0.21753
179 1481 0.2207
179 1654 0.22105
179 1704 0.29345
179 1722 0.36703
179 1723 0.21136
179 1910 0.26122
179 1929 0.24368
179 1933 0.21422
179 1947 0.218
179 1948 0.21301
179 1949 0.25389
179 1962 0.27441
179 2006 0.21097
179 2159 0.21551
179 2571 0.21466
179 2586 0.27353
179 2591 0.21247
179 2594 0.22411
179 2643 0.32668
179 2707 0.23227
179 2710 0.24667
179 2712 0.26114
179 2746 0.23601
179 2891 0.21798
179 2897 0.25346
179 2915 0.22568
179 2932 0.25592
179 2946 0.27331
179 3071 0.26084
179 3072 0.22114
179 3173 0.22673
179 3244 0.21308
179 3245 0.21454
179 3281 0.22681
179 3397 0.21313
179 3505 0.23271
179 3506 0.2153
179 3507 0.23074
179 3519 0.21581
179 3532 0.24432
179 3605 0.26264
179 3686 0.21526
179 3743 0.25533
179 3855 0.24705
179 3890 0.22129
179 4084 0.28247
179 4229 0.23058
179 4341 0.24826
179 4401 0.22335
179 4423 0.2211
179 4459 0.25256
179 4506 0.24228
179 4580 0.28068
179 4591 0.23725
179 4594 0.28035
179 4706 0.22876
179 4733 0.2244
179 4756 0.25063
179 4767 0.2116
179 4783 0.24156
179 4789 0.21811
179 4794 0.30152
179 4903 0.21782
179 4979 0.21204
179 4985 0.2992
179 4990 0.23976
179 4991 0.22089
179 4997 0.21564
179 5131 0.23569
179 5134 0.24432
179 5139 0.217
179 5144 0.21546
180 316 0.22078
180 331 0.29162
180 346 0.2427
180 413 0.22476
180 549 0.23039
180 561 0.27949
180 562 0.24412
180 579 0.21727
180 585 0.23923
180 669 0.21494
180 1077 0.25067
180 1151 0.24174
180 1167 0.2119
180 1170 0.21612
180 1331 0.21415
180 1340 0.21097
180 1346 0.24994
180 1359 0.2445
180 1360 0.26059
180 1371 0.27948
180 1372 0.24166
180 1374 0.21545
180 1382 0.22553
180 1388 0.27373
180 1596 0.29745
180 1597 0.3515
180 1600 0.269
180 1614 0.24758
180 1648 0.26251
180 1679 0.21125
180 1855 0.22441
180 1870 0.22775
180 1965 0.21875
180 2195 0.22064
180 2214 0.23237
180 2237 0.24858
180 2325 0.22201
180 2345 0.29191
180 2419 0.24675
180 2514 0.21069
180 2527 0.28927
180 2536 0.25069
180 2550 0.25792
180 2553 0.30124
180 2574 0.23875
180 2658 0.22642
180 2708 0.28334
180 2851 0.36004
180 2874 0.21664
180 2887 0.21425
180 2897 0.23409
180 3022 0.26991
180 3122 0.24661
180 3265 0.23429
180 3281 0.22022
180 3350 0.27366
180 3468 0.27984
180 3473 0.25067
180 3596 0.24247
180 3618 0.22879
180 3682 0.24354
180 3683 0.29441
180 3689 0.26898
180 3827 0.23165
180 3855 0.31915
180 3865 0.24999
180 3897 0.25353
180 3969 0.29247
180 4075 0.24758
180 4084 0.23666
180 4110 0.25403
180 4144 0.2162
180 4145 0.22665
180 4394 0.22529
180 4459 0.21905
180 4538 0.21557
180 4743 0.2127
180 4754 0.28349
180 4975 0.2123
180 4992 0.23425
180 5131 0.21087
181 471 0.23212
181 479 0.28159
181 486 0.22757
181 498 0.26125
181 510 0.25762
181 561 0.24569
181 562 0.218
181 591 0.21383
181 651 0.25629
181 670 0.21709
181 708 0.21652
181 725 0.21418
181 730 0.21155
181 763 0.2302
181 820 0.2154
181 888 0.21904
181 1014 0.21772
181 1076 0.22767
181 1120 0.2228
181 1160 0.21182
181 1272 0.22409
181 1382 0.26033
181 1405 0.25994
181 1445 0.22138
181 1642 0.21395
181 1654 0.22685
181 1679 0.24049
181 1738 0.31328
181 1977 0.27568
181 2114 0.23725
181 2237 0.26072
181 2310 0.25335
181 2332 0.21898
181 2376 0.23938
181 2389 0.2768
181 2390 0.25239
181 2610 0.24377
181 2647 0.28192
181 2658 0.25612
181 2666 0.24326
181 2683 0.27771
181 2987 0.21799
181 3006 0.22486
181 3130 0.23428
181 3182 0.21957
181 3533 0.31578
181 3683 0.21939
181 3755 0.22596
181 3968 0.29641
181 3969 0.28109
181 3982 0.21297
181 3983 0.21228
181 3985 0.23669
181 3998 0.25543
181 4010 0.25032
181 4063 0.21497
181 4093 0.30484
181 4106 0.28211
181 4145 0.21321
181 4189 0.22496
181 4199 0.22225
181 4221 0.23828
181 4228 0.24281
181 4244 0.22329
181 4254 0.26866
181 4309 0.2108
181 4321 0.24931
181 4489 0.23386
181 4542 0.27897
181 4606 0.21369
181 4754 0.29462
181 4760 0.21379
181 5076 0.2107
182 332 0.24804
182 479 0.23054
182 561 0.22574
182 690 0.22201
182 732 0.21277
182 846 0.22689
182 933 0.22485
182 984 0.23801
182 1077 0.2222
182 1098 0.26542
182 1160 0.23216
182 1309 0.24697
182 1370 0.27373
182 1381 0.24291
182 1563 0.24768
182 1600 0.29341
182 1654 0.22772
182 1788 0.21664
182 1980 0.23062
182 2272 0.21868
182 2273 0.23243
182 2310 0.25225
182 2332 0.21478
182 2366 0.23485
182 2414 0.26702
182 2431 0.23195
182 2520 0.2228
182 2545 0.22052
182 2610 0.28345
182 2611 0.24479
182 2625 0.22635
182 2709 0.23236
182 2762 0.24189
182 2932 0.22508
182 2987 0.21652
182 3006 0.27373
182 3122 0.22449
182 3267 0.23213
182 3315 0.24425
182 3332 0.24433
182 3337 0.22776
182 3533 0.21441
182 3582 0.24568
182 3588 0.28033
182 3683 0.24086
182 3689 0.30126
182 3747 0.2284
182 3855 0.25005
182 3914 0.2231
182 3998 0.21484
182 4010 0.22631
182 4106 0.22362
182 4270 0.2345
182 4332 0.22013
182 4458 0.2478
182 4726 0.23741
182 4964 0.24712
183 187 0.21607
183 211 0.24025
183 224 0.21656
183 242 0.32749
183 275 0.21202
183 330 0.22966
183 332 0.21705
183 339 0.25369
183 378 0.26564
183 429 0.21308
183 448 0.26338
183 479 0.21586
183 591 0.22423
183 604 0.29101
183 630 0.29653
183 655 0.22967
183 668 0.2123
183 669 0.23132
183 684 0.21667
183 732 0.29957
183 833 0.29482
183 867 0.22046
183 896 0.21723
183 910 0.30761
183 919 0.25316
183 933 0.23694
183 940 0.23319
183 971 0.21232
183 1098 0.25403
183 1109 0.21353
183 1136 0.21983
183 1160 0.32039
183 1169 0.23619
183 1172 0.27638
183 1179 0.22386
183 1186 0.21686
183 1202 0.23563
183 1345 0.21154
183 1362 0.23045
183 1370 0.28509
183 1372 0.23728
183 1375 0.25586
183 1424 0.30708
183 1426 0.22057
183 1445 0.23499
183 1446 0.22065
183 1467 0.23026
183 1516 0.22844
183 1533 0.30585
183 1540 0.25313
183 1566 0.21862
183 1567 0.25209
183 1600 0.30563
183 1631 0.24016
183 1642 0.27881
183 1712 0.22404
183 1799 0.21506
183 1808 0.23096
183 1811 0.23612
183 1848 0.2931
183 1870 0.29251
183 1903 0.21445
183 1928 0.26869
183 1984 0.24182
183 2018 0.24218
183 2048 0.21685
183 2114 0.22356
183 2115 0.22316
183 2116 0.26881
183 2131 0.21616
183 2141 0.2447
183 2183 0.26604
183 2249 0.22658
183 2273 0.22449
183 2274 0.22903
183 2286 0.22005
183 2310 0.21581
183 2311 0.24734
183 2317 0.2346
183 2325 0.28722
183 2328 0.21534
183 2332 0.31113
183 2333 0.23308
183 2354 0.25749
183 2355 0.23729
183 2381 0.24703
183 2390 0.2128
183 2391 0.21635
183 2392 0.25826
183 2412 0.21293
183 2431 0.28052
183 2433 0.21462
183 2465 0.21997
183 2471 0.24322
183 2487 0.22672
183 2489 0.25674
183 2498 0.25841
183 2509 0.2707
183 2520 0.29459
183 2591 0.22315
183 2610 0.21921
183 2611 0.24995
183 2652 0.2279
183 2666 0.26062
183 2684 0.29608
183 2696 0.22193
183 2708 0.22411
183 2709 0.21999
183 2712 0.22141
183 2750 0.22813
183 2802 0.21638
183 2844 0.26437
183 2856 0.23125
183 2857 0.23018
183 2963 0.24656
183 2964 0.2765
183 2987 0.24749
183 2994 0.21516
183 3006 0.27743
183 3093 0.21684
183 3140 0.24053
183 3163 0.21379
183 3167 0.23296
183 3171 0.21332
183 3193 0.2528
183 3202 0.22268
183 3225 0.24102
183 3269 0.22684
183 3326 0.24081
183 3332 0.24006
183 3367 0.24867
183 3371 0.32755
183 3407 0.23896
183 3425 0.25482
183 3473 0.24488
183 3496 0.23253
183 3502 0.21937
183 3543 0.21116
183 3544 0.22393
183 3582 0.21371
183 3592 0.2394
183 3646 0.2244
183 3654 0.21778
183 3678 0.22338
183 3683 0.24638
183 3723 0.21457
183 3741 0.21474
183 3742 0.21422
183 3752 0.32877
183 3778 0.23255
183 3855 0.30102
183 3876 0.2116
183 3886 0.23269
183 3932 0.23089
183 3948 0.2313
183 3949 0.24102
183 3950 0.23029
183 3968 0.27833
183 3982 0.21878
183 4040 0.21645
183 4101 0.27375
183 4172 0.21231
183 4204 0.28683
183 4253 0.22052
183 4298 0.2396
183 4430 0.22723
183 4441 0.21544
183 4444 0.22693
183 4458 0.2737
183 4542 0.2764
183 4548 0.22577
183 4684 0.23171
183 4691 0.22193
183 4692 0.2431
183 4696 0.23252
183 4726 0.26283
183 4727 0.22752
183 4733 0.22339
183 4757 0.24867
183 4778 0.30181
183 4796 0.26085
183 4809 0.22598
183 4844 0.22722
183 4887 0.2155
183 4964 0.23374
183 4979 0.31134
183 5122 0.32558
183 5125 0.21205
183 5127 0.28631
183 5134 0.21406
184 187 0.2841
184 211 0.24504
184 242 0.2259
184 269 0.21423
184 270 0.32436
184 321 0.22792
184 322 0.22728
184 365 0.24486
184 369 0.21258
184 400 0.22986
184 406 0.26022
184 479 0.26523
184 510 0.27027
184 602 0.22172
184 604 0.26693
184 649 0.22719
184 666 0.21423
184 730 0.21777
184 731 0.2492
184 732 0.22649
184 764 0.27035
184 783 0.22372
184 820 0.32963
184 856 0.22286
184 858 0.23528
184 909 0.2261
184 910 0.25842
184 1077 0.24294
184 1098 0.22225
184 1160 0.2173
184 1179 0.212
184 1186 0.25992
184 1195 0.22541
184 1201 0.26953
184 1202 0.29964
184 1273 0.21154
184 1370 0.24259
184 1375 0.23735
184 1381 0.24931
184 1382 0.21617
184 1410 0.2432
184 1424 0.22078
184 1505 0.21323
184 1569 0.25185
184 1633 0.21623
184 1738 0.22265
184 1797 0.21975
184 1798 0.21378
184 1808 0.23246
184 1853 0.21188
184 1902 0.24451
184 1903 0.22904
184 2030 0.22536
184 2058 0.21451
184 2105 0.24779
184 2116 0.26546
184 2215 0.22923
184 2272 0.27366
184 2273 0.24072
184 2323 0.24799
184 2325 0.24572
184 2345 0.21351
184 2355 0.2682
184 2381 0.26543
184 2416 0.21223
184 2433 0.25532
184 2490 0.23433
184 2611 0.28951
184 2658 0.26024
184 2802 0.22427
184 2812 0.22227
184 2999 0.21256
184 3011 0.21252
184 3022 0.28103
184 3140 0.25516
184 3167 0.2934
184 3171 0.31597
184 3182 0.2393
184 3193 0.2613
184 3223 0.23758
184 3232 0.21876
184 3269 0.21831
184 3313 0.22477
184 3326 0.22838
184 3331 0.22083
184 3367 0.25627
184 3372 0.21642
184 3438 0.23365
184 3450 0.24491
184 3460 0.24817
184 3519 0.22114
184 3544 0.21636
184 3594 0.23031
184 3603 0.22783
184 3606 0.2265
184 3638 0.22595
184 3646 0.21911
184 3678 0.25696
184 3693 0.31167
184 3742 0.30437
184 3752 0.30242
184 3777 0.28601
184 3778 0.25952
184 3855 0.23875
184 3874 0.21607
184 3948 0.21668
184 4101 0.24148
184 4145 0.2643
184 4172 0.22102
184 4178 0.24175
184 4199 0.26742
184 4204 0.2225
184 4253 0.21343
184 4265 0.23702
184 4308 0.28485
184 4422 0.2478
184 4515 0.25141
184 4521 0.23851
184 4530 0.21208
184 4542 0.26528
184 4549 0.23581
184 4575 0.21076
184 4591 0.23126
184 4608 0.24465
184 4684 0.26466
184 4699 0.24131
184 4707 0.22595
184 4717 0.22144
184 4722 0.2215
184 4726 0.24234
184 4733 0.26105
184 4735 0.23297
184 4737 0.21625
184 4754 0.25853
184 4757 0.22177
184 4758 0.27288
184 4778 0.22869
184 4779 0.22144
184 4822 0.25199
184 4841 0.21385
184 4890 0.21183
184 4917 0.22474
184 4922 0.21482
184 4932 0.2262
184 4947 0.22021
184 4952 0.22388
184 5073 0.25061
184 5075 0.21198
184 5076 0.22767
184 5086 0.24893
184 5091 0.22013
184 5097 0.21171
184 5122 0.23399
184 5127 0.22989
184 5134 0.25993
184 5144 0.24729
184 5178 0.23005
184 5182 0.22444
185 190 0.2943
185 211 0.23328
185 216 0.24118
185 258 0.23062
185 270 0.21224
185 282 0.24571
185 411 0.23954
185 415 0.21376
185 416 0.28009
185 439 0.23467
185 510 0.2252
185 579 0.2308
185 602 0.21431
185 657 0.28642
185 658 0.26112
185 721 0.22647
185 731 0.2168
185 747 0.21568
185 820 0.25
185 835 0.217
185 858 0.21569
185 918 0.2185
185 921 0.21288
185 984 0.22439
185 1103 0.23691
185 1179 0.22847
185 1186 0.2122
185 1202 0.23497
185 1381 0.26764
185 1384 0.23224
185 1415 0.2321
185 1416 0.23445
185 1618 0.24681
185 1626 0.2113
185 1631 0.23924
185 1686 0.21456
185 1727 0.2221
185 1730 0.25243
185 1743 0.25257
185 1745 0.24329
185 1796 0.21515
185 1830 0.21422
185 1897 0.23279
185 1901 0.2142
185 1984 0.22532
185 2108 0.21539
185 2132 0.2684
185 2141 0.23976
185 2181 0.23709
185 2219 0.21332
185 2233 0.2227
185 2273 0.24494
185 2288 0.22627
185 2310 0.27383
185 2381 0.26873
185 2430 0.26631
185 2480 0.2145
185 2497 0.28822
185 2591 0.25287
185 2592 0.21115
185 2597 0.2198
185 2611 0.22532
185 2648 0.24239
185 2666 0.30015
185 2683 0.21572
185 2709 0.25595
185 2712 0.22894
185 2788 0.21475
185 3120 0.21753
185 3128 0.2159
185 3144 0.22646
185 3167 0.22243
185 3182 0.21607
185 3193 0.25799
185 3223 0.24966
185 3375 0.26356
185 3438 0.30591
185 3503 0.24369
185 3594 0.21202
185 3742 0.23826
185 3771 0.21712
185 3782 0.24631
185 3809 0.21582
185 3860 0.21709
185 3868 0.22331
185 3869 0.279
185 3871 0.21711
185 3874 0.22766
185 3878 0.22248
185 3968 0.21368
185 4101 0.23935
185 4199 0.24978
185 4254 0.21809
185 4308 0.33389
185 4347 0.23928
185 4356 0.24597
185 4368 0.2406
185 4456 0.22364
185 4472 0.24637
185 4489 0.22821
185 4503 0.21479
185 4566 0.22818
185 4567 0.25142
185 4621 0.23564
185 4706 0.23362
185 4736 0.21459
185 4822 0.21514
185 4833 0.21262
185 4946 0.21857
185 5001 0.22006
185 5050 0.23425
185 5073 0.26653
185 5114 0.24961
185 5127 0.25471
185 5162 0.27581
185 5164 0.24057
185 5169 0.22181
186 200 0.2216
186 211 0.21358
186 214 0.21503
186 241 0.22535
186 247 0.2123
186 275 0.26259
186 326 0.30803
186 394 0.21689
186 447 0.22471
186 472 0.24809
186 473 0.21762
186 512 0.27323
186 523 0.2819
186 555 0.23404
186 618 0.2174
186 634 0.25131
186 676 0.22825
186 722 0.25629
186 762 0.24786
186 766 0.33474
186 774 0.28654
186 785 0.23215
186 806 0.21189
186 840 0.21277
186 842 0.29735
186 860 0.23321
186 874 0.2415
186 956 0.27872
186 958 0.22162
186 1002 0.22531
186 1014 0.27842
186 1035 0.29585
186 1036 0.2697
186 1037 0.22175
186 1042 0.26029
186 1043 0.25316
186 1241 0.24422
186 1284 0.26188
186 1295 0.3345
186 1303 0.26964
186 1304 0.24072
186 1315 0.21408
186 1349 0.22103
186 1382 0.26814
186 1481 0.25892
186 1494 0.31753
186 1523 0.24547
186 1525 0.2381
186 1556 0.21686
186 1558 0.26445
186 1559 0.22353
186 1567 0.28986
186 1595 0.25775
186 1600 0.21219
186 1609 0.2173
186 1617 0.21952
186 1631 0.23724
186 1632 0.27161
186 1664 0.21386
186 1768 0.21767
186 1769 0.2217
186 1771 0.21409
186 1817 0.29395
186 1840 0.2109
186 1866 0.23418
186 1870 0.30105
186 1886 0.22855
186 1890 0.23595
186 1892 0.21746
186 1980 0.30794
186 2006 0.22384
186 2009 0.26658
186 2031 0.2665
186 2043 0.21215
186 2083 0.2351
186 2102 0.25955
186 2124 0.23156
186 2148 0.22091
186 2288 0.26822
186 2290 0.23251
186 2328 0.28295
186 2358 0.21087
186 2375 0.24524
186 2433 0.21246
186 2471 0.22132
186 2474 0.21484
186 2628 0.21957
186 2691 0.23004
186 2795 0.25002
186 2798 0.21907
186 2812 0.22247
186 3033 0.22796
186 3049 0.21397
186 3124 0.22097
186 3138 0.21703
186 3139 0.2902
186 3172 0.21497
186 3254 0.22272
186 3269 0.29916
186 3357 0.26241
186 3368 0.23294
186 3410 0.23109
186 3444 0.21728
186 3445 0.2273
186 3451 0.33313
186 3458 0.26849
186 3507 0.24851
186 3519 0.2477
186 3532 0.26846
186 3541 0.26831
186 3544 0.2278
186 3562 0.24294
186 3586 0.25588
186 3587 0.23588
186 3602 0.23325
186 3604 0.23563
186 3605 0.21121
186 3619 0.28004
186 3665 0.28446
186 3742 0.23381
186 3743 0.26036
186 3756 0.25348
186 3821 0.25985
186 3822 0.22189
186 3829 0.21922
186 3849 0.24304
186 3870 0.215
186 3887 0.22628
186 3888 0.23487
186 3889 0.26244
186 3891 0.23533
186 3914 0.21893
186 3923 0.24944
186 3984 0.2481
186 4041 0.29827
186 4046 0.21285
186 4050 0.2145
186 4051 0.21821
186 4059 0.23902
186 4111 0.21106
186 4134 0.23691
186 4160 0.21231
186 4168 0.2154
186 4184 0.2185
186 4228 0.24852
186 4250 0.32907
186 4261 0.28676
186 4262 0.21131
186 4420 0.24041
186 4512 0.23308
186 4524 0.29672
186 4526 0.22711
186 4527 0.21387
186 4569 0.21391
186 4574 0.23554
186 4578 0.25891
186 4665 0.23907
186 4696 0.26689
186 4711 0.23785
186 4714 0.21201
186 4717 0.25684
186 4740 0.22906
186 4751 0.27678
186 4761 0.23382
186 4820 0.22832
186 4821 0.32579
186 4835 0.25387
186 4836 0.24043
186 4886 0.24587
186 4887 0.21848
186 4888 0.22478
186 4895 0.21176
186 4896 0.22908
186 4903 0.22391
186 4914 0.24838
186 4947 0.24827
186 4970 0.31023
186 4971 0.23387
186 4984 0.2453
186 4985 0.33419
186 4989 0.26122
186 5012 0.23457
186 5106 0.22506
186 5116 0.25573
186 5127 0.2937
186 5128 0.35394
186 5129 0.26156
186 5130 0.25561
186 5157 0.28575
187 192 0.30748
187 197 0.25582
187 200 0.21781
187 201 0.21928
187 217 0.22478
187 286 0.22198
187 326 0.24758
187 372 0.23448
187 383 0.24539
187 384 0.27991
187 385 0.2469
187 392 0.23422
187 398 0.22175
187 400 0.24104
187 417 0.21737
187 420 0.22228
187 446 0.23576
187 447 0.25637
187 479 0.23015
187 511 0.25028
187 512 0.22572
187 521 0.21356
187 523 0.22563
187 524 0.21124
187 588 0.29497
187 617 0.22162
187 630 0.27687
187 634 0.22156
187 725 0.24131
187 730 0.28735
187 750 0.2155
187 766 0.3357
187 775 0.24328
187 779 0.22442
187 826 0.29878
187 842 0.21113
187 860 0.26199
187 866 0.21916
187 887 0.26254
187 890 0.2162
187 912 0.22001
187 924 0.21777
187 952 0.22071
187 964 0.31296
187 991 0.23272
187 1002 0.23909
187 1003 0.25466
187 1008 0.22812
187 1015 0.24195
187 1045 0.21167
187 1057 0.27269
187 1083 0.23787
187 1085 0.22009
187 1088 0.23173
187 1116 0.21069
187 1118 0.24293
187 1145 0.26553
187 1151 0.21391
187 1179 0.23868
187 1214 0.21967
187 1227 0.30903
187 1236 0.23857
187 1248 0.3428
187 1252 0.2282
187 1272 0.23422
187 1304 0.23728
187 1311 0.23752
187 1320 0.24528
187 1350 0.2198
187 1356 0.22672
187 1368 0.23576
187 1374 0.22771
187 1382 0.2428
187 1383 0.2946
187 1405 0.26133
187 1408 0.21456
187 1426 0.22773
187 1427 0.23797
187 1435 0.24938
187 1449 0.23002
187 1472 0.21822
187 1497 0.29441
187 1558 0.29864
187 1567 0.34209
187 1569 0.24592
187 1573 0.30915
187 1576 0.21684
187 1579 0.21276
187 1594 0.28258
187 1610 0.2117
187 1627 0.24426
187 1633 0.23487
187 1636 0.2526
187 1650 0.21217
187 1675 0.22451
187 1700 0.21516
187 1704 0.22075
187 1719 0.24098
187 1720 0.22685
187 1754 0.2257
187 1817 0.23834
187 1819 0.26916
187 1837 0.24179
187 1858 0.22105
187 1866 0.28047
187 1902 0.24446
187 1910 0.24175
187 1962 0.24641
187 2023 0.3019
187 2084 0.24098
187 2124 0.21435
187 2135 0.30175
187 2148 0.22374
187 2149 0.22964
187 2162 0.21119
187 2170 0.2169
187 2171 0.24799
187 2220 0.22773
187 2221 0.25832
187 2250 0.28445
187 2259 0.21238
187 2260 0.26335
187 2273 0.23692
187 2276 0.21875
187 2289 0.21612
187 2294 0.21548
187 2310 0.21233
187 2312 0.21326
187 2338 0.21252
187 2343 0.21251
187 2403 0.21232
187 2417 0.25793
187 2430 0.24635
187 2433 0.30872
187 2465 0.24152
187 2472 0.23917
187 2473 0.25302
187 2474 0.22395
187 2475 0.33855
187 2476 0.26313
187 2591 0.27671
187 2600 0.31211
187 2611 0.21382
187 2631 0.22602
187 2643 0.22915
187 2675 0.21559
187 2678 0.21462
187 2691 0.25783
187 2758 0.23355
187 2766 0.22277
187 2767 0.21766
187 2777 0.21344
187 2788 0.23331
187 2794 0.21488
187 2798 0.24609
187 2802 0.31155
187 2803 0.21363
187 2806 0.22693
187 2809 0.22992
187 2811 0.25993
187 2812 0.22465
187 2818 0.21643
187 2859 0.23279
187 2884 0.23998
187 2914 0.22983
187 2922 0.21121
187 2935 0.29015
187 2999 0.23232
187 3127 0.26208
187 3128 0.26988
187 3138 0.23691
187 3150 0.21851
187 3151 0.24102
187 3161 0.21589
187 3162 0.21579
187 3198 0.25066
187 3211 0.28282
187 3246 0.2196
187 3269 0.27278
187 3284 0.22307
187 3357 0.23136
187 3424 0.23507
187 3430 0.22605
187 3435 0.23677
187 3438 0.32031
187 3450 0.28146
187 3462 0.2427
187 3488 0.24546
187 3489 0.28078
187 3497 0.27715
187 3498 0.21307
187 3502 0.22518
187 3508 0.21693
187 3527 0.22257
187 3544 0.23428
187 3562 0.22129
187 3584 0.22389
187 3587 0.21172
187 3645 0.22962
187 3652 0.28102
187 3658 0.22493
187 3664 0.24565
187 3665 0.21977
187 3666 0.26802
187 3714 0.21284
187 3732 0.22244
187 3743 0.21465
187 3744 0.26885
187 3758 0.21418
187 3830 0.26053
187 3863 0.2447
187 3870 0.23536
187 3871 0.23747
187 3886 0.22968
187 3889 0.24465
187 3891 0.26968
187 3917 0.24222
187 3923 0.23574
187 3924 0.23156
187 3958 0.22516
187 3973 0.21881
187 4029 0.30552
187 4038 0.22044
187 4046 0.21834
187 4047 0.24214
187 4049 0.26508
187 4050 0.25745
187 4059 0.21145
187 4079 0.28729
187 4086 0.21097
187 4090 0.23021
187 4105 0.21284
187 4138 0.2402
187 4153 0.23212
187 4171 0.22635
187 4184 0.26496
187 4188 0.24935
187 4193 0.21933
187 4194 0.21246
187 4207 0.22518
187 4261 0.23518
187 4267 0.22326
187 4268 0.21236
187 4269 0.2398
187 4289 0.22467
187 4316 0.23443
187 4330 0.23374
187 4350 0.27201
187 4360 0.27686
187 4362 0.2258
187 4414 0.22337
187 4430 0.243
187 4446 0.22083
187 4460 0.24823
187 4463 0.25649
187 4490 0.21333
187 4504 0.28024
187 4507 0.21544
187 4508 0.2125
187 4558 0.21707
187 4602 0.23894
187 4612 0.21075
187 4617 0.23606
187 4633 0.22883
187 4644 0.26968
187 4680 0.24957
187 4682 0.232
187 4691 0.22116
187 4696 0.23471
187 4709 0.24926
187 4718 0.2288
187 4783 0.22162
187 4788 0.2143
187 4797 0.22832
187 4819 0.2156
187 4820 0.2245
187 4821 0.26804
187 4822 0.27431
187 4834 0.22406
187 4836 0.24265
187 4837 0.22721
187 4844 0.23711
187 4877 0.27159
187 4878 0.21737
187 4884 0.22492
187 4887 0.21595
187 4894 0.2203
187 5000 0.23086
187 5024 0.23859
187 5025 0.30905
187 5032 0.29035
187 5036 0.29836
187 5037 0.25778
187 5046 0.2578
187 5115 0.24688
187 5116 0.24142
187 5128 0.25263
187 5129 0.23648
188 320 0.21153
188 479 0.24033
188 511 0.24385
188 683 0.215
188 846 0.21585
188 863 0.21597
188 1008 0.21838
188 1060 0.22419
188 1250 0.21632
188 1350 0.21549
188 1382 0.228
188 1383 0.24374
188 1415 0.27605
188 1452 0.23165
188 1529 0.22407
188 1579 0.21665
188 1594 0.25474
188 1599 0.23734
188 1649 0.23872
188 1704 0.21254
188 1863 0.21574
188 2084 0.2185
188 2308 0.24446
188 2368 0.23575
188 2600 0.23462
188 2758 0.22243
188 3079 0.22756
188 3605 0.23511
188 3644 0.2251
188 3778 0.21211
188 3847 0.21211
188 3881 0.25128
188 3882 0.21566
188 4106 0.22997
188 4756 0.24524
188 4778 0.22774
188 4783 0.2111
188 4837 0.21659
188 4877 0.2313
188 4985 0.22082
188 5025 0.2339
188 5026 0.24049
188 5128 0.21875
188 5139 0.22542
188 5169 0.21674
189 200 0.22176
189 206 0.21579
189 212 0.23432
189 230 0.26825
189 242 0.2208
189 315 0.23329
189 320 0.22199
189 464 0.21249
189 478 0.27572
189 479 0.30358
189 547 0.22292
189 748 0.24321
189 751 0.225
189 752 0.24021
189 764 0.2359
189 846 0.28185
189 862 0.28004
189 863 0.35994
189 866 0.27253
189 963 0.22483
189 1078 0.27413
189 1123 0.27595
189 1135 0.27325
189 1224 0.24483
189 1250 0.27852
189 1273 0.21947
189 1370 0.29751
189 1381 0.22649
189 1415 0.21988
189 1480 0.27451
189 1510 0.23122
189 1606 0.21588
189 1704 0.31081
189 1712 0.21317
189 1723 0.21667
189 1790 0.25608
189 1812 0.24037
189 1859 0.24343
189 1870 0.22558
189 1948 0.30655
189 1963 0.21508
189 2273 0.21733
189 2274 0.21525
189 2338 0.21497
189 2368 0.24647
189 2415 0.22844
189 2440 0.21417
189 2468 0.30899
189 2600 0.22689
189 2645 0.25894
189 2646 0.33246
189 3214 0.23626
189 3393 0.24399
189 3432 0.23113
189 3505 0.26577
189 3587 0.21512
189 3605 0.25733
189 3613 0.22113
189 3638 0.22442
189 3683 0.22351
189 3881 0.2126
189 3882 0.26774
189 3890 0.25272
189 3891 0.25818
189 3897 0.25395
189 3924 0.22903
189 3932 0.22285
189 4079 0.24999
189 4106 0.23334
189 4107 0.30615
189 4108 0.28953
189 4138 0.21867
189 4200 0.21102
189 4227 0.21467
189 4244 0.2288
189 4255 0.21962
189 4297 0.2217
189 4343 0.23185
189 4381 0.22186
189 4490 0.26651
189 4543 0.25301
189 4593 0.22039
189 4594 0.2651
189 4606 0.2113
189 4620 0.22002
189 4621 0.21669
189 4668 0.22917
189 4721 0.23799
189 4756 0.23736
189 4767 0.2438
189 4778 0.24057
189 4783 0.21308
189 4848 0.21966
189 4849 0.2638
189 4886 0.21493
189 4979 0.26105
189 4998 0.23126
189 5034 0.21105
189 5113 0.3297
189 5122 0.2406
189 5127 0.22045
189 5169 0.23029
190 224 0.22113
190 301 0.23549
190 316 0.25349
190 330 0.22641
190 331 0.23663
190 412 0.22686
190 413 0.25189
190 414 0.2247
190 415 0.2184
190 416 0.2117
190 420 0.25083
190 421 0.21732
190 461 0.22426
190 464 0.29769
190 477 0.23776
190 537 0.22327
190 579 0.21124
190 597 0.2292
190 610 0.21167
190 648 0.21721
190 649 0.28126
190 653 0.22097
190 654 0.23327
190 656 0.2251
190 660 0.22069
190 669 0.28736
190 670 0.30949
190 671 0.24534
190 675 0.22238
190 676 0.23781
190 677 0.24602
190 678 0.24709
190 691 0.24723
190 708 0.21539
190 722 0.22761
190 751 0.24533
190 797 0.22789
190 841 0.23252
190 875 0.21165
190 909 0.31272
190 910 0.31279
190 932 0.23748
190 949 0.26155
190 950 0.25275
190 973 0.22652
190 1078 0.32068
190 1109 0.28942
190 1137 0.21399
190 1185 0.22808
190 1216 0.23266
190 1224 0.22408
190 1228 0.29744
190 1233 0.27027
190 1249 0.26155
190 1261 0.22755
190 1298 0.21253
190 1303 0.22604
190 1307 0.22276
190 1309 0.26322
190 1342 0.25593
190 1369 0.23369
190 1375 0.23829
190 1410 0.22372
190 1435 0.24246
190 1443 0.3038
190 1453 0.24235
190 1467 0.25843
190 1474 0.21269
190 1487 0.2797
190 1499 0.25179
190 1500 0.24146
190 1511 0.29414
190 1513 0.26343
190 1530 0.22311
190 1536 0.23538
190 1574 0.22423
190 1596 0.22158
190 1600 0.30379
190 1614 0.21889
190 1620 0.21178
190 1679 0.2107
190 1704 0.2189
190 1709 0.23511
190 1723 0.21983
190 1740 0.30504
190 1745 0.21158
190 1759 0.23371
190 1760 0.2561
190 1788 0.24083
190 1798 0.22358
190 1871 0.22598
190 1892 0.24002
190 1947 0.29695
190 1952 0.23037
190 1977 0.24824
190 2009 0.23922
190 2026 0.22689
190 2028 0.21733
190 2130 0.23309
190 2138 0.21743
190 2139 0.23454
190 2151 0.23025
190 2159 0.21875
190 2179 0.26318
190 2260 0.23806
190 2328 0.22525
190 2389 0.22505
190 2390 0.27379
190 2392 0.24396
190 2468 0.24478
190 2475 0.26338
190 2487 0.23338
190 2510 0.24649
190 2520 0.22826
190 2527 0.30216
190 2611 0.25575
190 2708 0.29466
190 2709 0.28286
190 2712 0.26296
190 2798 0.21424
190 2803 0.22791
190 2804 0.21216
190 2812 0.22513
190 2837 0.21162
190 2853 0.22996
190 2986 0.22233
190 3051 0.26804
190 3055 0.24811
190 3133 0.24028
190 3134 0.21107
190 3141 0.21271
190 3142 0.24839
190 3147 0.25815
190 3155 0.23592
190 3161 0.21954
190 3162 0.26699
190 3253 0.32151
190 3265 0.21807
190 3267 0.23991
190 3268 0.2178
190 3269 0.23501
190 3270 0.21809
190 3271 0.2645
190 3281 0.25134
190 3420 0.23187
190 3435 0.28424
190 3445 0.21545
190 3468 0.23058
190 3496 0.23482
190 3506 0.23614
190 3507 0.22341
190 3510 0.28249
190 3520 0.22858
190 3533 0.22079
190 3536 0.23421
190 3577 0.22422
190 3588 0.23133
190 3605 0.24835
190 3644 0.22069
190 3645 0.26002
190 3657 0.23134
190 3731 0.24993
190 3732 0.22656
190 3744 0.24136
190 3761 0.23302
190 3794 0.29461
190 3855 0.26605
190 3968 0.22342
190 3969 0.29348
190 4063 0.26735
190 4081 0.23562
190 4090 0.23991
190 4101 0.27756
190 4102 0.21301
190 4110 0.21851
190 4177 0.22672
190 4186 0.25282
190 4270 0.21136
190 4314 0.23684
190 4343 0.23153
190 4350 0.25682
190 4437 0.21399
190 4502 0.21246
190 4538 0.31598
190 4543 0.23216
190 4544 0.27297
190 4562 0.23495
190 4575 0.25175
190 4630 0.26457
190 4680 0.23668
190 4692 0.2222
190 4707 0.25213
190 4722 0.21323
190 4733 0.25642
190 4735 0.23619
190 4819 0.25436
190 4820 0.22961
190 4827 0.2272
190 4833 0.24218
190 4877 0.28618
190 4897 0.21602
190 4979 0.25863
190 4997 0.24112
190 5013 0.22098
190 5022 0.2398
190 5033 0.33136
190 5040 0.28266
190 5150 0.21547
190 5151 0.25109
191 197 0.22529
191 229 0.2473
191 230 0.23104
191 244 0.21293
191 311 0.22776
191 316 0.29809
191 317 0.22524
191 367 0.2798
191 380 0.21968
191 391 0.22701
191 414 0.2333
191 431 0.31171
191 449 0.2642
191 462 0.22974
191 479 0.35489
191 501 0.24083
191 537 0.29402
191 549 0.21106
191 561 0.2469
191 573 0.27712
191 601 0.22566
191 624 0.23578
191 626 0.24687
191 632 0.25977
191 633 0.23909
191 647 0.23437
191 655 0.21674
191 660 0.26687
191 677 0.28805
191 689 0.24248
191 691 0.22535
191 696 0.21164
191 707 0.23132
191 708 0.24831
191 732 0.29052
191 751 0.292
191 757 0.22801
191 763 0.21541
191 764 0.31653
191 765 0.23449
191 786 0.24604
191 805 0.2396
191 817 0.24061
191 818 0.23678
191 830 0.21128
191 881 0.23065
191 891 0.24911
191 907 0.24351
191 927 0.21111
191 932 0.23048
191 933 0.23892
191 994 0.22108
191 995 0.21792
191 1001 0.21671
191 1007 0.23326
191 1055 0.21779
191 1076 0.27069
191 1077 0.24566
191 1098 0.26054
191 1102 0.2429
191 1104 0.24296
191 1105 0.26054
191 1116 0.25033
191 1118 0.22724
191 1135 0.22946
191 1144 0.27475
191 1145 0.25681
191 1151 0.22212
191 1160 0.27938
191 1170 0.2722
191 1232 0.23108
191 1238 0.2582
191 1259 0.21731
191 1261 0.23374
191 1305 0.24301
191 1339 0.21463
191 1340 0.22909
191 1342 0.21299
191 1347 0.24313
191 1360 0.28567
191 1362 0.22656
191 1368 0.23273
191 1371 0.279
191 1372 0.2157
191 1373 0.24945
191 1375 0.303
191 1385 0.25247
191 1405 0.23424
191 1410 0.23542
191 1445 0.22058
191 1480 0.27468
191 1497 0.24736
191 1499 0.21408
191 1511 0.23232
191 1512 0.27069
191 1520 0.25379
191 1549 0.22794
191 1574 0.22254
191 1584 0.25043
191 1586 0.25447
191 1587 0.2196
191 1588 0.2445
191 1594 0.21181
191 1600 0.25432
191 1603 0.23128
191 1616 0.214
191 1627 0.27979
191 1633 0.22951
191 1679 0.30439
191 1723 0.23437
191 1724 0.23098
191 1781 0.21933
191 1782 0.28533
191 1783 0.22236
191 1788 0.25181
191 1798 0.33799
191 1819 0.21968
191 1825 0.33552
191 1826 0.25564
191 1837 0.24666
191 1840 0.29737
191 1848 0.26786
191 1854 0.24167
191 1866 0.21352
191 1916 0.22687
191 1951 0.29962
191 1962 0.26771
191 1990 0.21747
191 2018 0.21266
191 2027 0.22267
191 2031 0.22638
191 2048 0.22102
191 2061 0.22011
191 2068 0.25157
191 2069 0.21295
191 2122 0.24214
191 2125 0.22225
191 2130 0.21281
191 2145 0.24543
191 2151 0.21768
191 2170 0.24552
191 2229 0.22555
191 2259 0.22859
191 2260 0.29255
191 2261 0.22149
191 2376 0.2954
191 2377 0.32177
191 2389 0.25087
191 2390 0.33616
191 2391 0.31244
191 2409 0.25411
191 2411 0.26063
191 2414 0.22524
191 2475 0.27444
191 2476 0.27907
191 2483 0.22661
191 2489 0.26922
191 2512 0.21605
191 2553 0.24873
191 2571 0.21848
191 2600 0.21293
191 2610 0.2184
191 2631 0.2286
191 2647 0.27799
191 2648 0.21724
191 2658 0.28923
191 2682 0.21103
191 2684 0.22369
191 2691 0.23791
191 2706 0.21251
191 2707 0.25663
191 2708 0.23009
191 2709 0.2288
191 2721 0.32568
191 2722 0.28557
191 2723 0.30157
191 2741 0.21596
191 2768 0.2131
191 2770 0.21131
191 2780 0.25789
191 2788 0.32041
191 2789 0.29802
191 2797 0.23439
191 2812 0.22933
191 2866 0.21635
191 2917 0.24657
191 2922 0.21264
191 2923 0.26802
191 2933 0.25105
191 2934 0.2247
191 2935 0.25148
191 2936 0.30177
191 2937 0.23551
191 2947 0.22394
191 2952 0.24105
191 2987 0.25209
191 3006 0.22174
191 3041 0.22062
191 3061 0.21458
191 3064 0.27447
191 3078 0.23226
191 3083 0.32292
191 3093 0.25911
191 3102 0.21222
191 3128 0.21115
191 3138 0.2971
191 3146 0.24837
191 3212 0.21817
191 3253 0.32548
191 3254 0.22997
191 3267 0.33041
191 3268 0.23498
191 3270 0.24528
191 3271 0.2716
191 3281 0.30383
191 3283 0.22188
191 3295 0.22192
191 3300 0.26002
191 3310 0.22691
191 3316 0.26096
191 3318 0.22455
191 3332 0.21428
191 3348 0.31111
191 3350 0.25275
191 3414 0.23685
191 3430 0.2553
191 3445 0.30191
191 3496 0.28625
191 3514 0.22049
191 3517 0.35614
191 3519 0.24186
191 3532 0.23915
191 3533 0.35009
191 3548 0.25389
191 3587 0.22834
191 3596 0.25128
191 3614 0.22956
191 3631 0.25242
191 3645 0.2423
191 3647 0.21685
191 3671 0.21251
191 3674 0.21812
191 3741 0.29607
191 3743 0.27123
191 3754 0.25663
191 3755 0.21531
191 3756 0.26112
191 3757 0.2544
191 3801 0.29892
191 3803 0.23533
191 3838 0.2306
191 3843 0.23467
191 3855 0.28176
191 3870 0.23206
191 3909 0.24252
191 3968 0.21619
191 3970 0.26371
191 3971 0.22208
191 3972 0.22742
191 3981 0.26217
191 3999 0.25014
191 4000 0.28534
191 4019 0.25887
191 4021 0.23014
191 4030 0.22719
191 4032 0.2389
191 4041 0.24364
191 4063 0.302
191 4064 0.24679
191 4075 0.21886
191 4078 0.21084
191 4091 0.2178
191 4093 0.24319
191 4102 0.2392
191 4106 0.22657
191 4110 0.22503
191 4144 0.21712
191 4145 0.21364
191 4151 0.23114
191 4199 0.23135
191 4208 0.25184
191 4227 0.25388
191 4242 0.21492
191 4254 0.39945
191 4255 0.23268
191 4270 0.22493
191 4298 0.23223
191 4316 0.22713
191 4330 0.23043
191 4340 0.22687
191 4415 0.23649
191 4437 0.21206
191 4448 0.22436
191 4450 0.2283
191 4459 0.24728
191 4460 0.23103
191 4478 0.21154
191 4489 0.30748
191 4504 0.23583
191 4542 0.25573
191 4576 0.28205
191 4578 0.26137
191 4589 0.25014
191 4590 0.23611
191 4591 0.2484
191 4602 0.21136
191 4604 0.22283
191 4605 0.25288
191 4629 0.21723
191 4630 0.23872
191 4631 0.21865
191 4679 0.22323
191 4684 0.23705
191 4691 0.21765
191 4733 0.21515
191 4736 0.27731
191 4756 0.25797
191 4760 0.26365
191 4763 0.21802
191 4768 0.21684
191 4778 0.21221
191 4780 0.21176
191 4783 0.21792
191 4790 0.26172
191 4827 0.31569
191 4831 0.24216
191 4833 0.24123
191 4836 0.24742
191 4844 0.26955
191 4864 0.2121
191 4865 0.25708
191 4870 0.25062
191 4933 0.22444
191 4954 0.21906
191 4958 0.27568
191 4979 0.26306
191 4989 0.23479
191 4990 0.2241
191 4995 0.23179
191 5017 0.23908
191 5018 0.22218
191 5023 0.2169
191 5032 0.31082
191 5033 0.31898
191 5034 0.21767
191 5040 0.22675
191 5041 0.27496
191 5042 0.28712
191 5089 0.22154
191 5113 0.34098
191 5114 0.24679
191 5125 0.22239
191 5134 0.29076
191 5135 0.22734
191 5136 0.23344
191 5146 0.27755
191 5147 0.28997
191 5155 0.21615
191 5156 0.26063
191 5161 0.29424
191 5162 0.25491
191 5166 0.28709
191 5168 0.23423
191 5169 0.26361
192 240 0.21203
192 255 0.28859
192 291 0.28993
192 317 0.21138
192 332 0.23788
192 422 0.21912
192 431 0.21193
192 537 0.38464
192 561 0.2493
192 579 0.23865
192 684 0.21497
192 704 0.2406
192 732 0.23283
192 746 0.23192
192 751 0.30114
192 754 0.22635
192 820 0.30049
192 833 0.21354
192 846 0.2229
192 920 0.223
192 950 0.2733
192 966 0.30754
192 972 0.22287
192 993 0.22918
192 994 0.24159
192 995 0.28929
192 1007 0.2298
192 1032 0.26121
192 1039 0.22186
192 1098 0.26466
192 1135 0.24407
192 1160 0.23853
192 1170 0.2423
192 1174 0.23788
192 1227 0.25328
192 1238 0.23664
192 1241 0.22999
192 1248 0.23296
192 1278 0.23482
192 1296 0.23784
192 1370 0.25615
192 1467 0.24142
192 1511 0.23677
192 1600 0.31939
192 1603 0.24123
192 1617 0.21621
192 1618 0.23089
192 1627 0.23663
192 1837 0.24546
192 1847 0.27342
192 1859 0.24525
192 1927 0.25197
192 1928 0.22408
192 1951 0.28142
192 1982 0.2236
192 2009 0.23243
192 2078 0.226
192 2138 0.24459
192 2139 0.26254
192 2143 0.22531
192 2242 0.22558
192 2255 0.21134
192 2291 0.28009
192 2307 0.21606
192 2310 0.27929
192 2311 0.23483
192 2331 0.26042
192 2366 0.2412
192 2375 0.22134
192 2376 0.30637
192 2377 0.25883
192 2390 0.24019
192 2431 0.21084
192 2471 0.26424
192 2489 0.22624
192 2520 0.29841
192 2521 0.23834
192 2610 0.26408
192 2642 0.2987
192 2643 0.26635
192 2645 0.25372
192 2646 0.23181
192 2647 0.29573
192 2649 0.25621
192 2650 0.22313
192 2660 0.21718
192 2664 0.27643
192 2675 0.27297
192 2680 0.21581
192 2682 0.2864
192 2683 0.26025
192 2685 0.26651
192 2705 0.24498
192 2706 0.21706
192 2721 0.24731
192 2722 0.21572
192 2788 0.23493
192 2789 0.21689
192 2792 0.21747
192 2844 0.22641
192 2845 0.25596
192 2859 0.25196
192 2917 0.24892
192 2933 0.26293
192 2936 0.22357
192 2946 0.24883
192 2947 0.23708
192 2966 0.22867
192 2968 0.25013
192 2987 0.22636
192 3006 0.23643
192 3039 0.24953
192 3130 0.23464
192 3173 0.22513
192 3211 0.23667
192 3212 0.26036
192 3251 0.21168
192 3253 0.22459
192 3267 0.33338
192 3269 0.24238
192 3271 0.21585
192 3281 0.22871
192 3300 0.23141
192 3318 0.21501
192 3320 0.22138
192 3326 0.22865
192 3332 0.23946
192 3334 0.22021
192 3351 0.26408
192 3371 0.22487
192 3436 0.24962
192 3438 0.22327
192 3483 0.26318
192 3488 0.26308
192 3517 0.22812
192 3518 0.2243
192 3519 0.24913
192 3533 0.22886
192 3548 0.25802
192 3549 0.30719
192 3559 0.2199
192 3587 0.23891
192 3592 0.21914
192 3633 0.30563
192 3648 0.23053
192 3707 0.23473
192 3708 0.22109
192 3714 0.2111
192 3741 0.30277
192 3742 0.24398
192 3743 0.305
192 3747 0.23012
192 3755 0.22767
192 3756 0.27246
192 3769 0.24271
192 3771 0.23138
192 3795 0.26261
192 3823 0.2151
192 3847 0.22244
192 3849 0.22602
192 3855 0.21205
192 3890 0.23531
192 3897 0.27015
192 3930 0.27644
192 3949 0.22584
192 3970 0.29523
192 3971 0.23767
192 3988 0.26833
192 4000 0.26393
192 4008 0.23692
192 4012 0.27601
192 4021 0.24216
192 4032 0.24473
192 4033 0.23108
192 4034 0.22252
192 4035 0.21807
192 4078 0.22441
192 4093 0.215
192 4102 0.22496
192 4111 0.3134
192 4118 0.21479
192 4126 0.21181
192 4204 0.23378
192 4208 0.22788
192 4221 0.26144
192 4227 0.24214
192 4232 0.26169
192 4233 0.21957
192 4253 0.22619
192 4254 0.22215
192 4265 0.22391
192 4270 0.29003
192 4306 0.22979
192 4360 0.2394
192 4383 0.22128
192 4388 0.22476
192 4419 0.21217
192 4423 0.22695
192 4430 0.22558
192 4434 0.26158
192 4441 0.2122
192 4443 0.24949
192 4444 0.26445
192 4458 0.22141
192 4459 0.23274
192 4502 0.24054
192 4621 0.24845
192 4622 0.22824
192 4681 0.23093
192 4726 0.25408
192 4731 0.21883
192 4736 0.22375
192 4756 0.22147
192 4763 0.23307
192 4768 0.23357
192 4772 0.21413
192 4831 0.29768
192 4907 0.21819
192 4946 0.21449
192 4961 0.22436
192 5071 0.27908
192 5087 0.2336
192 5115 0.24068
192 5134 0.2908
192 5169 0.2773
193 417 0.2303
193 732 0.21979
193 756 0.22629
193 763 0.23867
193 764 0.26814
193 772 0.24104
193 811 0.21754
193 820 0.2146
193 832 0.22598
193 867 0.21393
193 909 0.28954
193 910 0.26678
193 918 0.27274
193 919 0.28108
193 927 0.24576
193 928 0.22361
193 1098 0.28349
193 1160 0.22569
193 1171 0.25472
193 1172 0.33539
193 1173 0.22849
193 1179 0.38295
193 1180 0.23269
193 1195 0.22894
193 1362 0.23371
193 1372 0.2216
193 1375 0.23652
193 1383 0.2942
193 1390 0.21078
193 1396 0.25957
193 1405 0.27382
193 1418 0.22569
193 1427 0.22098
193 1436 0.21841
193 1510 0.221
193 1540 0.21526
193 1573 0.26322
193 1600 0.29239
193 1623 0.21969
193 1625 0.22276
193 1632 0.31297
193 1633 0.26546
193 1750 0.21393
193 1754 0.22959
193 1811 0.25395
193 1933 0.26379
193 2003 0.24269
193 2091 0.22318
193 2105 0.23489
193 2148 0.2297
193 2150 0.24446
193 2151 0.23539
193 2152 0.21595
193 2183 0.2299
193 2188 0.33136
193 2196 0.21095
193 2433 0.31709
193 2437 0.23534
193 2464 0.30058
193 2465 0.24265
193 2471 0.22303
193 2475 0.2126
193 2479 0.30072
193 2489 0.32333
193 2496 0.22324
193 2497 0.22105
193 2509 0.25938
193 2519 0.2426
193 2520 0.27827
193 2521 0.21325
193 2531 0.24176
193 2540 0.26829
193 2751 0.21528
193 2803 0.2111
193 2810 0.2135
193 2811 0.21149
193 2812 0.24237
193 2813 0.23842
193 2830 0.23748
193 2833 0.23109
193 2843 0.21173
193 2844 0.25972
193 2845 0.24937
193 2856 0.24435
193 2857 0.35121
193 2869 0.2276
193 2870 0.24166
193 2874 0.23149
193 2881 0.25605
193 2898 0.21864
193 3045 0.22534
193 3144 0.24395
193 3145 0.26227
193 3171 0.25333
193 3176 0.26049
193 3177 0.29997
193 3178 0.22314
193 3179 0.23548
193 3185 0.28176
193 3186 0.24372
193 3192 0.21438
193 3193 0.24797
193 3206 0.2123
193 3207 0.22233
193 3212 0.23224
193 3213 0.24601
193 3225 0.21309
193 3326 0.33538
193 3425 0.23148
193 3557 0.24845
193 3638 0.23321
193 3669 0.22568
193 3771 0.23365
193 3776 0.25362
193 3876 0.2241
193 3891 0.23375
193 3914 0.22957
193 3922 0.23421
193 3937 0.25424
193 4116 0.22067
193 4121 0.21086
193 4123 0.2161
193 4124 0.28413
193 4146 0.2508
193 4147 0.28913
193 4151 0.27505
193 4153 0.21835
193 4251 0.21793
193 4324 0.21163
193 4336 0.22708
193 4346 0.22605
193 4356 0.2684
193 4357 0.22885
193 4372 0.22761
193 4377 0.21788
193 4382 0.21136
193 4383 0.22998
193 4404 0.22178
193 4419 0.25344
193 4420 0.27633
193 4444 0.22702
193 4608 0.33284
193 4632 0.24007
193 4727 0.23607
193 4845 0.21486
193 4947 0.23085
193 5042 0.22723
193 5114 0.25979
193 5182 0.22835
194 242 0.26113
194 921 0.23935
194 1098 0.26965
194 1160 0.22271
194 1169 0.23006
194 1179 0.22658
194 1186 0.21558
194 1195 0.23071
194 1233 0.23999
194 1375 0.24947
194 1422 0.21583
194 1527 0.23724
194 1573 0.21319
194 1639 0.24155
194 1653 0.27853
194 1768 0.22625
194 1824 0.22505
194 1904 0.28005
194 1957 0.22726
194 1958 0.21115
194 2023 0.21789
194 2078 0.22407
194 2163 0.22938
194 2210 0.22858
194 2224 0.22299
194 2323 0.229
194 2486 0.23889
194 2558 0.24015
194 3028 0.24302
194 3044 0.24511
194 3060 0.22002
194 3073 0.21317
194 3081 0.23051
194 3193 0.283
194 3221 0.21366
194 3324 0.25076
194 3375 0.22161
194 3376 0.22936
194 3402 0.23305
194 3474 0.22374
194 3581 0.22833
194 3594 0.22236
194 3776 0.3037
194 3777 0.21246
194 4178 0.22102
194 4196 0.23787
194 4198 0.23233
194 4254 0.28721
194 4426 0.29536
194 4434 0.24207
194 4489 0.22211
194 4503 0.26904
194 4589 0.22887
194 5134 0.2237
194 5182 0.25769
195 267 0.22894
195 312 0.23524
195 464 0.23812
195 538 0.21195
195 555 0.2196
195 588 0.26944
195 826 0.21571
195 842 0.22427
195 874 0.23817
195 964 0.24472
195 1048 0.24191
195 1059 0.21521
195 1081 0.21658
195 1088 0.259
195 1133 0.26722
195 1145 0.2239
195 1338 0.23559
195 1573 0.26057
195 1594 0.29573
195 1595 0.22372
195 1627 0.22514
195 2200 0.22209
195 2219 0.25997
195 2220 0.23591
195 2310 0.21676
195 2546 0.23742
195 2571 0.23588
195 2643 0.21114
195 3162 0.21274
195 3503 0.23789
195 3504 0.25107
195 3562 0.22927
195 3605 0.22738
195 3802 0.22642
195 3882 0.22565
195 4059 0.23702
195 4079 0.22221
195 4095 0.2447
195 4106 0.25089
195 4107 0.23296
195 4188 0.26048
195 4531 0.22435
195 4539 0.21435
195 4756 0.27987
195 4768 0.21445
195 4811 0.22167
195 4837 0.21928
195 4877 0.21774
195 5024 0.26711
195 5025 0.28706
195 5026 0.23854
195 5043 0.23599
195 5100 0.26158
195 5139 0.2356
195 5179 0.21996
196 230 0.24149
196 460 0.21785
196 464 0.22255
196 511 0.2361
196 523 0.2617
196 577 0.23068
196 669 0.22781
196 728 0.23191
196 764 0.2758
196 842 0.21364
196 860 0.23076
196 863 0.25314
196 864 0.21165
196 920 0.22568
196 979 0.23111
196 1078 0.27365
196 1081 0.22553
196 1088 0.29257
196 1128 0.21307
196 1250 0.22663
196 1261 0.22114
196 1340 0.29604
196 1382 0.21797
196 1396 0.23131
196 1405 0.27892
196 1415 0.31665
196 1481 0.24386
196 1510 0.22983
196 1576 0.23844
196 1594 0.22727
196 1597 0.25219
196 1604 0.22296
196 1649 0.21974
196 1855 0.25737
196 1886 0.22123
196 2011 0.22932
196 2230 0.21926
196 2291 0.26739
196 2308 0.26278
196 2310 0.25297
196 2368 0.21804
196 2414 0.21741
196 2562 0.23009
196 2643 0.2344
196 2678 0.2112
196 2696 0.24633
196 2874 0.25188
196 2887 0.23272
196 2898 0.23542
196 2932 0.23661
196 2968 0.22437
196 3079 0.2411
196 3127 0.23663
196 3135 0.2312
196 3160 0.21842
196 3239 0.22832
196 3265 0.27094
196 3266 0.23451
196 3318 0.28652
196 3372 0.23605
196 3432 0.26877
196 3478 0.22143
196 3561 0.21925
196 3605 0.21689
196 3778 0.28283
196 3881 0.21391
196 3968 0.2565
196 3984 0.25733
196 4032 0.29044
196 4059 0.22726
196 4079 0.22579
196 4107 0.26605
196 4122 0.22179
196 4186 0.31536
196 4213 0.22661
196 4262 0.21646
196 4270 0.25415
196 4278 0.23302
196 4316 0.21669
196 4565 0.23421
196 4566 0.23296
196 4668 0.23665
196 4756 0.24923
196 4790 0.23299
196 4836 0.24872
196 4848 0.25683
196 4877 0.21139
196 5127 0.25913
197 230 0.23034
197 289 0.22785
197 316 0.24172
197 331 0.25083
197 414 0.2215
197 415 0.21557
197 463 0.22235
197 511 0.32338
197 538 0.21136
197 613 0.23069
197 623 0.26506
197 632 0.28789
197 644 0.25818
197 653 0.22723
197 717 0.2265
197 718 0.27998
197 730 0.22014
197 735 0.28593
197 745 0.26511
197 748 0.23868
197 753 0.29165
197 764 0.21172
197 846 0.27794
197 855 0.21754
197 856 0.21108
197 866 0.24073
197 889 0.28106
197 983 0.21441
197 994 0.23559
197 995 0.24555
197 1070 0.2702
197 1093 0.21232
197 1120 0.21164
197 1170 0.21874
197 1224 0.24471
197 1256 0.22182
197 1261 0.22617
197 1263 0.23133
197 1303 0.24638
197 1315 0.21174
197 1321 0.22832
197 1370 0.2304
197 1481 0.25215
197 1494 0.27169
197 1508 0.21576
197 1510 0.24775
197 1576 0.32764
197 1597 0.27144
197 1600 0.225
197 1604 0.30782
197 1704 0.21952
197 1723 0.2752
197 1724 0.24485
197 1739 0.23437
197 1757 0.32245
197 1758 0.2152
197 1789 0.25164
197 1829 0.22144
197 1840 0.28023
197 1855 0.24132
197 1863 0.23348
197 1870 0.27687
197 1949 0.27214
197 1950 0.21539
197 1965 0.21603
197 1980 0.23325
197 1981 0.29209
197 1982 0.23374
197 1996 0.21836
197 2015 0.21748
197 2031 0.27591
197 2078 0.25918
197 2094 0.27571
197 2113 0.25805
197 2148 0.22944
197 2259 0.35883
197 2260 0.32896
197 2273 0.25813
197 2274 0.2443
197 2275 0.24059
197 2290 0.28584
197 2291 0.23724
197 2325 0.25154
197 2326 0.22207
197 2329 0.21668
197 2330 0.22795
197 2345 0.24151
197 2346 0.31181
197 2349 0.21562
197 2365 0.2188
197 2368 0.31195
197 2427 0.21992
197 2433 0.25709
197 2446 0.23505
197 2468 0.25096
197 2475 0.21951
197 2600 0.21983
197 2610 0.21725
197 2629 0.2791
197 2630 0.2593
197 2647 0.23694
197 2666 0.22723
197 2680 0.31539
197 2683 0.28265
197 2741 0.21223
197 2792 0.26537
197 2799 0.23226
197 2851 0.2115
197 2867 0.2277
197 2874 0.31917
197 2885 0.25134
197 2886 0.23589
197 2887 0.22341
197 2920 0.24255
197 2932 0.22467
197 2933 0.22603
197 2947 0.23306
197 2948 0.21574
197 2968 0.27063
197 2985 0.25077
197 3029 0.21874
197 3055 0.26472
197 3064 0.29674
197 3080 0.25389
197 3189 0.25827
197 3267 0.2182
197 3281 0.22721
197 3369 0.25146
197 3380 0.23148
197 3432 0.34741
197 3435 0.21088
197 3442 0.2168
197 3462 0.22423
197 3474 0.21098
197 3477 0.21534
197 3504 0.21194
197 3545 0.22196
197 3549 0.21131
197 3589 0.22562
197 3683 0.24491
197 3767 0.28259
197 3778 0.28106
197 3852 0.21175
197 3855 0.24009
197 3872 0.21906
197 3970 0.21257
197 3995 0.22753
197 4032 0.30037
197 4041 0.23844
197 4050 0.24676
197 4081 0.26563
197 4090 0.2244
197 4100 0.23545
197 4102 0.2376
197 4107 0.29307
197 4122 0.22458
197 4140 0.26743
197 4168 0.23036
197 4253 0.24617
197 4260 0.21402
197 4261 0.26505
197 4262 0.2823
197 4268 0.22496
197 4318 0.26105
197 4360 0.27108
197 4362 0.28871
197 4370 0.21661
197 4371 0.24792
197 4372 0.25919
197 4384 0.23755
197 4472 0.21203
197 4487 0.27431
197 4502 0.228
197 4503 0.22172
197 4509 0.26421
197 4518 0.21069
197 4527 0.22933
197 4531 0.23891
197 4536 0.25976
197 4566 0.24526
197 4576 0.29933
197 4589 0.25557
197 4590 0.31347
197 4594 0.24741
197 4605 0.273
197 4611 0.25316
197 4612 0.22437
197 4622 0.26689
197 4692 0.22485
197 4707 0.23282
197 4735 0.25164
197 4741 0.22555
197 4752 0.30041
197 4756 0.23067
197 4758 0.2493
197 4767 0.22061
197 4777 0.21932
197 4810 0.2246
197 4826 0.27104
197 4827 0.26518
197 4846 0.24541
197 4848 0.22888
197 4849 0.31353
197 4851 0.2164
197 4857 0.22602
197 5026 0.27339
197 5027 0.31056
197 5030 0.21166
197 5038 0.24956
197 5144 0.24981
197 5152 0.2243
197 5153 0.37119
197 5169 0.2138
198 199 0.22671
198 200 0.26033
198 224 0.28905
198 234 0.23677
198 235 0.22441
198 295 0.24744
198 308 0.21651
198 373 0.21089
198 376 0.23124
198 389 0.21114
198 414 0.26126
198 451 0.26029
198 467 0.21544
198 475 0.21096
198 481 0.22232
198 482 0.25638
198 537 0.27737
198 586 0.21252
198 606 0.26292
198 623 0.24807
198 645 0.24205
198 722 0.29155
198 730 0.25611
198 748 0.25409
198 840 0.27568
198 858 0.30025
198 874 0.21396
198 888 0.23892
198 986 0.21269
198 995 0.24773
198 1017 0.22178
198 1078 0.38107
198 1089 0.29319
198 1163 0.23401
198 1170 0.23033
198 1261 0.22758
198 1263 0.21618
198 1295 0.24231
198 1343 0.22562
198 1354 0.24073
198 1355 0.24754
198 1481 0.33196
198 1494 0.30674
198 1510 0.23783
198 1576 0.32518
198 1581 0.21919
198 1591 0.23633
198 1594 0.24373
198 1597 0.25034
198 1600 0.25437
198 1604 0.24338
198 1627 0.23174
198 1639 0.22065
198 1640 0.23212
198 1644 0.22055
198 1646 0.25569
198 1657 0.22371
198 1679 0.22365
198 1694 0.24508
198 1704 0.28091
198 1710 0.21607
198 1723 0.21739
198 1725 0.25611
198 1757 0.25335
198 1812 0.24272
198 1827 0.21455
198 1857 0.253
198 1866 0.2448
198 1871 0.23368
198 1878 0.2249
198 1885 0.27387
198 1899 0.2125
198 1927 0.32624
198 1932 0.25893
198 1933 0.25478
198 1947 0.25303
198 1981 0.24159
198 1995 0.22499
198 2012 0.23767
198 2078 0.25893
198 2115 0.25192
198 2116 0.21631
198 2152 0.21168
198 2200 0.21844
198 2242 0.23758
198 2275 0.22632
198 2345 0.24219
198 2346 0.25748
198 2427 0.22591
198 2441 0.25832
198 2442 0.22299
198 2443 0.2497
198 2452 0.29037
198 2453 0.22145
198 2468 0.21151
198 2501 0.29822
198 2612 0.23203
198 2647 0.31558
198 2660 0.22056
198 2662 0.24784
198 2680 0.27301
198 2700 0.23736
198 2741 0.22804
198 2756 0.22699
198 2770 0.22759
198 2788 0.2145
198 2798 0.21288
198 2799 0.21101
198 2804 0.21426
198 2805 0.21191
198 2814 0.29319
198 2834 0.24049
198 2853 0.28081
198 2874 0.26569
198 2886 0.29809
198 2933 0.21129
198 2935 0.21123
198 2966 0.24876
198 3005 0.25399
198 3021 0.22386
198 3064 0.21935
198 3067 0.25115
198 3136 0.22285
198 3155 0.22008
198 3212 0.28796
198 3213 0.25666
198 3265 0.21378
198 3266 0.2405
198 3267 0.32704
198 3268 0.28087
198 3283 0.22204
198 3370 0.22194
198 3386 0.22407
198 3432 0.22628
198 3474 0.24173
198 3504 0.24127
198 3506 0.24603
198 3516 0.22301
198 3517 0.29648
198 3518 0.26202
198 3530 0.27098
198 3532 0.22082
198 3588 0.23181
198 3633 0.21524
198 3635 0.25407
198 3638 0.28199
198 3644 0.31544
198 3645 0.32705
198 3652 0.21477
198 3657 0.21444
198 3684 0.25253
198 3699 0.21645
198 3708 0.27851
198 3731 0.23056
198 3740 0.25402
198 3741 0.23212
198 3742 0.22415
198 3852 0.2214
198 3855 0.3205
198 3856 0.24091
198 3872 0.27757
198 3890 0.24917
198 3957 0.25353
198 3968 0.24531
198 3969 0.24464
198 3971 0.21496
198 3984 0.23899
198 3985 0.22319
198 3995 0.24663
198 3997 0.23564
198 3998 0.21578
198 3999 0.34409
198 4010 0.23151
198 4011 0.23111
198 4080 0.21964
198 4081 0.22573
198 4090 0.26728
198 4189 0.22577
198 4202 0.23046
198 4203 0.26508
198 4216 0.23111
198 4217 0.25952
198 4228 0.22624
198 4229 0.21511
198 4253 0.25449
198 4256 0.22126
198 4351 0.23012
198 4362 0.35271
198 4384 0.21908
198 4452 0.22478
198 4471 0.2643
198 4472 0.28251
198 4487 0.32208
198 4488 0.24621
198 4490 0.29667
198 4503 0.26733
198 4504 0.23428
198 4509 0.28922
198 4531 0.23213
198 4548 0.2188
198 4576 0.25137
198 4589 0.29305
198 4624 0.23237
198 4663 0.21604
198 4706 0.28162
198 4707 0.29065
198 4776 0.2475
198 4808 0.21345
198 4809 0.21767
198 4810 0.22671
198 4811 0.22455
198 4826 0.24009
198 4827 0.29131
198 4849 0.22549
198 4858 0.21071
198 4897 0.21436
198 4901 0.23177
198 4954 0.22376
198 4992 0.26046
198 5026 0.22607
198 5047 0.21091
198 5048 0.22195
198 5049 0.2755
198 5087 0.2757
198 5088 0.23174
198 5098 0.26679
198 5133 0.21328
198 5142 0.21396
198 5144 0.27321
198 5145 0.24266
198 5161 0.24233
198 5170 0.27032
198 5175 0.21698
199 380 0.22228
199 389 0.22674
199 403 0.2153
199 527 0.21074
199 622 0.22805
199 623 0.21979
199 624 0.27077
199 684 0.25049
199 875 0.21769
199 1356 0.21416
199 1362 0.23201
199 1368 0.24609
199 1374 0.23864
199 1494 0.23003
199 1624 0.21372
199 1644 0.24813
199 1800 0.25039
199 1837 0.22278
199 1965 0.2385
199 2115 0.30502
199 2148 0.22563
199 2345 0.24033
199 2346 0.23238
199 2680 0.22705
199 2711 0.22099
199 2859 0.2172
199 2868 0.22214
199 2968 0.25054
199 3193 0.21841
199 3371 0.22886
199 3386 0.24843
199 3589 0.23193
199 3618 0.23151
199 3638 0.21838
199 3645 0.24761
199 3648 0.21171
199 3708 0.27129
199 3793 0.21855
199 3855 0.25201
199 3984 0.21295
199 4000 0.23246
199 4221 0.24355
199 4253 0.33459
199 4254 0.26133
199 4330 0.26857
199 4354 0.24373
199 4362 0.29861
199 4377 0.21308
199 4381 0.21345
199 4487 0.21114
199 4488 0.22798
199 4502 0.28165
199 4503 0.29099
199 4827 0.21583
199 5162 0.25862
200 308 0.24132
200 317 0.22815
200 330 0.25675
200 442 0.21637
200 481 0.25347
200 537 0.23374
200 549 0.21393
200 608 0.22082
200 751 0.2347
200 860 0.25655
200 884 0.25953
200 1039 0.28652
200 1093 0.22327
200 1150 0.24234
200 1160 0.217
200 1267 0.22087
200 1344 0.21297
200 1359 0.23663
200 1374 0.26009
200 1392 0.21327
200 1393 0.31149
200 1396 0.21316
200 1467 0.21564
200 1510 0.22046
200 1596 0.29056
200 1633 0.24988
200 1773 0.21524
200 1870 0.21189
200 1897 0.22908
200 1928 0.25466
200 1947 0.2353
200 2100 0.21274
200 2105 0.23572
200 2116 0.29865
200 2133 0.22963
200 2144 0.23294
200 2145 0.29611
200 2148 0.21886
200 2188 0.21097
200 2288 0.27605
200 2354 0.29704
200 2371 0.2296
200 2461 0.22259
200 2489 0.22335
200 2490 0.22974
200 2611 0.23341
200 2628 0.33928
200 2664 0.25634
200 2680 0.25531
200 2712 0.26114
200 2730 0.22557
200 2788 0.21169
200 2791 0.27392
200 2797 0.23593
200 2879 0.21161
200 2887 0.24404
200 2935 0.21699
200 2946 0.27887
200 3001 0.22642
200 3012 0.2159
200 3064 0.22978
200 3130 0.24698
200 3177 0.25048
200 3213 0.23931
200 3214 0.23574
200 3225 0.26076
200 3269 0.27915
200 3270 0.23017
200 3326 0.22671
200 3381 0.24748
200 3409 0.22805
200 3430 0.33714
200 3438 0.2829
200 3440 0.24297
200 3474 0.21557
200 3476 0.25185
200 3532 0.26681
200 3540 0.21752
200 3614 0.21117
200 3645 0.26566
200 3646 0.22187
200 3658 0.23202
200 3686 0.23152
200 3696 0.22887
200 3700 0.25339
200 3876 0.25367
200 3890 0.26812
200 3912 0.25859
200 3932 0.23102
200 4063 0.21285
200 4078 0.30776
200 4079 0.253
200 4086 0.21818
200 4106 0.2262
200 4133 0.22523
200 4215 0.239
200 4221 0.2457
200 4253 0.26057
200 4289 0.24374
200 4290 0.2173
200 4354 0.28016
200 4362 0.22673
200 4589 0.2166
200 4844 0.27043
200 5023 0.24387
200 5102 0.2679
200 5113 0.21841
200 5114 0.2585
201 289 0.25405
201 295 0.23081
201 330 0.24372
201 539 0.2151
201 743 0.23836
201 820 0.23207
201 854 0.21559
201 855 0.22071
201 886 0.21313
201 977 0.22074
201 1083 0.27009
201 1115 0.21273
201 1119 0.21356
201 1124 0.22488
201 1128 0.22837
201 1150 0.24924
201 1160 0.23549
201 1164 0.22244
201 1170 0.28297
201 1291 0.21557
201 1301 0.31416
201 1383 0.25562
201 1394 0.23391
201 1395 0.25696
201 1407 0.21392
201 1408 0.22884
201 1416 0.21096
201 1632 0.22925
201 1644 0.24609
201 1645 0.2221
201 1646 0.28368
201 1647 0.21731
201 1652 0.24146
201 1653 0.24526
201 1654 0.25007
201 1735 0.21596
201 1950 0.21832
201 2040 0.22324
201 2100 0.29123
201 2132 0.22502
201 2133 0.30176
201 2139 0.22057
201 2195 0.22803
201 2211 0.22461
201 2426 0.23358
201 2437 0.23377
201 2464 0.26459
201 2497 0.22274
201 2520 0.21982
201 2531 0.22996
201 2532 0.27697
201 2558 0.23945
201 2567 0.24719
201 2664 0.21682
201 2684 0.2132
201 2712 0.21693
201 2788 0.23095
201 2791 0.29771
201 2797 0.24206
201 2832 0.26391
201 2834 0.23393
201 2844 0.28476
201 2845 0.23304
201 2857 0.24972
201 2858 0.28392
201 2859 0.25482
201 2871 0.21241
201 2881 0.29137
201 2886 0.21473
201 3118 0.24355
201 3130 0.23419
201 3139 0.27354
201 3146 0.22374
201 3169 0.21589
201 3177 0.28536
201 3178 0.25787
201 3179 0.23688
201 3182 0.26178
201 3193 0.32112
201 3198 0.21126
201 3199 0.24749
201 3211 0.21652
201 3212 0.25504
201 3313 0.2358
201 3326 0.27095
201 3329 0.21085
201 3425 0.21285
201 3430 0.35348
201 3431 0.24674
201 3438 0.30386
201 3474 0.32491
201 3540 0.24872
201 3557 0.22686
201 3594 0.21461
201 3689 0.2221
201 3695 0.21322
201 3699 0.24682
201 3700 0.25235
201 3707 0.29733
201 3847 0.27078
201 3860 0.25985
201 3874 0.21662
201 3877 0.21754
201 3882 0.21915
201 3890 0.26973
201 3903 0.2206
201 3914 0.22817
201 3919 0.21919
201 3920 0.21181
201 3924 0.23288
201 3932 0.35201
201 3969 0.21251
201 3979 0.27976
201 3982 0.24069
201 3983 0.23824
201 4077 0.22963
201 4078 0.25613
201 4079 0.26697
201 4116 0.22984
201 4121 0.26039
201 4122 0.31378
201 4123 0.24316
201 4150 0.23656
201 4151 0.22666
201 4215 0.21684
201 4258 0.2149
201 4315 0.21145
201 4316 0.21352
201 4335 0.26146
201 4338 0.3045
201 4339 0.24932
201 4352 0.23927
201 4362 0.23111
201 4363 0.28923
201 4364 0.22919
201 4374 0.30629
201 4383 0.21892
201 4402 0.26912
201 4420 0.2666
201 4486 0.24798
201 4490 0.22115
201 4498 0.21645
201 4515 0.22269
201 4517 0.21436
201 4539 0.22548
201 4589 0.31286
201 4604 0.22501
201 4608 0.23136
201 4613 0.228
201 4614 0.23103
201 4615 0.22327
201 4701 0.23103
201 4736 0.25374
201 4737 0.26349
201 4843 0.22607
201 4844 0.27894
201 4854 0.27188
201 4862 0.23088
201 4898 0.24247
201 4935 0.21288
201 4946 0.21606
201 5092 0.23505
201 5093 0.21379
201 5094 0.22275
201 5105 0.24458
201 5113 0.24691
201 5114 0.27072
201 5115 0.21526
201 5134 0.2179
201 5148 0.2293
202 257 0.21488
202 330 0.25779
202 549 0.28113
202 601 0.3048
202 709 0.23388
202 737 0.24848
202 755 0.24253
202 820 0.23843
202 858 0.22238
202 943 0.22763
202 1136 0.21368
202 1301 0.28487
202 1654 0.21767
202 1700 0.21074
202 1950 0.229
202 2115 0.27024
202 2210 0.30211
202 2558 0.26461
202 2698 0.23442
202 2867 0.21231
202 2962 0.27793
202 3313 0.21871
202 3474 0.27638
202 3478 0.21942
202 3700 0.2495
202 3709 0.23373
202 3914 0.21297
202 3932 0.2291
202 3979 0.21214
202 4156 0.29846
202 4486 0.21378
202 4549 0.2208
202 4589 0.21112
202 4632 0.21173
202 4640 0.21605
202 4665 0.28607
202 4721 0.30586
202 4760 0.22166
202 4836 0.2772
202 4979 0.24587
202 5029 0.25311
202 5047 0.21536
202 5094 0.25685
202 5134 0.22015
202 5148 0.25349
203 212 0.24896
203 232 0.23908
203 267 0.22469
203 370 0.27313
203 389 0.31504
203 464 0.22531
203 479 0.22639
203 501 0.35222
203 510 0.27067
203 511 0.27734
203 549 0.24796
203 613 0.26082
203 622 0.22433
203 637 0.23
203 684 0.24336
203 722 0.21235
203 734 0.2912
203 735 0.21576
203 761 0.24339
203 793 0.21418
203 820 0.21618
203 858 0.24312
203 888 0.47414
203 898 0.23618
203 909 0.23197
203 1032 0.28623
203 1085 0.22038
203 1099 0.21706
203 1167 0.24796
203 1241 0.22478
203 1256 0.23831
203 1261 0.2277
203 1295 0.33023
203 1303 0.32309
203 1304 0.24966
203 1382 0.2127
203 1481 0.22509
203 1511 0.21965
203 1556 0.27757
203 1557 0.27523
203 1576 0.31302
203 1594 0.2251
203 1600 0.25824
203 1614 0.21678
203 1617 0.31318
203 1624 0.21478
203 1627 0.21246
203 1754 0.22301
203 1757 0.25317
203 1834 0.23198
203 1843 0.21389
203 1891 0.28654
203 1892 0.24491
203 2028 0.26214
203 2047 0.23474
203 2078 0.24395
203 2086 0.30077
203 2093 0.30378
203 2094 0.237
203 2106 0.21213
203 2328 0.22952
203 2330 0.27196
203 2366 0.22765
203 2661 0.22319
203 2680 0.249
203 2683 0.2971
203 2691 0.31543
203 2697 0.24421
203 2706 0.24805
203 2712 0.23549
203 2770 0.23089
203 2778 0.22823
203 2779 0.22112
203 2791 0.26834
203 2792 0.21905
203 2807 0.32932
203 3037 0.2601
203 3074 0.22239
203 3098 0.21313
203 3129 0.21204
203 3130 0.32341
203 3320 0.22186
203 3357 0.28944
203 3416 0.22023
203 3429 0.26096
203 3464 0.23245
203 3541 0.24854
203 3577 0.23009
203 3620 0.22894
203 3652 0.21107
203 3657 0.23149
203 3667 0.25872
203 3747 0.22292
203 3763 0.24826
203 3767 0.22966
203 3884 0.21989
203 3990 0.21686
203 3999 0.24047
203 4003 0.28805
203 4020 0.22448
203 4041 0.22041
203 4042 0.26391
203 4080 0.22952
203 4102 0.25162
203 4107 0.25836
203 4208 0.21902
203 4209 0.31584
203 4219 0.22051
203 4227 0.25975
203 4251 0.21508
203 4263 0.23846
203 4270 0.30745
203 4278 0.32318
203 4286 0.21173
203 4360 0.21728
203 4430 0.21225
203 4434 0.22721
203 4435 0.21688
203 4449 0.21078
203 4475 0.25083
203 4513 0.24761
203 4514 0.23601
203 4667 0.23874
203 4684 0.24881
203 4685 0.22671
203 4784 0.27401
203 4800 0.22759
203 4821 0.22643
203 4827 0.22538
203 4849 0.22871
203 5022 0.2267
203 5045 0.21395
204 312 0.21687
204 313 0.2399
204 334 0.24415
204 370 0.25142
204 371 0.24559
204 391 0.22305
204 501 0.23318
204 510 0.21985
204 511 0.2374
204 522 0.21435
204 536 0.21363
204 537 0.21855
204 548 0.21082
204 616 0.21238
204 624 0.22437
204 793 0.22089
204 974 0.24738
204 1117 0.30395
204 1167 0.23221
204 1233 0.22638
204 1246 0.24364
204 1307 0.23091
204 1356 0.22373
204 1368 0.21506
204 1576 0.23906
204 1596 0.22186
204 1604 0.21373
204 1617 0.27502
204 1782 0.23526
204 1864 0.21315
204 1866 0.23575
204 1878 0.2973
204 1947 0.24156
204 2020 0.21223
204 2028 0.24164
204 2037 0.21305
204 2145 0.32696
204 2345 0.26959
204 2354 0.21915
204 2712 0.3184
204 2778 0.23941
204 2791 0.27563
204 2876 0.21893
204 2877 0.23822
204 2932 0.26326
204 3011 0.24583
204 3357 0.23259
204 3416 0.21875
204 3432 0.22298
204 3575 0.2205
204 3637 0.22479
204 3644 0.24571
204 3645 0.21825
204 3646 0.22804
204 3652 0.24813
204 3657 0.30785
204 3658 0.27324
204 3682 0.21842
204 3780 0.25215
204 3855 0.24085
204 3860 0.21449
204 3870 0.27283
204 3877 0.26512
204 3888 0.2406
204 3979 0.22592
204 3980 0.23498
204 3993 0.22027
204 4003 0.22554
204 4059 0.21518
204 4198 0.2221
204 4209 0.24431
204 4222 0.24737
204 4295 0.2608
204 4319 0.24618
204 4433 0.21281
204 4445 0.22367
204 4447 0.21508
204 4672 0.25725
204 4783 0.24902
204 4784 0.2404
204 5026 0.26999
204 5114 0.21212
204 5127 0.23678
204 5128 0.23187
204 5138 0.23298
204 5148 0.21367
204 5151 0.23503
205 1995 0.23714
205 2533 0.2213
205 2712 0.31957
205 3069 0.28513
205 3095 0.22975
205 3138 0.21392
205 3211 0.26963
205 3326 0.26842
205 3802 0.23088
205 3979 0.21131
205 3999 0.23856
205 4221 0.24322
205 4578 0.22986
205 4783 0.23316
205 4827 0.21087
205 4999 0.22423
205 5127 0.22464
205 5128 0.23359
205 5140 0.21476
205 5141 0.21388
206 258 0.23485
206 330 0.2124
206 365 0.2161
206 380 0.22921
206 440 0.21221
206 441 0.23349
206 455 0.2436
206 707 0.22825
206 967 0.26067
206 1134 0.24257
206 1686 0.27019
206 1709 0.23796
206 2336 0.25766
206 2437 0.23463
206 2449 0.23143
206 2591 0.23534
206 2699 0.24434
206 2700 0.2234
206 2712 0.26445
206 2765 0.21075
206 2847 0.22391
206 3079 0.28071
206 3193 0.2145
206 3194 0.24063
206 3326 0.26182
206 3919 0.21838
206 3932 0.23289
206 3984 0.22677
206 4114 0.21442
206 4121 0.21744
206 4162 0.22082
206 4206 0.27679
206 4221 0.28311
206 4310 0.24083
[truncated: 5,460,553 more chars]
