# Supplementary material for: Emotional speech synchronizes brains across listeners and engages large-scale dynamic brain networks
Source: Neuroimage. 2014 Nov 15;102:498–509. doi: 10.1016/j.neuroimage.2014.07.063 (PMC4229500; doi:10.1016/j.neuroimage.2014.07.063)
Supplement: Supplementary material 4 — Valence-negative network in Pajek NET format. [file mmc7.txt]

*Vertices 5183
1 "-64_-58_2" 
2 "-64_-52_-4" 
3 "-64_-52_2" 
4 "-64_-52_8" 
5 "-64_-52_14" 
6 "-64_-46_-10" 
7 "-64_-46_-4" 
8 "-64_-46_2" 
9 "-64_-46_8" 
10 "-64_-46_14" 
11 "-64_-46_20" 
12 "-64_-46_26" 
13 "-64_-40_-16" 
14 "-64_-40_-10" 
15 "-64_-40_-4" 
16 "-64_-40_2" 
17 "-64_-40_8" 
18 "-64_-40_14" 
19 "-64_-40_20" 
20 "-64_-40_26" 
21 "-64_-40_32" 
22 "-64_-34_-16" 
23 "-64_-34_-10" 
24 "-64_-34_-4" 
25 "-64_-34_2" 
26 "-64_-34_8" 
27 "-64_-34_14" 
28 "-64_-34_20" 
29 "-64_-34_26" 
30 "-64_-34_32" 
31 "-64_-34_38" 
32 "-64_-28_-16" 
33 "-64_-28_-10" 
34 "-64_-28_-4" 
35 "-64_-28_2" 
36 "-64_-28_8" 
37 "-64_-28_14" 
38 "-64_-28_20" 
39 "-64_-28_26" 
40 "-64_-28_32" 
41 "-64_-28_38" 
42 "-64_-22_-16" 
43 "-64_-22_-10" 
44 "-64_-22_-4" 
45 "-64_-22_2" 
46 "-64_-22_8" 
47 "-64_-22_14" 
48 "-64_-22_20" 
49 "-64_-22_26" 
50 "-64_-22_32" 
51 "-64_-22_38" 
52 "-64_-16_-16" 
53 "-64_-16_-10" 
54 "-64_-16_-4" 
55 "-64_-16_2" 
56 "-64_-16_8" 
57 "-64_-16_14" 
58 "-64_-16_20" 
59 "-64_-16_26" 
60 "-64_-16_32" 
61 "-64_-10_-4" 
62 "-64_-10_14" 
63 "-64_-10_20" 
64 "-64_-10_26" 
65 "-64_-10_32" 
66 "-64_-4_20" 
67 "-58_-64_-10" 
68 "-58_-64_-4" 
69 "-58_-64_2" 
70 "-58_-64_8" 
71 "-58_-64_14" 
72 "-58_-58_-16" 
73 "-58_-58_-10" 
74 "-58_-58_-4" 
75 "-58_-58_2" 
76 "-58_-58_8" 
77 "-58_-58_14" 
78 "-58_-58_20" 
79 "-58_-58_26" 
80 "-58_-58_32" 
81 "-58_-52_-16" 
82 "-58_-52_-10" 
83 "-58_-52_-4" 
84 "-58_-52_2" 
85 "-58_-52_8" 
86 "-58_-52_14" 
87 "-58_-52_20" 
88 "-58_-52_26" 
89 "-58_-52_32" 
90 "-58_-52_38" 
91 "-58_-46_-16" 
92 "-58_-46_-10" 
93 "-58_-46_-4" 
94 "-58_-46_2" 
95 "-58_-46_8" 
96 "-58_-46_14" 
97 "-58_-46_20" 
98 "-58_-46_26" 
99 "-58_-46_32" 
100 "-58_-46_38" 
101 "-58_-46_44" 
102 "-58_-40_-16" 
103 "-58_-40_-10" 
104 "-58_-40_-4" 
105 "-58_-40_2" 
106 "-58_-40_8" 
107 "-58_-40_14" 
108 "-58_-40_20" 
109 "-58_-40_26" 
110 "-58_-40_32" 
111 "-58_-40_38" 
112 "-58_-40_44" 
113 "-58_-34_-16" 
114 "-58_-34_-10" 
115 "-58_-34_-4" 
116 "-58_-34_2" 
117 "-58_-34_8" 
118 "-58_-34_14" 
119 "-58_-34_20" 
120 "-58_-34_26" 
121 "-58_-34_32" 
122 "-58_-34_38" 
123 "-58_-34_44" 
124 "-58_-28_-22" 
125 "-58_-28_-16" 
126 "-58_-28_-10" 
127 "-58_-28_-4" 
128 "-58_-28_2" 
129 "-58_-28_8" 
130 "-58_-28_14" 
131 "-58_-28_20" 
132 "-58_-28_26" 
133 "-58_-28_32" 
134 "-58_-28_38" 
135 "-58_-28_44" 
136 "-58_-22_-22" 
137 "-58_-22_-16" 
138 "-58_-22_-10" 
139 "-58_-22_-4" 
140 "-58_-22_2" 
141 "-58_-22_8" 
142 "-58_-22_14" 
143 "-58_-22_20" 
144 "-58_-22_26" 
145 "-58_-22_32" 
146 "-58_-22_38" 
147 "-58_-22_44" 
148 "-58_-16_-28" 
149 "-58_-16_-22" 
150 "-58_-16_-16" 
151 "-58_-16_-10" 
152 "-58_-16_-4" 
153 "-58_-16_2" 
154 "-58_-16_8" 
155 "-58_-16_14" 
156 "-58_-16_20" 
157 "-58_-16_26" 
158 "-58_-16_32" 
159 "-58_-16_38" 
160 "-58_-16_44" 
161 "-58_-10_-28" 
162 "-58_-10_-22" 
163 "-58_-10_-16" 
164 "-58_-10_-10" 
165 "-58_-10_-4" 
166 "-58_-10_2" 
167 "-58_-10_8" 
168 "-58_-10_14" 
169 "-58_-10_20" 
170 "-58_-10_26" 
171 "-58_-10_32" 
172 "-58_-10_38" 
173 "-58_-10_44" 
174 "-58_-4_-28" 
175 "-58_-4_-22" 
176 "-58_-4_-16" 
177 "-58_-4_-10" 
178 "-58_-4_-4" 
179 "-58_-4_2" 
180 "-58_-4_8" 
181 "-58_-4_14" 
182 "-58_-4_20" 
183 "-58_-4_26" 
184 "-58_-4_32" 
185 "-58_-4_38" 
186 "-58_2_-16" 
187 "-58_2_-10" 
188 "-58_2_-4" 
189 "-58_2_2" 
190 "-58_2_8" 
191 "-58_2_14" 
192 "-58_2_20" 
193 "-58_2_26" 
194 "-58_2_32" 
195 "-58_8_-10" 
196 "-58_8_-4" 
197 "-58_8_2" 
198 "-58_8_8" 
199 "-58_8_14" 
200 "-58_8_20" 
201 "-58_8_26" 
202 "-58_8_32" 
203 "-58_14_8" 
204 "-58_14_14" 
205 "-58_14_20" 
206 "-58_14_26" 
207 "-58_20_14" 
208 "-58_20_20" 
209 "-52_-76_-4" 
210 "-52_-76_2" 
211 "-52_-76_8" 
212 "-52_-70_-10" 
213 "-52_-70_-4" 
214 "-52_-70_2" 
215 "-52_-70_8" 
216 "-52_-70_14" 
217 "-52_-70_20" 
218 "-52_-70_26" 
219 "-52_-64_-16" 
220 "-52_-64_-10" 
221 "-52_-64_-4" 
222 "-52_-64_2" 
223 "-52_-64_8" 
224 "-52_-64_14" 
225 "-52_-64_20" 
226 "-52_-64_26" 
227 "-52_-64_32" 
228 "-52_-64_38" 
229 "-52_-58_-22" 
230 "-52_-58_-16" 
231 "-52_-58_-10" 
232 "-52_-58_-4" 
233 "-52_-58_2" 
234 "-52_-58_8" 
235 "-52_-58_14" 
236 "-52_-58_20" 
237 "-52_-58_26" 
238 "-52_-58_32" 
239 "-52_-58_38" 
240 "-52_-58_44" 
241 "-52_-52_-22" 
242 "-52_-52_-16" 
243 "-52_-52_-10" 
244 "-52_-52_-4" 
245 "-52_-52_2" 
246 "-52_-52_8" 
247 "-52_-52_14" 
248 "-52_-52_20" 
249 "-52_-52_26" 
250 "-52_-52_32" 
251 "-52_-52_38" 
252 "-52_-52_44" 
253 "-52_-52_50" 
254 "-52_-46_-22" 
255 "-52_-46_-16" 
256 "-52_-46_-10" 
257 "-52_-46_-4" 
258 "-52_-46_2" 
259 "-52_-46_8" 
260 "-52_-46_14" 
261 "-52_-46_20" 
262 "-52_-46_26" 
263 "-52_-46_32" 
264 "-52_-46_38" 
265 "-52_-46_44" 
266 "-52_-46_50" 
267 "-52_-40_-16" 
268 "-52_-40_-10" 
269 "-52_-40_-4" 
270 "-52_-40_2" 
271 "-52_-40_8" 
272 "-52_-40_14" 
273 "-52_-40_20" 
274 "-52_-40_26" 
275 "-52_-40_32" 
276 "-52_-40_38" 
277 "-52_-40_44" 
278 "-52_-40_50" 
279 "-52_-34_-16" 
280 "-52_-34_-10" 
281 "-52_-34_-4" 
282 "-52_-34_2" 
283 "-52_-34_8" 
284 "-52_-34_14" 
285 "-52_-34_20" 
286 "-52_-34_26" 
287 "-52_-34_32" 
288 "-52_-34_38" 
289 "-52_-34_44" 
290 "-52_-34_50" 
291 "-52_-28_-22" 
292 "-52_-28_-10" 
293 "-52_-28_-4" 
294 "-52_-28_2" 
295 "-52_-28_8" 
296 "-52_-28_14" 
297 "-52_-28_20" 
298 "-52_-28_26" 
299 "-52_-28_32" 
300 "-52_-28_38" 
301 "-52_-28_44" 
302 "-52_-28_50" 
303 "-52_-28_56" 
304 "-52_-22_-22" 
305 "-52_-22_-16" 
306 "-52_-22_-10" 
307 "-52_-22_-4" 
308 "-52_-22_2" 
309 "-52_-22_8" 
310 "-52_-22_14" 
311 "-52_-22_20" 
312 "-52_-22_26" 
313 "-52_-22_32" 
314 "-52_-22_38" 
315 "-52_-22_44" 
316 "-52_-22_50" 
317 "-52_-22_56" 
318 "-52_-16_-28" 
319 "-52_-16_-22" 
320 "-52_-16_-16" 
321 "-52_-16_-10" 
322 "-52_-16_-4" 
323 "-52_-16_2" 
324 "-52_-16_8" 
325 "-52_-16_14" 
326 "-52_-16_20" 
327 "-52_-16_26" 
328 "-52_-16_32" 
329 "-52_-16_38" 
330 "-52_-16_44" 
331 "-52_-16_50" 
332 "-52_-10_-34" 
333 "-52_-10_-28" 
334 "-52_-10_-22" 
335 "-52_-10_-16" 
336 "-52_-10_-10" 
337 "-52_-10_-4" 
338 "-52_-10_2" 
339 "-52_-10_8" 
340 "-52_-10_14" 
341 "-52_-10_20" 
342 "-52_-10_26" 
343 "-52_-10_32" 
344 "-52_-10_38" 
345 "-52_-10_44" 
346 "-52_-10_50" 
347 "-52_-4_-34" 
348 "-52_-4_-28" 
349 "-52_-4_-22" 
350 "-52_-4_-16" 
351 "-52_-4_-10" 
352 "-52_-4_-4" 
353 "-52_-4_2" 
354 "-52_-4_8" 
355 "-52_-4_14" 
356 "-52_-4_20" 
357 "-52_-4_26" 
358 "-52_-4_32" 
359 "-52_-4_38" 
360 "-52_-4_44" 
361 "-52_2_-34" 
362 "-52_2_-28" 
363 "-52_2_-22" 
364 "-52_2_-16" 
365 "-52_2_-10" 
366 "-52_2_-4" 
367 "-52_2_2" 
368 "-52_2_8" 
369 "-52_2_14" 
370 "-52_2_20" 
371 "-52_2_26" 
372 "-52_2_32" 
373 "-52_2_38" 
374 "-52_2_44" 
375 "-52_8_-22" 
376 "-52_8_-16" 
377 "-52_8_-10" 
378 "-52_8_-4" 
379 "-52_8_2" 
380 "-52_8_8" 
381 "-52_8_14" 
382 "-52_8_20" 
383 "-52_8_26" 
384 "-52_8_32" 
385 "-52_8_38" 
386 "-52_14_-10" 
387 "-52_14_-4" 
388 "-52_14_2" 
389 "-52_14_8" 
390 "-52_14_14" 
391 "-52_14_20" 
392 "-52_14_26" 
393 "-52_14_32" 
394 "-52_14_38" 
395 "-52_20_2" 
396 "-52_20_8" 
397 "-52_20_14" 
398 "-52_20_20" 
399 "-52_20_26" 
400 "-52_20_32" 
401 "-52_26_-4" 
402 "-52_26_2" 
403 "-52_26_8" 
404 "-52_26_14" 
405 "-52_26_20" 
406 "-52_26_26" 
407 "-52_32_-10" 
408 "-52_32_-4" 
409 "-52_32_2" 
410 "-52_32_8" 
411 "-52_32_14" 
412 "-52_32_20" 
413 "-52_38_-10" 
414 "-52_38_-4" 
415 "-52_38_2" 
416 "-52_38_8" 
417 "-46_-82_-10" 
418 "-46_-82_-4" 
419 "-46_-82_2" 
420 "-46_-82_8" 
421 "-46_-82_14" 
422 "-46_-76_-16" 
423 "-46_-76_-10" 
424 "-46_-76_-4" 
425 "-46_-76_2" 
426 "-46_-76_8" 
427 "-46_-76_14" 
428 "-46_-76_20" 
429 "-46_-76_26" 
430 "-46_-70_-40" 
431 "-46_-70_-34" 
432 "-46_-70_-28" 
433 "-46_-70_-22" 
434 "-46_-70_-16" 
435 "-46_-70_-10" 
436 "-46_-70_-4" 
437 "-46_-70_2" 
438 "-46_-70_8" 
439 "-46_-70_14" 
440 "-46_-70_20" 
441 "-46_-70_26" 
442 "-46_-70_32" 
443 "-46_-70_38" 
444 "-46_-64_-40" 
445 "-46_-64_-34" 
446 "-46_-64_-28" 
447 "-46_-64_-22" 
448 "-46_-64_-16" 
449 "-46_-64_-10" 
450 "-46_-64_-4" 
451 "-46_-64_2" 
452 "-46_-64_8" 
453 "-46_-64_14" 
454 "-46_-64_20" 
455 "-46_-64_26" 
456 "-46_-64_32" 
457 "-46_-64_38" 
458 "-46_-64_44" 
459 "-46_-58_-34" 
460 "-46_-58_-28" 
461 "-46_-58_-22" 
462 "-46_-58_-16" 
463 "-46_-58_-10" 
464 "-46_-58_-4" 
465 "-46_-58_2" 
466 "-46_-58_8" 
467 "-46_-58_14" 
468 "-46_-58_20" 
469 "-46_-58_26" 
470 "-46_-58_32" 
471 "-46_-58_38" 
472 "-46_-58_44" 
473 "-46_-58_50" 
474 "-46_-52_-40" 
475 "-46_-52_-34" 
476 "-46_-52_-22" 
477 "-46_-52_-16" 
478 "-46_-52_-10" 
479 "-46_-52_-4" 
480 "-46_-52_8" 
481 "-46_-52_14" 
482 "-46_-52_20" 
483 "-46_-52_26" 
484 "-46_-52_32" 
485 "-46_-52_38" 
486 "-46_-52_44" 
487 "-46_-52_50" 
488 "-46_-46_-22" 
489 "-46_-46_-16" 
490 "-46_-46_-10" 
491 "-46_-46_2" 
492 "-46_-46_8" 
493 "-46_-46_14" 
494 "-46_-46_20" 
495 "-46_-46_26" 
496 "-46_-46_32" 
497 "-46_-46_38" 
498 "-46_-46_44" 
499 "-46_-46_50" 
500 "-46_-46_56" 
501 "-46_-40_-22" 
502 "-46_-40_-16" 
503 "-46_-40_2" 
504 "-46_-40_8" 
505 "-46_-40_14" 
506 "-46_-40_20" 
507 "-46_-40_26" 
508 "-46_-40_32" 
509 "-46_-40_38" 
510 "-46_-40_44" 
511 "-46_-40_50" 
512 "-46_-40_56" 
513 "-46_-34_-16" 
514 "-46_-34_-4" 
515 "-46_-34_2" 
516 "-46_-34_8" 
517 "-46_-34_14" 
518 "-46_-34_20" 
519 "-46_-34_26" 
520 "-46_-34_32" 
521 "-46_-34_38" 
522 "-46_-34_44" 
523 "-46_-34_50" 
524 "-46_-34_56" 
525 "-46_-28_-22" 
526 "-46_-28_-4" 
527 "-46_-28_2" 
528 "-46_-28_8" 
529 "-46_-28_14" 
530 "-46_-28_20" 
531 "-46_-28_26" 
532 "-46_-28_32" 
533 "-46_-28_38" 
534 "-46_-28_44" 
535 "-46_-28_50" 
536 "-46_-28_56" 
537 "-46_-22_-22" 
538 "-46_-22_-4" 
539 "-46_-22_2" 
540 "-46_-22_8" 
541 "-46_-22_14" 
542 "-46_-22_20" 
543 "-46_-22_26" 
544 "-46_-22_32" 
545 "-46_-22_38" 
546 "-46_-22_44" 
547 "-46_-22_50" 
548 "-46_-22_56" 
549 "-46_-16_-28" 
550 "-46_-16_-10" 
551 "-46_-16_-4" 
552 "-46_-16_2" 
553 "-46_-16_8" 
554 "-46_-16_14" 
555 "-46_-16_20" 
556 "-46_-16_32" 
557 "-46_-16_38" 
558 "-46_-16_44" 
559 "-46_-16_50" 
560 "-46_-16_56" 
561 "-46_-10_-34" 
562 "-46_-10_-28" 
563 "-46_-10_-16" 
564 "-46_-10_-10" 
565 "-46_-10_-4" 
566 "-46_-10_2" 
567 "-46_-10_8" 
568 "-46_-10_14" 
569 "-46_-10_20" 
570 "-46_-10_26" 
571 "-46_-10_32" 
572 "-46_-10_38" 
573 "-46_-10_44" 
574 "-46_-10_50" 
575 "-46_-10_56" 
576 "-46_-4_-40" 
577 "-46_-4_-34" 
578 "-46_-4_-28" 
579 "-46_-4_-16" 
580 "-46_-4_-10" 
581 "-46_-4_-4" 
582 "-46_-4_2" 
583 "-46_-4_8" 
584 "-46_-4_14" 
585 "-46_-4_26" 
586 "-46_-4_32" 
587 "-46_-4_38" 
588 "-46_-4_44" 
589 "-46_-4_50" 
590 "-46_-4_56" 
591 "-46_2_-40" 
592 "-46_2_-34" 
593 "-46_2_-28" 
594 "-46_2_-22" 
595 "-46_2_-16" 
596 "-46_2_-10" 
597 "-46_2_-4" 
598 "-46_2_2" 
599 "-46_2_8" 
600 "-46_2_14" 
601 "-46_2_20" 
602 "-46_2_26" 
603 "-46_2_32" 
604 "-46_2_38" 
605 "-46_2_44" 
606 "-46_2_50" 
607 "-46_8_-28" 
608 "-46_8_-22" 
609 "-46_8_-16" 
610 "-46_8_-10" 
611 "-46_8_-4" 
612 "-46_8_2" 
613 "-46_8_8" 
614 "-46_8_14" 
615 "-46_8_20" 
616 "-46_8_26" 
617 "-46_8_32" 
618 "-46_8_38" 
619 "-46_8_44" 
620 "-46_14_-4" 
621 "-46_14_2" 
622 "-46_14_8" 
623 "-46_14_14" 
624 "-46_14_20" 
625 "-46_14_26" 
626 "-46_14_32" 
627 "-46_14_38" 
628 "-46_14_44" 
629 "-46_20_2" 
630 "-46_20_8" 
631 "-46_20_14" 
632 "-46_20_20" 
633 "-46_20_26" 
634 "-46_20_32" 
635 "-46_20_38" 
636 "-46_26_-4" 
637 "-46_26_2" 
638 "-46_26_8" 
639 "-46_26_14" 
640 "-46_26_20" 
641 "-46_26_26" 
642 "-46_26_32" 
643 "-46_32_-16" 
644 "-46_32_-10" 
645 "-46_32_-4" 
646 "-46_32_2" 
647 "-46_32_8" 
648 "-46_32_14" 
649 "-46_32_20" 
650 "-46_32_26" 
651 "-46_38_-16" 
652 "-46_38_-10" 
653 "-46_38_-4" 
654 "-46_38_2" 
655 "-46_38_8" 
656 "-46_38_14" 
657 "-46_38_20" 
658 "-46_44_-10" 
659 "-46_44_-4" 
660 "-46_44_2" 
661 "-46_44_8" 
662 "-46_44_14" 
663 "-46_50_-4" 
664 "-46_50_2" 
665 "-46_50_8" 
666 "-40_-88_-10" 
667 "-40_-88_-4" 
668 "-40_-88_2" 
669 "-40_-88_8" 
670 "-40_-88_14" 
671 "-40_-82_-16" 
672 "-40_-82_-10" 
673 "-40_-82_-4" 
674 "-40_-82_2" 
675 "-40_-82_8" 
676 "-40_-82_14" 
677 "-40_-82_20" 
678 "-40_-82_26" 
679 "-40_-76_-46" 
680 "-40_-76_-40" 
681 "-40_-76_-34" 
682 "-40_-76_-28" 
683 "-40_-76_-22" 
684 "-40_-76_-16" 
685 "-40_-76_-10" 
686 "-40_-76_-4" 
687 "-40_-76_2" 
688 "-40_-76_8" 
689 "-40_-76_14" 
690 "-40_-76_20" 
691 "-40_-76_26" 
692 "-40_-76_32" 
693 "-40_-76_38" 
694 "-40_-70_-52" 
695 "-40_-70_-46" 
696 "-40_-70_-40" 
697 "-40_-70_-34" 
698 "-40_-70_-28" 
699 "-40_-70_-16" 
700 "-40_-70_-10" 
701 "-40_-70_-4" 
702 "-40_-70_2" 
703 "-40_-70_8" 
704 "-40_-70_14" 
705 "-40_-70_20" 
706 "-40_-70_26" 
707 "-40_-70_32" 
708 "-40_-70_38" 
709 "-40_-70_44" 
710 "-40_-64_-52" 
711 "-40_-64_-46" 
712 "-40_-64_-40" 
713 "-40_-64_-34" 
714 "-40_-64_-28" 
715 "-40_-64_-22" 
716 "-40_-64_-16" 
717 "-40_-64_-10" 
718 "-40_-64_-4" 
719 "-40_-64_2" 
720 "-40_-64_8" 
721 "-40_-64_14" 
722 "-40_-64_20" 
723 "-40_-64_26" 
724 "-40_-64_32" 
725 "-40_-64_38" 
726 "-40_-64_44" 
727 "-40_-64_50" 
728 "-40_-58_-52" 
729 "-40_-58_-46" 
730 "-40_-58_-40" 
731 "-40_-58_-34" 
732 "-40_-58_-28" 
733 "-40_-58_-16" 
734 "-40_-58_-10" 
735 "-40_-58_-4" 
736 "-40_-58_14" 
737 "-40_-58_20" 
738 "-40_-58_26" 
739 "-40_-58_32" 
740 "-40_-58_38" 
741 "-40_-58_44" 
742 "-40_-58_50" 
743 "-40_-58_56" 
744 "-40_-52_-52" 
745 "-40_-52_-46" 
746 "-40_-52_-40" 
747 "-40_-52_-34" 
748 "-40_-52_-28" 
749 "-40_-52_-22" 
750 "-40_-52_-16" 
751 "-40_-52_-10" 
752 "-40_-52_20" 
753 "-40_-52_26" 
754 "-40_-52_32" 
755 "-40_-52_38" 
756 "-40_-52_44" 
757 "-40_-52_50" 
758 "-40_-52_56" 
759 "-40_-46_-40" 
760 "-40_-46_-22" 
761 "-40_-46_-16" 
762 "-40_-46_-10" 
763 "-40_-46_38" 
764 "-40_-46_44" 
765 "-40_-46_50" 
766 "-40_-46_56" 
767 "-40_-40_-22" 
768 "-40_-40_-16" 
769 "-40_-40_14" 
770 "-40_-40_20" 
771 "-40_-40_38" 
772 "-40_-40_44" 
773 "-40_-40_50" 
774 "-40_-40_56" 
775 "-40_-40_62" 
776 "-40_-34_-22" 
777 "-40_-34_-16" 
778 "-40_-34_8" 
779 "-40_-34_14" 
780 "-40_-34_20" 
781 "-40_-34_38" 
782 "-40_-34_44" 
783 "-40_-34_50" 
784 "-40_-34_56" 
785 "-40_-34_62" 
786 "-40_-28_-22" 
787 "-40_-28_-16" 
788 "-40_-28_8" 
789 "-40_-28_14" 
790 "-40_-28_20" 
791 "-40_-28_38" 
792 "-40_-28_44" 
793 "-40_-28_50" 
794 "-40_-28_56" 
795 "-40_-28_62" 
796 "-40_-22_-22" 
797 "-40_-22_-4" 
798 "-40_-22_2" 
799 "-40_-22_8" 
800 "-40_-22_14" 
801 "-40_-22_20" 
802 "-40_-22_38" 
803 "-40_-22_44" 
804 "-40_-22_50" 
805 "-40_-22_56" 
806 "-40_-22_62" 
807 "-40_-16_-28" 
808 "-40_-16_-22" 
809 "-40_-16_-4" 
810 "-40_-16_2" 
811 "-40_-16_8" 
812 "-40_-16_14" 
813 "-40_-16_20" 
814 "-40_-16_38" 
815 "-40_-16_44" 
816 "-40_-16_50" 
817 "-40_-16_56" 
818 "-40_-16_62" 
819 "-40_-10_-34" 
820 "-40_-10_-28" 
821 "-40_-10_-10" 
822 "-40_-10_-4" 
823 "-40_-10_2" 
824 "-40_-10_8" 
825 "-40_-10_14" 
826 "-40_-10_20" 
827 "-40_-10_38" 
828 "-40_-10_44" 
829 "-40_-10_50" 
830 "-40_-10_56" 
831 "-40_-10_62" 
832 "-40_-4_-40" 
833 "-40_-4_-34" 
834 "-40_-4_-16" 
835 "-40_-4_-10" 
836 "-40_-4_-4" 
837 "-40_-4_2" 
838 "-40_-4_8" 
839 "-40_-4_14" 
840 "-40_-4_32" 
841 "-40_-4_38" 
842 "-40_-4_44" 
843 "-40_-4_50" 
844 "-40_-4_56" 
845 "-40_2_-40" 
846 "-40_2_-34" 
847 "-40_2_-22" 
848 "-40_2_-16" 
849 "-40_2_-10" 
850 "-40_2_-4" 
851 "-40_2_2" 
852 "-40_2_8" 
853 "-40_2_14" 
854 "-40_2_20" 
855 "-40_2_26" 
856 "-40_2_32" 
857 "-40_2_38" 
858 "-40_2_44" 
859 "-40_2_50" 
860 "-40_2_56" 
861 "-40_8_-40" 
862 "-40_8_-34" 
863 "-40_8_-28" 
864 "-40_8_-22" 
865 "-40_8_-16" 
866 "-40_8_-10" 
867 "-40_8_-4" 
868 "-40_8_2" 
869 "-40_8_8" 
870 "-40_8_26" 
871 "-40_8_32" 
872 "-40_8_38" 
873 "-40_8_44" 
874 "-40_8_50" 
875 "-40_8_56" 
876 "-40_14_-4" 
877 "-40_14_2" 
878 "-40_14_8" 
879 "-40_14_20" 
880 "-40_14_26" 
881 "-40_14_32" 
882 "-40_14_38" 
883 "-40_14_44" 
884 "-40_14_50" 
885 "-40_20_-4" 
886 "-40_20_2" 
887 "-40_20_8" 
888 "-40_20_14" 
889 "-40_20_20" 
890 "-40_20_26" 
891 "-40_20_32" 
892 "-40_20_38" 
893 "-40_20_44" 
894 "-40_26_-10" 
895 "-40_26_-4" 
896 "-40_26_2" 
897 "-40_26_8" 
898 "-40_26_14" 
899 "-40_26_20" 
900 "-40_26_26" 
901 "-40_26_32" 
902 "-40_26_38" 
903 "-40_26_44" 
904 "-40_32_-16" 
905 "-40_32_-10" 
906 "-40_32_-4" 
907 "-40_32_2" 
908 "-40_32_8" 
909 "-40_32_14" 
910 "-40_32_20" 
911 "-40_32_26" 
912 "-40_32_32" 
913 "-40_32_38" 
914 "-40_38_-16" 
915 "-40_38_-10" 
916 "-40_38_-4" 
917 "-40_38_2" 
918 "-40_38_8" 
919 "-40_38_14" 
920 "-40_38_20" 
921 "-40_38_26" 
922 "-40_38_32" 
923 "-40_44_-16" 
924 "-40_44_-10" 
925 "-40_44_-4" 
926 "-40_44_2" 
927 "-40_44_8" 
928 "-40_44_14" 
929 "-40_44_20" 
930 "-40_44_26" 
931 "-40_50_-10" 
932 "-40_50_-4" 
933 "-40_50_2" 
934 "-40_50_8" 
935 "-40_50_14" 
936 "-40_56_-10" 
937 "-40_56_-4" 
938 "-40_56_2" 
939 "-40_56_8" 
940 "-34_-94_-10" 
941 "-34_-94_-4" 
942 "-34_-94_2" 
943 "-34_-94_8" 
944 "-34_-88_-16" 
945 "-34_-88_-10" 
946 "-34_-88_-4" 
947 "-34_-88_2" 
948 "-34_-88_8" 
949 "-34_-88_14" 
950 "-34_-88_20" 
951 "-34_-82_-34" 
952 "-34_-82_-28" 
953 "-34_-82_-16" 
954 "-34_-82_-10" 
955 "-34_-82_-4" 
956 "-34_-82_2" 
957 "-34_-82_8" 
958 "-34_-82_14" 
959 "-34_-82_20" 
960 "-34_-82_26" 
961 "-34_-82_32" 
962 "-34_-76_-52" 
963 "-34_-76_-46" 
964 "-34_-76_-40" 
965 "-34_-76_-34" 
966 "-34_-76_-28" 
967 "-34_-76_-16" 
968 "-34_-76_-10" 
969 "-34_-76_-4" 
970 "-34_-76_14" 
971 "-34_-76_20" 
972 "-34_-76_26" 
973 "-34_-76_32" 
974 "-34_-76_38" 
975 "-34_-76_44" 
976 "-34_-70_-52" 
977 "-34_-70_-46" 
978 "-34_-70_-40" 
979 "-34_-70_-34" 
980 "-34_-70_-28" 
981 "-34_-70_-16" 
982 "-34_-70_-10" 
983 "-34_-70_-4" 
984 "-34_-70_20" 
985 "-34_-70_26" 
986 "-34_-70_32" 
987 "-34_-70_38" 
988 "-34_-70_44" 
989 "-34_-70_50" 
990 "-34_-64_-58" 
991 "-34_-64_-52" 
992 "-34_-64_-46" 
993 "-34_-64_-40" 
994 "-34_-64_-34" 
995 "-34_-64_-28" 
996 "-34_-64_-16" 
997 "-34_-64_-10" 
998 "-34_-64_32" 
999 "-34_-64_38" 
1000 "-34_-64_44" 
1001 "-34_-64_50" 
1002 "-34_-64_56" 
1003 "-34_-58_-58" 
1004 "-34_-58_-52" 
1005 "-34_-58_-46" 
1006 "-34_-58_-34" 
1007 "-34_-58_-28" 
1008 "-34_-58_-16" 
1009 "-34_-58_-10" 
1010 "-34_-58_32" 
1011 "-34_-58_38" 
1012 "-34_-58_44" 
1013 "-34_-58_50" 
1014 "-34_-58_56" 
1015 "-34_-52_-58" 
1016 "-34_-52_-52" 
1017 "-34_-52_-46" 
1018 "-34_-52_-34" 
1019 "-34_-52_-28" 
1020 "-34_-52_-16" 
1021 "-34_-52_-10" 
1022 "-34_-52_38" 
1023 "-34_-52_44" 
1024 "-34_-52_50" 
1025 "-34_-52_56" 
1026 "-34_-46_-52" 
1027 "-34_-46_-46" 
1028 "-34_-46_-34" 
1029 "-34_-46_-28" 
1030 "-34_-46_-22" 
1031 "-34_-46_-16" 
1032 "-34_-46_-10" 
1033 "-34_-46_38" 
1034 "-34_-46_44" 
1035 "-34_-46_50" 
1036 "-34_-46_56" 
1037 "-34_-46_62" 
1038 "-34_-40_-22" 
1039 "-34_-40_-16" 
1040 "-34_-40_-10" 
1041 "-34_-40_38" 
1042 "-34_-40_44" 
1043 "-34_-40_50" 
1044 "-34_-40_56" 
1045 "-34_-40_62" 
1046 "-34_-34_-22" 
1047 "-34_-34_-16" 
1048 "-34_-34_14" 
1049 "-34_-34_20" 
1050 "-34_-34_38" 
1051 "-34_-34_44" 
1052 "-34_-34_50" 
1053 "-34_-34_56" 
1054 "-34_-34_62" 
1055 "-34_-34_68" 
1056 "-34_-28_-22" 
1057 "-34_-28_-10" 
1058 "-34_-28_8" 
1059 "-34_-28_14" 
1060 "-34_-28_20" 
1061 "-34_-28_44" 
1062 "-34_-28_50" 
1063 "-34_-28_56" 
1064 "-34_-28_62" 
1065 "-34_-28_68" 
1066 "-34_-22_-22" 
1067 "-34_-22_2" 
1068 "-34_-22_8" 
1069 "-34_-22_14" 
1070 "-34_-22_20" 
1071 "-34_-22_44" 
1072 "-34_-22_50" 
1073 "-34_-22_56" 
1074 "-34_-22_62" 
1075 "-34_-22_68" 
1076 "-34_-16_-28" 
1077 "-34_-16_-22" 
1078 "-34_-16_-4" 
1079 "-34_-16_2" 
1080 "-34_-16_8" 
1081 "-34_-16_14" 
1082 "-34_-16_20" 
1083 "-34_-16_44" 
1084 "-34_-16_50" 
1085 "-34_-16_56" 
1086 "-34_-16_62" 
1087 "-34_-10_-34" 
1088 "-34_-10_-28" 
1089 "-34_-10_-4" 
1090 "-34_-10_2" 
1091 "-34_-10_8" 
1092 "-34_-10_14" 
1093 "-34_-10_20" 
1094 "-34_-10_44" 
1095 "-34_-10_50" 
1096 "-34_-10_56" 
1097 "-34_-10_62" 
1098 "-34_-4_-34" 
1099 "-34_-4_2" 
1100 "-34_-4_8" 
1101 "-34_-4_14" 
1102 "-34_-4_44" 
1103 "-34_-4_50" 
1104 "-34_-4_56" 
1105 "-34_-4_62" 
1106 "-34_2_-40" 
1107 "-34_2_-34" 
1108 "-34_2_-22" 
1109 "-34_2_-16" 
1110 "-34_2_2" 
1111 "-34_2_8" 
1112 "-34_2_14" 
1113 "-34_2_32" 
1114 "-34_2_38" 
1115 "-34_2_44" 
1116 "-34_2_50" 
1117 "-34_2_56" 
1118 "-34_2_62" 
1119 "-34_8_-40" 
1120 "-34_8_-34" 
1121 "-34_8_-28" 
1122 "-34_8_-22" 
1123 "-34_8_-16" 
1124 "-34_8_-10" 
1125 "-34_8_-4" 
1126 "-34_8_2" 
1127 "-34_8_8" 
1128 "-34_8_14" 
1129 "-34_8_26" 
1130 "-34_8_32" 
1131 "-34_8_38" 
1132 "-34_8_44" 
1133 "-34_8_50" 
1134 "-34_8_56" 
1135 "-34_14_-34" 
1136 "-34_14_-10" 
1137 "-34_14_-4" 
1138 "-34_14_2" 
1139 "-34_14_8" 
1140 "-34_14_14" 
1141 "-34_14_26" 
1142 "-34_14_32" 
1143 "-34_14_38" 
1144 "-34_14_44" 
1145 "-34_14_50" 
1146 "-34_14_56" 
1147 "-34_20_-10" 
1148 "-34_20_-4" 
1149 "-34_20_2" 
1150 "-34_20_8" 
1151 "-34_20_26" 
1152 "-34_20_32" 
1153 "-34_20_38" 
1154 "-34_20_44" 
1155 "-34_20_50" 
1156 "-34_26_-16" 
1157 "-34_26_-10" 
1158 "-34_26_-4" 
1159 "-34_26_2" 
1160 "-34_26_8" 
1161 "-34_26_20" 
1162 "-34_26_26" 
1163 "-34_26_32" 
1164 "-34_26_38" 
1165 "-34_26_44" 
1166 "-34_26_50" 
1167 "-34_32_-16" 
1168 "-34_32_-10" 
1169 "-34_32_-4" 
1170 "-34_32_2" 
1171 "-34_32_14" 
1172 "-34_32_20" 
1173 "-34_32_26" 
1174 "-34_32_32" 
1175 "-34_32_38" 
1176 "-34_32_44" 
1177 "-34_38_-16" 
1178 "-34_38_-10" 
1179 "-34_38_14" 
1180 "-34_38_20" 
1181 "-34_38_26" 
1182 "-34_38_32" 
1183 "-34_38_38" 
1184 "-34_44_-16" 
1185 "-34_44_-10" 
1186 "-34_44_8" 
1187 "-34_44_14" 
1188 "-34_44_20" 
1189 "-34_44_26" 
1190 "-34_44_32" 
1191 "-34_50_-10" 
1192 "-34_50_-4" 
1193 "-34_50_2" 
1194 "-34_50_8" 
1195 "-34_50_14" 
1196 "-34_50_20" 
1197 "-34_50_26" 
1198 "-34_56_-10" 
1199 "-34_56_-4" 
1200 "-34_56_2" 
1201 "-34_56_8" 
1202 "-34_56_14" 
1203 "-34_56_20" 
1204 "-34_62_-4" 
1205 "-34_62_2" 
1206 "-34_62_8" 
1207 "-28_-94_-16" 
1208 "-28_-94_-10" 
1209 "-28_-94_-4" 
1210 "-28_-94_2" 
1211 "-28_-94_8" 
1212 "-28_-94_14" 
1213 "-28_-94_20" 
1214 "-28_-88_-22" 
1215 "-28_-88_-16" 
1216 "-28_-88_-10" 
1217 "-28_-88_-4" 
1218 "-28_-88_2" 
1219 "-28_-88_8" 
1220 "-28_-88_14" 
1221 "-28_-88_20" 
1222 "-28_-88_26" 
1223 "-28_-82_-46" 
1224 "-28_-82_-40" 
1225 "-28_-82_-34" 
1226 "-28_-82_-28" 
1227 "-28_-82_-16" 
1228 "-28_-82_-10" 
1229 "-28_-82_14" 
1230 "-28_-82_20" 
1231 "-28_-82_26" 
1232 "-28_-82_32" 
1233 "-28_-82_38" 
1234 "-28_-76_-52" 
1235 "-28_-76_-46" 
1236 "-28_-76_-40" 
1237 "-28_-76_-34" 
1238 "-28_-76_-28" 
1239 "-28_-76_-16" 
1240 "-28_-76_-10" 
1241 "-28_-76_-4" 
1242 "-28_-76_20" 
1243 "-28_-76_26" 
1244 "-28_-76_32" 
1245 "-28_-76_38" 
1246 "-28_-76_44" 
1247 "-28_-70_-58" 
1248 "-28_-70_-52" 
1249 "-28_-70_-46" 
1250 "-28_-70_-40" 
1251 "-28_-70_-34" 
1252 "-28_-70_-28" 
1253 "-28_-70_-16" 
1254 "-28_-70_-10" 
1255 "-28_-70_-4" 
1256 "-28_-70_26" 
1257 "-28_-70_32" 
1258 "-28_-70_38" 
1259 "-28_-70_44" 
1260 "-28_-70_50" 
1261 "-28_-64_-58" 
1262 "-28_-64_-52" 
1263 "-28_-64_-28" 
1264 "-28_-64_-22" 
1265 "-28_-64_-16" 
1266 "-28_-64_-10" 
1267 "-28_-64_-4" 
1268 "-28_-64_32" 
1269 "-28_-64_38" 
1270 "-28_-64_44" 
1271 "-28_-64_50" 
1272 "-28_-64_56" 
1273 "-28_-58_-58" 
1274 "-28_-58_-52" 
1275 "-28_-58_-28" 
1276 "-28_-58_-22" 
1277 "-28_-58_-16" 
1278 "-28_-58_-10" 
1279 "-28_-58_-4" 
1280 "-28_-58_38" 
1281 "-28_-58_44" 
1282 "-28_-58_50" 
1283 "-28_-58_56" 
1284 "-28_-58_62" 
1285 "-28_-52_-58" 
1286 "-28_-52_-52" 
1287 "-28_-52_-28" 
1288 "-28_-52_-16" 
1289 "-28_-52_-10" 
1290 "-28_-52_-4" 
1291 "-28_-52_38" 
1292 "-28_-52_44" 
1293 "-28_-52_50" 
1294 "-28_-52_56" 
1295 "-28_-52_62" 
1296 "-28_-46_-52" 
1297 "-28_-46_-28" 
1298 "-28_-46_-16" 
1299 "-28_-46_-10" 
1300 "-28_-46_-4" 
1301 "-28_-46_38" 
1302 "-28_-46_44" 
1303 "-28_-46_50" 
1304 "-28_-46_56" 
1305 "-28_-46_62" 
1306 "-28_-40_-34" 
1307 "-28_-40_-28" 
1308 "-28_-40_-22" 
1309 "-28_-40_-16" 
1310 "-28_-40_-10" 
1311 "-28_-40_44" 
1312 "-28_-40_50" 
1313 "-28_-40_56" 
1314 "-28_-40_62" 
1315 "-28_-40_68" 
1316 "-28_-34_-22" 
1317 "-28_-34_-16" 
1318 "-28_-34_50" 
1319 "-28_-34_56" 
1320 "-28_-34_62" 
1321 "-28_-34_68" 
1322 "-28_-28_-28" 
1323 "-28_-28_-22" 
1324 "-28_-28_-16" 
1325 "-28_-28_-10" 
1326 "-28_-28_50" 
1327 "-28_-28_56" 
1328 "-28_-28_62" 
1329 "-28_-28_68" 
1330 "-28_-22_-22" 
1331 "-28_-22_-16" 
1332 "-28_-22_56" 
1333 "-28_-22_62" 
1334 "-28_-22_68" 
1335 "-28_-16_-28" 
1336 "-28_-16_-22" 
1337 "-28_-16_-16" 
1338 "-28_-16_-4" 
1339 "-28_-16_2" 
1340 "-28_-16_8" 
1341 "-28_-16_50" 
1342 "-28_-16_56" 
1343 "-28_-16_62" 
1344 "-28_-16_68" 
1345 "-28_-10_-34" 
1346 "-28_-10_-22" 
1347 "-28_-10_-16" 
1348 "-28_-10_-10" 
1349 "-28_-10_-4" 
1350 "-28_-10_2" 
1351 "-28_-10_8" 
1352 "-28_-10_44" 
1353 "-28_-10_50" 
1354 "-28_-10_56" 
1355 "-28_-10_62" 
1356 "-28_-10_68" 
1357 "-28_-4_-34" 
1358 "-28_-4_-28" 
1359 "-28_-4_-22" 
1360 "-28_-4_-16" 
1361 "-28_-4_-4" 
1362 "-28_-4_2" 
1363 "-28_-4_8" 
1364 "-28_-4_44" 
1365 "-28_-4_50" 
1366 "-28_-4_56" 
1367 "-28_-4_62" 
1368 "-28_-4_68" 
1369 "-28_2_-34" 
1370 "-28_2_-28" 
1371 "-28_2_-10" 
1372 "-28_2_-4" 
1373 "-28_2_2" 
1374 "-28_2_8" 
1375 "-28_2_44" 
1376 "-28_2_50" 
1377 "-28_2_56" 
1378 "-28_2_62" 
1379 "-28_8_-28" 
1380 "-28_8_-22" 
1381 "-28_8_-16" 
1382 "-28_8_-4" 
1383 "-28_8_2" 
1384 "-28_8_8" 
1385 "-28_8_50" 
1386 "-28_8_56" 
1387 "-28_8_62" 
1388 "-28_14_-16" 
1389 "-28_14_44" 
1390 "-28_14_50" 
1391 "-28_14_56" 
1392 "-28_14_62" 
1393 "-28_20_-16" 
1394 "-28_20_-10" 
1395 "-28_20_-4" 
1396 "-28_20_8" 
1397 "-28_20_38" 
1398 "-28_20_44" 
1399 "-28_20_50" 
1400 "-28_20_56" 
1401 "-28_26_-16" 
1402 "-28_26_-10" 
1403 "-28_26_-4" 
1404 "-28_26_2" 
1405 "-28_26_8" 
1406 "-28_26_32" 
1407 "-28_26_38" 
1408 "-28_26_44" 
1409 "-28_26_50" 
1410 "-28_32_-16" 
1411 "-28_32_-10" 
1412 "-28_32_32" 
1413 "-28_32_38" 
1414 "-28_32_44" 
1415 "-28_38_-16" 
1416 "-28_38_-10" 
1417 "-28_38_20" 
1418 "-28_38_26" 
1419 "-28_38_32" 
1420 "-28_38_38" 
1421 "-28_38_44" 
1422 "-28_44_-16" 
1423 "-28_44_-10" 
1424 "-28_44_14" 
1425 "-28_44_20" 
1426 "-28_44_26" 
1427 "-28_44_32" 
1428 "-28_44_38" 
1429 "-28_50_-16" 
1430 "-28_50_-10" 
1431 "-28_50_2" 
1432 "-28_50_8" 
1433 "-28_50_14" 
1434 "-28_50_20" 
1435 "-28_50_26" 
1436 "-28_50_32" 
1437 "-28_56_-10" 
1438 "-28_56_-4" 
1439 "-28_56_2" 
1440 "-28_56_8" 
1441 "-28_56_14" 
1442 "-28_56_20" 
1443 "-28_56_26" 
1444 "-28_62_-10" 
1445 "-28_62_-4" 
1446 "-28_62_2" 
1447 "-28_62_8" 
1448 "-28_62_14" 
1449 "-22_-100_-10" 
1450 "-22_-100_-4" 
1451 "-22_-100_2" 
1452 "-22_-94_-16" 
1453 "-22_-94_-10" 
1454 "-22_-94_-4" 
1455 "-22_-94_2" 
1456 "-22_-94_8" 
1457 "-22_-94_14" 
1458 "-22_-94_20" 
1459 "-22_-88_-28" 
1460 "-22_-88_-16" 
1461 "-22_-88_-10" 
1462 "-22_-88_-4" 
1463 "-22_-88_2" 
1464 "-22_-88_14" 
1465 "-22_-88_20" 
1466 "-22_-88_26" 
1467 "-22_-88_32" 
1468 "-22_-82_-46" 
1469 "-22_-82_-40" 
1470 "-22_-82_-34" 
1471 "-22_-82_-28" 
1472 "-22_-82_-16" 
1473 "-22_-82_-10" 
1474 "-22_-82_-4" 
1475 "-22_-82_20" 
1476 "-22_-82_26" 
1477 "-22_-82_32" 
1478 "-22_-82_38" 
1479 "-22_-82_44" 
1480 "-22_-76_-52" 
1481 "-22_-76_-46" 
1482 "-22_-76_-40" 
1483 "-22_-76_-34" 
1484 "-22_-76_-28" 
1485 "-22_-76_-16" 
1486 "-22_-76_-10" 
1487 "-22_-76_-4" 
1488 "-22_-76_26" 
1489 "-22_-76_32" 
1490 "-22_-76_38" 
1491 "-22_-76_44" 
1492 "-22_-76_50" 
1493 "-22_-70_-52" 
1494 "-22_-70_-46" 
1495 "-22_-70_-34" 
1496 "-22_-70_-28" 
1497 "-22_-70_-22" 
1498 "-22_-70_-10" 
1499 "-22_-70_-4" 
1500 "-22_-70_2" 
1501 "-22_-70_8" 
1502 "-22_-70_26" 
1503 "-22_-70_32" 
1504 "-22_-70_38" 
1505 "-22_-70_44" 
1506 "-22_-70_50" 
1507 "-22_-70_56" 
1508 "-22_-64_-58" 
1509 "-22_-64_-52" 
1510 "-22_-64_-46" 
1511 "-22_-64_-28" 
1512 "-22_-64_-22" 
1513 "-22_-64_-10" 
1514 "-22_-64_-4" 
1515 "-22_-64_2" 
1516 "-22_-64_8" 
1517 "-22_-64_14" 
1518 "-22_-64_20" 
1519 "-22_-64_26" 
1520 "-22_-64_32" 
1521 "-22_-64_38" 
1522 "-22_-64_44" 
1523 "-22_-64_50" 
1524 "-22_-64_56" 
1525 "-22_-64_62" 
1526 "-22_-58_-58" 
1527 "-22_-58_-52" 
1528 "-22_-58_-28" 
1529 "-22_-58_-22" 
1530 "-22_-58_-10" 
1531 "-22_-58_-4" 
1532 "-22_-58_2" 
1533 "-22_-58_8" 
1534 "-22_-58_20" 
1535 "-22_-58_44" 
1536 "-22_-58_50" 
1537 "-22_-58_56" 
1538 "-22_-58_62" 
1539 "-22_-52_-58" 
1540 "-22_-52_-52" 
1541 "-22_-52_-28" 
1542 "-22_-52_-22" 
1543 "-22_-52_-10" 
1544 "-22_-52_-4" 
1545 "-22_-52_2" 
1546 "-22_-52_50" 
1547 "-22_-52_56" 
1548 "-22_-52_62" 
1549 "-22_-52_68" 
1550 "-22_-46_-58" 
1551 "-22_-46_-52" 
1552 "-22_-46_-28" 
1553 "-22_-46_-22" 
1554 "-22_-46_-10" 
1555 "-22_-46_-4" 
1556 "-22_-46_56" 
1557 "-22_-46_62" 
1558 "-22_-46_68" 
1559 "-22_-40_-52" 
1560 "-22_-40_-46" 
1561 "-22_-40_-28" 
1562 "-22_-40_-16" 
1563 "-22_-40_-10" 
1564 "-22_-40_-4" 
1565 "-22_-40_2" 
1566 "-22_-40_56" 
1567 "-22_-40_62" 
1568 "-22_-40_68" 
1569 "-22_-34_-28" 
1570 "-22_-34_-16" 
1571 "-22_-34_-10" 
1572 "-22_-34_-4" 
1573 "-22_-34_56" 
1574 "-22_-34_62" 
1575 "-22_-34_68" 
1576 "-22_-34_74" 
1577 "-22_-28_-22" 
1578 "-22_-28_-10" 
1579 "-22_-28_56" 
1580 "-22_-28_62" 
1581 "-22_-28_68" 
1582 "-22_-28_74" 
1583 "-22_-22_-28" 
1584 "-22_-22_-22" 
1585 "-22_-22_-16" 
1586 "-22_-22_56" 
1587 "-22_-22_62" 
1588 "-22_-22_68" 
1589 "-22_-22_74" 
1590 "-22_-16_-28" 
1591 "-22_-16_-22" 
1592 "-22_-16_-16" 
1593 "-22_-16_56" 
1594 "-22_-16_62" 
1595 "-22_-16_68" 
1596 "-22_-10_-22" 
1597 "-22_-10_-16" 
1598 "-22_-10_-10" 
1599 "-22_-10_-4" 
1600 "-22_-10_2" 
1601 "-22_-10_50" 
1602 "-22_-10_56" 
1603 "-22_-10_62" 
1604 "-22_-10_68" 
1605 "-22_-4_-22" 
1606 "-22_-4_-16" 
1607 "-22_-4_-4" 
1608 "-22_-4_2" 
1609 "-22_-4_8" 
1610 "-22_-4_50" 
1611 "-22_-4_56" 
1612 "-22_-4_62" 
1613 "-22_-4_68" 
1614 "-22_2_-4" 
1615 "-22_2_2" 
1616 "-22_2_8" 
1617 "-22_2_50" 
1618 "-22_2_56" 
1619 "-22_2_62" 
1620 "-22_2_68" 
1621 "-22_8_-22" 
1622 "-22_8_-16" 
1623 "-22_8_-10" 
1624 "-22_8_-4" 
1625 "-22_8_2" 
1626 "-22_8_8" 
1627 "-22_8_50" 
1628 "-22_8_56" 
1629 "-22_8_62" 
1630 "-22_14_-16" 
1631 "-22_14_-4" 
1632 "-22_14_2" 
1633 "-22_14_44" 
1634 "-22_14_50" 
1635 "-22_14_56" 
1636 "-22_14_62" 
1637 "-22_20_-22" 
1638 "-22_20_-16" 
1639 "-22_20_44" 
1640 "-22_20_50" 
1641 "-22_20_56" 
1642 "-22_26_-22" 
1643 "-22_26_-16" 
1644 "-22_26_38" 
1645 "-22_26_44" 
1646 "-22_26_50" 
1647 "-22_26_56" 
1648 "-22_32_-22" 
1649 "-22_32_-16" 
1650 "-22_32_32" 
1651 "-22_32_38" 
1652 "-22_32_44" 
1653 "-22_32_50" 
1654 "-22_38_-16" 
1655 "-22_38_-10" 
1656 "-22_38_26" 
1657 "-22_38_32" 
1658 "-22_38_38" 
1659 "-22_38_44" 
1660 "-22_44_-16" 
1661 "-22_44_20" 
1662 "-22_44_26" 
1663 "-22_44_32" 
1664 "-22_44_38" 
1665 "-22_50_-16" 
1666 "-22_50_-10" 
1667 "-22_50_14" 
1668 "-22_50_20" 
1669 "-22_50_26" 
1670 "-22_50_32" 
1671 "-22_56_-10" 
1672 "-22_56_-4" 
1673 "-22_56_2" 
1674 "-22_56_8" 
1675 "-22_56_14" 
1676 "-22_56_20" 
1677 "-22_56_26" 
1678 "-22_62_-10" 
1679 "-22_62_-4" 
1680 "-22_62_2" 
1681 "-22_62_8" 
1682 "-22_62_14" 
1683 "-22_62_20" 
1684 "-22_68_2" 
1685 "-22_68_8" 
1686 "-16_-100_-10" 
1687 "-16_-100_-4" 
1688 "-16_-100_2" 
1689 "-16_-100_8" 
1690 "-16_-100_14" 
1691 "-16_-94_-16" 
1692 "-16_-94_-10" 
1693 "-16_-94_-4" 
1694 "-16_-94_2" 
1695 "-16_-94_8" 
1696 "-16_-94_14" 
1697 "-16_-94_20" 
1698 "-16_-94_26" 
1699 "-16_-88_-34" 
1700 "-16_-88_-28" 
1701 "-16_-88_-16" 
1702 "-16_-88_-10" 
1703 "-16_-88_-4" 
1704 "-16_-88_2" 
1705 "-16_-88_14" 
1706 "-16_-88_20" 
1707 "-16_-88_26" 
1708 "-16_-88_32" 
1709 "-16_-88_38" 
1710 "-16_-82_-46" 
1711 "-16_-82_-40" 
1712 "-16_-82_-34" 
1713 "-16_-82_-28" 
1714 "-16_-82_-16" 
1715 "-16_-82_-10" 
1716 "-16_-82_-4" 
1717 "-16_-82_2" 
1718 "-16_-82_26" 
1719 "-16_-82_32" 
1720 "-16_-82_38" 
1721 "-16_-82_44" 
1722 "-16_-76_-52" 
1723 "-16_-76_-46" 
1724 "-16_-76_-40" 
1725 "-16_-76_-34" 
1726 "-16_-76_-28" 
1727 "-16_-76_-22" 
1728 "-16_-76_-10" 
1729 "-16_-76_-4" 
1730 "-16_-76_2" 
1731 "-16_-76_8" 
1732 "-16_-76_14" 
1733 "-16_-76_20" 
1734 "-16_-76_26" 
1735 "-16_-76_32" 
1736 "-16_-76_38" 
1737 "-16_-76_44" 
1738 "-16_-76_50" 
1739 "-16_-70_-52" 
1740 "-16_-70_-46" 
1741 "-16_-70_-28" 
1742 "-16_-70_-22" 
1743 "-16_-70_-10" 
1744 "-16_-70_-4" 
1745 "-16_-70_2" 
1746 "-16_-70_8" 
1747 "-16_-70_14" 
1748 "-16_-70_20" 
1749 "-16_-70_26" 
1750 "-16_-70_32" 
1751 "-16_-70_38" 
1752 "-16_-70_44" 
1753 "-16_-70_50" 
1754 "-16_-70_56" 
1755 "-16_-64_-52" 
1756 "-16_-64_-46" 
1757 "-16_-64_-28" 
1758 "-16_-64_-22" 
1759 "-16_-64_-10" 
1760 "-16_-64_-4" 
1761 "-16_-64_2" 
1762 "-16_-64_8" 
1763 "-16_-64_14" 
1764 "-16_-64_20" 
1765 "-16_-64_26" 
1766 "-16_-64_32" 
1767 "-16_-64_38" 
1768 "-16_-64_44" 
1769 "-16_-64_50" 
1770 "-16_-64_56" 
1771 "-16_-64_62" 
1772 "-16_-58_-58" 
1773 "-16_-58_-52" 
1774 "-16_-58_-46" 
1775 "-16_-58_-22" 
1776 "-16_-58_-16" 
1777 "-16_-58_-10" 
1778 "-16_-58_-4" 
1779 "-16_-58_2" 
1780 "-16_-58_8" 
1781 "-16_-58_14" 
1782 "-16_-58_20" 
1783 "-16_-58_26" 
1784 "-16_-58_50" 
1785 "-16_-58_56" 
1786 "-16_-58_62" 
1787 "-16_-58_68" 
1788 "-16_-52_-58" 
1789 "-16_-52_-52" 
1790 "-16_-52_-22" 
1791 "-16_-52_-16" 
1792 "-16_-52_-10" 
1793 "-16_-52_-4" 
1794 "-16_-52_2" 
1795 "-16_-52_8" 
1796 "-16_-52_56" 
1797 "-16_-52_62" 
1798 "-16_-52_68" 
1799 "-16_-46_-58" 
1800 "-16_-46_-52" 
1801 "-16_-46_-22" 
1802 "-16_-46_-10" 
1803 "-16_-46_-4" 
1804 "-16_-46_50" 
1805 "-16_-46_56" 
1806 "-16_-46_62" 
1807 "-16_-46_68" 
1808 "-16_-40_-52" 
1809 "-16_-40_-46" 
1810 "-16_-40_-22" 
1811 "-16_-40_-10" 
1812 "-16_-40_-4" 
1813 "-16_-40_2" 
1814 "-16_-40_44" 
1815 "-16_-40_50" 
1816 "-16_-40_56" 
1817 "-16_-40_62" 
1818 "-16_-40_68" 
1819 "-16_-40_74" 
1820 "-16_-34_-22" 
1821 "-16_-34_-16" 
1822 "-16_-34_-10" 
1823 "-16_-34_-4" 
1824 "-16_-34_2" 
1825 "-16_-34_38" 
1826 "-16_-34_44" 
1827 "-16_-34_62" 
1828 "-16_-34_68" 
1829 "-16_-34_74" 
1830 "-16_-28_-34" 
1831 "-16_-28_-28" 
1832 "-16_-28_-22" 
1833 "-16_-28_-16" 
1834 "-16_-28_2" 
1835 "-16_-28_8" 
1836 "-16_-28_14" 
1837 "-16_-28_38" 
1838 "-16_-28_62" 
1839 "-16_-28_68" 
1840 "-16_-28_74" 
1841 "-16_-22_-28" 
1842 "-16_-22_-22" 
1843 "-16_-22_2" 
1844 "-16_-22_8" 
1845 "-16_-22_14" 
1846 "-16_-22_62" 
1847 "-16_-22_68" 
1848 "-16_-22_74" 
1849 "-16_-16_-28" 
1850 "-16_-16_8" 
1851 "-16_-16_14" 
1852 "-16_-16_62" 
1853 "-16_-16_68" 
1854 "-16_-16_74" 
1855 "-16_-10_-16" 
1856 "-16_-10_62" 
1857 "-16_-10_68" 
1858 "-16_-10_74" 
1859 "-16_-4_-16" 
1860 "-16_-4_-10" 
1861 "-16_-4_-4" 
1862 "-16_-4_2" 
1863 "-16_-4_20" 
1864 "-16_-4_56" 
1865 "-16_-4_62" 
1866 "-16_-4_68" 
1867 "-16_2_-16" 
1868 "-16_2_-4" 
1869 "-16_2_2" 
1870 "-16_2_20" 
1871 "-16_2_56" 
1872 "-16_2_62" 
1873 "-16_2_68" 
1874 "-16_8_-16" 
1875 "-16_8_-10" 
1876 "-16_8_-4" 
1877 "-16_8_14" 
1878 "-16_8_56" 
1879 "-16_8_62" 
1880 "-16_8_68" 
1881 "-16_14_-16" 
1882 "-16_14_-10" 
1883 "-16_14_-4" 
1884 "-16_14_2" 
1885 "-16_14_8" 
1886 "-16_14_14" 
1887 "-16_14_56" 
1888 "-16_14_62" 
1889 "-16_20_-16" 
1890 "-16_20_-4" 
1891 "-16_20_2" 
1892 "-16_20_8" 
1893 "-16_20_50" 
1894 "-16_20_56" 
1895 "-16_20_62" 
1896 "-16_26_50" 
1897 "-16_26_56" 
1898 "-16_32_-22" 
1899 "-16_32_44" 
1900 "-16_32_50" 
1901 "-16_32_56" 
1902 "-16_38_38" 
1903 "-16_38_44" 
1904 "-16_38_50" 
1905 "-16_44_32" 
1906 "-16_44_38" 
1907 "-16_44_44" 
1908 "-16_50_-16" 
1909 "-16_50_26" 
1910 "-16_50_32" 
1911 "-16_50_38" 
1912 "-16_56_20" 
1913 "-16_56_26" 
1914 "-16_62_-10" 
1915 "-16_62_-4" 
1916 "-16_62_2" 
1917 "-16_62_8" 
1918 "-16_62_14" 
1919 "-16_62_20" 
1920 "-16_62_26" 
1921 "-16_68_-4" 
1922 "-16_68_2" 
1923 "-16_68_8" 
1924 "-10_-100_-10" 
1925 "-10_-100_-4" 
1926 "-10_-100_2" 
1927 "-10_-100_8" 
1928 "-10_-100_14" 
1929 "-10_-94_-16" 
1930 "-10_-94_-10" 
1931 "-10_-94_-4" 
1932 "-10_-94_2" 
1933 "-10_-94_8" 
1934 "-10_-94_14" 
1935 "-10_-94_20" 
1936 "-10_-94_26" 
1937 "-10_-88_-28" 
1938 "-10_-88_-16" 
1939 "-10_-88_-10" 
1940 "-10_-88_-4" 
1941 "-10_-88_2" 
1942 "-10_-88_8" 
1943 "-10_-88_14" 
1944 "-10_-88_20" 
1945 "-10_-88_26" 
1946 "-10_-88_32" 
1947 "-10_-88_38" 
1948 "-10_-82_-40" 
1949 "-10_-82_-34" 
1950 "-10_-82_-28" 
1951 "-10_-82_-16" 
1952 "-10_-82_-10" 
1953 "-10_-82_-4" 
1954 "-10_-82_2" 
1955 "-10_-82_8" 
1956 "-10_-82_14" 
1957 "-10_-82_20" 
1958 "-10_-82_26" 
1959 "-10_-82_32" 
1960 "-10_-82_38" 
1961 "-10_-82_44" 
1962 "-10_-76_-46" 
1963 "-10_-76_-40" 
1964 "-10_-76_-34" 
1965 "-10_-76_-28" 
1966 "-10_-76_-22" 
1967 "-10_-76_-10" 
1968 "-10_-76_-4" 
1969 "-10_-76_2" 
1970 "-10_-76_8" 
1971 "-10_-76_14" 
1972 "-10_-76_20" 
1973 "-10_-76_26" 
1974 "-10_-76_32" 
1975 "-10_-76_38" 
1976 "-10_-76_44" 
1977 "-10_-76_50" 
1978 "-10_-70_-52" 
1979 "-10_-70_-46" 
1980 "-10_-70_-40" 
1981 "-10_-70_-28" 
1982 "-10_-70_-22" 
1983 "-10_-70_-4" 
1984 "-10_-70_2" 
1985 "-10_-70_8" 
1986 "-10_-70_14" 
1987 "-10_-70_20" 
1988 "-10_-70_26" 
1989 "-10_-70_32" 
1990 "-10_-70_38" 
1991 "-10_-70_44" 
1992 "-10_-70_50" 
1993 "-10_-70_56" 
1994 "-10_-64_-52" 
1995 "-10_-64_-46" 
1996 "-10_-64_-22" 
1997 "-10_-64_-16" 
1998 "-10_-64_-4" 
1999 "-10_-64_2" 
2000 "-10_-64_8" 
2001 "-10_-64_14" 
2002 "-10_-64_20" 
2003 "-10_-64_26" 
2004 "-10_-64_32" 
2005 "-10_-64_38" 
2006 "-10_-64_44" 
2007 "-10_-64_50" 
2008 "-10_-64_56" 
2009 "-10_-64_62" 
2010 "-10_-58_-58" 
2011 "-10_-58_-52" 
2012 "-10_-58_-46" 
2013 "-10_-58_-22" 
2014 "-10_-58_-16" 
2015 "-10_-58_-10" 
2016 "-10_-58_-4" 
2017 "-10_-58_2" 
2018 "-10_-58_8" 
2019 "-10_-58_14" 
2020 "-10_-58_20" 
2021 "-10_-58_26" 
2022 "-10_-58_32" 
2023 "-10_-58_38" 
2024 "-10_-58_44" 
2025 "-10_-58_50" 
2026 "-10_-58_56" 
2027 "-10_-58_62" 
2028 "-10_-58_68" 
2029 "-10_-52_-58" 
2030 "-10_-52_-52" 
2031 "-10_-52_-46" 
2032 "-10_-52_-40" 
2033 "-10_-52_-16" 
2034 "-10_-52_-10" 
2035 "-10_-52_-4" 
2036 "-10_-52_2" 
2037 "-10_-52_8" 
2038 "-10_-52_14" 
2039 "-10_-52_20" 
2040 "-10_-52_26" 
2041 "-10_-52_32" 
2042 "-10_-52_38" 
2043 "-10_-52_44" 
2044 "-10_-52_50" 
2045 "-10_-52_56" 
2046 "-10_-52_62" 
2047 "-10_-52_68" 
2048 "-10_-46_-58" 
2049 "-10_-46_-22" 
2050 "-10_-46_-16" 
2051 "-10_-46_-10" 
2052 "-10_-46_-4" 
2053 "-10_-46_2" 
2054 "-10_-46_8" 
2055 "-10_-46_32" 
2056 "-10_-46_38" 
2057 "-10_-46_44" 
2058 "-10_-46_50" 
2059 "-10_-46_56" 
2060 "-10_-46_62" 
2061 "-10_-46_68" 
2062 "-10_-46_74" 
2063 "-10_-40_-52" 
2064 "-10_-40_-16" 
2065 "-10_-40_-4" 
2066 "-10_-40_38" 
2067 "-10_-40_44" 
2068 "-10_-40_50" 
2069 "-10_-40_56" 
2070 "-10_-40_62" 
2071 "-10_-40_68" 
2072 "-10_-40_74" 
2073 "-10_-34_-40" 
2074 "-10_-34_-34" 
2075 "-10_-34_-28" 
2076 "-10_-34_-10" 
2077 "-10_-34_-4" 
2078 "-10_-34_2" 
2079 "-10_-34_8" 
2080 "-10_-34_38" 
2081 "-10_-34_44" 
2082 "-10_-34_50" 
2083 "-10_-34_56" 
2084 "-10_-34_62" 
2085 "-10_-34_68" 
2086 "-10_-34_74" 
2087 "-10_-28_-40" 
2088 "-10_-28_-34" 
2089 "-10_-28_-28" 
2090 "-10_-28_-22" 
2091 "-10_-28_-16" 
2092 "-10_-28_-10" 
2093 "-10_-28_-4" 
2094 "-10_-28_2" 
2095 "-10_-28_8" 
2096 "-10_-28_14" 
2097 "-10_-28_38" 
2098 "-10_-28_44" 
2099 "-10_-28_50" 
2100 "-10_-28_62" 
2101 "-10_-28_68" 
2102 "-10_-28_74" 
2103 "-10_-22_-34" 
2104 "-10_-22_-28" 
2105 "-10_-22_-22" 
2106 "-10_-22_2" 
2107 "-10_-22_8" 
2108 "-10_-22_14" 
2109 "-10_-22_38" 
2110 "-10_-22_44" 
2111 "-10_-22_50" 
2112 "-10_-22_62" 
2113 "-10_-22_68" 
2114 "-10_-22_74" 
2115 "-10_-16_-28" 
2116 "-10_-16_-22" 
2117 "-10_-16_2" 
2118 "-10_-16_8" 
2119 "-10_-16_14" 
2120 "-10_-16_38" 
2121 "-10_-16_44" 
2122 "-10_-16_50" 
2123 "-10_-16_62" 
2124 "-10_-16_68" 
2125 "-10_-16_74" 
2126 "-10_-10_2" 
2127 "-10_-10_8" 
2128 "-10_-10_14" 
2129 "-10_-10_38" 
2130 "-10_-10_44" 
2131 "-10_-10_50" 
2132 "-10_-10_56" 
2133 "-10_-10_62" 
2134 "-10_-10_68" 
2135 "-10_-10_74" 
2136 "-10_-4_2" 
2137 "-10_-4_8" 
2138 "-10_-4_14" 
2139 "-10_-4_38" 
2140 "-10_-4_44" 
2141 "-10_-4_50" 
2142 "-10_-4_56" 
2143 "-10_-4_62" 
2144 "-10_-4_68" 
2145 "-10_-4_74" 
2146 "-10_2_-10" 
2147 "-10_2_14" 
2148 "-10_2_38" 
2149 "-10_2_44" 
2150 "-10_2_50" 
2151 "-10_2_56" 
2152 "-10_2_62" 
2153 "-10_2_68" 
2154 "-10_8_-16" 
2155 "-10_8_-4" 
2156 "-10_8_2" 
2157 "-10_8_8" 
2158 "-10_8_14" 
2159 "-10_8_38" 
2160 "-10_8_44" 
2161 "-10_8_50" 
2162 "-10_8_56" 
2163 "-10_8_62" 
2164 "-10_8_68" 
2165 "-10_14_-16" 
2166 "-10_14_-10" 
2167 "-10_14_-4" 
2168 "-10_14_2" 
2169 "-10_14_8" 
2170 "-10_14_32" 
2171 "-10_14_38" 
2172 "-10_14_44" 
2173 "-10_14_50" 
2174 "-10_14_56" 
2175 "-10_14_62" 
2176 "-10_20_-16" 
2177 "-10_20_2" 
2178 "-10_20_32" 
2179 "-10_20_38" 
2180 "-10_20_56" 
2181 "-10_20_62" 
2182 "-10_26_-16" 
2183 "-10_26_26" 
2184 "-10_26_32" 
2185 "-10_26_50" 
2186 "-10_26_56" 
2187 "-10_26_62" 
2188 "-10_32_20" 
2189 "-10_32_26" 
2190 "-10_32_32" 
2191 "-10_32_50" 
2192 "-10_32_56" 
2193 "-10_38_-16" 
2194 "-10_38_-10" 
2195 "-10_38_-4" 
2196 "-10_38_8" 
2197 "-10_38_14" 
2198 "-10_38_20" 
2199 "-10_38_26" 
2200 "-10_38_44" 
2201 "-10_38_50" 
2202 "-10_38_56" 
2203 "-10_44_-16" 
2204 "-10_44_-10" 
2205 "-10_44_-4" 
2206 "-10_44_2" 
2207 "-10_44_8" 
2208 "-10_44_14" 
2209 "-10_44_20" 
2210 "-10_44_26" 
2211 "-10_44_38" 
2212 "-10_44_44" 
2213 "-10_44_50" 
2214 "-10_50_-10" 
2215 "-10_50_-4" 
2216 "-10_50_2" 
2217 "-10_50_8" 
2218 "-10_50_14" 
2219 "-10_50_20" 
2220 "-10_50_26" 
2221 "-10_50_32" 
2222 "-10_50_38" 
2223 "-10_56_-16" 
2224 "-10_56_-4" 
2225 "-10_56_2" 
2226 "-10_56_8" 
2227 "-10_56_14" 
2228 "-10_56_20" 
2229 "-10_56_26" 
2230 "-10_56_32" 
2231 "-10_62_-10" 
2232 "-10_62_-4" 
2233 "-10_62_2" 
2234 "-10_62_8" 
2235 "-10_62_14" 
2236 "-10_62_20" 
2237 "-10_68_-4" 
2238 "-10_68_2" 
2239 "-10_68_8" 
2240 "-4_-100_-4" 
2241 "-4_-100_2" 
2242 "-4_-100_8" 
2243 "-4_-94_-10" 
2244 "-4_-94_-4" 
2245 "-4_-94_2" 
2246 "-4_-94_8" 
2247 "-4_-94_14" 
2248 "-4_-94_20" 
2249 "-4_-94_26" 
2250 "-4_-88_-16" 
2251 "-4_-88_-10" 
2252 "-4_-88_-4" 
2253 "-4_-88_2" 
2254 "-4_-88_8" 
2255 "-4_-88_14" 
2256 "-4_-88_20" 
2257 "-4_-88_26" 
2258 "-4_-88_32" 
2259 "-4_-82_-34" 
2260 "-4_-82_-28" 
2261 "-4_-82_-16" 
2262 "-4_-82_-10" 
2263 "-4_-82_-4" 
2264 "-4_-82_2" 
2265 "-4_-82_8" 
2266 "-4_-82_14" 
2267 "-4_-82_20" 
2268 "-4_-82_26" 
2269 "-4_-82_32" 
2270 "-4_-82_38" 
2271 "-4_-82_44" 
2272 "-4_-76_-40" 
2273 "-4_-76_-34" 
2274 "-4_-76_-28" 
2275 "-4_-76_-22" 
2276 "-4_-76_-10" 
2277 "-4_-76_-4" 
2278 "-4_-76_2" 
2279 "-4_-76_8" 
2280 "-4_-76_14" 
2281 "-4_-76_20" 
2282 "-4_-76_26" 
2283 "-4_-76_32" 
2284 "-4_-76_38" 
2285 "-4_-76_44" 
2286 "-4_-76_50" 
2287 "-4_-70_-46" 
2288 "-4_-70_-40" 
2289 "-4_-70_-34" 
2290 "-4_-70_-28" 
2291 "-4_-70_-22" 
2292 "-4_-70_-16" 
2293 "-4_-70_-10" 
2294 "-4_-70_-4" 
2295 "-4_-70_2" 
2296 "-4_-70_8" 
2297 "-4_-70_14" 
2298 "-4_-70_20" 
2299 "-4_-70_26" 
2300 "-4_-70_32" 
2301 "-4_-70_38" 
2302 "-4_-70_44" 
2303 "-4_-70_50" 
2304 "-4_-70_56" 
2305 "-4_-64_-46" 
2306 "-4_-64_-40" 
2307 "-4_-64_-34" 
2308 "-4_-64_-28" 
2309 "-4_-64_-22" 
2310 "-4_-64_-16" 
2311 "-4_-64_-10" 
2312 "-4_-64_-4" 
2313 "-4_-64_2" 
2314 "-4_-64_8" 
2315 "-4_-64_14" 
2316 "-4_-64_20" 
2317 "-4_-64_26" 
2318 "-4_-64_32" 
2319 "-4_-64_38" 
2320 "-4_-64_44" 
2321 "-4_-64_50" 
2322 "-4_-64_56" 
2323 "-4_-64_62" 
2324 "-4_-58_-58" 
2325 "-4_-58_-52" 
2326 "-4_-58_-46" 
2327 "-4_-58_-40" 
2328 "-4_-58_-34" 
2329 "-4_-58_-16" 
2330 "-4_-58_-10" 
2331 "-4_-58_-4" 
2332 "-4_-58_2" 
2333 "-4_-58_8" 
2334 "-4_-58_14" 
2335 "-4_-58_20" 
2336 "-4_-58_26" 
2337 "-4_-58_32" 
2338 "-4_-58_38" 
2339 "-4_-58_44" 
2340 "-4_-58_50" 
2341 "-4_-58_56" 
2342 "-4_-58_62" 
2343 "-4_-58_68" 
2344 "-4_-52_-58" 
2345 "-4_-52_-52" 
2346 "-4_-52_-46" 
2347 "-4_-52_-40" 
2348 "-4_-52_-34" 
2349 "-4_-52_-16" 
2350 "-4_-52_-10" 
2351 "-4_-52_-4" 
2352 "-4_-52_8" 
2353 "-4_-52_14" 
2354 "-4_-52_20" 
2355 "-4_-52_26" 
2356 "-4_-52_32" 
2357 "-4_-52_38" 
2358 "-4_-52_44" 
2359 "-4_-52_50" 
2360 "-4_-52_56" 
2361 "-4_-52_62" 
2362 "-4_-52_68" 
2363 "-4_-46_-58" 
2364 "-4_-46_-40" 
2365 "-4_-46_-22" 
2366 "-4_-46_-16" 
2367 "-4_-46_-10" 
2368 "-4_-46_8" 
2369 "-4_-46_14" 
2370 "-4_-46_20" 
2371 "-4_-46_26" 
2372 "-4_-46_32" 
2373 "-4_-46_38" 
2374 "-4_-46_44" 
2375 "-4_-46_50" 
2376 "-4_-46_56" 
2377 "-4_-46_62" 
2378 "-4_-46_68" 
2379 "-4_-40_-58" 
2380 "-4_-40_-52" 
2381 "-4_-40_-46" 
2382 "-4_-40_-40" 
2383 "-4_-40_-34" 
2384 "-4_-40_-10" 
2385 "-4_-40_26" 
2386 "-4_-40_32" 
2387 "-4_-40_38" 
2388 "-4_-40_44" 
2389 "-4_-40_50" 
2390 "-4_-40_56" 
2391 "-4_-40_62" 
2392 "-4_-40_68" 
2393 "-4_-40_74" 
2394 "-4_-34_-58" 
2395 "-4_-34_-52" 
2396 "-4_-34_-46" 
2397 "-4_-34_-40" 
2398 "-4_-34_-34" 
2399 "-4_-34_-28" 
2400 "-4_-34_-22" 
2401 "-4_-34_-16" 
2402 "-4_-34_-10" 
2403 "-4_-34_-4" 
2404 "-4_-34_26" 
2405 "-4_-34_32" 
2406 "-4_-34_38" 
2407 "-4_-34_44" 
2408 "-4_-34_50" 
2409 "-4_-34_56" 
2410 "-4_-34_62" 
2411 "-4_-34_68" 
2412 "-4_-34_74" 
2413 "-4_-28_-46" 
2414 "-4_-28_-40" 
2415 "-4_-28_-34" 
2416 "-4_-28_-28" 
2417 "-4_-28_-22" 
2418 "-4_-28_-16" 
2419 "-4_-28_-10" 
2420 "-4_-28_26" 
2421 "-4_-28_32" 
2422 "-4_-28_38" 
2423 "-4_-28_44" 
2424 "-4_-28_50" 
2425 "-4_-28_56" 
2426 "-4_-28_62" 
2427 "-4_-28_68" 
2428 "-4_-28_74" 
2429 "-4_-22_-46" 
2430 "-4_-22_-40" 
2431 "-4_-22_-34" 
2432 "-4_-22_-28" 
2433 "-4_-22_-22" 
2434 "-4_-22_2" 
2435 "-4_-22_8" 
2436 "-4_-22_14" 
2437 "-4_-22_32" 
2438 "-4_-22_38" 
2439 "-4_-22_44" 
2440 "-4_-22_50" 
2441 "-4_-22_56" 
2442 "-4_-22_62" 
2443 "-4_-22_68" 
2444 "-4_-22_74" 
2445 "-4_-16_-22" 
2446 "-4_-16_2" 
2447 "-4_-16_8" 
2448 "-4_-16_14" 
2449 "-4_-16_32" 
2450 "-4_-16_38" 
2451 "-4_-16_44" 
2452 "-4_-16_50" 
2453 "-4_-16_56" 
2454 "-4_-16_62" 
2455 "-4_-16_68" 
2456 "-4_-16_74" 
2457 "-4_-10_2" 
2458 "-4_-10_8" 
2459 "-4_-10_14" 
2460 "-4_-10_32" 
2461 "-4_-10_38" 
2462 "-4_-10_44" 
2463 "-4_-10_50" 
2464 "-4_-10_56" 
2465 "-4_-10_62" 
2466 "-4_-10_68" 
2467 "-4_-10_74" 
2468 "-4_-4_2" 
2469 "-4_-4_8" 
2470 "-4_-4_32" 
2471 "-4_-4_38" 
2472 "-4_-4_44" 
2473 "-4_-4_50" 
2474 "-4_-4_56" 
2475 "-4_-4_62" 
2476 "-4_-4_68" 
2477 "-4_2_32" 
2478 "-4_2_38" 
2479 "-4_2_44" 
2480 "-4_2_50" 
2481 "-4_2_56" 
2482 "-4_2_62" 
2483 "-4_2_68" 
2484 "-4_8_-10" 
2485 "-4_8_-4" 
2486 "-4_8_26" 
2487 "-4_8_32" 
2488 "-4_8_38" 
2489 "-4_8_44" 
2490 "-4_8_50" 
2491 "-4_8_56" 
2492 "-4_8_62" 
2493 "-4_8_68" 
2494 "-4_14_-10" 
2495 "-4_14_-4" 
2496 "-4_14_26" 
2497 "-4_14_32" 
2498 "-4_14_38" 
2499 "-4_14_44" 
2500 "-4_14_50" 
2501 "-4_14_56" 
2502 "-4_14_62" 
2503 "-4_14_68" 
2504 "-4_20_-16" 
2505 "-4_20_-10" 
2506 "-4_20_-4" 
2507 "-4_20_20" 
2508 "-4_20_26" 
2509 "-4_20_32" 
2510 "-4_20_38" 
2511 "-4_20_44" 
2512 "-4_20_50" 
2513 "-4_20_56" 
2514 "-4_20_62" 
2515 "-4_26_-16" 
2516 "-4_26_-10" 
2517 "-4_26_-4" 
2518 "-4_26_20" 
2519 "-4_26_26" 
2520 "-4_26_32" 
2521 "-4_26_38" 
2522 "-4_26_44" 
2523 "-4_26_50" 
2524 "-4_26_56" 
2525 "-4_26_62" 
2526 "-4_32_-16" 
2527 "-4_32_-10" 
2528 "-4_32_-4" 
2529 "-4_32_14" 
2530 "-4_32_20" 
2531 "-4_32_26" 
2532 "-4_32_32" 
2533 "-4_32_38" 
2534 "-4_32_44" 
2535 "-4_32_50" 
2536 "-4_32_56" 
2537 "-4_38_-16" 
2538 "-4_38_-10" 
2539 "-4_38_-4" 
2540 "-4_38_2" 
2541 "-4_38_8" 
2542 "-4_38_14" 
2543 "-4_38_20" 
2544 "-4_38_26" 
2545 "-4_38_32" 
2546 "-4_38_38" 
2547 "-4_38_44" 
2548 "-4_38_50" 
2549 "-4_38_56" 
2550 "-4_44_-22" 
2551 "-4_44_-16" 
2552 "-4_44_-10" 
2553 "-4_44_-4" 
2554 "-4_44_2" 
2555 "-4_44_8" 
2556 "-4_44_14" 
2557 "-4_44_20" 
2558 "-4_44_26" 
2559 "-4_44_32" 
2560 "-4_44_38" 
2561 "-4_44_44" 
2562 "-4_44_50" 
2563 "-4_50_-16" 
2564 "-4_50_-10" 
2565 "-4_50_-4" 
2566 "-4_50_2" 
2567 "-4_50_8" 
2568 "-4_50_14" 
2569 "-4_50_20" 
2570 "-4_50_26" 
2571 "-4_50_32" 
2572 "-4_50_38" 
2573 "-4_56_-16" 
2574 "-4_56_-10" 
2575 "-4_56_-4" 
2576 "-4_56_2" 
2577 "-4_56_8" 
2578 "-4_56_14" 
2579 "-4_56_20" 
2580 "-4_56_26" 
2581 "-4_62_-4" 
2582 "-4_62_2" 
2583 "-4_62_8" 
2584 "-4_62_14" 
2585 "-4_62_20" 
2586 "2_-94_-10" 
2587 "2_-94_-4" 
2588 "2_-94_2" 
2589 "2_-94_8" 
2590 "2_-94_14" 
2591 "2_-88_-16" 
2592 "2_-88_-10" 
2593 "2_-88_-4" 
2594 "2_-88_2" 
2595 "2_-88_8" 
2596 "2_-88_14" 
2597 "2_-88_20" 
2598 "2_-88_26" 
2599 "2_-88_32" 
2600 "2_-82_-16" 
2601 "2_-82_-10" 
2602 "2_-82_-4" 
2603 "2_-82_2" 
2604 "2_-82_8" 
2605 "2_-82_14" 
2606 "2_-82_20" 
2607 "2_-82_26" 
2608 "2_-82_32" 
2609 "2_-82_38" 
2610 "2_-76_-34" 
2611 "2_-76_-28" 
2612 "2_-76_-22" 
2613 "2_-76_-16" 
2614 "2_-76_-10" 
2615 "2_-76_-4" 
2616 "2_-76_2" 
2617 "2_-76_8" 
2618 "2_-76_14" 
2619 "2_-76_20" 
2620 "2_-76_26" 
2621 "2_-76_32" 
2622 "2_-76_38" 
2623 "2_-76_44" 
2624 "2_-76_50" 
2625 "2_-70_-46" 
2626 "2_-70_-40" 
2627 "2_-70_-34" 
2628 "2_-70_-28" 
2629 "2_-70_-22" 
2630 "2_-70_-16" 
2631 "2_-70_2" 
2632 "2_-70_8" 
2633 "2_-70_14" 
2634 "2_-70_20" 
2635 "2_-70_26" 
2636 "2_-70_32" 
2637 "2_-70_38" 
2638 "2_-70_44" 
2639 "2_-70_50" 
2640 "2_-70_56" 
2641 "2_-64_-46" 
2642 "2_-64_-40" 
2643 "2_-64_-34" 
2644 "2_-64_-28" 
2645 "2_-64_-22" 
2646 "2_-64_-16" 
2647 "2_-64_-10" 
2648 "2_-64_-4" 
2649 "2_-64_8" 
2650 "2_-64_14" 
2651 "2_-64_20" 
2652 "2_-64_26" 
2653 "2_-64_32" 
2654 "2_-64_38" 
2655 "2_-64_44" 
2656 "2_-64_50" 
2657 "2_-64_56" 
2658 "2_-58_-58" 
2659 "2_-58_-52" 
2660 "2_-58_-46" 
2661 "2_-58_-40" 
2662 "2_-58_-34" 
2663 "2_-58_-22" 
2664 "2_-58_-16" 
2665 "2_-58_-10" 
2666 "2_-58_-4" 
2667 "2_-58_14" 
2668 "2_-58_20" 
2669 "2_-58_26" 
2670 "2_-58_32" 
2671 "2_-58_38" 
2672 "2_-58_44" 
2673 "2_-58_50" 
2674 "2_-58_56" 
2675 "2_-58_62" 
2676 "2_-52_-52" 
2677 "2_-52_-46" 
2678 "2_-52_-40" 
2679 "2_-52_-34" 
2680 "2_-52_-22" 
2681 "2_-52_-16" 
2682 "2_-52_-10" 
2683 "2_-52_-4" 
2684 "2_-52_20" 
2685 "2_-52_26" 
2686 "2_-52_32" 
2687 "2_-52_38" 
2688 "2_-52_44" 
2689 "2_-52_50" 
2690 "2_-52_56" 
2691 "2_-52_62" 
2692 "2_-52_68" 
2693 "2_-46_-58" 
2694 "2_-46_-52" 
2695 "2_-46_-40" 
2696 "2_-46_-22" 
2697 "2_-46_-16" 
2698 "2_-46_-10" 
2699 "2_-46_20" 
2700 "2_-46_26" 
2701 "2_-46_32" 
2702 "2_-46_38" 
2703 "2_-46_44" 
2704 "2_-46_50" 
2705 "2_-46_56" 
2706 "2_-46_62" 
2707 "2_-46_68" 
2708 "2_-40_-58" 
2709 "2_-40_-52" 
2710 "2_-40_-46" 
2711 "2_-40_-40" 
2712 "2_-40_-34" 
2713 "2_-40_-16" 
2714 "2_-40_-10" 
2715 "2_-40_20" 
2716 "2_-40_26" 
2717 "2_-40_32" 
2718 "2_-40_38" 
2719 "2_-40_44" 
2720 "2_-40_50" 
2721 "2_-40_56" 
2722 "2_-40_62" 
2723 "2_-40_68" 
2724 "2_-34_-58" 
2725 "2_-34_-52" 
2726 "2_-34_-46" 
2727 "2_-34_-40" 
2728 "2_-34_-34" 
2729 "2_-34_-28" 
2730 "2_-34_-22" 
2731 "2_-34_-16" 
2732 "2_-34_-10" 
2733 "2_-34_26" 
2734 "2_-34_32" 
2735 "2_-34_38" 
2736 "2_-34_44" 
2737 "2_-34_50" 
2738 "2_-34_56" 
2739 "2_-34_62" 
2740 "2_-34_68" 
2741 "2_-34_74" 
2742 "2_-28_-46" 
2743 "2_-28_-40" 
2744 "2_-28_-34" 
2745 "2_-28_-28" 
2746 "2_-28_-22" 
2747 "2_-28_-16" 
2748 "2_-28_-10" 
2749 "2_-28_26" 
2750 "2_-28_32" 
2751 "2_-28_38" 
2752 "2_-28_44" 
2753 "2_-28_50" 
2754 "2_-28_56" 
2755 "2_-28_62" 
2756 "2_-28_68" 
2757 "2_-28_74" 
2758 "2_-22_-46" 
2759 "2_-22_-40" 
2760 "2_-22_-34" 
2761 "2_-22_-28" 
2762 "2_-22_-22" 
2763 "2_-22_8" 
2764 "2_-22_32" 
2765 "2_-22_38" 
2766 "2_-22_44" 
2767 "2_-22_50" 
2768 "2_-22_56" 
2769 "2_-22_62" 
2770 "2_-22_68" 
2771 "2_-22_74" 
2772 "2_-16_2" 
2773 "2_-16_8" 
2774 "2_-16_32" 
2775 "2_-16_38" 
2776 "2_-16_44" 
2777 "2_-16_50" 
2778 "2_-16_56" 
2779 "2_-16_62" 
2780 "2_-16_68" 
2781 "2_-16_74" 
2782 "2_-10_2" 
2783 "2_-10_8" 
2784 "2_-10_32" 
2785 "2_-10_38" 
2786 "2_-10_44" 
2787 "2_-10_50" 
2788 "2_-10_56" 
2789 "2_-10_62" 
2790 "2_-10_68" 
2791 "2_-4_2" 
2792 "2_-4_8" 
2793 "2_-4_32" 
2794 "2_-4_38" 
2795 "2_-4_44" 
2796 "2_-4_50" 
2797 "2_-4_56" 
2798 "2_-4_62" 
2799 "2_-4_68" 
2800 "2_2_32" 
2801 "2_2_38" 
2802 "2_2_44" 
2803 "2_2_50" 
2804 "2_2_56" 
2805 "2_2_62" 
2806 "2_2_68" 
2807 "2_8_-10" 
2808 "2_8_-4" 
2809 "2_8_26" 
2810 "2_8_32" 
2811 "2_8_38" 
2812 "2_8_44" 
2813 "2_8_50" 
2814 "2_8_56" 
2815 "2_8_62" 
2816 "2_8_68" 
2817 "2_14_-10" 
2818 "2_14_-4" 
2819 "2_14_26" 
2820 "2_14_32" 
2821 "2_14_38" 
2822 "2_14_44" 
2823 "2_14_50" 
2824 "2_14_56" 
2825 "2_14_62" 
2826 "2_20_-16" 
2827 "2_20_-10" 
2828 "2_20_-4" 
2829 "2_20_20" 
2830 "2_20_26" 
2831 "2_20_32" 
2832 "2_20_38" 
2833 "2_20_44" 
2834 "2_20_50" 
2835 "2_20_56" 
2836 "2_20_62" 
2837 "2_26_-22" 
2838 "2_26_-16" 
2839 "2_26_-10" 
2840 "2_26_-4" 
2841 "2_26_14" 
2842 "2_26_20" 
2843 "2_26_26" 
2844 "2_26_32" 
2845 "2_26_38" 
2846 "2_26_44" 
2847 "2_26_50" 
2848 "2_26_56" 
2849 "2_32_-22" 
2850 "2_32_-16" 
2851 "2_32_-10" 
2852 "2_32_-4" 
2853 "2_32_2" 
2854 "2_32_8" 
2855 "2_32_14" 
2856 "2_32_20" 
2857 "2_32_26" 
2858 "2_32_32" 
2859 "2_32_38" 
2860 "2_32_44" 
2861 "2_32_50" 
2862 "2_32_56" 
2863 "2_38_-22" 
2864 "2_38_-16" 
2865 "2_38_-10" 
2866 "2_38_-4" 
2867 "2_38_2" 
2868 "2_38_8" 
2869 "2_38_14" 
2870 "2_38_20" 
2871 "2_38_26" 
2872 "2_38_32" 
2873 "2_38_38" 
2874 "2_38_44" 
2875 "2_38_50" 
2876 "2_44_-22" 
2877 "2_44_-16" 
2878 "2_44_-10" 
2879 "2_44_-4" 
2880 "2_44_2" 
2881 "2_44_8" 
2882 "2_44_14" 
2883 "2_44_20" 
2884 "2_44_26" 
2885 "2_44_32" 
2886 "2_44_38" 
2887 "2_44_44" 
2888 "2_44_50" 
2889 "2_50_-16" 
2890 "2_50_-10" 
2891 "2_50_-4" 
2892 "2_50_2" 
2893 "2_50_8" 
2894 "2_50_14" 
2895 "2_50_20" 
2896 "2_50_26" 
2897 "2_50_32" 
2898 "2_50_38" 
2899 "2_56_-16" 
2900 "2_56_-10" 
2901 "2_56_-4" 
2902 "2_56_2" 
2903 "2_56_8" 
2904 "2_56_14" 
2905 "2_56_20" 
2906 "2_56_26" 
2907 "2_62_-4" 
2908 "2_62_2" 
2909 "2_62_8" 
2910 "2_62_14" 
2911 "2_62_20" 
2912 "8_-100_2" 
2913 "8_-100_8" 
2914 "8_-94_-10" 
2915 "8_-94_-4" 
2916 "8_-94_2" 
2917 "8_-94_8" 
2918 "8_-94_14" 
2919 "8_-94_20" 
2920 "8_-88_-34" 
2921 "8_-88_-28" 
2922 "8_-88_-16" 
2923 "8_-88_-10" 
2924 "8_-88_-4" 
2925 "8_-88_2" 
2926 "8_-88_8" 
2927 "8_-88_14" 
2928 "8_-88_20" 
2929 "8_-88_26" 
2930 "8_-88_32" 
2931 "8_-88_38" 
2932 "8_-82_-40" 
2933 "8_-82_-34" 
2934 "8_-82_-28" 
2935 "8_-82_-16" 
2936 "8_-82_-10" 
2937 "8_-82_-4" 
2938 "8_-82_2" 
2939 "8_-82_8" 
2940 "8_-82_14" 
2941 "8_-82_20" 
2942 "8_-82_26" 
2943 "8_-82_32" 
2944 "8_-82_38" 
2945 "8_-82_44" 
2946 "8_-76_-46" 
2947 "8_-76_-40" 
2948 "8_-76_-34" 
2949 "8_-76_-28" 
2950 "8_-76_-22" 
2951 "8_-76_-16" 
2952 "8_-76_-10" 
2953 "8_-76_-4" 
2954 "8_-76_2" 
2955 "8_-76_8" 
2956 "8_-76_14" 
2957 "8_-76_20" 
2958 "8_-76_26" 
2959 "8_-76_32" 
2960 "8_-76_38" 
2961 "8_-76_44" 
2962 "8_-76_50" 
2963 "8_-70_-52" 
2964 "8_-70_-46" 
2965 "8_-70_-40" 
2966 "8_-70_-34" 
2967 "8_-70_-28" 
2968 "8_-70_-22" 
2969 "8_-70_-16" 
2970 "8_-70_-10" 
2971 "8_-70_-4" 
2972 "8_-70_2" 
2973 "8_-70_8" 
2974 "8_-70_14" 
2975 "8_-70_20" 
2976 "8_-70_26" 
2977 "8_-70_32" 
2978 "8_-70_38" 
2979 "8_-70_44" 
2980 "8_-70_50" 
2981 "8_-70_56" 
2982 "8_-64_-52" 
2983 "8_-64_-46" 
2984 "8_-64_-40" 
2985 "8_-64_-22" 
2986 "8_-64_-16" 
2987 "8_-64_-10" 
2988 "8_-64_-4" 
2989 "8_-64_2" 
2990 "8_-64_8" 
2991 "8_-64_14" 
2992 "8_-64_20" 
2993 "8_-64_26" 
2994 "8_-64_32" 
2995 "8_-64_38" 
2996 "8_-64_44" 
2997 "8_-64_50" 
2998 "8_-64_56" 
2999 "8_-64_62" 
3000 "8_-58_-58" 
3001 "8_-58_-52" 
3002 "8_-58_-46" 
3003 "8_-58_-40" 
3004 "8_-58_-22" 
3005 "8_-58_-16" 
3006 "8_-58_-10" 
3007 "8_-58_-4" 
3008 "8_-58_2" 
3009 "8_-58_8" 
3010 "8_-58_14" 
3011 "8_-58_20" 
3012 "8_-58_26" 
3013 "8_-58_32" 
3014 "8_-58_38" 
3015 "8_-58_44" 
3016 "8_-58_50" 
3017 "8_-58_56" 
3018 "8_-58_62" 
3019 "8_-52_-58" 
3020 "8_-52_-52" 
3021 "8_-52_-46" 
3022 "8_-52_-40" 
3023 "8_-52_-16" 
3024 "8_-52_-10" 
3025 "8_-52_-4" 
3026 "8_-52_2" 
3027 "8_-52_8" 
3028 "8_-52_14" 
3029 "8_-52_20" 
3030 "8_-52_26" 
3031 "8_-52_32" 
3032 "8_-52_38" 
3033 "8_-52_44" 
3034 "8_-52_50" 
3035 "8_-52_56" 
3036 "8_-52_62" 
3037 "8_-52_68" 
3038 "8_-46_-22" 
3039 "8_-46_-16" 
3040 "8_-46_-10" 
3041 "8_-46_-4" 
3042 "8_-46_2" 
3043 "8_-46_8" 
3044 "8_-46_32" 
3045 "8_-46_38" 
3046 "8_-46_44" 
3047 "8_-46_50" 
3048 "8_-46_56" 
3049 "8_-46_62" 
3050 "8_-46_68" 
3051 "8_-40_-58" 
3052 "8_-40_-52" 
3053 "8_-40_-46" 
3054 "8_-40_-40" 
3055 "8_-40_-34" 
3056 "8_-40_-28" 
3057 "8_-40_-10" 
3058 "8_-40_32" 
3059 "8_-40_38" 
3060 "8_-40_44" 
3061 "8_-40_50" 
3062 "8_-40_56" 
3063 "8_-40_62" 
3064 "8_-40_68" 
3065 "8_-40_74" 
3066 "8_-34_-52" 
3067 "8_-34_-46" 
3068 "8_-34_-40" 
3069 "8_-34_-34" 
3070 "8_-34_-28" 
3071 "8_-34_-22" 
3072 "8_-34_-16" 
3073 "8_-34_-10" 
3074 "8_-34_-4" 
3075 "8_-34_38" 
3076 "8_-34_44" 
3077 "8_-34_50" 
3078 "8_-34_56" 
3079 "8_-34_62" 
3080 "8_-34_68" 
3081 "8_-34_74" 
3082 "8_-28_-46" 
3083 "8_-28_-40" 
3084 "8_-28_-34" 
3085 "8_-28_-28" 
3086 "8_-28_-22" 
3087 "8_-28_-16" 
3088 "8_-28_-10" 
3089 "8_-28_2" 
3090 "8_-28_8" 
3091 "8_-28_38" 
3092 "8_-28_44" 
3093 "8_-28_50" 
3094 "8_-28_56" 
3095 "8_-28_62" 
3096 "8_-28_68" 
3097 "8_-28_74" 
3098 "8_-22_-34" 
3099 "8_-22_-28" 
3100 "8_-22_-22" 
3101 "8_-22_2" 
3102 "8_-22_8" 
3103 "8_-22_14" 
3104 "8_-22_38" 
3105 "8_-22_44" 
3106 "8_-22_50" 
3107 "8_-22_56" 
3108 "8_-22_62" 
3109 "8_-22_68" 
3110 "8_-22_74" 
3111 "8_-16_-22" 
3112 "8_-16_2" 
3113 "8_-16_8" 
3114 "8_-16_14" 
3115 "8_-16_38" 
3116 "8_-16_44" 
3117 "8_-16_50" 
3118 "8_-16_56" 
3119 "8_-16_62" 
3120 "8_-16_68" 
3121 "8_-16_74" 
3122 "8_-10_2" 
3123 "8_-10_8" 
3124 "8_-10_14" 
3125 "8_-10_38" 
3126 "8_-10_44" 
3127 "8_-10_50" 
3128 "8_-10_56" 
3129 "8_-10_62" 
3130 "8_-10_68" 
3131 "8_-10_74" 
3132 "8_-4_2" 
3133 "8_-4_8" 
3134 "8_-4_14" 
3135 "8_-4_38" 
3136 "8_-4_44" 
3137 "8_-4_50" 
3138 "8_-4_56" 
3139 "8_-4_62" 
3140 "8_-4_68" 
3141 "8_-4_74" 
3142 "8_2_8" 
3143 "8_2_38" 
3144 "8_2_44" 
3145 "8_2_50" 
3146 "8_2_56" 
3147 "8_2_62" 
3148 "8_2_68" 
3149 "8_8_-4" 
3150 "8_8_2" 
3151 "8_8_38" 
3152 "8_8_44" 
3153 "8_8_50" 
3154 "8_8_56" 
3155 "8_8_62" 
3156 "8_8_68" 
3157 "8_14_-10" 
3158 "8_14_-4" 
3159 "8_14_2" 
3160 "8_14_8" 
3161 "8_14_32" 
3162 "8_14_38" 
3163 "8_14_44" 
3164 "8_14_50" 
3165 "8_14_56" 
3166 "8_14_62" 
3167 "8_14_68" 
3168 "8_20_-16" 
3169 "8_20_32" 
3170 "8_20_38" 
3171 "8_20_44" 
3172 "8_20_50" 
3173 "8_20_56" 
3174 "8_20_62" 
3175 "8_26_-16" 
3176 "8_26_26" 
3177 "8_26_32" 
3178 "8_26_38" 
3179 "8_26_44" 
3180 "8_26_50" 
3181 "8_26_56" 
3182 "8_26_62" 
3183 "8_32_-10" 
3184 "8_32_20" 
3185 "8_32_26" 
3186 "8_32_32" 
3187 "8_32_38" 
3188 "8_32_44" 
3189 "8_32_50" 
3190 "8_32_56" 
3191 "8_38_-10" 
3192 "8_38_-4" 
3193 "8_38_2" 
3194 "8_38_8" 
3195 "8_38_14" 
3196 "8_38_20" 
3197 "8_38_26" 
3198 "8_38_32" 
3199 "8_38_38" 
3200 "8_38_50" 
3201 "8_38_56" 
3202 "8_44_-22" 
3203 "8_44_-16" 
3204 "8_44_-10" 
3205 "8_44_-4" 
3206 "8_44_2" 
3207 "8_44_8" 
3208 "8_44_14" 
3209 "8_44_20" 
3210 "8_44_26" 
3211 "8_44_32" 
3212 "8_44_38" 
3213 "8_44_44" 
3214 "8_44_50" 
3215 "8_50_-16" 
3216 "8_50_-10" 
3217 "8_50_-4" 
3218 "8_50_2" 
3219 "8_50_8" 
3220 "8_50_14" 
3221 "8_50_20" 
3222 "8_50_26" 
3223 "8_50_32" 
3224 "8_50_38" 
3225 "8_56_-16" 
3226 "8_56_-10" 
3227 "8_56_-4" 
3228 "8_56_2" 
3229 "8_56_8" 
3230 "8_56_14" 
3231 "8_56_20" 
3232 "8_56_26" 
3233 "8_62_-10" 
3234 "8_62_-4" 
3235 "8_62_2" 
3236 "8_62_8" 
3237 "8_62_14" 
3238 "8_62_20" 
3239 "8_62_26" 
3240 "8_68_2" 
3241 "8_68_8" 
3242 "14_-100_-4" 
3243 "14_-100_2" 
3244 "14_-100_8" 
3245 "14_-100_14" 
3246 "14_-94_-10" 
3247 "14_-94_-4" 
3248 "14_-94_2" 
3249 "14_-94_8" 
3250 "14_-94_14" 
3251 "14_-94_20" 
3252 "14_-94_26" 
3253 "14_-88_-34" 
3254 "14_-88_-28" 
3255 "14_-88_-16" 
3256 "14_-88_-10" 
3257 "14_-88_-4" 
3258 "14_-88_2" 
3259 "14_-88_8" 
3260 "14_-88_14" 
3261 "14_-88_20" 
3262 "14_-88_26" 
3263 "14_-88_32" 
3264 "14_-88_38" 
3265 "14_-82_-46" 
3266 "14_-82_-40" 
3267 "14_-82_-34" 
3268 "14_-82_-28" 
3269 "14_-82_-22" 
3270 "14_-82_-16" 
3271 "14_-82_-10" 
3272 "14_-82_-4" 
3273 "14_-82_2" 
3274 "14_-82_8" 
3275 "14_-82_14" 
3276 "14_-82_26" 
3277 "14_-82_32" 
3278 "14_-82_38" 
3279 "14_-82_44" 
3280 "14_-76_-52" 
3281 "14_-76_-46" 
3282 "14_-76_-40" 
3283 "14_-76_-34" 
3284 "14_-76_-28" 
3285 "14_-76_-22" 
3286 "14_-76_-16" 
3287 "14_-76_-10" 
3288 "14_-76_-4" 
3289 "14_-76_2" 
3290 "14_-76_8" 
3291 "14_-76_14" 
3292 "14_-76_26" 
3293 "14_-76_32" 
3294 "14_-76_38" 
3295 "14_-76_44" 
3296 "14_-76_50" 
3297 "14_-70_-52" 
3298 "14_-70_-46" 
3299 "14_-70_-28" 
3300 "14_-70_-22" 
3301 "14_-70_-16" 
3302 "14_-70_-10" 
3303 "14_-70_-4" 
3304 "14_-70_2" 
3305 "14_-70_8" 
3306 "14_-70_14" 
3307 "14_-70_20" 
3308 "14_-70_26" 
3309 "14_-70_32" 
3310 "14_-70_38" 
3311 "14_-70_44" 
3312 "14_-70_50" 
3313 "14_-70_56" 
3314 "14_-64_-58" 
3315 "14_-64_-52" 
3316 "14_-64_-46" 
3317 "14_-64_-22" 
3318 "14_-64_-16" 
3319 "14_-64_-10" 
3320 "14_-64_-4" 
3321 "14_-64_2" 
3322 "14_-64_8" 
3323 "14_-64_14" 
3324 "14_-64_20" 
3325 "14_-64_26" 
3326 "14_-64_32" 
3327 "14_-64_38" 
3328 "14_-64_44" 
3329 "14_-64_50" 
3330 "14_-64_56" 
3331 "14_-64_62" 
3332 "14_-58_-58" 
3333 "14_-58_-52" 
3334 "14_-58_-46" 
3335 "14_-58_-22" 
3336 "14_-58_-16" 
3337 "14_-58_-10" 
3338 "14_-58_-4" 
3339 "14_-58_2" 
3340 "14_-58_8" 
3341 "14_-58_14" 
3342 "14_-58_20" 
3343 "14_-58_26" 
3344 "14_-58_32" 
3345 "14_-58_56" 
3346 "14_-58_62" 
3347 "14_-52_-58" 
3348 "14_-52_-52" 
3349 "14_-52_-22" 
3350 "14_-52_-16" 
3351 "14_-52_-4" 
3352 "14_-52_2" 
3353 "14_-52_8" 
3354 "14_-52_14" 
3355 "14_-52_56" 
3356 "14_-52_62" 
3357 "14_-52_68" 
3358 "14_-46_-58" 
3359 "14_-46_-52" 
3360 "14_-46_-22" 
3361 "14_-46_-16" 
3362 "14_-46_-10" 
3363 "14_-46_-4" 
3364 "14_-46_2" 
3365 "14_-46_44" 
3366 "14_-46_50" 
3367 "14_-46_56" 
3368 "14_-46_62" 
3369 "14_-46_68" 
3370 "14_-40_-46" 
3371 "14_-40_-22" 
3372 "14_-40_-16" 
3373 "14_-40_-10" 
3374 "14_-40_-4" 
3375 "14_-40_38" 
3376 "14_-40_44" 
3377 "14_-40_50" 
3378 "14_-40_56" 
3379 "14_-40_62" 
3380 "14_-40_68" 
3381 "14_-40_74" 
3382 "14_-34_-40" 
3383 "14_-34_-34" 
3384 "14_-34_-28" 
3385 "14_-34_-16" 
3386 "14_-34_-10" 
3387 "14_-34_-4" 
3388 "14_-34_2" 
3389 "14_-34_38" 
3390 "14_-34_44" 
3391 "14_-34_50" 
3392 "14_-34_62" 
3393 "14_-34_68" 
3394 "14_-34_74" 
3395 "14_-28_-40" 
3396 "14_-28_-34" 
3397 "14_-28_-28" 
3398 "14_-28_-22" 
3399 "14_-28_-16" 
3400 "14_-28_2" 
3401 "14_-28_8" 
3402 "14_-28_14" 
3403 "14_-28_38" 
3404 "14_-28_44" 
3405 "14_-28_68" 
3406 "14_-28_74" 
3407 "14_-22_-34" 
3408 "14_-22_-28" 
3409 "14_-22_-22" 
3410 "14_-22_2" 
3411 "14_-22_8" 
3412 "14_-22_14" 
3413 "14_-22_44" 
3414 "14_-22_68" 
3415 "14_-22_74" 
3416 "14_-16_-28" 
3417 "14_-16_-22" 
3418 "14_-16_2" 
3419 "14_-16_8" 
3420 "14_-16_14" 
3421 "14_-16_20" 
3422 "14_-16_68" 
3423 "14_-16_74" 
3424 "14_-10_-16" 
3425 "14_-10_2" 
3426 "14_-10_8" 
3427 "14_-10_14" 
3428 "14_-10_20" 
3429 "14_-10_62" 
3430 "14_-10_68" 
3431 "14_-10_74" 
3432 "14_-4_-16" 
3433 "14_-4_-4" 
3434 "14_-4_2" 
3435 "14_-4_8" 
3436 "14_-4_14" 
3437 "14_-4_20" 
3438 "14_-4_62" 
3439 "14_-4_68" 
3440 "14_-4_74" 
3441 "14_2_-10" 
3442 "14_2_-4" 
3443 "14_2_2" 
3444 "14_2_20" 
3445 "14_2_62" 
3446 "14_2_68" 
3447 "14_8_-16" 
3448 "14_8_-4" 
3449 "14_8_14" 
3450 "14_8_20" 
3451 "14_8_62" 
3452 "14_8_68" 
3453 "14_14_-16" 
3454 "14_14_-10" 
3455 "14_14_-4" 
3456 "14_14_2" 
3457 "14_14_8" 
3458 "14_14_14" 
3459 "14_14_62" 
3460 "14_14_68" 
3461 "14_20_-16" 
3462 "14_20_-4" 
3463 "14_20_2" 
3464 "14_20_8" 
3465 "14_20_56" 
3466 "14_20_62" 
3467 "14_26_56" 
3468 "14_32_-22" 
3469 "14_32_50" 
3470 "14_32_56" 
3471 "14_38_-22" 
3472 "14_38_50" 
3473 "14_44_-22" 
3474 "14_44_38" 
3475 "14_44_44" 
3476 "14_44_50" 
3477 "14_50_32" 
3478 "14_50_38" 
3479 "14_56_26" 
3480 "14_56_32" 
3481 "14_62_-10" 
3482 "14_62_14" 
3483 "14_62_20" 
3484 "14_62_26" 
3485 "14_68_-4" 
3486 "14_68_2" 
3487 "14_68_8" 
3488 "14_68_14" 
3489 "20_-94_-16" 
3490 "20_-94_-10" 
3491 "20_-94_-4" 
3492 "20_-94_2" 
3493 "20_-94_8" 
3494 "20_-94_14" 
3495 "20_-94_20" 
3496 "20_-88_-28" 
3497 "20_-88_-16" 
3498 "20_-88_-10" 
3499 "20_-88_-4" 
3500 "20_-88_20" 
3501 "20_-88_26" 
3502 "20_-88_32" 
3503 "20_-82_-46" 
3504 "20_-82_-40" 
3505 "20_-82_-34" 
3506 "20_-82_-28" 
3507 "20_-82_-22" 
3508 "20_-82_-16" 
3509 "20_-82_-10" 
3510 "20_-82_-4" 
3511 "20_-82_26" 
3512 "20_-82_32" 
3513 "20_-82_38" 
3514 "20_-82_44" 
3515 "20_-76_-52" 
3516 "20_-76_-46" 
3517 "20_-76_-40" 
3518 "20_-76_-34" 
3519 "20_-76_-28" 
3520 "20_-76_-22" 
3521 "20_-76_-16" 
3522 "20_-76_-10" 
3523 "20_-76_-4" 
3524 "20_-76_26" 
3525 "20_-76_32" 
3526 "20_-76_38" 
3527 "20_-76_44" 
3528 "20_-76_50" 
3529 "20_-70_-52" 
3530 "20_-70_-46" 
3531 "20_-70_-34" 
3532 "20_-70_-28" 
3533 "20_-70_-22" 
3534 "20_-70_-10" 
3535 "20_-70_-4" 
3536 "20_-70_2" 
3537 "20_-70_8" 
3538 "20_-70_20" 
3539 "20_-70_26" 
3540 "20_-70_32" 
3541 "20_-70_38" 
3542 "20_-70_44" 
3543 "20_-70_50" 
3544 "20_-70_56" 
3545 "20_-64_-58" 
3546 "20_-64_-52" 
3547 "20_-64_-46" 
3548 "20_-64_-28" 
3549 "20_-64_-22" 
3550 "20_-64_-10" 
3551 "20_-64_-4" 
3552 "20_-64_2" 
3553 "20_-64_8" 
3554 "20_-64_14" 
3555 "20_-64_20" 
3556 "20_-64_26" 
3557 "20_-64_32" 
3558 "20_-64_38" 
3559 "20_-64_44" 
3560 "20_-64_50" 
3561 "20_-64_56" 
3562 "20_-64_62" 
3563 "20_-58_-58" 
3564 "20_-58_-52" 
3565 "20_-58_-28" 
3566 "20_-58_-22" 
3567 "20_-58_-10" 
3568 "20_-58_-4" 
3569 "20_-58_2" 
3570 "20_-58_8" 
3571 "20_-58_14" 
3572 "20_-58_20" 
3573 "20_-58_26" 
3574 "20_-58_56" 
3575 "20_-58_62" 
3576 "20_-52_-58" 
3577 "20_-52_-52" 
3578 "20_-52_-22" 
3579 "20_-52_-16" 
3580 "20_-52_-10" 
3581 "20_-52_-4" 
3582 "20_-52_2" 
3583 "20_-52_8" 
3584 "20_-52_56" 
3585 "20_-52_62" 
3586 "20_-52_68" 
3587 "20_-46_-58" 
3588 "20_-46_-52" 
3589 "20_-46_-22" 
3590 "20_-46_-16" 
3591 "20_-46_-10" 
3592 "20_-46_-4" 
3593 "20_-46_2" 
3594 "20_-46_62" 
3595 "20_-46_68" 
3596 "20_-40_-52" 
3597 "20_-40_-46" 
3598 "20_-40_-22" 
3599 "20_-40_-16" 
3600 "20_-40_-10" 
3601 "20_-40_-4" 
3602 "20_-40_62" 
3603 "20_-40_68" 
3604 "20_-40_74" 
3605 "20_-34_-46" 
3606 "20_-34_-28" 
3607 "20_-34_-22" 
3608 "20_-34_-16" 
3609 "20_-34_-10" 
3610 "20_-34_-4" 
3611 "20_-34_2" 
3612 "20_-34_62" 
3613 "20_-34_68" 
3614 "20_-34_74" 
3615 "20_-28_-34" 
3616 "20_-28_-28" 
3617 "20_-28_-22" 
3618 "20_-28_-16" 
3619 "20_-28_2" 
3620 "20_-28_8" 
3621 "20_-28_62" 
3622 "20_-28_68" 
3623 "20_-28_74" 
3624 "20_-22_-28" 
3625 "20_-22_-22" 
3626 "20_-22_2" 
3627 "20_-22_8" 
3628 "20_-22_14" 
3629 "20_-22_62" 
3630 "20_-22_68" 
3631 "20_-22_74" 
3632 "20_-16_-28" 
3633 "20_-16_-16" 
3634 "20_-16_62" 
3635 "20_-16_68" 
3636 "20_-16_74" 
3637 "20_-10_-22" 
3638 "20_-10_-16" 
3639 "20_-10_-10" 
3640 "20_-10_-4" 
3641 "20_-10_2" 
3642 "20_-10_56" 
3643 "20_-10_62" 
3644 "20_-10_68" 
3645 "20_-10_74" 
3646 "20_-4_-22" 
3647 "20_-4_-16" 
3648 "20_-4_-10" 
3649 "20_-4_-4" 
3650 "20_-4_2" 
3651 "20_-4_56" 
3652 "20_-4_62" 
3653 "20_-4_68" 
3654 "20_2_-16" 
3655 "20_2_-4" 
3656 "20_2_2" 
3657 "20_2_56" 
3658 "20_2_62" 
3659 "20_2_68" 
3660 "20_8_-16" 
3661 "20_8_-10" 
3662 "20_8_-4" 
3663 "20_8_2" 
3664 "20_8_56" 
3665 "20_8_62" 
3666 "20_8_68" 
3667 "20_14_-10" 
3668 "20_14_-4" 
3669 "20_14_2" 
3670 "20_14_50" 
3671 "20_14_56" 
3672 "20_14_62" 
3673 "20_20_-4" 
3674 "20_20_50" 
3675 "20_20_56" 
3676 "20_20_62" 
3677 "20_26_-22" 
3678 "20_26_-16" 
3679 "20_26_44" 
3680 "20_26_50" 
3681 "20_26_56" 
3682 "20_32_-22" 
3683 "20_32_-16" 
3684 "20_32_38" 
3685 "20_32_44" 
3686 "20_32_50" 
3687 "20_32_56" 
3688 "20_38_-22" 
3689 "20_38_-16" 
3690 "20_38_38" 
3691 "20_38_44" 
3692 "20_38_50" 
3693 "20_44_-16" 
3694 "20_44_32" 
3695 "20_44_38" 
3696 "20_44_44" 
3697 "20_50_-16" 
3698 "20_50_26" 
3699 "20_50_32" 
3700 "20_50_38" 
3701 "20_56_-16" 
3702 "20_56_20" 
3703 "20_56_26" 
3704 "20_62_-10" 
3705 "20_62_-4" 
3706 "20_62_2" 
3707 "20_62_8" 
3708 "20_62_14" 
3709 "20_62_20" 
3710 "20_62_26" 
3711 "20_68_-4" 
3712 "20_68_2" 
3713 "20_68_8" 
3714 "20_68_14" 
3715 "26_-94_-16" 
3716 "26_-94_-10" 
3717 "26_-94_-4" 
3718 "26_-94_2" 
3719 "26_-94_8" 
3720 "26_-94_14" 
3721 "26_-88_-16" 
3722 "26_-88_-10" 
3723 "26_-88_-4" 
3724 "26_-88_8" 
3725 "26_-88_14" 
3726 "26_-88_20" 
3727 "26_-88_26" 
3728 "26_-82_-46" 
3729 "26_-82_-40" 
3730 "26_-82_-34" 
3731 "26_-82_-28" 
3732 "26_-82_-22" 
3733 "26_-82_-16" 
3734 "26_-82_-10" 
3735 "26_-82_20" 
3736 "26_-82_26" 
3737 "26_-82_32" 
3738 "26_-82_38" 
3739 "26_-76_-52" 
3740 "26_-76_-46" 
3741 "26_-76_-40" 
3742 "26_-76_-34" 
3743 "26_-76_-28" 
3744 "26_-76_-22" 
3745 "26_-76_-16" 
3746 "26_-76_-10" 
3747 "26_-76_-4" 
3748 "26_-76_26" 
3749 "26_-76_32" 
3750 "26_-76_38" 
3751 "26_-76_44" 
3752 "26_-76_50" 
3753 "26_-70_-52" 
3754 "26_-70_-46" 
3755 "26_-70_-40" 
3756 "26_-70_-34" 
3757 "26_-70_-28" 
3758 "26_-70_-22" 
3759 "26_-70_-16" 
3760 "26_-70_-10" 
3761 "26_-70_-4" 
3762 "26_-70_32" 
3763 "26_-70_38" 
3764 "26_-70_44" 
3765 "26_-70_50" 
3766 "26_-64_-58" 
3767 "26_-64_-52" 
3768 "26_-64_-28" 
3769 "26_-64_-22" 
3770 "26_-64_-10" 
3771 "26_-64_-4" 
3772 "26_-64_2" 
3773 "26_-64_8" 
3774 "26_-64_32" 
3775 "26_-64_38" 
3776 "26_-64_44" 
3777 "26_-64_50" 
3778 "26_-64_56" 
3779 "26_-58_-58" 
3780 "26_-58_-52" 
3781 "26_-58_-28" 
3782 "26_-58_-22" 
3783 "26_-58_-10" 
3784 "26_-58_-4" 
3785 "26_-58_2" 
3786 "26_-58_8" 
3787 "26_-58_38" 
3788 "26_-58_44" 
3789 "26_-58_50" 
3790 "26_-58_56" 
3791 "26_-58_62" 
3792 "26_-52_-58" 
3793 "26_-52_-52" 
3794 "26_-52_-28" 
3795 "26_-52_-22" 
3796 "26_-52_-16" 
3797 "26_-52_-10" 
3798 "26_-52_-4" 
3799 "26_-52_50" 
3800 "26_-52_56" 
3801 "26_-52_62" 
3802 "26_-46_-52" 
3803 "26_-46_-28" 
3804 "26_-46_-22" 
3805 "26_-46_-16" 
3806 "26_-46_-10" 
3807 "26_-46_-4" 
3808 "26_-46_50" 
3809 "26_-46_56" 
3810 "26_-46_62" 
3811 "26_-46_68" 
3812 "26_-40_-52" 
3813 "26_-40_-46" 
3814 "26_-40_-28" 
3815 "26_-40_-22" 
3816 "26_-40_-16" 
3817 "26_-40_-10" 
3818 "26_-40_-4" 
3819 "26_-40_50" 
3820 "26_-40_56" 
3821 "26_-40_62" 
3822 "26_-40_68" 
3823 "26_-34_-34" 
3824 "26_-34_-28" 
3825 "26_-34_-22" 
3826 "26_-34_-16" 
3827 "26_-34_-10" 
3828 "26_-34_-4" 
3829 "26_-34_56" 
3830 "26_-34_62" 
3831 "26_-34_68" 
3832 "26_-28_-22" 
3833 "26_-28_-16" 
3834 "26_-28_-10" 
3835 "26_-28_56" 
3836 "26_-28_62" 
3837 "26_-28_68" 
3838 "26_-28_74" 
3839 "26_-22_-22" 
3840 "26_-22_-16" 
3841 "26_-22_56" 
3842 "26_-22_62" 
3843 "26_-22_68" 
3844 "26_-22_74" 
3845 "26_-16_-28" 
3846 "26_-16_-22" 
3847 "26_-16_-16" 
3848 "26_-16_-4" 
3849 "26_-16_2" 
3850 "26_-16_56" 
3851 "26_-16_62" 
3852 "26_-16_68" 
3853 "26_-10_-28" 
3854 "26_-10_-22" 
3855 "26_-10_-16" 
3856 "26_-10_-10" 
3857 "26_-10_-4" 
3858 "26_-10_2" 
3859 "26_-10_8" 
3860 "26_-10_50" 
3861 "26_-10_56" 
3862 "26_-10_62" 
3863 "26_-10_68" 
3864 "26_-4_-22" 
3865 "26_-4_-16" 
3866 "26_-4_-10" 
3867 "26_-4_-4" 
3868 "26_-4_2" 
3869 "26_-4_8" 
3870 "26_-4_50" 
3871 "26_-4_56" 
3872 "26_-4_62" 
3873 "26_-4_68" 
3874 "26_2_-4" 
3875 "26_2_2" 
3876 "26_2_8" 
3877 "26_2_50" 
3878 "26_2_56" 
3879 "26_2_62" 
3880 "26_2_68" 
3881 "26_8_-28" 
3882 "26_8_-22" 
3883 "26_8_-16" 
3884 "26_8_-4" 
3885 "26_8_2" 
3886 "26_8_8" 
3887 "26_8_50" 
3888 "26_8_56" 
3889 "26_8_62" 
3890 "26_14_-16" 
3891 "26_14_-4" 
3892 "26_14_2" 
3893 "26_14_44" 
3894 "26_14_50" 
3895 "26_14_56" 
3896 "26_14_62" 
3897 "26_20_-16" 
3898 "26_20_44" 
3899 "26_20_50" 
3900 "26_20_56" 
3901 "26_26_-22" 
3902 "26_26_-16" 
3903 "26_26_38" 
3904 "26_26_44" 
3905 "26_26_50" 
3906 "26_26_56" 
3907 "26_32_-16" 
3908 "26_32_-10" 
3909 "26_32_32" 
3910 "26_32_38" 
3911 "26_32_44" 
3912 "26_32_50" 
3913 "26_38_-16" 
3914 "26_38_-10" 
3915 "26_38_26" 
3916 "26_38_32" 
3917 "26_38_38" 
3918 "26_38_44" 
3919 "26_44_-16" 
3920 "26_44_-10" 
3921 "26_44_20" 
3922 "26_44_26" 
3923 "26_44_32" 
3924 "26_44_38" 
3925 "26_50_-16" 
3926 "26_50_-10" 
3927 "26_50_8" 
3928 "26_50_14" 
3929 "26_50_20" 
3930 "26_50_26" 
3931 "26_50_32" 
3932 "26_50_38" 
3933 "26_56_-16" 
3934 "26_56_-10" 
3935 "26_56_-4" 
3936 "26_56_2" 
3937 "26_56_8" 
3938 "26_56_14" 
3939 "26_56_20" 
3940 "26_56_26" 
3941 "26_62_-10" 
3942 "26_62_-4" 
3943 "26_62_2" 
3944 "26_62_8" 
3945 "26_62_14" 
3946 "26_62_20" 
3947 "26_68_2" 
3948 "32_-88_-16" 
3949 "32_-88_-10" 
3950 "32_-88_-4" 
3951 "32_-88_2" 
3952 "32_-88_8" 
3953 "32_-88_14" 
3954 "32_-88_20" 
3955 "32_-82_-40" 
3956 "32_-82_-34" 
3957 "32_-82_-28" 
3958 "32_-82_-22" 
3959 "32_-82_-16" 
3960 "32_-82_-10" 
3961 "32_-82_-4" 
3962 "32_-82_2" 
3963 "32_-82_8" 
3964 "32_-82_14" 
3965 "32_-82_20" 
3966 "32_-82_26" 
3967 "32_-82_32" 
3968 "32_-76_-52" 
3969 "32_-76_-46" 
3970 "32_-76_-40" 
3971 "32_-76_-34" 
3972 "32_-76_-28" 
3973 "32_-76_-22" 
3974 "32_-76_-16" 
3975 "32_-76_-10" 
3976 "32_-76_20" 
3977 "32_-76_26" 
3978 "32_-76_32" 
3979 "32_-76_38" 
3980 "32_-76_44" 
3981 "32_-70_-52" 
3982 "32_-70_-46" 
3983 "32_-70_-40" 
3984 "32_-70_-34" 
3985 "32_-70_-28" 
3986 "32_-70_-22" 
3987 "32_-70_-16" 
3988 "32_-70_-10" 
3989 "32_-70_26" 
3990 "32_-70_32" 
3991 "32_-70_38" 
3992 "32_-70_44" 
3993 "32_-70_50" 
3994 "32_-64_-58" 
3995 "32_-64_-52" 
3996 "32_-64_-46" 
3997 "32_-64_-40" 
3998 "32_-64_-34" 
3999 "32_-64_-28" 
4000 "32_-64_-22" 
4001 "32_-64_-16" 
4002 "32_-64_-10" 
4003 "32_-64_32" 
4004 "32_-64_38" 
4005 "32_-64_44" 
4006 "32_-64_50" 
4007 "32_-64_56" 
4008 "32_-58_-58" 
4009 "32_-58_-52" 
4010 "32_-58_-34" 
4011 "32_-58_-28" 
4012 "32_-58_-22" 
4013 "32_-58_-16" 
4014 "32_-58_-10" 
4015 "32_-58_38" 
4016 "32_-58_44" 
4017 "32_-58_50" 
4018 "32_-58_56" 
4019 "32_-52_-58" 
4020 "32_-52_-52" 
4021 "32_-52_-34" 
4022 "32_-52_-28" 
4023 "32_-52_-22" 
4024 "32_-52_-16" 
4025 "32_-52_-10" 
4026 "32_-52_44" 
4027 "32_-52_50" 
4028 "32_-52_56" 
4029 "32_-52_62" 
4030 "32_-46_-52" 
4031 "32_-46_-46" 
4032 "32_-46_-34" 
4033 "32_-46_-28" 
4034 "32_-46_-16" 
4035 "32_-46_-10" 
4036 "32_-46_38" 
4037 "32_-46_44" 
4038 "32_-46_50" 
4039 "32_-46_56" 
4040 "32_-46_62" 
4041 "32_-40_-34" 
4042 "32_-40_-28" 
4043 "32_-40_-22" 
4044 "32_-40_-16" 
4045 "32_-40_-10" 
4046 "32_-40_38" 
4047 "32_-40_44" 
4048 "32_-40_50" 
4049 "32_-40_56" 
4050 "32_-40_62" 
4051 "32_-40_68" 
4052 "32_-34_-22" 
4053 "32_-34_-16" 
4054 "32_-34_-10" 
4055 "32_-34_-4" 
4056 "32_-34_44" 
4057 "32_-34_50" 
4058 "32_-34_56" 
4059 "32_-34_62" 
4060 "32_-34_68" 
4061 "32_-28_-22" 
4062 "32_-28_-16" 
4063 "32_-28_-10" 
4064 "32_-28_50" 
4065 "32_-28_56" 
4066 "32_-28_62" 
4067 "32_-28_68" 
4068 "32_-22_-22" 
4069 "32_-22_-16" 
4070 "32_-22_-10" 
4071 "32_-22_50" 
4072 "32_-22_56" 
4073 "32_-22_62" 
4074 "32_-22_68" 
4075 "32_-16_-28" 
4076 "32_-16_-22" 
4077 "32_-16_-16" 
4078 "32_-16_2" 
4079 "32_-16_8" 
4080 "32_-16_56" 
4081 "32_-16_62" 
4082 "32_-16_68" 
4083 "32_-10_-28" 
4084 "32_-10_-22" 
4085 "32_-10_-4" 
4086 "32_-10_2" 
4087 "32_-10_8" 
4088 "32_-10_50" 
4089 "32_-10_56" 
4090 "32_-10_62" 
4091 "32_-10_68" 
4092 "32_-4_-40" 
4093 "32_-4_-34" 
4094 "32_-4_-4" 
4095 "32_-4_2" 
4096 "32_-4_8" 
4097 "32_-4_44" 
4098 "32_-4_50" 
4099 "32_-4_56" 
4100 "32_-4_62" 
4101 "32_2_-40" 
4102 "32_2_8" 
4103 "32_2_50" 
4104 "32_2_56" 
4105 "32_2_62" 
4106 "32_8_-34" 
4107 "32_8_-28" 
4108 "32_8_-22" 
4109 "32_8_-16" 
4110 "32_8_8" 
4111 "32_8_50" 
4112 "32_8_56" 
4113 "32_8_62" 
4114 "32_14_-22" 
4115 "32_14_-16" 
4116 "32_14_-10" 
4117 "32_14_8" 
4118 "32_14_44" 
4119 "32_14_50" 
4120 "32_14_56" 
4121 "32_20_-16" 
4122 "32_20_-10" 
4123 "32_20_-4" 
4124 "32_20_2" 
4125 "32_20_8" 
4126 "32_20_44" 
4127 "32_20_50" 
4128 "32_20_56" 
4129 "32_26_-16" 
4130 "32_26_-10" 
4131 "32_26_-4" 
4132 "32_26_2" 
4133 "32_26_8" 
4134 "32_26_32" 
4135 "32_26_38" 
4136 "32_26_44" 
4137 "32_26_50" 
4138 "32_32_-16" 
4139 "32_32_-10" 
4140 "32_32_26" 
4141 "32_32_32" 
4142 "32_32_38" 
4143 "32_32_44" 
4144 "32_38_-16" 
4145 "32_38_-10" 
4146 "32_38_26" 
4147 "32_38_32" 
4148 "32_38_38" 
4149 "32_44_-16" 
4150 "32_44_-10" 
4151 "32_44_20" 
4152 "32_44_26" 
4153 "32_44_32" 
4154 "32_44_38" 
4155 "32_50_-16" 
4156 "32_50_-10" 
4157 "32_50_2" 
4158 "32_50_8" 
4159 "32_50_14" 
4160 "32_50_20" 
4161 "32_50_26" 
4162 "32_50_32" 
4163 "32_56_-10" 
4164 "32_56_-4" 
4165 "32_56_2" 
4166 "32_56_8" 
4167 "32_56_14" 
4168 "32_56_20" 
4169 "32_62_-10" 
4170 "32_62_-4" 
4171 "32_62_2" 
4172 "32_62_8" 
4173 "32_62_14" 
4174 "38_-88_-4" 
4175 "38_-88_2" 
4176 "38_-88_8" 
4177 "38_-82_-34" 
4178 "38_-82_-16" 
4179 "38_-82_-10" 
4180 "38_-82_-4" 
4181 "38_-82_2" 
4182 "38_-82_8" 
4183 "38_-82_14" 
4184 "38_-82_20" 
4185 "38_-82_26" 
4186 "38_-76_-46" 
4187 "38_-76_-40" 
4188 "38_-76_-34" 
4189 "38_-76_-28" 
4190 "38_-76_-22" 
4191 "38_-76_-16" 
4192 "38_-76_-10" 
4193 "38_-76_8" 
4194 "38_-76_14" 
4195 "38_-76_20" 
4196 "38_-76_26" 
4197 "38_-76_32" 
4198 "38_-76_38" 
4199 "38_-70_-52" 
4200 "38_-70_-46" 
4201 "38_-70_-40" 
4202 "38_-70_-34" 
4203 "38_-70_-28" 
4204 "38_-70_-22" 
4205 "38_-70_-16" 
4206 "38_-70_-10" 
4207 "38_-70_14" 
4208 "38_-70_20" 
4209 "38_-70_26" 
4210 "38_-70_32" 
4211 "38_-70_38" 
4212 "38_-70_44" 
4213 "38_-64_-58" 
4214 "38_-64_-52" 
4215 "38_-64_-46" 
4216 "38_-64_-40" 
4217 "38_-64_-34" 
4218 "38_-64_-28" 
4219 "38_-64_-22" 
4220 "38_-64_-16" 
4221 "38_-64_-10" 
4222 "38_-64_26" 
4223 "38_-64_32" 
4224 "38_-64_38" 
4225 "38_-64_44" 
4226 "38_-64_50" 
4227 "38_-58_-58" 
4228 "38_-58_-52" 
4229 "38_-58_-46" 
4230 "38_-58_-40" 
4231 "38_-58_-34" 
4232 "38_-58_-28" 
4233 "38_-58_-22" 
4234 "38_-58_-16" 
4235 "38_-58_-10" 
4236 "38_-58_38" 
4237 "38_-58_44" 
4238 "38_-58_50" 
4239 "38_-58_56" 
4240 "38_-52_-52" 
4241 "38_-52_-46" 
4242 "38_-52_-34" 
4243 "38_-52_-28" 
4244 "38_-52_-22" 
4245 "38_-52_-16" 
4246 "38_-52_38" 
4247 "38_-52_44" 
4248 "38_-52_50" 
4249 "38_-52_56" 
4250 "38_-52_62" 
4251 "38_-46_-52" 
4252 "38_-46_-46" 
4253 "38_-46_-40" 
4254 "38_-46_-34" 
4255 "38_-46_-28" 
4256 "38_-46_-22" 
4257 "38_-46_-16" 
4258 "38_-46_38" 
4259 "38_-46_44" 
4260 "38_-46_50" 
4261 "38_-46_56" 
4262 "38_-46_62" 
4263 "38_-40_-22" 
4264 "38_-40_-16" 
4265 "38_-40_38" 
4266 "38_-40_44" 
4267 "38_-40_50" 
4268 "38_-40_56" 
4269 "38_-40_62" 
4270 "38_-34_-22" 
4271 "38_-34_-16" 
4272 "38_-34_20" 
4273 "38_-34_38" 
4274 "38_-34_44" 
4275 "38_-34_50" 
4276 "38_-34_56" 
4277 "38_-34_62" 
4278 "38_-28_-22" 
4279 "38_-28_14" 
4280 "38_-28_20" 
4281 "38_-28_44" 
4282 "38_-28_50" 
4283 "38_-28_56" 
4284 "38_-28_62" 
4285 "38_-28_68" 
4286 "38_-22_-22" 
4287 "38_-22_2" 
4288 "38_-22_8" 
4289 "38_-22_14" 
4290 "38_-22_20" 
4291 "38_-22_44" 
4292 "38_-22_50" 
4293 "38_-22_56" 
4294 "38_-22_62" 
4295 "38_-22_68" 
4296 "38_-16_-28" 
4297 "38_-16_-22" 
4298 "38_-16_-4" 
4299 "38_-16_2" 
4300 "38_-16_8" 
4301 "38_-16_14" 
4302 "38_-16_20" 
4303 "38_-16_38" 
4304 "38_-16_44" 
4305 "38_-16_50" 
4306 "38_-16_56" 
4307 "38_-16_62" 
4308 "38_-10_-34" 
4309 "38_-10_-28" 
4310 "38_-10_-10" 
4311 "38_-10_-4" 
4312 "38_-10_2" 
4313 "38_-10_8" 
4314 "38_-10_14" 
4315 "38_-10_20" 
4316 "38_-10_44" 
4317 "38_-10_50" 
4318 "38_-10_56" 
4319 "38_-10_62" 
4320 "38_-4_-40" 
4321 "38_-4_-34" 
4322 "38_-4_-10" 
4323 "38_-4_-4" 
4324 "38_-4_2" 
4325 "38_-4_8" 
4326 "38_-4_14" 
4327 "38_-4_44" 
4328 "38_-4_50" 
4329 "38_-4_56" 
4330 "38_-4_62" 
4331 "38_2_-40" 
4332 "38_2_-16" 
4333 "38_2_-10" 
4334 "38_2_-4" 
4335 "38_2_2" 
4336 "38_2_8" 
4337 "38_2_14" 
4338 "38_2_32" 
4339 "38_2_38" 
4340 "38_2_44" 
4341 "38_2_50" 
4342 "38_2_56" 
4343 "38_8_-22" 
4344 "38_8_-16" 
4345 "38_8_-10" 
4346 "38_8_-4" 
4347 "38_8_2" 
4348 "38_8_8" 
4349 "38_8_26" 
4350 "38_8_32" 
4351 "38_8_38" 
4352 "38_8_44" 
4353 "38_8_50" 
4354 "38_8_56" 
4355 "38_14_-34" 
4356 "38_14_-10" 
4357 "38_14_-4" 
4358 "38_14_2" 
4359 "38_14_8" 
4360 "38_14_26" 
4361 "38_14_32" 
4362 "38_14_38" 
4363 "38_14_44" 
4364 "38_14_50" 
4365 "38_14_56" 
4366 "38_20_-10" 
4367 "38_20_-4" 
4368 "38_20_2" 
4369 "38_20_8" 
4370 "38_20_26" 
4371 "38_20_32" 
4372 "38_20_38" 
4373 "38_20_44" 
4374 "38_20_50" 
4375 "38_26_-16" 
4376 "38_26_-10" 
4377 "38_26_-4" 
4378 "38_26_2" 
4379 "38_26_8" 
4380 "38_26_20" 
4381 "38_26_26" 
4382 "38_26_32" 
4383 "38_26_38" 
4384 "38_26_44" 
4385 "38_32_-16" 
4386 "38_32_-10" 
4387 "38_32_-4" 
4388 "38_32_14" 
4389 "38_32_20" 
4390 "38_32_26" 
4391 "38_32_32" 
4392 "38_32_38" 
4393 "38_38_-16" 
4394 "38_38_-10" 
4395 "38_38_8" 
4396 "38_38_14" 
4397 "38_38_20" 
4398 "38_38_26" 
4399 "38_38_32" 
4400 "38_38_38" 
4401 "38_44_-16" 
4402 "38_44_-10" 
4403 "38_44_2" 
4404 "38_44_8" 
4405 "38_44_14" 
4406 "38_44_20" 
4407 "38_44_26" 
4408 "38_44_32" 
4409 "38_50_-10" 
4410 "38_50_-4" 
4411 "38_50_2" 
4412 "38_50_8" 
4413 "38_50_14" 
4414 "38_50_20" 
4415 "38_50_26" 
4416 "38_56_-10" 
4417 "38_56_-4" 
4418 "38_56_2" 
4419 "38_56_8" 
4420 "38_56_14" 
4421 "38_62_-4" 
4422 "38_62_2" 
4423 "44_-82_-4" 
4424 "44_-82_2" 
4425 "44_-82_8" 
4426 "44_-82_14" 
4427 "44_-76_-34" 
4428 "44_-76_-16" 
4429 "44_-76_-10" 
4430 "44_-76_-4" 
4431 "44_-76_2" 
4432 "44_-76_8" 
4433 "44_-76_14" 
4434 "44_-76_20" 
4435 "44_-76_26" 
4436 "44_-76_32" 
4437 "44_-70_-46" 
4438 "44_-70_-40" 
4439 "44_-70_-34" 
4440 "44_-70_-28" 
4441 "44_-70_-22" 
4442 "44_-70_-16" 
4443 "44_-70_-10" 
4444 "44_-70_-4" 
4445 "44_-70_2" 
4446 "44_-70_8" 
4447 "44_-70_14" 
4448 "44_-70_20" 
4449 "44_-70_26" 
4450 "44_-70_32" 
4451 "44_-70_38" 
4452 "44_-64_-52" 
4453 "44_-64_-46" 
4454 "44_-64_-40" 
4455 "44_-64_-34" 
4456 "44_-64_-28" 
4457 "44_-64_-22" 
4458 "44_-64_-16" 
4459 "44_-64_-10" 
4460 "44_-64_-4" 
4461 "44_-64_2" 
4462 "44_-64_8" 
4463 "44_-64_14" 
4464 "44_-64_20" 
4465 "44_-64_26" 
4466 "44_-64_32" 
4467 "44_-64_38" 
4468 "44_-64_44" 
4469 "44_-58_-52" 
4470 "44_-58_-46" 
4471 "44_-58_-40" 
4472 "44_-58_-34" 
4473 "44_-58_-28" 
4474 "44_-58_-22" 
4475 "44_-58_-16" 
4476 "44_-58_-10" 
4477 "44_-58_-4" 
4478 "44_-58_2" 
4479 "44_-58_8" 
4480 "44_-58_14" 
4481 "44_-58_20" 
4482 "44_-58_26" 
4483 "44_-58_32" 
4484 "44_-58_38" 
4485 "44_-58_44" 
4486 "44_-58_50" 
4487 "44_-52_-46" 
4488 "44_-52_-40" 
4489 "44_-52_-34" 
4490 "44_-52_-28" 
4491 "44_-52_-22" 
4492 "44_-52_-16" 
4493 "44_-52_-10" 
4494 "44_-52_14" 
4495 "44_-52_20" 
4496 "44_-52_26" 
4497 "44_-52_32" 
4498 "44_-52_38" 
4499 "44_-52_44" 
4500 "44_-52_50" 
4501 "44_-52_56" 
4502 "44_-46_-46" 
4503 "44_-46_-40" 
4504 "44_-46_-34" 
4505 "44_-46_-22" 
4506 "44_-46_-16" 
4507 "44_-46_14" 
4508 "44_-46_20" 
4509 "44_-46_38" 
4510 "44_-46_44" 
4511 "44_-46_50" 
4512 "44_-46_56" 
4513 "44_-40_-22" 
4514 "44_-40_-16" 
4515 "44_-40_38" 
4516 "44_-40_44" 
4517 "44_-40_50" 
4518 "44_-40_56" 
4519 "44_-40_62" 
4520 "44_-34_-22" 
4521 "44_-34_2" 
4522 "44_-34_14" 
4523 "44_-34_20" 
4524 "44_-34_26" 
4525 "44_-34_38" 
4526 "44_-34_44" 
4527 "44_-34_50" 
4528 "44_-34_56" 
4529 "44_-34_62" 
4530 "44_-28_-22" 
4531 "44_-28_14" 
4532 "44_-28_20" 
4533 "44_-28_38" 
4534 "44_-28_44" 
4535 "44_-28_50" 
4536 "44_-28_56" 
4537 "44_-28_62" 
4538 "44_-22_-22" 
4539 "44_-22_8" 
4540 "44_-22_14" 
4541 "44_-22_20" 
4542 "44_-22_38" 
4543 "44_-22_44" 
4544 "44_-22_50" 
4545 "44_-22_56" 
4546 "44_-22_62" 
4547 "44_-16_-28" 
4548 "44_-16_-4" 
4549 "44_-16_2" 
4550 "44_-16_8" 
4551 "44_-16_14" 
4552 "44_-16_20" 
4553 "44_-16_38" 
4554 "44_-16_44" 
4555 "44_-16_50" 
4556 "44_-16_56" 
4557 "44_-16_62" 
4558 "44_-10_-10" 
4559 "44_-10_-4" 
4560 "44_-10_2" 
4561 "44_-10_8" 
4562 "44_-10_14" 
4563 "44_-10_32" 
4564 "44_-10_38" 
4565 "44_-10_44" 
4566 "44_-10_50" 
4567 "44_-10_56" 
4568 "44_-4_-34" 
4569 "44_-4_-16" 
4570 "44_-4_-10" 
4571 "44_-4_-4" 
4572 "44_-4_2" 
4573 "44_-4_8" 
4574 "44_-4_14" 
4575 "44_-4_38" 
4576 "44_-4_44" 
4577 "44_-4_50" 
4578 "44_-4_56" 
4579 "44_2_-40" 
4580 "44_2_-34" 
4581 "44_2_-16" 
4582 "44_2_-10" 
4583 "44_2_-4" 
4584 "44_2_2" 
4585 "44_2_8" 
4586 "44_2_26" 
4587 "44_2_32" 
4588 "44_2_38" 
4589 "44_2_44" 
4590 "44_2_50" 
4591 "44_2_56" 
4592 "44_8_-34" 
4593 "44_8_-28" 
4594 "44_8_-22" 
4595 "44_8_-16" 
4596 "44_8_-10" 
4597 "44_8_-4" 
4598 "44_8_2" 
4599 "44_8_8" 
4600 "44_8_20" 
4601 "44_8_26" 
4602 "44_8_32" 
4603 "44_8_38" 
4604 "44_8_44" 
4605 "44_8_50" 
4606 "44_14_-28" 
4607 "44_14_-10" 
4608 "44_14_-4" 
4609 "44_14_2" 
4610 "44_14_8" 
4611 "44_14_26" 
4612 "44_14_32" 
4613 "44_14_38" 
4614 "44_14_44" 
4615 "44_14_50" 
4616 "44_20_-4" 
4617 "44_20_2" 
4618 "44_20_8" 
4619 "44_20_14" 
4620 "44_20_20" 
4621 "44_20_26" 
4622 "44_20_32" 
4623 "44_20_38" 
4624 "44_20_44" 
4625 "44_26_-10" 
4626 "44_26_-4" 
4627 "44_26_2" 
4628 "44_26_8" 
4629 "44_26_14" 
4630 "44_26_20" 
4631 "44_26_26" 
4632 "44_26_32" 
4633 "44_26_38" 
4634 "44_32_-10" 
4635 "44_32_-4" 
4636 "44_32_2" 
4637 "44_32_8" 
4638 "44_32_14" 
4639 "44_32_20" 
4640 "44_32_26" 
4641 "44_32_32" 
4642 "44_38_-16" 
4643 "44_38_-10" 
4644 "44_38_-4" 
4645 "44_38_2" 
4646 "44_38_8" 
4647 "44_38_14" 
4648 "44_38_20" 
4649 "44_38_26" 
4650 "44_44_-16" 
4651 "44_44_-10" 
4652 "44_44_-4" 
4653 "44_44_2" 
4654 "44_44_8" 
4655 "44_44_14" 
4656 "44_44_20" 
4657 "44_50_-10" 
4658 "44_50_-4" 
4659 "44_50_2" 
4660 "44_50_8" 
4661 "44_50_14" 
4662 "44_56_-4" 
4663 "44_56_2" 
4664 "44_56_8" 
4665 "50_-76_-10" 
4666 "50_-76_-4" 
4667 "50_-76_2" 
4668 "50_-76_8" 
4669 "50_-76_14" 
4670 "50_-70_-10" 
4671 "50_-70_-4" 
4672 "50_-70_2" 
4673 "50_-70_8" 
4674 "50_-70_14" 
4675 "50_-70_20" 
4676 "50_-70_26" 
4677 "50_-70_32" 
4678 "50_-64_-40" 
4679 "50_-64_-34" 
4680 "50_-64_-28" 
4681 "50_-64_-16" 
4682 "50_-64_-10" 
4683 "50_-64_-4" 
4684 "50_-64_2" 
4685 "50_-64_8" 
4686 "50_-64_14" 
4687 "50_-64_20" 
4688 "50_-64_26" 
4689 "50_-64_32" 
4690 "50_-64_38" 
4691 "50_-58_-34" 
4692 "50_-58_-28" 
4693 "50_-58_-22" 
4694 "50_-58_-16" 
4695 "50_-58_-10" 
4696 "50_-58_-4" 
4697 "50_-58_2" 
4698 "50_-58_8" 
4699 "50_-58_14" 
4700 "50_-58_20" 
4701 "50_-58_26" 
4702 "50_-58_32" 
4703 "50_-58_38" 
4704 "50_-58_44" 
4705 "50_-52_-40" 
4706 "50_-52_-34" 
4707 "50_-52_-28" 
4708 "50_-52_-22" 
4709 "50_-52_-16" 
4710 "50_-52_-10" 
4711 "50_-52_-4" 
4712 "50_-52_2" 
4713 "50_-52_8" 
4714 "50_-52_14" 
4715 "50_-52_20" 
4716 "50_-52_26" 
4717 "50_-52_32" 
4718 "50_-52_38" 
4719 "50_-52_44" 
4720 "50_-52_50" 
4721 "50_-46_-16" 
4722 "50_-46_-10" 
4723 "50_-46_8" 
4724 "50_-46_14" 
4725 "50_-46_20" 
4726 "50_-46_26" 
4727 "50_-46_32" 
4728 "50_-46_38" 
4729 "50_-46_44" 
4730 "50_-46_50" 
4731 "50_-46_56" 
4732 "50_-40_-16" 
4733 "50_-40_2" 
4734 "50_-40_8" 
4735 "50_-40_14" 
4736 "50_-40_20" 
4737 "50_-40_26" 
4738 "50_-40_32" 
4739 "50_-40_38" 
4740 "50_-40_44" 
4741 "50_-40_50" 
4742 "50_-40_56" 
4743 "50_-34_-4" 
4744 "50_-34_2" 
4745 "50_-34_8" 
4746 "50_-34_14" 
4747 "50_-34_20" 
4748 "50_-34_26" 
4749 "50_-34_32" 
4750 "50_-34_38" 
4751 "50_-34_44" 
4752 "50_-34_50" 
4753 "50_-34_56" 
4754 "50_-28_-22" 
4755 "50_-28_-4" 
4756 "50_-28_2" 
4757 "50_-28_8" 
4758 "50_-28_14" 
4759 "50_-28_20" 
4760 "50_-28_26" 
4761 "50_-28_32" 
4762 "50_-28_38" 
4763 "50_-28_44" 
4764 "50_-28_50" 
4765 "50_-28_56" 
4766 "50_-22_-10" 
4767 "50_-22_-4" 
4768 "50_-22_8" 
4769 "50_-22_14" 
4770 "50_-22_20" 
4771 "50_-22_32" 
4772 "50_-22_38" 
4773 "50_-22_44" 
4774 "50_-22_50" 
4775 "50_-22_56" 
4776 "50_-16_-16" 
4777 "50_-16_-10" 
4778 "50_-16_-4" 
4779 "50_-16_2" 
4780 "50_-16_8" 
4781 "50_-16_14" 
4782 "50_-16_20" 
4783 "50_-16_32" 
4784 "50_-16_38" 
4785 "50_-16_44" 
4786 "50_-16_50" 
4787 "50_-16_56" 
4788 "50_-10_-28" 
4789 "50_-10_-16" 
4790 "50_-10_-10" 
4791 "50_-10_-4" 
4792 "50_-10_2" 
4793 "50_-10_8" 
4794 "50_-10_14" 
4795 "50_-10_32" 
4796 "50_-10_38" 
4797 "50_-10_44" 
4798 "50_-10_50" 
4799 "50_-4_-34" 
4800 "50_-4_-28" 
4801 "50_-4_-22" 
4802 "50_-4_-16" 
4803 "50_-4_-10" 
4804 "50_-4_-4" 
4805 "50_-4_2" 
4806 "50_-4_8" 
4807 "50_-4_14" 
4808 "50_-4_32" 
4809 "50_-4_38" 
4810 "50_-4_44" 
4811 "50_-4_50" 
4812 "50_2_-40" 
4813 "50_2_-34" 
4814 "50_2_-28" 
4815 "50_2_-22" 
4816 "50_2_-16" 
4817 "50_2_-10" 
4818 "50_2_-4" 
4819 "50_2_2" 
4820 "50_2_8" 
4821 "50_2_14" 
4822 "50_2_20" 
4823 "50_2_26" 
4824 "50_2_32" 
4825 "50_2_38" 
4826 "50_2_44" 
4827 "50_2_50" 
4828 "50_8_-34" 
4829 "50_8_-28" 
4830 "50_8_-22" 
4831 "50_8_-16" 
4832 "50_8_-10" 
4833 "50_8_-4" 
4834 "50_8_2" 
4835 "50_8_8" 
4836 "50_8_14" 
4837 "50_8_20" 
4838 "50_8_26" 
4839 "50_8_32" 
4840 "50_8_38" 
4841 "50_8_44" 
4842 "50_14_-16" 
4843 "50_14_-10" 
4844 "50_14_-4" 
4845 "50_14_2" 
4846 "50_14_8" 
4847 "50_14_14" 
4848 "50_14_20" 
4849 "50_14_26" 
4850 "50_14_32" 
4851 "50_14_38" 
4852 "50_14_44" 
4853 "50_20_-4" 
4854 "50_20_2" 
4855 "50_20_8" 
4856 "50_20_14" 
4857 "50_20_20" 
4858 "50_20_26" 
4859 "50_20_32" 
4860 "50_20_38" 
4861 "50_26_-4" 
4862 "50_26_2" 
4863 "50_26_8" 
4864 "50_26_14" 
4865 "50_26_20" 
4866 "50_26_26" 
4867 "50_26_32" 
4868 "50_32_-10" 
4869 "50_32_-4" 
4870 "50_32_2" 
4871 "50_32_8" 
4872 "50_32_14" 
4873 "50_32_20" 
4874 "50_32_26" 
4875 "50_38_-16" 
4876 "50_38_-10" 
4877 "50_38_-4" 
4878 "50_38_2" 
4879 "50_38_8" 
4880 "50_38_14" 
4881 "50_38_20" 
4882 "50_44_-10" 
4883 "50_44_-4" 
4884 "50_44_2" 
4885 "50_44_8" 
4886 "56_-64_-10" 
4887 "56_-64_-4" 
4888 "56_-64_2" 
4889 "56_-64_8" 
4890 "56_-64_14" 
4891 "56_-64_20" 
4892 "56_-64_26" 
4893 "56_-58_-22" 
4894 "56_-58_-16" 
4895 "56_-58_-10" 
4896 "56_-58_-4" 
4897 "56_-58_2" 
4898 "56_-58_8" 
4899 "56_-58_14" 
4900 "56_-58_20" 
4901 "56_-58_26" 
4902 "56_-58_32" 
4903 "56_-58_38" 
4904 "56_-52_-22" 
4905 "56_-52_-16" 
4906 "56_-52_-10" 
4907 "56_-52_-4" 
4908 "56_-52_2" 
4909 "56_-52_8" 
4910 "56_-52_14" 
4911 "56_-52_20" 
4912 "56_-52_26" 
4913 "56_-52_32" 
4914 "56_-52_38" 
4915 "56_-52_44" 
4916 "56_-46_-16" 
4917 "56_-46_-10" 
4918 "56_-46_-4" 
4919 "56_-46_2" 
4920 "56_-46_8" 
4921 "56_-46_14" 
4922 "56_-46_20" 
4923 "56_-46_26" 
4924 "56_-46_32" 
4925 "56_-46_38" 
4926 "56_-46_44" 
4927 "56_-46_50" 
4928 "56_-40_-16" 
4929 "56_-40_-10" 
4930 "56_-40_-4" 
4931 "56_-40_2" 
4932 "56_-40_8" 
4933 "56_-40_14" 
4934 "56_-40_20" 
4935 "56_-40_26" 
4936 "56_-40_32" 
4937 "56_-40_38" 
4938 "56_-40_44" 
4939 "56_-40_50" 
4940 "56_-34_-16" 
4941 "56_-34_-4" 
4942 "56_-34_2" 
4943 "56_-34_8" 
4944 "56_-34_14" 
4945 "56_-34_20" 
4946 "56_-34_26" 
4947 "56_-34_32" 
4948 "56_-34_38" 
4949 "56_-34_44" 
4950 "56_-34_50" 
4951 "56_-28_-22" 
4952 "56_-28_-10" 
4953 "56_-28_-4" 
4954 "56_-28_2" 
4955 "56_-28_8" 
4956 "56_-28_14" 
4957 "56_-28_20" 
4958 "56_-28_26" 
4959 "56_-28_32" 
4960 "56_-28_38" 
4961 "56_-28_44" 
4962 "56_-28_50" 
4963 "56_-22_-22" 
4964 "56_-22_-10" 
4965 "56_-22_-4" 
4966 "56_-22_2" 
4967 "56_-22_8" 
4968 "56_-22_14" 
4969 "56_-22_20" 
4970 "56_-22_26" 
4971 "56_-22_32" 
4972 "56_-22_38" 
4973 "56_-22_44" 
4974 "56_-22_50" 
4975 "56_-16_-28" 
4976 "56_-16_-22" 
4977 "56_-16_-16" 
4978 "56_-16_-10" 
4979 "56_-16_-4" 
4980 "56_-16_2" 
4981 "56_-16_8" 
4982 "56_-16_14" 
4983 "56_-16_20" 
4984 "56_-16_26" 
4985 "56_-16_32" 
4986 "56_-16_38" 
4987 "56_-16_44" 
4988 "56_-16_50" 
4989 "56_-10_-28" 
4990 "56_-10_-22" 
4991 "56_-10_-16" 
4992 "56_-10_-10" 
4993 "56_-10_-4" 
4994 "56_-10_2" 
4995 "56_-10_8" 
4996 "56_-10_14" 
4997 "56_-10_20" 
4998 "56_-10_26" 
4999 "56_-10_32" 
5000 "56_-10_38" 
5001 "56_-10_44" 
5002 "56_-4_-34" 
5003 "56_-4_-28" 
5004 "56_-4_-22" 
5005 "56_-4_-16" 
5006 "56_-4_-10" 
5007 "56_-4_-4" 
5008 "56_-4_2" 
5009 "56_-4_8" 
5010 "56_-4_14" 
5011 "56_-4_20" 
5012 "56_-4_26" 
5013 "56_-4_32" 
5014 "56_-4_38" 
5015 "56_-4_44" 
5016 "56_2_-28" 
5017 "56_2_-22" 
5018 "56_2_-16" 
5019 "56_2_-10" 
5020 "56_2_-4" 
5021 "56_2_2" 
5022 "56_2_8" 
5023 "56_2_14" 
5024 "56_2_20" 
5025 "56_2_26" 
5026 "56_2_32" 
5027 "56_2_38" 
5028 "56_8_-22" 
5029 "56_8_-16" 
5030 "56_8_-10" 
5031 "56_8_-4" 
5032 "56_8_2" 
5033 "56_8_8" 
5034 "56_8_14" 
5035 "56_8_20" 
5036 "56_8_26" 
5037 "56_8_32" 
5038 "56_8_38" 
5039 "56_14_-10" 
5040 "56_14_-4" 
5041 "56_14_2" 
5042 "56_14_8" 
5043 "56_14_14" 
5044 "56_14_20" 
5045 "56_14_26" 
5046 "56_14_32" 
5047 "56_20_2" 
5048 "56_20_8" 
5049 "56_20_14" 
5050 "56_20_20" 
5051 "56_20_26" 
5052 "56_26_2" 
5053 "56_26_8" 
5054 "56_26_14" 
5055 "56_26_20" 
5056 "56_32_2" 
5057 "56_32_8" 
5058 "56_32_14" 
5059 "62_-58_-4" 
5060 "62_-58_2" 
5061 "62_-58_8" 
5062 "62_-52_-10" 
5063 "62_-52_-4" 
5064 "62_-52_2" 
5065 "62_-52_8" 
5066 "62_-52_14" 
5067 "62_-52_20" 
5068 "62_-52_26" 
5069 "62_-46_-10" 
5070 "62_-46_-4" 
5071 "62_-46_2" 
5072 "62_-46_8" 
5073 "62_-46_14" 
5074 "62_-46_20" 
5075 "62_-46_26" 
5076 "62_-46_32" 
5077 "62_-40_-10" 
5078 "62_-40_-4" 
5079 "62_-40_2" 
5080 "62_-40_8" 
5081 "62_-40_14" 
5082 "62_-40_20" 
5083 "62_-40_26" 
5084 "62_-40_32" 
5085 "62_-40_38" 
5086 "62_-34_-10" 
5087 "62_-34_-4" 
5088 "62_-34_2" 
5089 "62_-34_8" 
5090 "62_-34_14" 
5091 "62_-34_20" 
5092 "62_-34_26" 
5093 "62_-34_32" 
5094 "62_-34_38" 
5095 "62_-34_44" 
5096 "62_-28_-16" 
5097 "62_-28_-10" 
5098 "62_-28_-4" 
5099 "62_-28_2" 
5100 "62_-28_8" 
5101 "62_-28_14" 
5102 "62_-28_20" 
5103 "62_-28_26" 
5104 "62_-28_32" 
5105 "62_-28_38" 
5106 "62_-28_44" 
5107 "62_-22_-22" 
5108 "62_-22_-16" 
5109 "62_-22_-10" 
5110 "62_-22_-4" 
5111 "62_-22_2" 
5112 "62_-22_8" 
5113 "62_-22_14" 
5114 "62_-22_20" 
5115 "62_-22_26" 
5116 "62_-22_32" 
5117 "62_-22_38" 
5118 "62_-22_44" 
5119 "62_-16_-22" 
5120 "62_-16_-16" 
5121 "62_-16_-10" 
5122 "62_-16_-4" 
5123 "62_-16_2" 
5124 "62_-16_8" 
5125 "62_-16_14" 
5126 "62_-16_20" 
5127 "62_-16_26" 
5128 "62_-16_32" 
5129 "62_-16_38" 
5130 "62_-16_44" 
5131 "62_-10_-22" 
5132 "62_-10_-16" 
5133 "62_-10_-10" 
5134 "62_-10_-4" 
5135 "62_-10_2" 
5136 "62_-10_8" 
5137 "62_-10_14" 
5138 "62_-10_20" 
5139 "62_-10_26" 
5140 "62_-10_32" 
5141 "62_-10_38" 
5142 "62_-4_-22" 
5143 "62_-4_-16" 
5144 "62_-4_-10" 
5145 "62_-4_-4" 
5146 "62_-4_2" 
5147 "62_-4_8" 
5148 "62_-4_14" 
5149 "62_-4_20" 
5150 "62_-4_26" 
5151 "62_-4_32" 
5152 "62_2_-16" 
5153 "62_2_-10" 
5154 "62_2_-4" 
5155 "62_2_2" 
5156 "62_2_8" 
5157 "62_2_14" 
5158 "62_2_20" 
5159 "62_2_26" 
5160 "62_2_32" 
5161 "62_8_8" 
5162 "62_8_14" 
5163 "62_8_20" 
5164 "62_8_26" 
5165 "62_14_14" 
5166 "68_-46_2" 
5167 "68_-40_-4" 
5168 "68_-40_2" 
5169 "68_-40_8" 
5170 "68_-34_-4" 
5171 "68_-34_2" 
5172 "68_-34_8" 
5173 "68_-34_14" 
5174 "68_-28_-4" 
5175 "68_-28_2" 
5176 "68_-28_8" 
5177 "68_-28_14" 
5178 "68_-22_2" 
5179 "68_-22_8" 
5180 "68_-22_14" 
5181 "68_-16_-16" 
5182 "68_-16_-10" 
5183 "68_-16_2" 
*Edges 394758
1 38 0.21507
1 65 0.26358
1 171 0.24064
1 184 0.26615
1 285 0.25277
1 344 0.27885
1 345 0.22676
1 483 0.23197
1 516 0.28358
1 517 0.21932
1 527 0.28946
1 528 0.22286
1 748 0.23642
1 778 0.21301
1 945 0.21229
1 1058 0.21179
1 1379 0.29987
1 1594 0.20931
1 1825 0.22788
1 2074 0.2455
1 2122 0.2337
1 2124 0.22921
1 2132 0.28132
1 2161 0.23556
1 2378 0.25739
1 2399 0.2343
1 2452 0.2512
1 2463 0.23036
1 2464 0.21143
1 2465 0.21308
1 2723 0.23566
1 2788 0.25048
1 3336 0.20604
1 3866 0.21586
1 4343 0.2402
1 4770 0.23993
1 4783 0.22597
1 5102 0.21082
1 5145 0.2155
1 5146 0.25703
2 30 0.23663
2 133 0.2725
2 145 0.24756
2 146 0.21873
2 159 0.2208
2 224 0.21221
2 299 0.21159
2 317 0.21877
2 357 0.22415
2 417 0.27062
2 459 0.22707
2 483 0.23016
2 517 0.25994
2 567 0.22333
2 570 0.29066
2 585 0.22151
2 701 0.20898
2 719 0.20939
2 764 0.20704
2 784 0.2087
2 785 0.28766
2 958 0.33147
2 1009 0.21084
2 1021 0.30486
2 1035 0.23682
2 1116 0.22172
2 1156 0.23176
2 1229 0.22355
2 1242 0.20991
2 1312 0.21196
2 1321 0.22538
2 1375 0.28362
2 1401 0.22025
2 1491 0.21817
2 1524 0.21933
2 1556 0.21992
2 1557 0.20658
2 1601 0.21341
2 1602 0.23532
2 1603 0.22516
2 1610 0.21744
2 1637 0.23982
2 1709 0.30093
2 1721 0.23677
2 1738 0.21888
2 1769 0.39404
2 1770 0.26665
2 1784 0.30543
2 1815 0.25605
2 1818 0.30902
2 1846 0.21678
2 1928 0.22552
2 1947 0.20921
2 1976 0.21694
2 1977 0.21395
2 2008 0.21854
2 2060 0.21012
2 2112 0.21495
2 2151 0.31096
2 2242 0.21192
2 2246 0.21246
2 2247 0.21927
2 2248 0.23413
2 2264 0.21266
2 2266 0.23559
2 2320 0.21032
2 2348 0.24514
2 2361 0.21531
2 2378 0.23707
2 2518 0.23663
2 2655 0.20693
2 2675 0.21478
2 2789 0.22426
2 2834 0.20787
2 2885 0.25265
2 2897 0.21926
2 2928 0.2125
2 2962 0.23169
2 2980 0.22263
2 2998 0.25787
2 2999 0.23013
2 3008 0.22285
2 3033 0.22596
2 3035 0.24566
2 3037 0.22235
2 3147 0.2409
2 3198 0.24398
2 3228 0.23195
2 3255 0.22473
2 3273 0.21894
2 3274 0.22379
2 3292 0.22474
2 3295 0.26175
2 3305 0.2516
2 3326 0.21977
2 3331 0.22299
2 3345 0.30234
2 3355 0.22861
2 3365 0.28458
2 3366 0.21856
2 3379 0.20554
2 3474 0.22823
2 3528 0.26593
2 3538 0.21272
2 3543 0.22735
2 3551 0.29053
2 3552 0.25793
2 3559 0.24303
2 3560 0.27552
2 3568 0.22691
2 3581 0.20933
2 3700 0.27914
2 3717 0.22732
2 3723 0.21862
2 3747 0.21584
2 3775 0.29534
2 3776 0.22564
2 3777 0.27387
2 3785 0.22247
2 3787 0.29364
2 3893 0.20574
2 3948 0.22384
2 4002 0.24996
2 4055 0.2091
2 4162 0.22804
2 4236 0.21629
2 4333 0.22509
2 4434 0.23933
2 4539 0.22713
2 4768 0.2147
2 4783 0.25512
2 4972 0.21286
2 4981 0.22212
2 4983 0.21882
2 5135 0.20939
2 5176 0.21635
3 18 0.22194
3 26 0.21656
3 29 0.23391
3 30 0.28163
3 50 0.33316
3 51 0.33217
3 55 0.26395
3 133 0.24923
3 145 0.27662
3 152 0.20724
3 153 0.22866
3 159 0.25673
3 212 0.24513
3 229 0.2198
3 299 0.21107
3 308 0.22387
3 447 0.22968
3 448 0.24298
3 539 0.2325
3 794 0.27393
3 958 0.25635
3 1604 0.20679
3 1751 0.32009
3 1752 0.21608
3 1806 0.21873
3 1826 0.20709
3 2061 0.21767
3 2100 0.22895
3 2133 0.26872
3 2378 0.23366
3 2780 0.22056
3 3037 0.21808
3 3043 0.22056
3 3129 0.29169
3 3346 0.2134
3 3365 0.22029
3 3438 0.21183
3 3558 0.21923
3 4213 0.24961
3 4243 0.24401
3 4255 0.22153
3 4268 0.22846
3 4506 0.21974
3 4514 0.234
3 4783 0.25077
3 5114 0.21555
4 11 0.2214
4 18 0.25867
4 166 0.20553
4 178 0.22234
4 179 0.22094
4 528 0.24504
4 778 0.23699
4 798 0.25001
4 799 0.2583
4 814 0.21897
4 1481 0.2322
4 1602 0.27177
4 1871 0.21264
4 2012 0.23428
4 2100 0.24252
4 2151 0.22707
4 3001 0.22993
4 3037 0.24931
4 3267 0.21118
4 3549 0.26052
4 4484 0.22677
4 4783 0.2388
5 11 0.24606
5 18 0.21281
5 55 0.21702
5 106 0.22541
5 249 0.2194
5 261 0.22733
5 264 0.228
5 294 0.26419
5 296 0.20871
5 312 0.24539
5 322 0.2774
5 323 0.2199
5 397 0.20788
5 516 0.21578
5 527 0.26549
5 528 0.30755
5 529 0.20975
5 539 0.2279
5 590 0.21724
5 778 0.23032
5 797 0.22585
5 798 0.22055
5 865 0.21961
5 1049 0.24015
5 1312 0.2332
5 1603 0.2056
5 2151 0.26621
5 2162 0.24333
5 2380 0.25214
5 2724 0.23366
5 2826 0.21649
5 3605 0.21623
5 3880 0.21733
5 4207 0.2203
5 4756 0.22052
5 4828 0.20676
5 4994 0.20889
5 5000 0.24113
5 5012 0.23329
5 5087 0.23118
6 827 0.25764
6 1567 0.22339
6 1738 0.26291
6 1751 0.22826
6 1892 0.22177
6 2124 0.27145
6 2452 0.23915
6 2950 0.22805
6 3277 0.22383
6 3292 0.20704
6 3295 0.21613
6 3326 0.22602
6 3450 0.30261
6 3528 0.25514
6 3539 0.22489
6 3557 0.24234
6 3561 0.21778
6 3750 0.21169
6 3751 0.25487
6 3763 0.25112
6 3764 0.29307
6 3775 0.251
6 3776 0.22001
6 3787 0.28933
6 3789 0.21182
6 4057 0.22433
6 4263 0.23595
6 4445 0.238
6 4762 0.21536
7 27 0.24559
7 56 0.21378
7 57 0.22413
7 296 0.27496
7 308 0.233
7 310 0.27038
7 317 0.22408
7 540 0.2256
7 876 0.21139
7 1375 0.26204
7 1603 0.20555
7 1738 0.24111
7 1748 0.22757
7 1763 0.21293
7 1769 0.27356
7 1846 0.2058
7 2100 0.21098
7 2112 0.2527
7 2348 0.21806
7 2366 0.21493
7 2377 0.2228
7 2395 0.22567
7 2452 0.2056
7 2474 0.2708
7 2475 0.2407
7 2518 0.23907
7 2788 0.2287
7 2789 0.21658
7 3129 0.22925
7 3276 0.20781
7 3295 0.22645
7 3325 0.22292
7 3351 0.21258
7 3450 0.224
7 3557 0.22991
7 3575 0.21652
7 3622 0.26063
7 3823 0.24242
7 4262 0.20744
7 4287 0.21256
7 4333 0.23528
7 4379 0.21866
7 4539 0.28
7 4617 0.21585
7 4757 0.20583
7 4770 0.22056
7 4806 0.20852
8 29 0.22933
8 50 0.30921
8 55 0.25281
8 298 0.22223
8 308 0.21305
8 312 0.21937
8 317 0.2872
8 517 0.25037
8 527 0.23221
8 778 0.20996
8 785 0.21678
8 797 0.27784
8 798 0.27522
8 799 0.20797
8 958 0.26916
8 1036 0.26396
8 1053 0.21583
8 1303 0.20569
8 1304 0.226
8 1366 0.25907
8 1375 0.25135
8 1376 0.22003
8 1547 0.2361
8 1602 0.26933
8 1610 0.22079
8 1826 0.25565
8 2009 0.22284
8 2100 0.22047
8 2113 0.2137
8 2395 0.21015
8 2415 0.22046
8 2452 0.21032
8 2464 0.20925
8 2663 0.21639
8 3016 0.2101
8 3129 0.24538
8 3529 0.21269
8 3559 0.22326
8 4049 0.20866
8 4213 0.20867
8 4243 0.20611
8 4255 0.22735
8 4979 0.26336
8 4981 0.20836
8 5114 0.2112
8 5123 0.20943
9 50 0.20784
9 312 0.25249
9 504 0.2197
9 516 0.22818
9 517 0.22019
9 528 0.20628
9 556 0.22449
9 670 0.21201
9 814 0.25975
9 958 0.25502
9 1040 0.21031
9 1080 0.21629
9 1117 0.21438
9 1313 0.21967
9 1370 0.25293
9 1497 0.24187
9 1512 0.22026
9 1528 0.26131
9 1602 0.25428
9 1710 0.21597
9 1754 0.21255
9 1771 0.21973
9 1878 0.21301
9 2009 0.23742
9 2116 0.24666
9 2151 0.20888
9 2264 0.2262
9 2276 0.24978
9 2362 0.21964
9 2757 0.21352
9 2771 0.21551
9 2792 0.21554
9 3033 0.23888
9 3037 0.22959
9 3148 0.21792
9 3255 0.21169
9 3328 0.24577
9 3437 0.24257
9 3445 0.25525
9 3559 0.2081
9 3649 0.20578
9 3878 0.20765
9 3914 0.21912
9 4194 0.22795
9 4195 0.22676
9 4463 0.2453
9 4480 0.26661
9 4569 0.21445
9 4685 0.20761
9 4686 0.25518
9 4783 0.22381
9 5059 0.21198
10 51 0.21532
10 77 0.21833
10 155 0.21764
10 257 0.24459
10 312 0.2267
10 322 0.2116
10 323 0.26463
10 490 0.23947
10 516 0.21386
10 518 0.21432
10 528 0.26087
10 539 0.21109
10 552 0.24037
10 555 0.21016
10 778 0.21505
10 798 0.25293
10 1095 0.20825
10 1173 0.24504
10 1370 0.21522
10 1602 0.25271
10 1603 0.21393
10 1853 0.24065
10 1854 0.29236
10 2125 0.24405
10 2151 0.21989
10 2162 0.21536
10 2380 0.21824
10 2456 0.25966
10 2482 0.21497
10 2714 0.20836
10 2826 0.21268
10 3234 0.21937
10 3445 0.22327
10 3548 0.21379
10 3645 0.21752
10 5122 0.23193
11 51 0.23035
11 55 0.21061
11 122 0.24194
11 322 0.21643
11 1004 0.21848
11 1091 0.21608
11 1092 0.23217
11 1095 0.21602
11 1602 0.21928
11 1651 0.21358
11 1739 0.27533
11 3516 0.20847
11 3605 0.21036
11 3899 0.2187
11 4049 0.24403
11 4290 0.24297
11 4399 0.21698
12 97 0.21193
12 325 0.22295
12 485 0.21615
12 504 0.27329
12 579 0.28147
12 594 0.20873
12 656 0.24795
12 657 0.24709
12 765 0.23713
12 778 0.23816
12 847 0.27772
12 863 0.27186
12 909 0.21815
12 1022 0.21237
12 1085 0.21221
12 1193 0.2104
12 1195 0.21751
12 1376 0.22064
12 1551 0.24695
12 1758 0.20895
12 2122 0.22135
12 2125 0.21435
12 2291 0.21217
12 2629 0.29069
12 2630 0.21079
12 3065 0.22312
12 3095 0.21707
12 3097 0.21008
12 3328 0.31175
12 3357 0.2141
12 3379 0.20998
12 3380 0.20646
12 3445 0.20799
12 3446 0.24169
12 3557 0.2433
12 3829 0.25951
12 4009 0.23214
12 4199 0.25405
12 4251 0.22171
12 4396 0.21709
12 4661 0.22699
12 4760 0.23155
13 548 0.25254
13 916 0.22665
13 1143 0.22177
13 1621 0.21363
13 2021 0.21517
13 4598 0.20982
13 4845 0.29961
14 476 0.23177
14 733 0.23496
14 973 0.20596
14 987 0.26103
14 988 0.20767
14 1023 0.29182
14 1244 0.27095
14 1246 0.25181
14 1478 0.21841
14 1490 0.2057
14 1505 0.20839
14 1522 0.21119
14 1597 0.21253
14 1636 0.21886
14 1736 0.23787
14 1738 0.33277
14 1751 0.24863
14 1752 0.30855
14 1753 0.22309
14 1769 0.21521
14 1815 0.2401
14 1837 0.21851
14 1892 0.26559
14 2001 0.21044
14 2045 0.22993
14 2069 0.22497
14 2124 0.25277
14 2150 0.21684
14 2362 0.28443
14 2364 0.27508
14 2382 0.2347
14 2676 0.21726
14 2692 0.26709
14 2695 0.20839
14 2950 0.30519
14 2980 0.21821
14 3027 0.21602
14 3043 0.21695
14 3049 0.21133
14 3054 0.22533
14 3276 0.21362
14 3326 0.22475
14 3357 0.2314
14 3375 0.2319
14 3376 0.23124
14 3450 0.24062
14 3458 0.21431
14 3499 0.216
14 3586 0.22719
14 3751 0.26409
14 3787 0.24851
14 3803 0.25803
14 3893 0.25517
14 3967 0.22823
14 4052 0.22816
14 4066 0.21136
14 4263 0.25081
14 4268 0.21585
14 4815 0.21505
15 222 0.21968
15 317 0.2373
15 383 0.20936
15 509 0.20872
15 517 0.27251
15 555 0.21172
15 722 0.20764
15 774 0.24185
15 973 0.21962
15 1005 0.21887
15 1016 0.21044
15 1257 0.22594
15 1353 0.2148
15 1375 0.23626
15 1505 0.25116
15 1547 0.21776
15 1556 0.2094
15 1610 0.21986
15 1629 0.20727
15 1738 0.2207
15 1753 0.21999
15 1767 0.2055
15 1799 0.20943
15 1826 0.21199
15 1827 0.22851
15 1828 0.25481
15 1837 0.24775
15 1853 0.24642
15 1976 0.20769
15 2009 0.21755
15 2014 0.21648
15 2045 0.24204
15 2085 0.22655
15 2124 0.25884
15 2276 0.21846
15 2474 0.21165
15 2475 0.28311
15 2640 0.21804
15 2712 0.23245
15 2970 0.23285
15 2987 0.20558
15 3036 0.20583
15 3283 0.21483
15 3326 0.21497
15 3345 0.22657
15 3379 0.22443
15 3445 0.2104
15 3450 0.21062
15 3499 0.21014
15 3531 0.25278
15 3543 0.21101
15 3548 0.22883
15 3756 0.22104
15 3768 0.25413
15 3775 0.24005
15 3777 0.21309
15 3803 0.24429
15 3812 0.22554
15 3987 0.21258
15 4268 0.22729
15 4539 0.23156
15 5101 0.20936
16 29 0.26686
16 30 0.21325
16 31 0.21919
16 50 0.2293
16 55 0.2326
16 56 0.20738
16 59 0.33195
16 119 0.20814
16 129 0.2447
16 145 0.22006
16 157 0.23259
16 158 0.26917
16 222 0.23565
16 271 0.29762
16 317 0.26535
16 323 0.23708
16 357 0.25167
16 383 0.22241
16 501 0.2187
16 517 0.27686
16 527 0.29663
16 529 0.23303
16 539 0.22971
16 540 0.22718
16 765 0.21882
16 766 0.29016
16 797 0.27192
16 798 0.31758
16 958 0.2748
16 1036 0.23667
16 1284 0.20885
16 1305 0.20739
16 1353 0.27141
16 1375 0.20741
16 1376 0.20987
16 1547 0.26665
16 1556 0.28652
16 1557 0.22556
16 1602 0.20949
16 1603 0.20651
16 1610 0.21395
16 1611 0.20951
16 1618 0.21575
16 1752 0.20559
16 1807 0.2114
16 1818 0.2462
16 1866 0.24493
16 1871 0.2266
16 1878 0.21644
16 1976 0.28029
16 2009 0.30078
16 2027 0.23481
16 2028 0.22693
16 2044 0.2152
16 2045 0.21506
16 2046 0.22106
16 2085 0.29107
16 2100 0.26233
16 2134 0.22169
16 2151 0.28755
16 2428 0.20874
16 2475 0.26445
16 2482 0.21423
16 2692 0.20636
16 2708 0.21776
16 2757 0.23992
16 2791 0.23623
16 3017 0.22843
16 3037 0.26383
16 3138 0.21359
16 3139 0.21814
16 3146 0.21583
16 3345 0.22133
16 3346 0.21297
16 3355 0.251
16 3356 0.20775
16 3404 0.22504
16 3434 0.25704
16 3445 0.23871
16 3450 0.25028
16 3543 0.21006
16 3544 0.23159
16 3548 0.25709
16 3560 0.22188
16 3575 0.22378
16 3586 0.24852
16 3594 0.22398
16 3622 0.24179
16 3644 0.21127
16 3652 0.22578
16 3659 0.2181
16 3668 0.20965
16 3766 0.21239
16 3768 0.22593
16 3777 0.22509
16 3812 0.22555
16 3873 0.2246
16 3877 0.21376
16 3880 0.27276
16 4047 0.23274
16 4060 0.2156
16 4261 0.21525
16 4266 0.20934
16 4539 0.30305
16 4686 0.2339
16 4745 0.22114
16 4768 0.22302
16 4778 0.21317
16 4780 0.23334
16 4796 0.20832
16 4827 0.20661
16 4981 0.21353
16 5112 0.2095
16 5176 0.25756
16 5180 0.23462
17 184 0.21757
17 357 0.22006
17 794 0.26387
17 1114 0.20751
17 1303 0.21082
17 1353 0.20684
17 1354 0.22356
17 1529 0.21903
17 1547 0.28699
17 1556 0.3014
17 1602 0.26629
17 1866 0.26279
17 1871 0.208
17 1976 0.22407
17 2026 0.22454
17 2045 0.23249
17 2151 0.25883
17 2329 0.2455
17 2452 0.21016
17 2755 0.22754
17 3037 0.24436
17 3120 0.23393
17 3585 0.21533
17 3594 0.22339
17 3643 0.21325
17 3812 0.22122
17 4506 0.26
17 4745 0.22581
17 4761 0.20739
18 25 0.20912
18 36 0.21071
18 45 0.24236
18 46 0.25077
18 56 0.21381
18 68 0.20614
18 70 0.21287
18 71 0.31164
18 77 0.2064
18 94 0.21622
18 128 0.25907
18 224 0.27184
18 225 0.23006
18 261 0.21865
18 270 0.24236
18 309 0.24521
18 320 0.22512
18 330 0.20825
18 334 0.22175
18 335 0.21991
18 344 0.26312
18 345 0.24505
18 495 0.23418
18 538 0.22725
18 539 0.23016
18 631 0.21613
18 722 0.25175
18 778 0.21078
18 799 0.22437
18 977 0.20812
18 995 0.24965
18 1058 0.2324
18 1375 0.28073
18 1481 0.25383
18 1556 0.20731
18 1602 0.26455
18 1603 0.24049
18 1871 0.2109
18 2014 0.23959
18 2113 0.23129
18 2249 0.23533
18 2330 0.24366
18 2440 0.22746
18 2699 0.20691
18 2826 0.2641
18 2946 0.22323
18 3097 0.23746
18 3108 0.21577
18 3450 0.25313
18 3585 0.2164
18 3645 0.24793
18 4049 0.24427
18 4521 0.21107
18 4733 0.21528
18 4746 0.24254
18 4780 0.24311
18 4966 0.23936
18 5099 0.21722
18 5123 0.22686
18 5145 0.21355
18 5172 0.21403
18 5176 0.20865
18 5183 0.23492
19 25 0.21248
19 36 0.27843
19 43 0.22317
19 46 0.28763
19 55 0.22665
19 84 0.23238
19 117 0.22245
19 127 0.20976
19 152 0.26621
19 224 0.21822
19 257 0.21101
19 261 0.21828
19 269 0.21188
19 282 0.22688
19 308 0.29498
19 309 0.27115
19 322 0.21728
19 451 0.23518
19 514 0.24189
19 539 0.2749
19 555 0.22416
19 560 0.22824
19 710 0.21855
19 722 0.21619
19 794 0.23789
19 799 0.22235
19 804 0.20701
19 995 0.26115
19 998 0.2278
19 1003 0.21248
19 1004 0.21958
19 1065 0.24075
19 1085 0.22057
19 1101 0.20887
19 1382 0.20849
19 1480 0.21166
19 1481 0.22962
19 1495 0.22434
19 1496 0.24664
19 1512 0.24166
19 1540 0.28428
19 1551 0.27056
19 1559 0.22683
19 1581 0.21345
19 1741 0.26387
19 1742 0.22222
19 1757 0.22775
19 1758 0.24869
19 1789 0.25262
19 1875 0.20621
19 1885 0.22771
19 2014 0.2725
19 2077 0.26174
19 2100 0.22744
19 2136 0.22749
19 2177 0.32723
19 2242 0.2532
19 2275 0.209
19 2287 0.24118
19 2292 0.23612
19 2346 0.21491
19 2399 0.25336
19 2482 0.21047
19 2682 0.23619
19 2782 0.2627
19 2946 0.2934
19 2982 0.20741
19 2984 0.22617
19 2986 0.23525
19 3004 0.21164
19 3022 0.26412
19 3097 0.23837
19 3135 0.23153
19 3160 0.25391
19 3193 0.20693
19 3196 0.21162
19 3229 0.2166
19 3297 0.27958
19 3328 0.24242
19 3332 0.20979
19 3336 0.23435
19 3433 0.21134
19 3450 0.3329
19 3464 0.23385
19 3503 0.20993
19 3505 0.2077
19 3516 0.20581
19 3578 0.23518
19 3579 0.21163
19 3584 0.20943
19 3589 0.22591
19 3606 0.24284
19 3649 0.21487
19 3658 0.29271
19 3667 0.24587
19 3728 0.20877
19 3739 0.21463
19 3788 0.20557
19 3813 0.22521
19 3879 0.21929
19 3891 0.34651
19 3892 0.30752
19 3914 0.22488
19 3922 0.27148
19 3935 0.21878
19 3954 0.21874
19 4022 0.2482
19 4032 0.2378
19 4049 0.24606
19 4106 0.21332
19 4231 0.22766
19 4254 0.26782
19 4544 0.24762
19 4710 0.21658
19 4746 0.23198
19 4757 0.22971
19 4780 0.27552
19 4930 0.20972
19 4966 0.25092
19 4981 0.22105
19 5144 0.22825
19 5174 0.27078
20 46 0.25209
20 107 0.22007
20 246 0.2456
20 308 0.26203
20 479 0.22564
20 514 0.23699
20 528 0.20663
20 577 0.20973
20 579 0.29219
20 728 0.2192
20 863 0.21891
20 1007 0.26297
20 1065 0.25208
20 1075 0.21417
20 1101 0.27619
20 1143 0.21149
20 1496 0.2188
20 1528 0.23158
20 1530 0.23416
20 1540 0.22993
20 1876 0.2111
20 1978 0.21814
20 1994 0.24033
20 2122 0.24838
20 2124 0.21656
20 2125 0.30918
20 2470 0.21428
20 2629 0.23994
20 2630 0.21604
20 2751 0.22865
20 2781 0.2599
20 2782 0.23092
20 3097 0.20866
20 3153 0.25917
20 3297 0.22233
20 3311 0.23331
20 3328 0.22435
20 3350 0.23356
20 3379 0.21438
20 3380 0.20969
20 3503 0.23569
20 3578 0.27715
20 3579 0.22702
20 3636 0.20574
20 3653 0.21258
20 3667 0.2264
20 3739 0.27228
20 3856 0.22672
20 3884 0.22057
20 3891 0.21292
20 3922 0.29763
20 4009 0.22698
20 4049 0.24373
20 4240 0.2155
20 4320 0.22868
20 4401 0.23605
20 4422 0.27858
20 4515 0.21621
20 4521 0.21822
20 4723 0.20999
20 4746 0.23995
20 4758 0.25982
20 4944 0.23353
20 5170 0.21214
20 5172 0.20879
21 184 0.20587
21 507 0.22923
21 514 0.23803
21 533 0.20633
21 536 0.20976
21 756 0.2357
21 765 0.22976
21 781 0.20823
21 791 0.20655
21 867 0.21587
21 1022 0.21381
21 1084 0.21502
21 1180 0.24177
21 1285 0.23719
21 1311 0.2345
21 1327 0.23282
21 1353 0.26701
21 1541 0.27015
21 1558 0.24573
21 1602 0.23077
21 1604 0.23152
21 1799 0.26515
21 1857 0.22846
21 1885 0.29315
21 1959 0.2114
21 1994 0.2389
21 1995 0.2277
21 2122 0.29498
21 2125 0.24504
21 2134 0.24344
21 2162 0.22816
21 2213 0.23664
21 2248 0.22394
21 2249 0.20645
21 2449 0.24178
21 2470 0.23052
21 2675 0.23142
21 2691 0.23046
21 2723 0.22319
21 2771 0.22269
21 2781 0.22918
21 2782 0.25734
21 2784 0.20683
21 2842 0.21186
21 2943 0.21191
21 2945 0.22103
21 2977 0.22611
21 3018 0.20686
21 3036 0.23824
21 3037 0.25767
21 3050 0.30227
21 3062 0.20927
21 3065 0.25423
21 3078 0.23985
21 3097 0.29784
21 3142 0.22002
21 3147 0.20631
21 3160 0.26477
21 3276 0.2612
21 3277 0.23388
21 3309 0.27276
21 3328 0.21195
21 3330 0.238
21 3331 0.28403
21 3434 0.20891
21 3450 0.22816
21 3468 0.31251
21 3544 0.25395
21 3561 0.22349
21 3578 0.22155
21 3603 0.20815
21 3635 0.22431
21 3636 0.2532
21 3645 0.21985
21 3653 0.26775
21 3658 0.25235
21 3659 0.26893
21 3677 0.2071
21 3800 0.21435
21 3801 0.22789
21 3852 0.21591
21 3873 0.30984
21 4000 0.21631
21 4009 0.2267
21 4029 0.24412
21 4060 0.21717
21 4100 0.27924
21 4255 0.265
21 4340 0.22783
21 4420 0.25603
21 4422 0.2081
21 4889 0.24967
21 4909 0.21885
21 5059 0.27059
22 607 0.20925
22 731 0.22087
22 1120 0.21505
22 1452 0.26286
22 1621 0.26472
22 1691 0.20594
22 2193 0.21775
22 2309 0.28159
22 2380 0.22705
22 2395 0.22897
22 2712 0.27844
22 3054 0.2122
22 3183 0.24367
22 3468 0.21713
22 3677 0.22752
22 4188 0.26422
22 4455 0.21604
23 577 0.24197
23 917 0.21707
23 1120 0.25515
23 1136 0.20808
23 1301 0.2627
23 1375 0.26558
23 1640 0.21373
23 1741 0.22283
23 1769 0.21518
23 1841 0.21174
23 1871 0.21622
23 1877 0.29276
23 2029 0.21118
23 2162 0.23266
23 2163 0.21058
23 2204 0.22732
23 2348 0.31573
23 2350 0.23078
23 2361 0.21497
23 2399 0.22125
23 2679 0.21514
23 2682 0.21126
23 2877 0.21029
23 2968 0.27093
23 3019 0.25532
23 3202 0.22108
23 3454 0.21461
23 3468 0.21898
23 3515 0.21619
23 3586 0.22988
23 3677 0.21238
23 3739 0.23789
23 3742 0.23668
23 3755 0.2095
23 3756 0.2838
23 3803 0.24434
23 4188 0.22613
23 4309 0.23711
24 1002 0.22561
24 1036 0.21453
24 1272 0.2526
24 1375 0.26407
24 1525 0.22778
24 1600 0.2301
24 1751 0.20758
24 1754 0.22293
24 2009 0.25965
24 2028 0.26698
24 2329 0.23748
24 2475 0.23083
24 2692 0.22897
24 2748 0.2276
24 3054 0.22066
24 3071 0.21257
24 3803 0.21202
24 4981 0.25206
25 26 0.24173
25 27 0.22783
25 50 0.21821
25 118 0.22014
25 119 0.23805
25 236 0.23054
25 288 0.26978
25 323 0.21437
25 382 0.26824
25 383 0.25268
25 447 0.27377
25 498 0.20812
25 521 0.23787
25 569 0.22659
25 676 0.23104
25 766 0.21709
25 798 0.24022
25 827 0.25561
25 1002 0.23238
25 1035 0.21236
25 1060 0.26605
25 1193 0.21256
25 1272 0.22053
25 1304 0.21858
25 1313 0.22266
25 1368 0.22368
25 1375 0.21173
25 1422 0.23514
25 1429 0.22793
25 1537 0.20762
25 1575 0.23222
25 1611 0.22106
25 1617 0.2552
25 1618 0.24629
25 1620 0.21446
25 1738 0.20876
25 1751 0.24277
25 1753 0.22978
25 1757 0.21404
25 1888 0.23426
25 2009 0.23668
25 2013 0.22339
25 2024 0.21088
25 2027 0.22481
25 2028 0.26435
25 2076 0.22643
25 2100 0.29247
25 2124 0.24756
25 2177 0.25821
25 2264 0.21058
25 2340 0.22879
25 2341 0.22652
25 2343 0.21209
25 2362 0.23559
25 2375 0.22945
25 2376 0.20582
25 2399 0.22186
25 2480 0.23621
25 2614 0.2055
25 2693 0.26257
25 2711 0.22366
25 3119 0.26579
25 3120 0.24047
25 3129 0.219
25 3148 0.28417
25 3151 0.20862
25 3183 0.22195
25 3355 0.22428
25 3422 0.22066
25 3434 0.21512
25 3439 0.2079
25 3528 0.24839
25 3530 0.22512
25 3559 0.20724
25 3560 0.21148
25 3622 0.22941
25 3629 0.21461
25 3644 0.20698
25 3794 0.28636
25 3860 0.2067
25 3872 0.34285
25 3877 0.21169
25 3885 0.21504
25 3892 0.24533
25 3922 0.23889
25 4046 0.23005
25 4099 0.29366
25 4173 0.23275
25 4185 0.24992
25 4329 0.22514
25 4380 0.25527
25 4383 0.20635
25 4388 0.27537
25 4674 0.24494
25 4685 0.30531
25 4686 0.24493
25 4698 0.26613
25 4760 0.24822
25 4771 0.22405
25 4783 0.22312
25 4889 0.31841
25 4981 0.23809
25 4992 0.21071
25 5074 0.21502
25 5140 0.21613
26 35 0.21348
26 44 0.22073
26 50 0.27993
26 51 0.23999
26 54 0.22705
26 55 0.26126
26 71 0.34025
26 77 0.22702
26 129 0.22312
26 152 0.24762
26 165 0.20641
26 216 0.22091
26 224 0.28817
26 289 0.22035
26 523 0.23886
26 656 0.22933
26 721 0.22624
26 765 0.20703
26 794 0.24718
26 860 0.25881
26 952 0.21649
26 1035 0.27909
26 1036 0.20801
26 1043 0.21019
26 1058 0.23533
26 1115 0.2249
26 1203 0.20917
26 1235 0.23179
26 1282 0.23907
26 1300 0.21217
26 1302 0.23076
26 1311 0.31397
26 1353 0.24831
26 1368 0.24094
26 1375 0.35688
26 1385 0.24278
26 1481 0.23813
26 1556 0.22449
26 1602 0.23159
26 1617 0.25443
26 1727 0.20712
26 1804 0.23176
26 1865 0.22456
26 1866 0.21164
26 1875 0.23603
26 2009 0.22618
26 2023 0.20959
26 2026 0.20769
26 2027 0.24457
26 2045 0.22726
26 2058 0.2748
26 2124 0.21588
26 2144 0.20725
26 2153 0.21484
26 2177 0.22269
26 2263 0.21101
26 2276 0.28925
26 2308 0.21127
26 2343 0.23558
26 2362 0.30836
26 2452 0.20766
26 2591 0.21558
26 2600 0.21094
26 2601 0.20711
26 2613 0.20829
26 2614 0.29426
26 2658 0.20773
26 2662 0.24454
26 2692 0.21646
26 2935 0.31276
26 3017 0.25764
26 3018 0.22945
26 3035 0.24571
26 3036 0.20702
26 3108 0.2401
26 3148 0.23481
26 3266 0.28161
26 3331 0.21023
26 3437 0.29956
26 3503 0.22038
26 3515 0.21411
26 3516 0.25607
26 3559 0.20937
26 3585 0.25134
26 3594 0.21153
26 3657 0.22476
26 3659 0.23329
26 3739 0.29632
26 3747 0.21573
26 3871 0.2146
26 3872 0.29229
26 3879 0.24343
26 3880 0.28366
26 3885 0.21641
26 3891 0.23543
26 4213 0.2568
26 4227 0.24471
26 4352 0.20996
26 4685 0.22507
26 4814 0.26059
26 5178 0.21439
26 5179 0.24497
27 29 0.21607
27 36 0.23039
27 71 0.22619
27 224 0.3299
27 225 0.24551
27 288 0.23793
27 297 0.24059
27 308 0.20623
27 357 0.20975
27 453 0.23369
27 732 0.22694
27 816 0.21212
27 1375 0.22107
27 1383 0.21417
27 1556 0.26668
27 1758 0.24156
27 1804 0.31175
27 1866 0.34891
27 1872 0.21093
27 1903 0.2358
27 2106 0.22424
27 2111 0.24227
27 2249 0.21373
27 2589 0.20734
27 2590 0.22608
27 2647 0.21742
27 2782 0.22279
27 3279 0.21177
27 3318 0.22692
27 3328 0.2209
27 3435 0.24613
27 3450 0.26069
27 3585 0.25258
27 3594 0.25726
27 3659 0.23313
27 3892 0.20891
27 4154 0.20873
27 4454 0.20842
27 4507 0.2245
27 4678 0.20583
27 4683 0.23165
27 4721 0.2104
27 4946 0.20955
28 68 0.20585
28 170 0.20953
28 172 0.2749
28 221 0.22302
28 223 0.22742
28 224 0.23774
28 299 0.23225
28 344 0.22271
28 423 0.20918
28 424 0.21435
28 452 0.26268
28 465 0.20939
28 514 0.2527
28 670 0.22509
28 718 0.21138
28 804 0.24379
28 816 0.20695
28 818 0.24052
28 851 0.25983
28 922 0.22767
28 1045 0.27647
28 1086 0.29467
28 1139 0.21598
28 1143 0.20787
28 1262 0.21089
28 1292 0.25892
28 1314 0.23769
28 1334 0.21525
28 1396 0.20837
28 1512 0.22878
28 1548 0.28516
28 1581 0.29214
28 1588 0.20935
28 1589 0.23722
28 1804 0.21073
28 1885 0.21391
28 1981 0.23204
28 2111 0.2221
28 2114 0.2093
28 2121 0.22924
28 2122 0.32885
28 2123 0.28334
28 2125 0.20956
28 2131 0.21676
28 2132 0.28539
28 2325 0.23913
28 2351 0.22784
28 2361 0.20819
28 2365 0.2276
28 2371 0.20909
28 2390 0.21675
28 2414 0.24641
28 2430 0.21786
28 2434 0.2067
28 2443 0.21971
28 2448 0.21498
28 2457 0.21038
28 2647 0.24557
28 2663 0.20992
28 2679 0.25251
28 2712 0.26838
28 2726 0.2995
28 2751 0.2239
28 2782 0.23611
28 2808 0.2094
28 2837 0.22287
28 3078 0.2523
28 3125 0.23236
28 3142 0.21296
28 3143 0.25571
28 3245 0.31333
28 3379 0.21874
28 3418 0.22035
28 3419 0.25971
28 3435 0.21701
28 3450 0.30796
28 3477 0.23813
28 3579 0.28647
28 3584 0.23123
28 3585 0.21451
28 3586 0.24407
28 3606 0.20623
28 3643 0.22558
28 3657 0.22813
28 3661 0.28171
28 3667 0.27664
28 3696 0.22245
28 3699 0.21948
28 3700 0.23069
28 3852 0.25088
28 3861 0.2163
28 3891 0.28226
28 3892 0.23723
28 3903 0.20651
28 3921 0.2551
28 3922 0.23201
28 3929 0.23188
28 3930 0.21722
28 3932 0.22706
28 3934 0.22979
28 3935 0.2359
28 3954 0.21474
28 4106 0.21841
28 4142 0.23247
28 4154 0.25279
28 4169 0.21085
28 4173 0.2331
28 4231 0.23702
28 4342 0.20602
28 4401 0.22639
28 4446 0.26704
28 4506 0.29431
28 4588 0.22426
28 4591 0.26505
28 4668 0.22166
28 4731 0.26844
28 4737 0.22666
28 4753 0.21489
28 4769 0.22523
28 4780 0.23356
28 4795 0.29568
28 4897 0.20727
28 4948 0.20852
28 4949 0.2373
28 4960 0.21385
28 4961 0.21936
28 4999 0.27789
28 5060 0.20858
28 5084 0.26699
28 5085 0.2169
28 5093 0.33775
28 5095 0.20695
28 5128 0.24103
28 5163 0.2214
29 43 0.21397
29 46 0.22407
29 68 0.26302
29 70 0.21755
29 71 0.24304
29 84 0.2095
29 142 0.20726
29 178 0.22656
29 224 0.27349
29 234 0.24605
29 245 0.23115
29 299 0.29643
29 308 0.30413
29 380 0.22106
29 395 0.21151
29 514 0.21632
29 569 0.23137
29 620 0.22784
29 621 0.26225
29 665 0.24874
29 858 0.26809
29 876 0.2209
29 917 0.24841
29 1045 0.23685
29 1075 0.20554
29 1086 0.29395
29 1088 0.2613
29 1115 0.23996
29 1132 0.21815
29 1143 0.25044
29 1151 0.23277
29 1176 0.22212
29 1204 0.22654
29 1301 0.22144
29 1334 0.23678
29 1586 0.27345
29 1588 0.21612
29 1589 0.22876
29 1641 0.23422
29 1789 0.21947
29 1884 0.35595
29 1885 0.23998
29 1903 0.23968
29 2125 0.2496
29 2202 0.30641
29 2242 0.23617
29 2418 0.21438
29 2434 0.24147
29 2448 0.21601
29 2542 0.21673
29 2543 0.22278
29 2549 0.21032
29 2726 0.28125
29 2782 0.24087
29 2898 0.21287
29 3078 0.22381
29 3142 0.28673
29 3150 0.22187
29 3160 0.27995
29 3213 0.23781
29 3433 0.20732
29 3584 0.24696
29 3652 0.22156
29 3661 0.27393
29 3850 0.21882
29 3856 0.2649
29 3871 0.2627
29 3872 0.2381
29 3890 0.28599
29 3944 0.21245
29 3946 0.21118
29 4173 0.22232
29 4175 0.21274
29 4188 0.22756
29 4446 0.21901
29 4447 0.24495
29 4737 0.24015
29 4744 0.23643
29 4827 0.20888
29 4999 0.21087
29 5059 0.25281
29 5098 0.22504
29 5099 0.21597
29 5110 0.21327
29 5170 0.21089
29 5178 0.285
30 57 0.21466
30 70 0.21719
30 107 0.22387
30 172 0.26154
30 173 0.2334
30 193 0.24216
30 225 0.21051
30 299 0.23208
30 308 0.23571
30 343 0.23519
30 344 0.26062
30 357 0.27062
30 358 0.27659
30 423 0.27422
30 523 0.21721
30 556 0.20736
30 572 0.20609
30 589 0.24295
30 640 0.2169
30 763 0.21475
30 794 0.21598
30 805 0.208
30 960 0.22289
30 1023 0.23232
30 1034 0.25642
30 1071 0.24193
30 1079 0.22594
30 1084 0.22026
30 1085 0.22383
30 1115 0.21303
30 1132 0.25852
30 1133 0.27457
30 1231 0.24774
30 1240 0.23137
30 1267 0.24102
30 1269 0.2212
30 1276 0.2083
30 1280 0.25275
30 1281 0.22602
30 1282 0.30626
30 1292 0.27528
30 1311 0.247
30 1353 0.20953
30 1355 0.21497
30 1395 0.22852
30 1458 0.23746
30 1465 0.20639
30 1466 0.23614
30 1476 0.22728
30 1477 0.21411
30 1498 0.22345
30 1530 0.2151
30 1586 0.24571
30 1588 0.26909
30 1619 0.22503
30 1651 0.22509
30 1706 0.27534
30 1719 0.23688
30 1720 0.24352
30 1721 0.23393
30 1750 0.25693
30 1751 0.23164
30 1776 0.26034
30 1789 0.25053
30 1825 0.21412
30 1837 0.23611
30 1854 0.20607
30 1857 0.21342
30 1865 0.23691
30 1872 0.22079
30 1928 0.22923
30 1933 0.32574
30 1934 0.28935
30 1943 0.22631
30 1959 0.25589
30 1968 0.34262
30 1969 0.22115
30 1983 0.27514
30 1992 0.25009
30 1994 0.2222
30 2065 0.22307
30 2121 0.20852
30 2122 0.31282
30 2124 0.2204
30 2130 0.21116
30 2139 0.26331
30 2140 0.2955
30 2229 0.28119
30 2242 0.21218
30 2246 0.22334
30 2247 0.21691
30 2249 0.28184
30 2255 0.22581
30 2264 0.22586
30 2265 0.21473
30 2296 0.21174
30 2452 0.23552
30 2472 0.26234
30 2473 0.22181
30 2590 0.25185
30 2647 0.20934
30 2650 0.2287
30 2675 0.20798
30 2723 0.29818
30 2740 0.25008
30 2766 0.22939
30 2781 0.23326
30 2782 0.20556
30 2791 0.21829
30 2808 0.23925
30 2885 0.2069
30 2886 0.21169
30 2944 0.24395
30 2945 0.20925
30 2952 0.22447
30 2969 0.21417
30 2973 0.2747
30 2987 0.20964
30 3042 0.26874
30 3050 0.23524
30 3060 0.24424
30 3063 0.24351
30 3064 0.21183
30 3078 0.29408
30 3081 0.25731
30 3088 0.21231
30 3095 0.26809
30 3097 0.28093
30 3105 0.2726
30 3108 0.21161
30 3110 0.20709
30 3121 0.22512
30 3125 0.22739
30 3142 0.24221
30 3160 0.28089
30 3189 0.248
30 3249 0.28376
30 3261 0.24317
30 3262 0.25793
30 3263 0.21707
30 3264 0.22168
30 3277 0.29994
30 3279 0.23266
30 3293 0.24701
30 3309 0.23841
30 3320 0.2191
30 3328 0.24588
30 3329 0.21237
30 3331 0.22726
30 3369 0.21266
30 3423 0.26573
30 3434 0.27039
30 3442 0.26917
30 3454 0.21372
30 3501 0.2714
30 3502 0.29894
30 3508 0.21992
30 3512 0.26742
30 3513 0.22289
30 3514 0.22398
30 3521 0.22587
30 3525 0.22163
30 3533 0.23153
30 3539 0.21897
30 3540 0.21011
30 3551 0.24308
30 3581 0.20844
30 3584 0.21072
30 3603 0.22978
30 3613 0.20796
30 3633 0.2214
30 3635 0.22206
30 3643 0.207
30 3653 0.27024
30 3720 0.32046
30 3727 0.24866
30 3736 0.26677
30 3737 0.25305
30 3748 0.22229
30 3749 0.20998
30 3750 0.21635
30 3785 0.21007
30 3801 0.21072
30 3828 0.2337
30 3830 0.21374
30 3831 0.21714
30 3872 0.2104
30 3873 0.26163
30 3954 0.26985
30 3965 0.24255
30 3977 0.21031
30 4032 0.2455
30 4059 0.27241
30 4104 0.21896
30 4151 0.20752
30 4222 0.21937
30 4223 0.21813
30 4294 0.21592
30 4340 0.33898
30 4422 0.21717
30 4442 0.22272
30 4443 0.21934
30 4447 0.26725
30 4521 0.22705
30 4544 0.26659
30 4697 0.23
30 4721 0.21364
30 4723 0.20979
30 4743 0.23426
30 4745 0.21125
30 4794 0.22938
30 4865 0.21296
30 4889 0.24477
30 4909 0.20618
30 4999 0.2299
30 5000 0.26165
30 5013 0.2078
30 5025 0.23447
30 5050 0.23239
30 5059 0.33249
30 5088 0.20624
30 5100 0.21835
30 5125 0.22082
30 5149 0.28382
30 5150 0.20902
30 5151 0.25944
30 5160 0.22316
30 5164 0.2075
30 5170 0.28881
30 5174 0.20843
31 56 0.21514
31 85 0.21364
31 166 0.21588
31 174 0.23361
31 238 0.26202
31 246 0.34248
31 308 0.23178
31 428 0.21159
31 465 0.22153
31 577 0.21889
31 837 0.21732
31 1133 0.22017
31 1540 0.25954
31 1614 0.20716
31 1741 0.21233
31 1968 0.23773
31 2122 0.32875
31 2124 0.26033
31 2136 0.20644
31 2213 0.2083
31 2477 0.23716
31 2782 0.22408
31 3135 0.21013
31 3142 0.22291
31 3265 0.21449
31 3434 0.3081
31 3443 0.20552
31 3637 0.20813
31 3830 0.21266
31 4055 0.20719
31 4682 0.2087
31 4743 0.20582
31 4769 0.25298
31 5170 0.232
32 235 0.20974
32 1820 0.22095
32 2695 0.27188
32 2854 0.24189
32 2877 0.25974
32 3385 0.31251
32 4572 0.22989
32 4769 0.21512
33 2394 0.24598
33 2395 0.25517
33 2711 0.23649
33 4815 0.22862
33 4836 0.23891
34 507 0.2079
34 521 0.23329
34 1096 0.225
34 1353 0.21092
34 1375 0.24375
34 1649 0.217
34 1757 0.22968
34 1808 0.24205
34 1830 0.28683
34 1886 0.20869
34 1976 0.2499
34 2124 0.25166
34 2134 0.24139
34 2394 0.28814
34 2395 0.29764
34 2628 0.24852
34 2644 0.22141
34 2693 0.21766
34 2724 0.29155
34 2727 0.22946
34 3072 0.21616
34 3349 0.22858
34 3515 0.21331
34 3605 0.21312
34 3803 0.22755
34 4099 0.20816
34 4401 0.2188
34 4545 0.21624
34 5026 0.22408
35 49 0.21951
35 77 0.20565
35 168 0.21873
35 228 0.22092
35 239 0.21736
35 288 0.23348
35 341 0.22407
35 422 0.22704
35 507 0.20804
35 520 0.22296
35 569 0.21525
35 722 0.2174
35 770 0.31327
35 794 0.29275
35 804 0.21535
35 826 0.25403
35 1002 0.26779
35 1035 0.21713
35 1052 0.22833
35 1057 0.24377
35 1089 0.2178
35 1095 0.36481
35 1096 0.25832
35 1193 0.24178
35 1200 0.21385
35 1272 0.23928
35 1283 0.22864
35 1318 0.31906
35 1319 0.22965
35 1353 0.37437
35 1354 0.32792
35 1385 0.21586
35 1409 0.20927
35 1415 0.22061
35 1425 0.21101
35 1436 0.22874
35 1445 0.21673
35 1579 0.21864
35 1580 0.24064
35 1581 0.23432
35 1594 0.27086
35 1602 0.23129
35 1610 0.25587
35 1616 0.21032
35 1659 0.27523
35 1738 0.25165
35 1751 0.25867
35 1752 0.22096
35 1753 0.2526
35 1766 0.25888
35 1830 0.22971
35 1846 0.21272
35 1886 0.2865
35 1888 0.21397
35 1903 0.20621
35 1904 0.23853
35 1976 0.24003
35 2009 0.24266
35 2023 0.2188
35 2024 0.28198
35 2067 0.21494
35 2076 0.21101
35 2122 0.22472
35 2123 0.21016
35 2124 0.34331
35 2151 0.22736
35 2153 0.2555
35 2162 0.23652
35 2163 0.23501
35 2174 0.2087
35 2177 0.25553
35 2200 0.27171
35 2357 0.22294
35 2452 0.24614
35 2468 0.24882
35 2503 0.26104
35 2536 0.28071
35 2548 0.21408
35 2558 0.22826
35 2560 0.26959
35 2561 0.25287
35 2614 0.23104
35 2675 0.20782
35 2693 0.23594
35 2791 0.24755
35 2836 0.25729
35 2862 0.28515
35 2875 0.21002
35 2888 0.32634
35 2907 0.20925
35 2932 0.22444
35 2981 0.26792
35 2998 0.21274
35 3018 0.21671
35 3033 0.21208
35 3050 0.20714
35 3108 0.21611
35 3120 0.23528
35 3174 0.21686
35 3228 0.23635
35 3229 0.21477
35 3266 0.2377
35 3331 0.22345
35 3346 0.21023
35 3414 0.21273
35 3426 0.22461
35 3435 0.27984
35 3446 0.2285
35 3450 0.27915
35 3515 0.26092
35 3520 0.24899
35 3528 0.26287
35 3543 0.25198
35 3544 0.22572
35 3560 0.2399
35 3635 0.27811
35 3644 0.26332
35 3652 0.20948
35 3657 0.26158
35 3659 0.25516
35 3702 0.22477
35 3739 0.22548
35 3748 0.2103
35 3812 0.21169
35 3835 0.21195
35 3852 0.22815
35 3862 0.22335
35 3871 0.21074
35 3872 0.293
35 3879 0.24198
35 3885 0.2211
35 3886 0.21123
35 3891 0.21662
35 3892 0.20835
35 3921 0.22781
35 3922 0.26648
35 3924 0.21072
35 3928 0.24849
35 3930 0.21174
35 4050 0.21089
35 4099 0.33861
35 4104 0.23806
35 4105 0.22828
35 4154 0.23994
35 4161 0.21355
35 4172 0.23034
35 4173 0.23239
35 4177 0.24273
35 4183 0.2084
35 4184 0.22621
35 4185 0.21144
35 4199 0.20881
35 4265 0.23262
35 4268 0.20603
35 4274 0.21167
35 4282 0.22297
35 4316 0.22037
35 4317 0.2462
35 4318 0.25129
35 4327 0.26975
35 4328 0.22312
35 4329 0.22783
35 4330 0.24442
35 4340 0.24458
35 4388 0.21019
35 4472 0.23943
35 4524 0.22791
35 4535 0.21237
35 4542 0.21658
35 4548 0.2384
35 4577 0.2104
35 4617 0.24589
35 4675 0.25121
35 4691 0.218
35 4783 0.2343
35 4797 0.27552
35 4798 0.24361
35 4826 0.21069
35 4833 0.20673
35 4965 0.20921
35 5098 0.23688
36 49 0.23766
36 50 0.26184
36 71 0.24965
36 73 0.20699
36 77 0.27332
36 78 0.24222
36 82 0.21995
36 132 0.25685
36 184 0.22843
36 216 0.25845
36 224 0.23392
36 277 0.23978
36 287 0.22473
36 288 0.24815
36 298 0.22244
36 358 0.21381
36 359 0.2997
36 374 0.20812
36 417 0.21964
36 422 0.23636
36 453 0.21442
36 501 0.26509
36 551 0.21887
36 560 0.22999
36 575 0.25645
36 587 0.22139
36 606 0.24229
36 722 0.23017
36 794 0.2362
36 798 0.23573
36 804 0.28738
36 805 0.24734
36 806 0.22957
36 816 0.22191
36 826 0.21954
36 860 0.25819
36 964 0.206
36 1035 0.23764
36 1063 0.24947
36 1074 0.218
36 1075 0.21102
36 1091 0.30833
36 1095 0.25443
36 1096 0.2276
36 1102 0.20879
36 1250 0.21886
36 1300 0.20954
36 1304 0.23748
36 1329 0.27406
36 1332 0.27186
36 1340 0.21073
36 1344 0.25277
36 1352 0.20897
36 1353 0.24798
36 1375 0.21774
36 1377 0.21764
36 1409 0.21654
36 1481 0.22484
36 1526 0.2644
36 1556 0.21247
36 1580 0.21965
36 1581 0.2958
36 1586 0.24044
36 1588 0.22896
36 1589 0.23275
36 1594 0.2157
36 1610 0.2346
36 1727 0.21049
36 1766 0.21244
36 1831 0.20677
36 1839 0.22273
36 1848 0.221
36 1858 0.20786
36 1864 0.23771
36 1865 0.24645
36 1866 0.23846
36 1878 0.28585
36 1880 0.26389
36 1976 0.24472
36 1981 0.2162
36 1990 0.23932
36 1994 0.25555
36 2008 0.22387
36 2009 0.23095
36 2014 0.25321
36 2044 0.23727
36 2057 0.29734
36 2058 0.27541
36 2067 0.23292
36 2122 0.21523
36 2124 0.30193
36 2133 0.28752
36 2135 0.25718
36 2145 0.26662
36 2153 0.29682
36 2163 0.32934
36 2164 0.22658
36 2174 0.20576
36 2342 0.25418
36 2361 0.25721
36 2375 0.21322
36 2383 0.22513
36 2452 0.21844
36 2474 0.22212
36 2561 0.22758
36 2613 0.2204
36 2639 0.21165
36 2688 0.20729
36 2712 0.26708
36 2935 0.2075
36 2981 0.22986
36 2999 0.21657
36 3018 0.2728
36 3033 0.25097
36 3037 0.24808
36 3280 0.20742
36 3299 0.25361
36 3312 0.20899
36 3313 0.23263
36 3317 0.21772
36 3328 0.22725
36 3516 0.23125
36 3520 0.32475
36 3530 0.20684
36 3548 0.28629
36 3587 0.26127
36 3605 0.26309
36 3635 0.28323
36 3693 0.2408
36 3739 0.24165
36 3812 0.23392
36 3813 0.21602
36 3872 0.22863
36 3880 0.2707
36 3972 0.20755
36 4098 0.22548
36 4105 0.2508
36 4153 0.21995
36 4188 0.21757
36 4264 0.22642
36 4283 0.21381
36 4294 0.23247
36 4436 0.20824
36 4507 0.23217
36 4548 0.22844
36 4778 0.21236
36 4798 0.2496
36 4826 0.21418
36 5003 0.23029
36 5027 0.21359
36 5034 0.20746
36 5101 0.21687
36 5112 0.23688
36 5135 0.22237
37 108 0.22059
37 128 0.22804
37 133 0.23515
37 224 0.32088
37 235 0.27458
37 236 0.22236
37 246 0.25351
37 247 0.27735
37 260 0.29832
37 261 0.22827
37 277 0.21157
37 294 0.25701
37 422 0.20639
37 466 0.24051
37 493 0.23113
37 494 0.22817
37 527 0.23931
37 548 0.23508
37 560 0.23195
37 622 0.27229
37 788 0.21527
37 794 0.22813
37 1045 0.24896
37 1313 0.22275
37 1314 0.22481
37 1327 0.23133
37 1358 0.22687
37 1375 0.2538
37 1376 0.22431
37 1511 0.22205
37 1526 0.28848
37 1581 0.36369
37 1589 0.20656
37 1598 0.21532
37 1758 0.21451
37 1816 0.22699
37 2111 0.2376
37 2124 0.2434
37 2139 0.25494
37 2153 0.21055
37 2163 0.25621
37 2174 0.23115
37 2200 0.25117
37 2581 0.2085
37 3001 0.20686
37 3051 0.23977
37 3064 0.21864
37 3433 0.20844
37 3450 0.23246
37 3516 0.23417
37 3521 0.22094
37 3548 0.22485
37 3606 0.20964
37 3861 0.21318
37 4187 0.22447
37 4188 0.23918
37 4340 0.2827
37 4714 0.24987
37 4826 0.2142
37 4956 0.21367
38 47 0.25299
38 84 0.25005
38 133 0.21293
38 152 0.25997
38 224 0.24501
38 245 0.24246
38 259 0.20696
38 273 0.21792
38 288 0.22134
38 289 0.22291
38 310 0.21706
38 345 0.27786
38 359 0.22497
38 424 0.22925
38 452 0.20659
38 524 0.21433
38 560 0.22665
38 569 0.21197
38 788 0.24938
38 1005 0.2493
38 1045 0.30815
38 1048 0.22279
38 1061 0.2165
38 1086 0.23432
38 1090 0.23572
38 1177 0.25135
38 1318 0.23017
38 1321 0.22342
38 1327 0.26179
38 1334 0.25075
38 1343 0.21213
38 1375 0.20908
38 1575 0.21041
38 1588 0.31655
38 1622 0.23382
38 1626 0.26441
38 1900 0.25354
38 1904 0.21946
38 1921 0.22357
38 1994 0.21957
38 2100 0.21369
38 2111 0.2772
38 2122 0.29367
38 2202 0.21935
38 2213 0.24857
38 2234 0.22121
38 2353 0.26067
38 2385 0.24865
38 2414 0.22527
38 2452 0.21507
38 2668 0.23772
38 2700 0.23327
38 2717 0.26664
38 2734 0.23751
38 2751 0.26089
38 3108 0.25648
38 3160 0.21674
38 3175 0.21426
38 3318 0.21854
38 3433 0.29751
38 3450 0.28872
38 3521 0.27027
38 3869 0.22356
38 3876 0.21715
38 3890 0.22412
38 4187 0.25868
38 4284 0.23257
38 4350 0.22372
38 4446 0.22959
38 4515 0.22482
38 4544 0.2129
38 4744 0.2157
38 4756 0.23937
38 4807 0.21284
38 4876 0.22307
38 4979 0.22069
38 4992 0.24946
38 5060 0.23361
38 5153 0.21445
38 5178 0.27981
39 168 0.22449
39 221 0.21413
39 258 0.23473
39 308 0.26202
39 604 0.23509
39 717 0.22574
39 788 0.20742
39 798 0.21233
39 816 0.21172
39 817 0.22659
39 826 0.23337
39 896 0.26199
39 904 0.3002
39 906 0.21207
39 914 0.28784
39 999 0.20656
39 1048 0.20601
39 1068 0.2291
39 1086 0.23521
39 1088 0.24128
39 1170 0.22607
39 1588 0.24734
39 1622 0.25949
39 1774 0.21152
39 1901 0.25416
39 1973 0.22585
39 2111 0.28196
39 2136 0.24885
39 2157 0.2072
39 2183 0.2388
39 2213 0.21212
39 2385 0.22982
39 2404 0.28833
39 2405 0.30233
39 2541 0.24871
39 2543 0.20848
39 2557 0.22856
39 2584 0.2272
39 2700 0.21899
39 2716 0.20725
39 2717 0.24759
39 2734 0.25159
39 2751 0.22618
39 2772 0.20784
39 2808 0.29052
39 2898 0.22927
39 3043 0.20567
39 3056 0.24486
39 3078 0.20616
39 3149 0.22123
39 3175 0.22124
39 3277 0.21607
39 3292 0.21222
39 3568 0.20766
39 3592 0.22859
39 3683 0.21007
39 3700 0.22726
39 3856 0.25456
39 3890 0.33284
39 3914 0.22745
39 4011 0.20549
39 4042 0.20807
39 4110 0.24041
39 4139 0.20555
39 4145 0.20804
39 4378 0.22532
39 4521 0.22646
39 4609 0.22178
39 4617 0.24321
39 4645 0.23569
39 4744 0.20711
39 4756 0.22974
39 4767 0.21315
39 4793 0.21631
39 4807 0.21656
39 4908 0.23142
39 4979 0.2422
39 4981 0.21111
39 4992 0.20783
39 5059 0.21369
39 5093 0.21735
39 5110 0.20655
39 5178 0.26682
40 220 0.25298
40 221 0.27007
40 464 0.2311
40 669 0.26226
40 670 0.3073
40 675 0.24952
40 682 0.2251
40 716 0.20855
40 717 0.22006
40 816 0.22072
40 870 0.22711
40 886 0.26549
40 896 0.22533
40 940 0.23095
40 1075 0.21038
40 1240 0.21522
40 1280 0.20896
40 1465 0.23144
40 1497 0.25139
40 1498 0.2168
40 1499 0.2232
40 1513 0.23872
40 1533 0.22563
40 1714 0.21158
40 1720 0.24054
40 1727 0.31278
40 1742 0.20673
40 1744 0.21881
40 1924 0.21293
40 1954 0.2268
40 1959 0.23339
40 1961 0.24737
40 1968 0.22435
40 1969 0.22834
40 1973 0.22792
40 1983 0.25154
40 1997 0.20622
40 2111 0.24886
40 2122 0.20864
40 2137 0.27324
40 2156 0.2392
40 2260 0.23109
40 2263 0.21456
40 2264 0.22235
40 2279 0.21738
40 2392 0.25992
40 2435 0.20987
40 2477 0.21059
40 2619 0.24167
40 2723 0.22615
40 2730 0.31452
40 2763 0.21952
40 2772 0.2397
40 2773 0.22964
40 2808 0.31277
40 2930 0.231
40 2931 0.21744
40 2943 0.23037
40 2944 0.2627
40 3074 0.20638
40 3142 0.21798
40 3150 0.22119
40 3263 0.24111
40 3264 0.28885
40 3277 0.24137
40 3382 0.22813
40 3429 0.24096
40 3433 0.26193
40 3434 0.25864
40 3442 0.22877
40 3499 0.20743
40 3502 0.29076
40 3512 0.22626
40 3513 0.24806
40 3521 0.22947
40 3537 0.21391
40 3551 0.2186
40 3569 0.23975
40 3580 0.21772
40 3720 0.21967
40 3726 0.21569
40 3727 0.26767
40 3736 0.20551
40 3746 0.23071
40 3772 0.24917
40 3785 0.22998
40 3795 0.20692
40 3860 0.25188
40 3890 0.26035
40 3965 0.21372
40 3977 0.20781
40 3986 0.25134
40 3989 0.2362
40 3999 0.24284
40 4011 0.23197
40 4154 0.23244
40 4175 0.26867
40 4219 0.23123
40 4342 0.21567
40 4426 0.23531
40 4428 0.24921
40 4442 0.21326
40 4459 0.25502
40 4506 0.20617
40 4620 0.21543
40 4660 0.20662
40 4767 0.21385
40 4837 0.22073
40 4865 0.22325
40 4886 0.27037
40 4887 0.23183
40 4895 0.20677
40 5059 0.23707
40 5060 0.24213
40 5178 0.27999
41 147 0.2146
41 197 0.23785
41 238 0.2342
41 411 0.26255
41 412 0.20932
41 515 0.263
41 670 0.25498
41 870 0.2394
41 1150 0.20573
41 1368 0.21666
41 1374 0.22255
41 1959 0.21919
41 2137 0.2358
41 2264 0.2216
41 2418 0.26781
41 2730 0.21944
41 2772 0.23401
41 2914 0.21123
41 3142 0.21241
41 3382 0.23181
41 3434 0.28612
41 3464 0.21455
41 3772 0.20789
41 3785 0.22443
41 3860 0.21146
41 4110 0.21196
41 4117 0.2127
41 4263 0.21541
41 4371 0.2527
41 4521 0.22252
41 4591 0.22274
41 4633 0.22209
41 4721 0.21977
41 4726 0.20618
41 4743 0.27573
41 4808 0.24944
41 4825 0.22621
41 4826 0.26169
41 4876 0.25055
41 5002 0.23396
41 5178 0.23134
42 67 0.22638
42 72 0.22822
42 692 0.28771
42 1325 0.20879
42 1528 0.2513
42 2679 0.24883
42 2851 0.22633
42 3720 0.21584
42 4815 0.24276
43 109 0.21781
43 1080 0.22362
43 1375 0.28688
43 1528 0.2527
43 1826 0.22681
43 2048 0.23366
43 2080 0.22195
43 2374 0.20656
43 2394 0.24737
43 2395 0.28678
43 2748 0.21911
43 3033 0.21829
43 3060 0.22918
43 3385 0.22529
43 3453 0.30295
43 3597 0.23037
43 3605 0.22979
43 3768 0.21741
43 3990 0.21062
43 4213 0.20878
43 4227 0.30424
43 4435 0.25942
43 4436 0.23579
43 4571 0.22
44 62 0.2075
44 374 0.29825
44 584 0.21143
44 1142 0.22349
44 1340 0.26215
44 1375 0.24754
44 1448 0.21286
44 1528 0.22446
44 1751 0.20552
44 1976 0.2287
44 2495 0.21724
44 2517 0.25015
44 2613 0.2134
44 3266 0.21117
44 3385 0.22871
44 3399 0.23039
44 3453 0.20746
44 3768 0.21139
44 3877 0.23646
44 3990 0.20746
44 4003 0.26623
44 4806 0.23645
44 4807 0.20938
44 4997 0.21818
45 178 0.20747
45 257 0.22157
45 261 0.20559
45 334 0.25827
45 422 0.21431
45 468 0.21436
45 479 0.23573
45 1168 0.24258
45 1250 0.21632
45 1573 0.21531
45 1976 0.20853
45 1993 0.21711
45 2012 0.25452
45 2357 0.24205
45 2539 0.22247
45 2561 0.24811
45 2591 0.20736
45 2658 0.26709
45 2659 0.22126
45 2932 0.27165
45 3233 0.21957
45 3399 0.21223
45 3489 0.22914
45 3515 0.23632
45 3529 0.22119
45 3531 0.26065
45 3548 0.21603
45 3638 0.25031
45 3739 0.22166
45 3754 0.22292
45 3771 0.26152
45 3812 0.2074
45 3813 0.22879
45 3856 0.24938
45 3865 0.2214
45 4507 0.21682
45 4569 0.21342
45 4845 0.21434
45 4956 0.25231
45 5111 0.23717
45 5123 0.212
46 57 0.20798
46 77 0.21329
46 84 0.22928
46 122 0.22795
46 179 0.25102
46 185 0.26061
46 224 0.26766
46 247 0.20908
46 277 0.24957
46 289 0.20784
46 294 0.24666
46 317 0.20819
46 322 0.22666
46 359 0.30477
46 374 0.2316
46 453 0.21226
46 459 0.21892
46 460 0.21764
46 461 0.23187
46 527 0.23511
46 575 0.23652
46 587 0.22485
46 588 0.21581
46 613 0.22191
46 622 0.26568
46 722 0.22239
46 730 0.2313
46 738 0.25759
46 746 0.29135
46 804 0.30033
46 805 0.25804
46 806 0.23124
46 816 0.21293
46 827 0.21723
46 887 0.20918
46 1055 0.2454
46 1074 0.28198
46 1075 0.21469
46 1089 0.21508
46 1095 0.25075
46 1096 0.26218
46 1105 0.21147
46 1236 0.22235
46 1248 0.22874
46 1304 0.21901
46 1313 0.21362
46 1321 0.28819
46 1329 0.28452
46 1332 0.26842
46 1340 0.27568
46 1341 0.22761
46 1344 0.21705
46 1352 0.25993
46 1353 0.28996
46 1368 0.24254
46 1375 0.20938
46 1481 0.28015
46 1482 0.21071
46 1511 0.2623
46 1526 0.24559
46 1556 0.23283
46 1581 0.2459
46 1589 0.24797
46 1594 0.22644
46 1598 0.20757
46 1602 0.28605
46 1710 0.20678
46 1723 0.21009
46 1756 0.22651
46 1878 0.32855
46 1887 0.23086
46 1976 0.22091
46 1990 0.24975
46 2028 0.21169
46 2056 0.2074
46 2058 0.20558
46 2067 0.22302
46 2111 0.21212
46 2132 0.25295
46 2153 0.32028
46 2162 0.22267
46 2163 0.29162
46 2174 0.22911
46 2211 0.23796
46 2263 0.22208
46 2346 0.26525
46 2375 0.21193
46 2376 0.22732
46 2383 0.23164
46 2527 0.21759
46 2548 0.20765
46 2561 0.2473
46 2581 0.22024
46 2591 0.20998
46 2600 0.2449
46 2712 0.24042
46 2807 0.22026
46 2935 0.26098
46 2946 0.21535
46 3033 0.21035
46 3133 0.22716
46 3174 0.22712
46 3189 0.20751
46 3266 0.21081
46 3282 0.21918
46 3299 0.20993
46 3317 0.22105
46 3419 0.2225
46 3450 0.22553
46 3452 0.23019
46 3489 0.23097
46 3507 0.22685
46 3516 0.23498
46 3520 0.244
46 3521 0.25658
46 3530 0.21339
46 3532 0.22288
46 3549 0.22324
46 3635 0.29215
46 3813 0.2703
46 3844 0.23338
46 3852 0.21799
46 3871 0.20929
46 3873 0.22724
46 3880 0.22493
46 3891 0.21218
46 3892 0.21736
46 3969 0.22342
46 3997 0.21394
46 4146 0.24685
46 4295 0.28682
46 4330 0.21841
46 4507 0.23058
46 4536 0.2083
46 4546 0.22675
46 4565 0.25085
46 4691 0.25932
46 4725 0.25597
46 4743 0.20595
46 4747 0.29493
46 4797 0.23022
46 4798 0.24868
46 4826 0.2269
46 4827 0.20909
46 4947 0.20626
46 4956 0.28531
46 5015 0.22103
46 5074 0.2264
46 5111 0.21751
46 5123 0.2388
47 57 0.22861
47 152 0.24403
47 184 0.22035
47 185 0.26136
47 191 0.24283
47 192 0.31303
47 193 0.27668
47 199 0.23781
47 224 0.26834
47 225 0.23327
47 236 0.23328
47 245 0.26358
47 246 0.2781
47 247 0.28304
47 248 0.23355
47 260 0.23749
47 261 0.21271
47 274 0.21108
47 276 0.2098
47 277 0.26176
47 288 0.22852
47 289 0.26458
47 290 0.27135
47 294 0.25386
47 301 0.21947
47 307 0.26064
47 313 0.23977
47 317 0.23619
47 322 0.29021
47 342 0.27256
47 343 0.2938
47 344 0.24844
47 345 0.2946
47 359 0.25875
47 374 0.2094
47 422 0.24826
47 444 0.22214
47 459 0.29597
47 460 0.24612
47 461 0.21418
47 488 0.2363
47 512 0.25144
47 520 0.30797
47 521 0.25051
47 524 0.2203
47 527 0.23206
47 528 0.20966
47 538 0.28568
47 547 0.2629
47 548 0.21241
47 560 0.21341
47 575 0.2601
47 587 0.2716
47 588 0.34088
47 601 0.20949
47 613 0.29241
47 622 0.28011
47 719 0.20833
47 730 0.2962
47 794 0.27436
47 804 0.3143
47 805 0.27325
47 816 0.27299
47 830 0.23973
47 842 0.24084
47 873 0.22297
47 965 0.20743
47 1045 0.25573
47 1055 0.2339
47 1063 0.26751
47 1071 0.22137
47 1072 0.25207
47 1074 0.25058
47 1075 0.2291
47 1084 0.26078
47 1086 0.2498
47 1096 0.25062
47 1152 0.22275
47 1167 0.21713
47 1186 0.21154
47 1313 0.28543
47 1314 0.32221
47 1321 0.22977
47 1327 0.22525
47 1329 0.26115
47 1340 0.29743
47 1344 0.28378
47 1349 0.23055
47 1352 0.21161
47 1358 0.24298
47 1368 0.20709
47 1375 0.20674
47 1376 0.21697
47 1385 0.21436
47 1415 0.22787
47 1436 0.22618
47 1464 0.24486
47 1481 0.21971
47 1511 0.32592
47 1526 0.21661
47 1556 0.26228
47 1579 0.22975
47 1581 0.28383
47 1588 0.23705
47 1589 0.30715
47 1594 0.31329
47 1595 0.28747
47 1600 0.24796
47 1602 0.30946
47 1625 0.2056
47 1727 0.23852
47 1756 0.21186
47 1757 0.20767
47 1816 0.2084
47 1837 0.20991
47 1843 0.24839
47 1846 0.2463
47 1847 0.21659
47 1848 0.22459
47 1853 0.20872
47 1884 0.20933
47 1968 0.208
47 1978 0.21925
47 1981 0.21356
47 1994 0.31674
47 1996 0.20957
47 2030 0.23154
47 2031 0.23078
47 2041 0.24156
47 2111 0.23289
47 2122 0.27549
47 2124 0.30802
47 2132 0.21866
47 2135 0.26212
47 2137 0.23772
47 2139 0.25886
47 2145 0.23886
47 2153 0.25878
47 2163 0.27719
47 2200 0.27956
47 2262 0.21292
47 2263 0.25768
47 2309 0.21512
47 2342 0.22474
47 2346 0.28168
47 2353 0.22237
47 2361 0.27399
47 2363 0.24034
47 2375 0.23407
47 2378 0.228
47 2392 0.21111
47 2393 0.22741
47 2399 0.21066
47 2415 0.21281
47 2453 0.20912
47 2474 0.22677
47 2568 0.21412
47 2600 0.2059
47 2679 0.23964
47 2691 0.2063
47 2692 0.213
47 2693 0.21056
47 2696 0.25927
47 2713 0.26974
47 2757 0.26158
47 2768 0.27657
47 2778 0.22452
47 2794 0.22119
47 2806 0.23372
47 2815 0.26174
47 2836 0.21637
47 2946 0.29843
47 2984 0.28207
47 2986 0.21271
47 3001 0.27596
47 3018 0.20565
47 3050 0.27753
47 3078 0.21699
47 3086 0.22571
47 3108 0.22374
47 3131 0.21196
47 3133 0.23198
47 3137 0.21729
47 3142 0.22666
47 3147 0.21474
47 3174 0.20652
47 3183 0.22277
47 3266 0.21813
47 3269 0.22084
47 3280 0.22279
47 3281 0.21789
47 3300 0.30783
47 3317 0.32018
47 3379 0.2323
47 3433 0.30548
47 3450 0.32625
47 3458 0.21811
47 3516 0.28831
47 3520 0.28162
47 3521 0.29028
47 3532 0.2307
47 3533 0.27281
47 3548 0.21528
47 3549 0.23285
47 3635 0.2231
47 3644 0.26755
47 3667 0.22323
47 3743 0.23569
47 3755 0.21278
47 3756 0.21426
47 3781 0.21201
47 3794 0.27626
47 3813 0.21936
47 3820 0.2096
47 3831 0.22884
47 3850 0.23851
47 3852 0.22866
47 3873 0.22835
47 3969 0.26958
47 3970 0.21233
47 3982 0.20818
47 3996 0.2226
47 3998 0.21738
47 4079 0.25884
47 4081 0.20822
47 4146 0.21952
47 4187 0.22666
47 4188 0.28058
47 4200 0.22248
47 4295 0.22917
47 4330 0.24554
47 4340 0.2672
47 4395 0.22213
47 4398 0.21071
47 4441 0.23931
47 4442 0.20951
47 4453 0.20949
47 4471 0.25837
47 4536 0.212
47 4546 0.22443
47 4555 0.2185
47 4564 0.2145
47 4565 0.23166
47 4590 0.21162
47 4591 0.22928
47 4691 0.21056
47 4692 0.2282
47 4725 0.26694
47 4743 0.24334
47 4755 0.21759
47 4756 0.27835
47 4757 0.23187
47 4767 0.23103
47 4768 0.22616
47 4795 0.22235
47 4808 0.23768
47 4826 0.23717
47 4929 0.2152
47 4956 0.26678
47 4966 0.21772
47 4967 0.22843
47 5012 0.21629
47 5015 0.27477
47 5018 0.21699
47 5111 0.22082
47 5123 0.22173
47 5150 0.22512
47 5163 0.20585
48 196 0.20869
48 198 0.20715
48 260 0.23251
48 273 0.26818
48 289 0.26035
48 315 0.20819
48 369 0.21664
48 382 0.21971
48 383 0.2352
48 391 0.20677
48 479 0.23769
48 521 0.20577
48 549 0.21525
48 587 0.27685
48 604 0.24919
48 666 0.20592
48 731 0.21555
48 752 0.23783
48 816 0.20686
48 856 0.2233
48 910 0.21703
48 984 0.21727
48 994 0.22986
48 1071 0.21098
48 1113 0.21386
48 1251 0.22993
48 1286 0.25084
48 1327 0.22786
48 1471 0.20993
48 1578 0.21779
48 1589 0.24857
48 1727 0.26247
48 1792 0.27652
48 1893 0.20907
48 1894 0.21468
48 1900 0.21
48 1903 0.21724
48 1904 0.20904
48 1913 0.21997
48 1928 0.23629
48 2072 0.20805
48 2087 0.2114
48 2122 0.32168
48 2124 0.25626
48 2187 0.2323
48 2229 0.2721
48 2234 0.26153
48 2239 0.23099
48 2242 0.20641
48 2251 0.22817
48 2262 0.24603
48 2263 0.29388
48 2368 0.2093
48 2371 0.22452
48 2400 0.22119
48 2414 0.21406
48 2471 0.21093
48 2493 0.22845
48 2503 0.23288
48 2536 0.2158
48 2566 0.28439
48 2717 0.24889
48 2733 0.22338
48 2734 0.25378
48 2739 0.21494
48 2775 0.28148
48 2778 0.23079
48 2782 0.21557
48 2824 0.20776
48 2888 0.26309
48 3078 0.21308
48 3106 0.22299
48 3108 0.2823
48 3142 0.20746
48 3165 0.21034
48 3175 0.24793
48 3269 0.2067
48 3299 0.22632
48 3395 0.22172
48 3433 0.22189
48 3434 0.24241
48 3480 0.20583
48 3517 0.21341
48 3616 0.20912
48 3794 0.21262
48 3855 0.24816
48 3958 0.2099
48 4129 0.24265
48 4187 0.24265
48 4255 0.21139
48 4316 0.21482
48 4333 0.22772
48 4334 0.23025
48 4350 0.21315
48 4539 0.21025
48 4588 0.20637
48 4590 0.23285
48 4591 0.23225
48 4617 0.23608
48 4634 0.21022
48 4743 0.21828
48 4767 0.22211
48 4814 0.26
48 4826 0.20888
48 4955 0.21231
49 56 0.24611
49 57 0.26379
49 60 0.21649
49 106 0.21892
49 166 0.27434
49 167 0.30662
49 172 0.21686
49 180 0.23082
49 245 0.2294
49 258 0.23299
49 295 0.2117
49 308 0.30043
49 338 0.23389
49 352 0.21426
49 370 0.20786
49 377 0.25312
49 382 0.20777
49 383 0.22568
49 392 0.22235
49 411 0.29083
49 417 0.23366
49 464 0.22053
49 479 0.2419
49 506 0.21127
49 515 0.29375
49 528 0.2421
49 548 0.22679
49 549 0.23961
49 585 0.21538
49 588 0.21432
49 601 0.2101
49 604 0.26756
49 605 0.22214
49 616 0.21389
49 656 0.26808
49 670 0.26507
49 764 0.22018
49 788 0.29642
49 799 0.21683
49 816 0.21464
49 855 0.24059
49 856 0.29123
49 871 0.27494
49 904 0.22513
49 914 0.24788
49 952 0.25402
49 999 0.23118
49 1048 0.3051
49 1059 0.23414
49 1068 0.22737
49 1097 0.22645
49 1113 0.25609
49 1124 0.21863
49 1157 0.2206
49 1167 0.22905
49 1238 0.20652
49 1251 0.22518
49 1270 0.26795
49 1410 0.20713
49 1471 0.27214
49 1481 0.22911
49 1484 0.2655
49 1530 0.20642
49 1543 0.20628
49 1654 0.28082
49 1689 0.2133
49 1713 0.22444
49 1714 0.23334
49 1727 0.29643
49 1742 0.21046
49 1900 0.21574
49 1901 0.23438
49 1904 0.25465
49 1928 0.24722
49 1994 0.21807
49 2081 0.21806
49 2139 0.23628
49 2213 0.24161
49 2263 0.25537
49 2390 0.21095
49 2397 0.21901
49 2430 0.20961
49 2460 0.23628
49 2482 0.23578
49 2492 0.24169
49 2558 0.22402
49 2566 0.20715
49 2679 0.23413
49 2767 0.21765
49 2804 0.21265
49 2865 0.2068
49 2866 0.22135
49 2964 0.22595
49 3023 0.24383
49 3078 0.23569
49 3081 0.20849
49 3099 0.20794
49 3158 0.2254
49 3175 0.23841
49 3189 0.25223
49 3261 0.21142
49 3279 0.21055
49 3299 0.21344
49 3350 0.25129
49 3359 0.22269
49 3433 0.20623
49 3434 0.30845
49 3443 0.21895
49 3468 0.2937
49 3499 0.22474
49 3521 0.26078
49 3549 0.20979
49 3568 0.30944
49 3569 0.25164
49 3598 0.24041
49 3613 0.2116
49 3876 0.26121
49 3897 0.2055
49 3902 0.22759
49 3999 0.25039
49 4011 0.20912
49 4110 0.21465
49 4116 0.24332
49 4187 0.27415
49 4279 0.21041
49 4288 0.22219
49 4332 0.21807
49 4350 0.28865
49 4521 0.29567
49 4539 0.33684
49 4590 0.22116
49 4591 0.21319
49 4725 0.2378
49 4733 0.21019
49 4734 0.28117
49 4744 0.26932
49 4757 0.22838
49 4766 0.23314
49 4767 0.26707
49 4769 0.22103
49 4779 0.26015
49 4780 0.26792
49 4793 0.238
49 4808 0.26094
49 4827 0.32223
49 4841 0.24672
49 4876 0.2815
49 4932 0.22036
49 4943 0.26283
49 4954 0.26876
49 4966 0.22363
49 4968 0.23814
49 4979 0.27949
49 4981 0.26712
49 4994 0.22122
49 4995 0.23108
49 5050 0.212
49 5060 0.21614
49 5063 0.20715
49 5088 0.22779
49 5099 0.23395
49 5105 0.22244
49 5111 0.24204
49 5113 0.2055
49 5122 0.26877
49 5134 0.27842
49 5135 0.21503
49 5146 0.23402
49 5164 0.20561
49 5175 0.2404
49 5178 0.3024
50 56 0.2797
50 60 0.24384
50 67 0.22307
50 72 0.21954
50 77 0.2137
50 94 0.21795
50 128 0.23264
50 132 0.213
50 152 0.29141
50 164 0.24524
50 166 0.23685
50 174 0.2131
50 177 0.27042
50 229 0.23601
50 236 0.21257
50 294 0.24497
50 308 0.31173
50 338 0.21703
50 411 0.20951
50 515 0.24392
50 527 0.20766
50 528 0.22393
50 604 0.27081
50 605 0.27355
50 619 0.21009
50 624 0.2277
50 655 0.21294
50 670 0.27167
50 788 0.30809
50 857 0.22175
50 871 0.23367
50 893 0.21708
50 914 0.24082
50 949 0.20628
50 952 0.20904
50 1001 0.21022
50 1088 0.20789
50 1259 0.20633
50 1481 0.27397
50 1950 0.21766
50 1973 0.21079
50 2137 0.22053
50 2201 0.21182
50 2353 0.24045
50 2866 0.22552
50 2874 0.21187
50 3023 0.30976
50 3189 0.24546
50 3397 0.20736
50 3443 0.24125
50 3475 0.24536
50 3830 0.21532
50 3890 0.20841
50 3902 0.2256
50 4042 0.2758
50 4138 0.20882
50 4255 0.22514
50 4279 0.20713
50 4378 0.21519
50 4384 0.21512
50 4521 0.21821
50 4539 0.20753
50 4568 0.22478
50 4633 0.21578
50 4733 0.21829
50 4756 0.21977
50 4767 0.24776
50 4768 0.21609
50 4814 0.23339
50 4826 0.23761
50 4841 0.20601
50 4858 0.20678
50 4876 0.31999
50 4885 0.20917
50 4917 0.20936
50 4981 0.24274
50 5050 0.23795
50 5088 0.21654
50 5099 0.24266
50 5111 0.2903
50 5123 0.21417
50 5134 0.23215
50 5135 0.28316
50 5170 0.23564
50 5175 0.22292
50 5178 0.30496
51 56 0.24994
51 71 0.25906
51 77 0.23761
51 129 0.22888
51 164 0.28159
51 165 0.27324
51 177 0.20554
51 197 0.27059
51 232 0.20787
51 261 0.27841
51 282 0.20916
51 308 0.27599
51 322 0.21458
51 337 0.22402
51 353 0.24394
51 605 0.21308
51 649 0.22304
51 670 0.2061
51 732 0.22055
51 788 0.22644
51 921 0.21267
51 1042 0.23282
51 1048 0.22312
51 1275 0.2401
51 1320 0.20722
51 1494 0.22095
51 1950 0.21592
51 1964 0.31505
51 2137 0.21317
51 2183 0.22765
51 2514 0.23737
51 2591 0.22433
51 2730 0.22129
51 2775 0.21695
51 2914 0.22782
51 2922 0.22581
51 3156 0.21213
51 3186 0.20604
51 3214 0.2159
51 3255 0.21235
51 3434 0.30269
51 3587 0.20798
51 3710 0.26434
51 3860 0.22446
51 3913 0.20584
51 3914 0.24831
51 4042 0.25291
51 4116 0.22283
51 4117 0.22713
51 4288 0.23381
51 4371 0.21049
51 4382 0.23238
51 4386 0.2152
51 4434 0.21203
51 4515 0.21649
51 4521 0.26218
51 4549 0.2098
51 4558 0.2883
51 4632 0.23329
51 4633 0.20633
51 4756 0.20668
51 4767 0.26484
51 4776 0.234
51 4790 0.26023
51 4841 0.22756
51 4871 0.23453
51 4876 0.26788
51 4885 0.2183
51 4887 0.28336
51 4888 0.24183
51 4896 0.33149
51 4907 0.2154
51 4917 0.26895
51 4932 0.22637
51 5046 0.24236
51 5050 0.2184
51 5051 0.20902
51 5059 0.30644
51 5060 0.2545
51 5062 0.24904
51 5063 0.24849
51 5106 0.25799
51 5111 0.28421
51 5134 0.23985
51 5178 0.20629
52 1006 0.21137
52 1080 0.21058
52 1259 0.23093
52 1373 0.21823
52 1411 0.21026
52 1503 0.21673
52 1520 0.21667
52 1528 0.26966
52 1617 0.20941
52 1630 0.22747
52 1737 0.23969
52 1738 0.26573
52 1767 0.24069
52 1771 0.27979
52 2009 0.31412
52 2343 0.21575
52 2980 0.22907
52 3148 0.21124
52 3356 0.22262
52 3357 0.23242
52 3386 0.2357
52 3542 0.20963
52 3599 0.20957
52 3635 0.2677
52 4257 0.2265
53 397 0.21644
53 798 0.24784
53 1005 0.21055
53 1006 0.21869
53 1259 0.20929
53 1263 0.21051
53 1385 0.21464
53 1511 0.21649
53 1512 0.21907
53 1529 0.22201
53 1547 0.26154
53 1617 0.2321
53 1751 0.25816
53 1754 0.22183
53 1831 0.23053
53 1980 0.2094
53 2009 0.31662
53 2028 0.20909
53 2048 0.23431
53 2084 0.22749
53 2343 0.20973
53 2395 0.30608
53 2644 0.26641
53 2658 0.23662
53 2968 0.21837
53 3017 0.21028
53 3283 0.21144
53 3531 0.22785
53 3549 0.22028
53 3567 0.20855
53 3568 0.24087
53 3605 0.274
53 3635 0.2437
53 3728 0.21013
53 3739 0.24577
53 3756 0.22221
53 3768 0.29299
53 3783 0.20845
53 3812 0.20674
53 3813 0.20796
53 3968 0.21633
53 4213 0.20845
53 4227 0.28795
53 4228 0.23451
53 5106 0.2376
54 71 0.23527
54 174 0.23024
54 217 0.21807
54 254 0.21883
54 337 0.22585
54 484 0.20831
54 495 0.27192
54 722 0.21315
54 798 0.25944
54 1132 0.26238
54 1248 0.22905
54 1250 0.21446
54 1628 0.20595
54 1915 0.262
54 1976 0.22091
54 1990 0.24368
54 2048 0.20817
54 2063 0.24728
54 2124 0.28717
54 2210 0.2067
54 2468 0.20695
54 2591 0.22268
54 2692 0.2593
54 2708 0.2738
54 3051 0.23995
54 3052 0.22066
54 3086 0.22995
54 3282 0.24028
54 3283 0.25733
54 3531 0.20941
54 3587 0.20643
54 3605 0.2303
54 3813 0.22045
54 3983 0.22614
54 4177 0.22711
55 56 0.22147
55 57 0.32159
55 84 0.27993
55 104 0.20741
55 129 0.21879
55 179 0.21218
55 197 0.2144
55 198 0.26531
55 204 0.20757
55 249 0.20572
55 260 0.24857
55 261 0.24178
55 307 0.22071
55 308 0.22124
55 320 0.20593
55 323 0.22435
55 397 0.22858
55 402 0.26719
55 422 0.20995
55 468 0.24465
55 482 0.23167
55 495 0.24466
55 504 0.29117
55 515 0.20646
55 746 0.23648
55 770 0.23694
55 794 0.21205
55 798 0.21543
55 860 0.21032
55 873 0.21555
55 963 0.23386
55 964 0.23531
55 1045 0.22478
55 1095 0.20755
55 1096 0.26811
55 1132 0.20983
55 1168 0.22509
55 1248 0.26849
55 1250 0.26148
55 1348 0.2125
55 1350 0.23171
55 1358 0.22056
55 1411 0.22028
55 1481 0.2063
55 1556 0.22857
55 1581 0.265
55 1990 0.24621
55 1991 0.20782
55 2041 0.22041
55 2063 0.24501
55 2066 0.21348
55 2067 0.21967
55 2124 0.31653
55 2128 0.21332
55 2151 0.28556
55 2163 0.30518
55 2302 0.21982
55 2338 0.22651
55 2339 0.21357
55 2342 0.22292
55 2357 0.23469
55 2358 0.22687
55 2361 0.20673
55 2362 0.20652
55 2614 0.26371
55 2707 0.25989
55 2723 0.23531
55 2757 0.25698
55 2848 0.20776
55 3051 0.23308
55 3099 0.28909
55 3280 0.2171
55 3283 0.2279
55 3296 0.2079
55 3369 0.20958
55 3392 0.22615
55 3399 0.30817
55 3420 0.21538
55 3503 0.20974
55 3530 0.29294
55 3531 0.26076
55 3638 0.21647
55 3728 0.30358
55 3742 0.21773
55 3813 0.2278
55 3968 0.21645
55 3972 0.22329
55 3996 0.20658
55 4079 0.2241
55 4388 0.24365
55 4548 0.2741
55 4569 0.26918
55 4581 0.20586
55 4733 0.26116
55 4743 0.25512
55 4745 0.22277
55 4746 0.25612
55 4931 0.21852
55 4952 0.21208
55 4956 0.24856
55 5003 0.22205
55 5005 0.21105
55 5018 0.21229
56 82 0.21564
56 84 0.24133
56 93 0.2471
56 108 0.20611
56 127 0.22942
56 129 0.21044
56 130 0.23719
56 133 0.21103
56 134 0.21449
56 135 0.25721
56 145 0.2387
56 198 0.20906
56 216 0.22741
56 217 0.23528
56 225 0.22068
56 233 0.21263
56 236 0.21487
56 261 0.28056
56 266 0.24484
56 277 0.23209
56 288 0.26918
56 294 0.25335
56 307 0.24711
56 308 0.23769
56 322 0.22425
56 344 0.22324
56 359 0.21058
56 374 0.22031
56 397 0.2152
56 398 0.20987
56 459 0.27415
56 468 0.22191
56 499 0.20572
56 501 0.23313
56 504 0.21057
56 520 0.23381
56 521 0.22593
56 538 0.20616
56 540 0.22967
56 559 0.20936
56 587 0.22358
56 588 0.2453
56 605 0.29748
56 606 0.26156
56 737 0.22112
56 738 0.22172
56 745 0.26316
56 746 0.28065
56 788 0.22873
56 794 0.2115
56 804 0.2929
56 815 0.22327
56 827 0.25228
56 840 0.20735
56 841 0.20623
56 858 0.20554
56 873 0.25531
56 874 0.2165
56 905 0.22835
56 1034 0.22382
56 1035 0.22267
56 1042 0.21764
56 1043 0.30022
56 1045 0.24944
56 1052 0.21938
56 1063 0.21153
56 1073 0.21304
56 1074 0.2092
56 1080 0.25965
56 1084 0.28841
56 1095 0.25384
56 1096 0.28522
56 1102 0.25406
56 1114 0.2284
56 1115 0.28583
56 1116 0.21125
56 1132 0.29757
56 1250 0.20884
56 1304 0.34196
56 1305 0.20985
56 1313 0.24413
56 1318 0.20976
56 1332 0.21631
56 1340 0.22834
56 1341 0.24228
56 1350 0.22345
56 1352 0.20877
56 1353 0.29099
56 1355 0.21847
56 1366 0.27819
56 1375 0.30132
56 1376 0.20604
56 1385 0.21553
56 1481 0.26357
56 1526 0.23528
56 1556 0.32253
56 1560 0.21701
56 1581 0.29578
56 1587 0.22412
56 1594 0.24133
56 1601 0.27631
56 1602 0.30639
56 1603 0.2728
56 1604 0.23357
56 1610 0.35576
56 1611 0.25224
56 1710 0.24515
56 1727 0.2345
56 1788 0.2091
56 1796 0.22646
56 1804 0.24438
56 1816 0.21195
56 1819 0.226
56 1826 0.20679
56 1837 0.34466
56 1864 0.32367
56 1865 0.24665
56 1871 0.24074
56 1878 0.24071
56 1961 0.22017
56 1968 0.2061
56 1976 0.25977
56 1978 0.27714
56 1990 0.23715
56 1991 0.20938
56 1992 0.20816
56 2008 0.21015
56 2009 0.264
56 2026 0.227
56 2027 0.29993
56 2028 0.36659
56 2044 0.2938
56 2045 0.34578
56 2046 0.27266
56 2048 0.27701
56 2057 0.22727
56 2058 0.26237
56 2059 0.23142
56 2062 0.21685
56 2063 0.27433
56 2067 0.24207
56 2069 0.24307
56 2072 0.23102
56 2111 0.30626
56 2124 0.28536
56 2127 0.21081
56 2133 0.24001
56 2152 0.2303
56 2162 0.29995
56 2163 0.27443
56 2174 0.25585
56 2186 0.22149
56 2200 0.25009
56 2242 0.2089
56 2341 0.22923
56 2342 0.2444
56 2343 0.22765
56 2357 0.22296
56 2358 0.21405
56 2359 0.24861
56 2360 0.23934
56 2361 0.20944
56 2375 0.31053
56 2376 0.28862
56 2389 0.20788
56 2398 0.26712
56 2440 0.22921
56 2452 0.23218
56 2461 0.21297
56 2473 0.24493
56 2480 0.26424
56 2482 0.26055
56 2548 0.24851
56 2561 0.21655
56 2571 0.20652
56 2712 0.28906
56 2723 0.23613
56 2737 0.20836
56 2748 0.22165
56 2791 0.23292
56 2794 0.20835
56 2848 0.2406
56 2946 0.21633
56 3017 0.24545
56 3033 0.23152
56 3034 0.22735
56 3051 0.2249
56 3056 0.2484
56 3064 0.28188
56 3086 0.21176
56 3099 0.23626
56 3108 0.24107
56 3189 0.23577
56 3266 0.21251
56 3280 0.24229
56 3317 0.23156
56 3392 0.24601
56 3404 0.27795
56 3438 0.21824
56 3465 0.24138
56 3504 0.22878
56 3521 0.20648
56 3528 0.21776
56 3543 0.23623
56 3548 0.2884
56 3596 0.2256
56 3605 0.28309
56 3642 0.23024
56 3652 0.21998
56 3728 0.2513
56 3742 0.21774
56 3756 0.22376
56 3768 0.22163
56 3794 0.23575
56 3812 0.24388
56 3813 0.29958
56 3830 0.21233
56 3844 0.2205
56 3862 0.20963
56 3870 0.24825
56 3872 0.20695
56 3969 0.20617
56 3972 0.21934
56 3999 0.21855
56 4049 0.20612
56 4098 0.21574
56 4100 0.21218
56 4102 0.22747
56 4153 0.22495
56 4160 0.24715
56 4161 0.21472
56 4276 0.24638
56 4316 0.2069
56 4329 0.22976
56 4339 0.22084
56 4340 0.24636
56 4342 0.20721
56 4388 0.21642
56 4521 0.2986
56 4589 0.25833
56 4590 0.28172
56 4604 0.2142
56 4617 0.22323
56 4725 0.30165
56 4733 0.26307
56 4747 0.27488
56 4760 0.2198
56 4811 0.22903
56 4826 0.30596
56 4827 0.29069
56 4888 0.21159
56 4922 0.25743
56 4923 0.20936
56 4934 0.24194
56 4954 0.28965
56 4956 0.21567
56 4966 0.23517
56 5015 0.24804
56 5025 0.2184
56 5026 0.21424
56 5027 0.29525
56 5038 0.21908
56 5074 0.21225
56 5084 0.22702
56 5098 0.21945
56 5099 0.22625
56 5100 0.20852
56 5101 0.23608
56 5111 0.24822
56 5116 0.23418
56 5123 0.20987
56 5134 0.21549
56 5172 0.20774
56 5177 0.20971
56 5178 0.21103
57 62 0.21447
57 64 0.21204
57 65 0.3072
57 89 0.2144
57 101 0.22666
57 122 0.20927
57 123 0.22401
57 128 0.21837
57 129 0.21963
57 130 0.2737
57 133 0.20912
57 135 0.21393
57 142 0.20825
57 144 0.30629
57 169 0.31522
57 178 0.27077
57 193 0.22557
57 204 0.21105
57 216 0.21648
57 246 0.21148
57 277 0.20804
57 287 0.21327
57 288 0.2784
57 289 0.28558
57 294 0.2509
57 298 0.21083
57 307 0.22565
57 308 0.21074
57 317 0.26187
57 322 0.27401
57 330 0.21837
57 337 0.21126
57 341 0.2057
57 344 0.23081
57 345 0.22641
57 422 0.24769
57 423 0.2409
57 424 0.21912
57 459 0.27925
57 460 0.23006
57 461 0.22341
57 475 0.25901
57 509 0.23949
57 518 0.20841
57 520 0.25066
57 527 0.26168
57 539 0.22537
57 558 0.22074
57 559 0.29919
57 573 0.25506
57 575 0.2129
57 587 0.21974
57 588 0.2978
57 606 0.2251
57 635 0.23782
57 683 0.22699
57 730 0.26914
57 746 0.25724
57 770 0.23106
57 802 0.22577
57 804 0.31091
57 805 0.26511
57 815 0.31643
57 816 0.31385
57 827 0.30538
57 828 0.21846
57 840 0.21732
57 858 0.21571
57 903 0.20705
57 941 0.20864
57 942 0.22116
57 963 0.22947
57 1034 0.25783
57 1035 0.21816
57 1057 0.20849
57 1065 0.22226
57 1074 0.20827
57 1096 0.3029
57 1099 0.21921
57 1102 0.23475
57 1115 0.22523
57 1116 0.23115
57 1128 0.25065
57 1149 0.2333
57 1179 0.21745
57 1190 0.2134
57 1249 0.21817
57 1263 0.22544
57 1275 0.24701
57 1292 0.23707
57 1294 0.21047
57 1304 0.31571
57 1319 0.23876
57 1325 0.24271
57 1326 0.21677
57 1327 0.30066
57 1328 0.2385
57 1329 0.28214
57 1340 0.21922
57 1350 0.28058
57 1353 0.21747
57 1366 0.23407
57 1368 0.22149
57 1369 0.21301
57 1375 0.29161
57 1385 0.28045
57 1396 0.25321
57 1414 0.20814
57 1427 0.23942
57 1451 0.2393
57 1468 0.30311
57 1481 0.25746
57 1484 0.20772
57 1496 0.23089
57 1511 0.3036
57 1547 0.21629
57 1556 0.27529
57 1560 0.24116
57 1567 0.23244
57 1574 0.2778
57 1579 0.30881
57 1581 0.24432
57 1589 0.2732
57 1594 0.25788
57 1595 0.25874
57 1600 0.25598
57 1603 0.24806
57 1610 0.21621
57 1710 0.26977
57 1721 0.20985
57 1723 0.25969
57 1727 0.23657
57 1737 0.21545
57 1739 0.23502
57 1751 0.34454
57 1752 0.24542
57 1758 0.22591
57 1804 0.31056
57 1852 0.26923
57 1877 0.22467
57 1950 0.21361
57 1959 0.21105
57 1976 0.24538
57 1978 0.33581
57 1990 0.22983
57 1993 0.21907
57 1996 0.22577
57 1997 0.21464
57 2015 0.25294
57 2024 0.22074
57 2026 0.23872
57 2027 0.27109
57 2028 0.3186
57 2034 0.2795
57 2044 0.30103
57 2045 0.3408
57 2046 0.23034
57 2058 0.33827
57 2059 0.28224
57 2061 0.24385
57 2062 0.2646
57 2068 0.21553
57 2072 0.35204
57 2092 0.22247
57 2110 0.24712
57 2111 0.27256
57 2122 0.25579
57 2124 0.20683
57 2127 0.23272
57 2128 0.2252
57 2130 0.23469
57 2132 0.21442
57 2133 0.21546
57 2136 0.22635
57 2137 0.2579
57 2152 0.24172
57 2162 0.29109
57 2163 0.2208
57 2211 0.21903
57 2249 0.23016
57 2260 0.22108
57 2290 0.26504
57 2302 0.23327
57 2303 0.2226
57 2329 0.24706
57 2341 0.28891
57 2342 0.27284
57 2350 0.27014
57 2359 0.21258
57 2361 0.31891
57 2368 0.20919
57 2369 0.2653
57 2375 0.20713
57 2378 0.3388
57 2392 0.38664
57 2393 0.27758
57 2410 0.238
57 2440 0.21654
57 2449 0.26974
57 2450 0.20858
57 2451 0.22651
57 2461 0.26284
57 2468 0.24677
57 2471 0.26522
57 2472 0.26246
57 2480 0.21879
57 2629 0.22778
57 2649 0.22685
57 2682 0.26649
57 2690 0.21249
57 2691 0.23941
57 2703 0.25317
57 2705 0.2238
57 2712 0.32746
57 2722 0.22105
57 2723 0.24894
57 2724 0.24597
57 2791 0.29331
57 2794 0.21932
57 2798 0.22021
57 2804 0.21797
57 2922 0.24714
57 2946 0.23524
57 2964 0.21284
57 3006 0.26142
57 3034 0.20851
57 3035 0.24543
57 3036 0.22725
57 3050 0.26028
57 3060 0.25009
57 3064 0.27878
57 3078 0.22601
57 3086 0.21181
57 3132 0.20754
57 3133 0.20989
57 3139 0.2746
57 3146 0.24397
57 3147 0.26927
57 3267 0.28924
57 3277 0.21734
57 3280 0.24227
57 3293 0.2263
57 3295 0.26301
57 3326 0.21005
57 3329 0.2148
57 3335 0.25673
57 3336 0.30495
57 3343 0.23104
57 3355 0.29176
57 3356 0.26739
57 3358 0.25154
57 3367 0.25434
57 3384 0.23857
57 3429 0.23831
57 3434 0.23627
57 3436 0.21121
57 3438 0.23348
57 3443 0.23966
57 3542 0.2276
57 3548 0.29872
57 3612 0.29451
57 3644 0.36625
57 3657 0.20813
57 3742 0.21806
57 3768 0.24672
57 3789 0.23883
57 3822 0.20989
57 3830 0.24512
57 3831 0.3023
57 3851 0.2349
57 3855 0.24977
57 3862 0.22851
57 3928 0.22568
57 3957 0.23139
57 3968 0.21762
57 3969 0.24081
57 3998 0.21388
57 3999 0.28523
57 4011 0.25348
57 4027 0.22489
57 4048 0.21258
57 4049 0.20623
57 4078 0.25455
57 4079 0.33105
57 4086 0.23994
57 4102 0.27552
57 4103 0.23358
57 4108 0.22305
57 4110 0.22858
57 4146 0.23574
57 4147 0.21219
57 4152 0.21784
57 4153 0.24565
57 4154 0.21428
57 4186 0.21177
57 4188 0.23111
57 4189 0.24104
57 4200 0.23218
57 4251 0.22254
57 4252 0.27184
57 4253 0.21036
57 4260 0.24184
57 4282 0.20757
57 4303 0.21458
57 4338 0.24147
57 4340 0.27879
57 4342 0.24804
57 4352 0.25854
57 4363 0.22954
57 4383 0.21483
57 4400 0.23377
57 4471 0.21035
57 4473 0.24652
57 4503 0.21084
57 4504 0.21685
57 4506 0.27584
57 4507 0.29298
57 4508 0.24101
57 4509 0.20848
57 4510 0.23134
57 4516 0.36567
57 4517 0.2587
57 4521 0.28145
57 4525 0.25379
57 4526 0.24339
57 4554 0.26525
57 4564 0.34126
57 4565 0.23326
57 4566 0.22355
57 4577 0.23132
57 4589 0.2269
57 4590 0.21449
57 4591 0.26787
57 4604 0.20835
57 4680 0.29141
57 4692 0.25635
57 4706 0.31161
57 4707 0.22009
57 4725 0.30373
57 4767 0.21264
57 4768 0.23706
57 4778 0.24897
57 4796 0.25491
57 4808 0.25947
57 4811 0.24255
57 4827 0.29129
57 4836 0.21722
57 4887 0.23849
57 4888 0.23305
57 4903 0.22126
57 4922 0.22077
57 4954 0.22694
57 4956 0.23379
57 4962 0.23199
57 4966 0.24137
57 4980 0.21446
57 4997 0.26018
57 5000 0.25228
57 5027 0.22493
57 5059 0.22577
57 5111 0.2341
57 5114 0.24985
57 5122 0.21172
57 5123 0.28588
57 5134 0.24451
57 5135 0.21035
57 5146 0.22556
57 5178 0.235
58 238 0.24192
58 289 0.21592
58 298 0.22152
58 307 0.22145
58 308 0.24588
58 355 0.20779
58 423 0.22554
58 434 0.20763
58 458 0.26571
58 479 0.22171
58 509 0.20842
58 521 0.22598
58 543 0.21294
58 716 0.22614
58 731 0.24595
58 764 0.20562
58 901 0.23315
58 902 0.24471
58 918 0.21499
58 928 0.21757
58 984 0.26987
58 1002 0.2105
58 1013 0.2085
58 1033 0.21668
58 1061 0.20926
58 1113 0.20894
58 1116 0.21196
58 1127 0.2794
58 1167 0.23121
58 1214 0.27188
58 1233 0.21707
58 1249 0.24127
58 1256 0.21293
58 1262 0.21848
58 1275 0.25277
58 1287 0.2087
58 1321 0.21342
58 1345 0.22338
58 1359 0.22935
58 1368 0.22611
58 1369 0.26285
58 1410 0.21265
58 1451 0.25905
58 1540 0.21802
58 1578 0.20831
58 1579 0.2715
58 1582 0.26234
58 1589 0.23941
58 1604 0.21927
58 1630 0.20849
58 1633 0.25902
58 1727 0.21961
58 1738 0.21386
58 1739 0.20604
58 1751 0.2279
58 1792 0.27605
58 1802 0.23629
58 1822 0.26708
58 1840 0.21577
58 1851 0.21802
58 1857 0.21627
58 1872 0.23339
58 1928 0.20837
58 1954 0.21321
58 1997 0.20883
58 2014 0.21486
58 2023 0.22312
58 2032 0.22922
58 2076 0.21481
58 2078 0.20926
58 2087 0.20945
58 2115 0.20865
58 2136 0.25522
58 2137 0.26039
58 2139 0.35064
58 2173 0.2264
58 2185 0.26701
58 2233 0.20593
58 2249 0.24182
58 2262 0.22185
58 2263 0.2189
58 2286 0.21367
58 2323 0.24658
58 2324 0.2419
58 2361 0.28471
58 2449 0.28677
58 2471 0.33672
58 2472 0.20749
58 2478 0.20762
58 2487 0.2395
58 2523 0.20855
58 2592 0.23593
58 2593 0.20633
58 2658 0.25096
58 2665 0.26035
58 2666 0.28765
58 2682 0.25805
58 2683 0.27627
58 2722 0.21505
58 2739 0.23226
58 2751 0.21227
58 2765 0.20673
58 2767 0.23135
58 2772 0.25697
58 2774 0.21168
58 2775 0.26277
58 2794 0.21129
58 2999 0.21251
58 3005 0.24281
58 3060 0.24644
58 3264 0.22066
58 3279 0.24293
58 3326 0.20819
58 3328 0.23406
58 3329 0.22937
58 3336 0.23644
58 3350 0.21675
58 3355 0.21489
58 3381 0.21443
58 3399 0.2449
58 3423 0.20692
58 3426 0.22185
58 3429 0.2119
58 3434 0.23444
58 3437 0.21874
58 3442 0.25918
58 3460 0.21672
58 3468 0.21059
58 3474 0.21126
58 3484 0.21777
58 3489 0.25196
58 3502 0.2061
58 3549 0.21004
58 3628 0.24705
58 3636 0.24578
58 3638 0.22197
58 3659 0.21124
58 3682 0.30625
58 3716 0.22889
58 3793 0.24152
58 3890 0.27714
58 3919 0.21333
58 3948 0.22594
58 3980 0.21242
58 3982 0.21884
58 3996 0.21442
58 3998 0.21762
58 3999 0.24901
58 4010 0.21788
58 4011 0.20702
58 4019 0.23153
58 4067 0.21394
58 4079 0.25447
58 4100 0.22956
58 4140 0.24542
58 4199 0.21949
58 4231 0.23809
58 4232 0.20873
58 4244 0.23041
58 4253 0.21563
58 4266 0.2244
58 4330 0.24459
58 4331 0.20888
58 4334 0.27798
58 4338 0.21925
58 4372 0.25418
58 4382 0.23617
58 4383 0.33663
58 4384 0.21647
58 4398 0.25547
58 4401 0.26139
58 4403 0.27809
58 4420 0.22222
58 4468 0.22652
58 4473 0.28995
58 4477 0.21112
58 4507 0.21415
58 4508 0.2458
58 4510 0.24051
58 4516 0.33303
58 4521 0.26457
58 4539 0.20833
58 4590 0.24887
58 4591 0.35787
58 4593 0.20798
58 4605 0.24574
58 4609 0.28494
58 4614 0.22611
58 4616 0.22335
58 4617 0.29836
58 4618 0.21268
58 4621 0.23897
58 4642 0.22743
58 4716 0.23777
58 4725 0.25467
58 4729 0.2565
58 4733 0.21534
58 4739 0.20554
58 4743 0.2312
58 4779 0.21405
58 4796 0.22912
58 4826 0.24885
58 4827 0.27163
58 4847 0.22443
58 4876 0.22325
58 4954 0.2055
58 4955 0.24981
58 4956 0.22889
58 4964 0.29866
58 5010 0.24751
58 5071 0.22059
58 5102 0.21283
58 5134 0.25544
58 5148 0.2151
58 5166 0.26513
59 104 0.26318
59 105 0.23514
59 172 0.24442
59 174 0.30665
59 180 0.25203
59 191 0.24179
59 225 0.2462
59 235 0.26882
59 236 0.26676
59 237 0.24171
59 253 0.23352
59 287 0.22306
59 299 0.21901
59 307 0.23514
59 308 0.291
59 341 0.21977
59 345 0.32298
59 382 0.21365
59 411 0.25086
59 416 0.22459
59 417 0.21871
59 434 0.24712
59 467 0.21646
59 468 0.33178
59 515 0.27751
59 575 0.21618
59 635 0.21181
59 647 0.23874
59 652 0.22338
59 655 0.37001
59 656 0.34126
59 657 0.21388
59 661 0.27126
59 662 0.24492
59 670 0.24978
59 708 0.20603
59 736 0.21335
59 742 0.24027
59 765 0.21213
59 788 0.25952
59 802 0.25118
59 873 0.22439
59 883 0.25224
59 893 0.25529
59 902 0.29552
59 903 0.31453
59 908 0.24666
59 911 0.23942
59 931 0.25259
59 943 0.24615
59 945 0.24936
59 961 0.21158
59 999 0.2234
59 1001 0.2222
59 1002 0.21479
59 1013 0.21158
59 1059 0.2086
59 1060 0.21366
59 1071 0.22164
59 1124 0.2333
59 1136 0.20951
59 1155 0.22359
59 1167 0.234
59 1174 0.22776
59 1176 0.26687
59 1208 0.28724
59 1214 0.22556
59 1215 0.2972
59 1216 0.22017
59 1250 0.21761
59 1256 0.21144
59 1262 0.21059
59 1273 0.22634
59 1377 0.20968
59 1410 0.2203
59 1435 0.25021
59 1442 0.20652
59 1443 0.21645
59 1451 0.22071
59 1453 0.216
59 1457 0.23657
59 1458 0.2185
59 1464 0.21359
59 1537 0.21524
59 1539 0.21652
59 1579 0.21969
59 1581 0.21654
59 1582 0.24009
59 1633 0.23546
59 1654 0.23636
59 1663 0.20778
59 1685 0.23279
59 1689 0.25462
59 1690 0.27304
59 1691 0.2168
59 1696 0.21647
59 1697 0.21076
59 1706 0.23642
59 1709 0.22722
59 1721 0.21067
59 1744 0.21148
59 1754 0.21172
59 1818 0.22482
59 1893 0.2153
59 1901 0.2401
59 1906 0.21465
59 1928 0.27529
59 1935 0.21506
59 1959 0.26001
59 1961 0.21642
59 2044 0.22003
59 2131 0.22695
59 2133 0.24514
59 2134 0.21389
59 2139 0.24177
59 2148 0.25224
59 2188 0.21143
59 2235 0.21673
59 2239 0.23858
59 2242 0.25291
59 2263 0.30778
59 2264 0.2152
59 2280 0.22974
59 2302 0.25194
59 2323 0.2174
59 2324 0.2171
59 2337 0.2812
59 2338 0.25653
59 2342 0.21313
59 2345 0.21825
59 2361 0.2172
59 2389 0.24722
59 2414 0.23712
59 2425 0.21256
59 2426 0.29583
59 2454 0.22217
59 2488 0.22138
59 2584 0.20907
59 2585 0.21931
59 2593 0.21173
59 2596 0.22113
59 2606 0.20799
59 2628 0.21172
59 2658 0.24805
59 2717 0.22827
59 2718 0.20924
59 2722 0.22571
59 2728 0.22487
59 2798 0.21032
59 2922 0.24142
59 2973 0.24251
59 3010 0.27451
59 3011 0.22606
59 3022 0.29203
59 3129 0.2231
59 3146 0.20593
59 3154 0.22742
59 3161 0.23311
59 3180 0.22985
59 3193 0.24063
59 3245 0.24844
59 3255 0.24962
59 3276 0.22675
59 3279 0.23438
59 3281 0.21525
59 3295 0.21416
59 3299 0.2419
59 3394 0.24929
59 3413 0.22798
59 3442 0.24949
59 3443 0.25896
59 3484 0.30857
59 3489 0.25773
59 3502 0.22263
59 3527 0.21495
59 3533 0.21636
59 3568 0.2305
59 3700 0.21586
59 3758 0.22179
59 3785 0.21894
59 3789 0.21028
59 3801 0.21559
59 3838 0.20578
59 3850 0.21838
59 3902 0.21446
59 3931 0.25682
59 3958 0.21065
59 4054 0.25974
59 4110 0.24454
59 4187 0.2222
59 4303 0.27622
59 4338 0.20784
59 4383 0.26583
59 4388 0.24677
59 4398 0.22187
59 4403 0.22279
59 4442 0.23882
59 4458 0.206
59 4487 0.20893
59 4521 0.23486
59 4533 0.23311
59 4539 0.20799
59 4564 0.24137
59 4568 0.25689
59 4580 0.21776
59 4725 0.22338
59 4767 0.241
59 4769 0.20793
59 4826 0.21152
59 4954 0.21476
59 4955 0.20959
59 4990 0.20575
59 4993 0.20687
59 4994 0.26188
59 4999 0.21219
59 5019 0.24837
59 5099 0.26911
59 5111 0.27012
59 5146 0.22338
59 5153 0.247
60 144 0.22128
60 147 0.20774
60 236 0.21536
60 287 0.2939
60 354 0.21991
60 371 0.23063
60 382 0.21198
60 417 0.21175
60 423 0.20711
60 655 0.30253
60 656 0.21374
60 666 0.25467
60 840 0.25108
60 942 0.2237
60 943 0.27741
60 1088 0.22974
60 1091 0.21244
60 1138 0.24046
60 1177 0.22386
60 1215 0.29057
60 1227 0.28507
60 1347 0.22737
60 1410 0.2882
60 1436 0.23277
60 1451 0.20973
60 1453 0.2609
60 1457 0.24192
60 1458 0.21255
60 1462 0.26606
60 1465 0.23568
60 1472 0.20802
60 1539 0.25809
60 1630 0.25987
60 1654 0.28417
60 1689 0.22613
60 1690 0.28189
60 1691 0.24981
60 1696 0.21037
60 1697 0.21952
60 1714 0.2282
60 1731 0.25092
60 1927 0.20579
60 1928 0.26984
60 1959 0.21628
60 1973 0.21194
60 2070 0.20779
60 2133 0.21542
60 2226 0.21412
60 2240 0.20655
60 2242 0.24272
60 2249 0.242
60 2280 0.22188
60 2499 0.20957
60 2508 0.22335
60 2509 0.20779
60 2510 0.22668
60 2521 0.25215
60 2543 0.21576
60 2606 0.21109
60 2632 0.22252
60 2804 0.26161
60 2942 0.22077
60 3022 0.21633
60 3245 0.26795
60 3260 0.25274
60 3261 0.23034
60 3429 0.2331
60 3484 0.20733
60 3502 0.20903
60 3594 0.23932
60 3821 0.23684
60 3830 0.21527
60 3860 0.20579
60 3876 0.22051
60 3961 0.25175
60 3986 0.22484
60 4092 0.27561
60 4098 0.21602
60 4117 0.24931
60 4214 0.207
60 4369 0.25691
60 4589 0.25101
60 4619 0.21705
60 4637 0.22886
61 166 0.2078
61 1560 0.21087
61 1700 0.21553
61 1878 0.25217
61 1915 0.26862
61 2028 0.23822
61 2124 0.23665
61 2362 0.21235
61 2394 0.27746
61 2395 0.27573
61 2658 0.22089
61 2692 0.24981
61 3050 0.21853
62 123 0.22451
62 289 0.22356
62 308 0.21936
62 331 0.22305
62 369 0.20879
62 461 0.24351
62 558 0.2399
62 559 0.22748
62 560 0.25912
62 575 0.23723
62 611 0.25392
62 655 0.22056
62 744 0.20662
62 799 0.24866
62 840 0.238
62 1015 0.26458
62 1350 0.23378
62 1368 0.22516
62 1387 0.22854
62 1496 0.24038
62 1550 0.23979
62 1672 0.30751
62 1737 0.20971
62 1788 0.21388
62 1887 0.21831
62 1965 0.25517
62 2028 0.25631
62 2063 0.23035
62 2072 0.23795
62 2130 0.23562
62 2137 0.22879
62 2461 0.24343
62 2471 0.20882
62 2606 0.20687
62 2607 0.25283
62 2630 0.20935
62 2658 0.28915
62 2757 0.20847
62 2922 0.21109
62 2941 0.21121
62 2942 0.25208
62 3057 0.25479
62 3153 0.23656
62 3154 0.20553
62 3278 0.25001
62 3279 0.24789
62 3426 0.23696
62 3513 0.22624
62 3538 0.23234
62 3614 0.20784
62 3697 0.20951
62 3820 0.21193
62 3830 0.20811
62 3866 0.21018
62 3874 0.23134
62 3875 0.21203
62 3876 0.22021
62 3957 0.25679
62 4079 0.25765
62 4098 0.22278
62 4102 0.25451
62 4103 0.28835
62 4110 0.33743
62 4117 0.24449
62 4227 0.23116
62 4228 0.21482
62 4251 0.28593
62 4330 0.21894
62 4340 0.28419
62 4414 0.20599
62 4469 0.21652
62 4503 0.26937
62 4504 0.24362
62 4564 0.23723
62 4574 0.21325
62 4590 0.21429
62 4591 0.32183
62 4721 0.20875
62 4796 0.24076
62 4811 0.23245
62 4826 0.29724
62 4827 0.27574
62 4903 0.26054
62 4966 0.21708
62 5038 0.22035
62 5089 0.23503
62 5105 0.26417
62 5106 0.25219
62 5115 0.21791
62 5117 0.21201
62 5153 0.21062
62 5172 0.29633
63 202 0.23725
63 236 0.27293
63 308 0.24973
63 415 0.20686
63 423 0.23065
63 458 0.23593
63 461 0.22811
63 515 0.23684
63 553 0.24828
63 560 0.23248
63 591 0.22281
63 611 0.2211
63 675 0.26399
63 676 0.22494
63 677 0.2075
63 788 0.20611
63 830 0.24064
63 831 0.21446
63 846 0.25469
63 877 0.20846
63 983 0.24887
63 988 0.24543
63 1065 0.23613
63 1080 0.24468
63 1115 0.27358
63 1199 0.25315
63 1202 0.26044
63 1274 0.21497
63 1349 0.21305
63 1362 0.27381
63 1370 0.22709
63 1390 0.23245
63 1422 0.2059
63 1490 0.2124
63 1506 0.21031
63 1543 0.20782
63 1550 0.2743
63 1553 0.23882
63 1604 0.2511
63 1606 0.2104
63 1654 0.31233
63 1720 0.26545
63 1721 0.22951
63 1736 0.20746
63 1737 0.23212
63 1738 0.27393
63 1751 0.21991
63 1752 0.22589
63 1753 0.30092
63 1792 0.23085
63 1901 0.267
63 1906 0.20558
63 2063 0.24126
63 2122 0.20768
63 2140 0.26722
63 2180 0.22038
63 2192 0.20866
63 2202 0.2399
63 2213 0.23103
63 2239 0.23831
63 2361 0.2253
63 2452 0.21326
63 2471 0.28518
63 2472 0.23961
63 2502 0.21144
63 2536 0.26105
63 2658 0.26223
63 2710 0.24523
63 3022 0.34301
63 3053 0.26875
63 3073 0.2297
63 3089 0.21241
63 3278 0.21544
63 3279 0.23806
63 3308 0.2869
63 3351 0.22217
63 3356 0.25063
63 3368 0.22575
63 3437 0.21189
63 3450 0.26606
63 3528 0.29923
63 3544 0.22652
63 3554 0.26004
63 3582 0.2235
63 3592 0.21423
63 3594 0.22189
63 3598 0.23848
63 3612 0.27913
63 3613 0.22402
63 3702 0.22112
63 3752 0.22079
63 3777 0.22502
63 3816 0.2411
63 3830 0.2461
63 3965 0.21915
63 3966 0.21225
63 4011 0.22565
63 4022 0.20871
63 4176 0.2454
63 4243 0.22215
63 4255 0.22294
63 4291 0.20934
63 4391 0.22044
63 4650 0.23084
64 77 0.2184
64 104 0.2292
64 119 0.29437
64 175 0.25496
64 182 0.21384
64 225 0.2391
64 260 0.21046
64 276 0.20766
64 285 0.23969
64 308 0.23388
64 337 0.21777
64 359 0.20965
64 369 0.22557
64 411 0.23743
64 413 0.2406
64 416 0.25094
64 423 0.25268
64 425 0.20747
64 481 0.21314
64 515 0.26951
64 538 0.21182
64 558 0.23203
64 569 0.21904
64 575 0.23085
64 602 0.20914
64 652 0.30115
64 655 0.23258
64 732 0.22337
64 815 0.25376
64 908 0.20657
64 1083 0.21021
64 1091 0.26972
64 1098 0.24657
64 1115 0.26327
64 1132 0.23015
64 1167 0.20619
64 1187 0.23143
64 1340 0.22582
64 1349 0.21738
64 1350 0.22188
64 1354 0.22085
64 1362 0.22804
64 1377 0.21393
64 1383 0.24331
64 1410 0.26395
64 1458 0.24779
64 1468 0.31105
64 1496 0.29019
64 1497 0.22444
64 1550 0.24031
64 1557 0.21547
64 1559 0.21445
64 1579 0.27062
64 1586 0.25037
64 1593 0.25441
64 1632 0.25443
64 1687 0.23663
64 1689 0.21251
64 1696 0.24062
64 1720 0.21086
64 1738 0.23203
64 1782 0.2458
64 1806 0.22169
64 1814 0.24287
64 1836 0.22787
64 1851 0.33823
64 1870 0.23886
64 1925 0.21878
64 1977 0.20654
64 2128 0.29083
64 2131 0.29162
64 2153 0.25527
64 2202 0.26728
64 2226 0.22375
64 2264 0.2177
64 2274 0.21028
64 2288 0.25524
64 2292 0.23469
64 2293 0.23592
64 2311 0.27187
64 2323 0.21384
64 2342 0.20682
64 2343 0.22843
64 2361 0.22203
64 2389 0.24158
64 2449 0.20872
64 2509 0.21144
64 2523 0.25561
64 2579 0.23644
64 2596 0.23629
64 2612 0.21384
64 2613 0.32477
64 2675 0.21941
64 2691 0.25053
64 2757 0.21734
64 2791 0.21329
64 2856 0.20623
64 2911 0.21288
64 2999 0.23158
64 3001 0.27741
64 3007 0.24748
64 3022 0.28128
64 3025 0.22218
64 3097 0.25591
64 3231 0.26275
64 3276 0.21546
64 3296 0.23565
64 3300 0.21124
64 3331 0.22258
64 3333 0.20648
64 3346 0.22079
64 3355 0.21248
64 3368 0.25261
64 3427 0.23202
64 3436 0.25066
64 3437 0.26012
64 3450 0.27756
64 3508 0.21315
64 3528 0.26994
64 3549 0.23821
64 3572 0.20908
64 3598 0.31551
64 3612 0.24298
64 3613 0.24961
64 3628 0.27066
64 3657 0.21807
64 3729 0.21042
64 3743 0.2185
64 3757 0.2168
64 3769 0.28528
64 3789 0.20667
64 3802 0.23109
64 3828 0.21926
64 3867 0.25139
64 3965 0.22979
64 3966 0.23474
64 4011 0.3133
64 4022 0.23783
64 4059 0.23388
64 4194 0.22115
64 4405 0.20655
64 4423 0.23859
64 4564 0.21812
64 4695 0.20597
64 4745 0.22864
64 4919 0.21061
64 4947 0.23945
64 4966 0.22051
64 5018 0.23998
64 5019 0.31423
64 5057 0.26807
64 5078 0.21229
64 5089 0.24233
64 5143 0.28343
64 5154 0.28472
65 68 0.2384
65 69 0.25504
65 82 0.20896
65 93 0.25415
65 119 0.31742
65 168 0.28538
65 199 0.20804
65 210 0.24092
65 232 0.29574
65 260 0.22349
65 335 0.21397
65 340 0.21751
65 370 0.22295
65 402 0.23839
65 406 0.20714
65 423 0.29112
65 424 0.2351
65 425 0.2871
65 427 0.22195
65 469 0.20663
65 482 0.22115
65 488 0.22401
65 569 0.26951
65 623 0.2531
65 653 0.28812
65 655 0.22853
65 660 0.20756
65 666 0.37956
65 672 0.23107
65 674 0.20629
65 760 0.22255
65 765 0.21133
65 840 0.22714
65 940 0.25506
65 941 0.27995
65 944 0.23552
65 953 0.25014
65 977 0.2214
65 979 0.22426
65 980 0.2055
65 990 0.21211
65 1002 0.26095
65 1028 0.22555
65 1033 0.22853
65 1055 0.23596
65 1089 0.23951
65 1098 0.21758
65 1115 0.27281
65 1126 0.2482
65 1127 0.224
65 1128 0.20694
65 1132 0.2101
65 1141 0.24387
65 1142 0.22936
65 1174 0.2253
65 1182 0.22989
65 1190 0.26167
65 1201 0.22603
65 1202 0.26659
65 1208 0.20844
65 1209 0.22996
65 1211 0.22819
65 1226 0.21344
65 1249 0.22276
65 1250 0.21485
65 1273 0.28376
65 1282 0.21498
65 1292 0.24361
65 1302 0.22344
65 1305 0.22852
65 1314 0.24359
65 1321 0.2319
65 1328 0.26083
65 1333 0.27641
65 1349 0.26137
65 1354 0.24014
65 1355 0.22009
65 1358 0.21779
65 1362 0.20911
65 1366 0.20613
65 1367 0.23909
65 1369 0.20835
65 1370 0.22406
65 1374 0.23327
65 1375 0.25204
65 1377 0.20667
65 1383 0.24454
65 1410 0.3054
65 1422 0.2999
65 1435 0.20649
65 1448 0.26628
65 1454 0.20775
65 1458 0.30151
65 1465 0.2527
65 1466 0.22114
65 1468 0.2466
65 1471 0.24142
65 1476 0.22209
65 1506 0.21004
65 1507 0.22824
65 1523 0.22339
65 1526 0.24727
65 1529 0.22285
65 1536 0.29106
65 1539 0.23231
65 1557 0.25948
65 1579 0.21901
65 1581 0.212
65 1594 0.26107
65 1595 0.24033
65 1601 0.26805
65 1602 0.22142
65 1611 0.20921
65 1631 0.23538
65 1651 0.31472
65 1654 0.25379
65 1657 0.21423
65 1676 0.24345
65 1683 0.20773
65 1686 0.21653
65 1687 0.24382
65 1688 0.22783
65 1689 0.2828
65 1715 0.2125
65 1719 0.21867
65 1722 0.25074
65 1724 0.23708
65 1741 0.21963
65 1752 0.28124
65 1761 0.27184
65 1762 0.30923
65 1766 0.21924
65 1769 0.25766
65 1771 0.20925
65 1776 0.22209
65 1778 0.22695
65 1786 0.22336
65 1792 0.30823
65 1794 0.2934
65 1798 0.20809
65 1799 0.26423
65 1802 0.20657
65 1806 0.2323
65 1814 0.2331
65 1819 0.22117
65 1829 0.21694
65 1851 0.30031
65 1852 0.25807
65 1853 0.25892
65 1854 0.21527
65 1857 0.26371
65 1863 0.21549
65 1870 0.31862
65 1876 0.23113
65 1913 0.22432
65 1924 0.27284
65 1925 0.31829
65 1928 0.20903
65 1932 0.23335
65 1933 0.23524
65 1938 0.25239
65 1940 0.21295
65 1950 0.24078
65 1954 0.20719
65 1957 0.21048
65 1958 0.22806
65 1984 0.24834
65 1985 0.22691
65 1986 0.23076
65 1988 0.20963
65 1999 0.24285
65 2000 0.20598
65 2006 0.25385
65 2014 0.30569
65 2015 0.29162
65 2016 0.23799
65 2022 0.23966
65 2028 0.28201
65 2034 0.23294
65 2035 0.21755
65 2036 0.21163
65 2051 0.20869
65 2061 0.28014
65 2062 0.22131
65 2072 0.22375
65 2080 0.22542
65 2086 0.34619
65 2098 0.22988
65 2099 0.25101
65 2111 0.21879
65 2114 0.23156
65 2124 0.23231
65 2133 0.21385
65 2134 0.20562
65 2136 0.24654
65 2140 0.21041
65 2151 0.2262
65 2172 0.25008
65 2178 0.2352
65 2191 0.21594
65 2196 0.21629
65 2202 0.21124
65 2220 0.22282
65 2240 0.24644
65 2241 0.309
65 2242 0.21289
65 2254 0.23365
65 2255 0.21493
65 2262 0.25756
65 2263 0.256
65 2265 0.224
65 2266 0.2881
65 2274 0.22656
65 2278 0.20851
65 2279 0.22337
65 2280 0.29999
65 2281 0.21888
65 2285 0.20586
65 2290 0.25502
65 2293 0.26238
65 2294 0.25735
65 2295 0.27508
65 2296 0.20737
65 2297 0.22948
65 2302 0.29309
65 2303 0.2435
65 2311 0.2456
65 2313 0.22105
65 2320 0.23458
65 2323 0.25522
65 2338 0.25596
65 2342 0.24248
65 2343 0.29759
65 2362 0.27267
65 2377 0.23885
65 2378 0.26314
65 2392 0.24625
65 2393 0.21648
65 2409 0.21191
65 2426 0.23708
65 2443 0.21558
65 2444 0.2312
65 2447 0.20604
65 2463 0.23628
65 2471 0.24365
65 2472 0.22613
65 2473 0.22692
65 2476 0.28042
65 2480 0.21527
65 2499 0.28593
65 2500 0.23691
65 2502 0.21535
65 2503 0.23703
65 2509 0.26764
65 2510 0.22104
65 2511 0.21865
65 2512 0.24576
65 2514 0.27852
65 2520 0.23377
65 2521 0.29138
65 2522 0.24621
65 2523 0.28117
65 2524 0.24874
65 2532 0.24734
65 2543 0.21335
65 2572 0.21911
65 2586 0.24394
65 2587 0.30217
65 2588 0.27264
65 2590 0.23012
65 2591 0.24412
65 2592 0.28488
65 2593 0.24083
65 2594 0.32933
65 2595 0.34286
65 2596 0.36512
65 2601 0.23938
65 2602 0.27788
65 2603 0.29486
65 2604 0.32522
65 2605 0.27314
65 2606 0.2389
65 2609 0.21259
65 2612 0.22312
65 2613 0.29273
65 2614 0.32888
65 2615 0.2144
65 2617 0.20707
65 2618 0.24197
65 2619 0.29358
65 2622 0.22325
65 2623 0.32215
65 2624 0.20802
65 2630 0.22638
65 2633 0.26357
65 2634 0.22378
65 2635 0.23939
65 2638 0.23886
65 2639 0.22511
65 2675 0.21151
65 2691 0.24031
65 2706 0.28499
65 2707 0.26635
65 2722 0.20868
65 2723 0.27533
65 2741 0.26882
65 2751 0.23296
65 2757 0.28207
65 2768 0.21266
65 2773 0.2235
65 2780 0.304
65 2783 0.24631
65 2790 0.23565
65 2791 0.21261
65 2799 0.24191
65 2801 0.24957
65 2816 0.23018
65 2821 0.23773
65 2825 0.20691
65 2831 0.21816
65 2834 0.20611
65 2856 0.22906
65 2859 0.22682
65 2861 0.24354
65 2862 0.26728
65 2875 0.2157
65 2912 0.23105
65 2914 0.20684
65 2915 0.31682
65 2916 0.26955
65 2923 0.24782
65 2935 0.20645
65 2936 0.21376
65 2945 0.22963
65 2950 0.20923
65 2953 0.21921
65 2954 0.22076
65 2962 0.27971
65 2970 0.22214
65 2971 0.29081
65 2973 0.24841
65 2974 0.22579
65 2986 0.20587
65 2987 0.25794
65 2988 0.22386
65 2998 0.25322
65 2999 0.31633
65 3007 0.27408
65 3018 0.23514
65 3022 0.2247
65 3050 0.24022
65 3065 0.22199
65 3081 0.28532
65 3097 0.29486
65 3109 0.2187
65 3120 0.24413
65 3121 0.22304
65 3124 0.21043
65 3136 0.24916
65 3146 0.27826
65 3162 0.29178
65 3163 0.22762
65 3169 0.20668
65 3171 0.23335
65 3189 0.24807
65 3231 0.22121
65 3238 0.20582
65 3239 0.21062
65 3243 0.21548
65 3247 0.23097
65 3249 0.23162
65 3255 0.20837
65 3257 0.22328
65 3258 0.2223
65 3259 0.32291
65 3269 0.26585
65 3270 0.2172
65 3296 0.25503
65 3312 0.21158
65 3313 0.28681
65 3322 0.226
65 3326 0.24292
65 3327 0.2082
65 3331 0.30824
65 3343 0.2322
65 3344 0.23185
65 3346 0.25676
65 3347 0.27277
65 3367 0.26431
65 3368 0.24174
65 3369 0.23816
65 3374 0.20895
65 3381 0.25916
65 3392 0.30166
65 3400 0.25133
65 3411 0.20606
65 3420 0.2282
65 3436 0.25052
65 3437 0.29388
65 3444 0.25561
65 3450 0.36892
65 3454 0.21459
65 3462 0.20978
65 3489 0.21241
65 3507 0.26874
65 3508 0.25531
65 3515 0.20569
65 3520 0.35158
65 3528 0.28745
65 3533 0.24263
65 3557 0.25438
65 3567 0.23144
65 3568 0.26803
65 3569 0.22506
65 3578 0.21302
65 3581 0.25405
65 3594 0.24
65 3602 0.22999
65 3603 0.20723
65 3604 0.28345
65 3612 0.25291
65 3613 0.24964
65 3618 0.20882
65 3623 0.23945
65 3628 0.26336
65 3630 0.22518
65 3636 0.25763
65 3638 0.21427
65 3643 0.23557
65 3667 0.21278
65 3673 0.27711
65 3709 0.22244
65 3732 0.26818
65 3744 0.24254
65 3757 0.21812
65 3788 0.2147
65 3789 0.34592
65 3799 0.24323
65 3808 0.27742
65 3812 0.27559
65 3813 0.26065
65 3828 0.26004
65 3830 0.23796
65 3836 0.22387
65 3850 0.25641
65 3851 0.22222
65 3862 0.25292
65 3867 0.20982
65 3876 0.2642
65 3929 0.20953
65 3930 0.22198
65 3931 0.24531
65 3961 0.20557
65 3966 0.27528
65 3968 0.24611
65 3973 0.2174
65 3976 0.25606
65 3977 0.21293
65 3981 0.2064
65 3982 0.29173
65 3984 0.26311
65 3997 0.2322
65 3998 0.32126
65 4001 0.20888
65 4011 0.22363
65 4012 0.3267
65 4014 0.22549
65 4028 0.25566
65 4102 0.24438
65 4152 0.21403
65 4153 0.22197
65 4161 0.22031
65 4162 0.22089
65 4187 0.21969
65 4199 0.27566
65 4200 0.24389
65 4216 0.234
65 4228 0.25106
65 4255 0.26809
65 4311 0.21097
65 4312 0.25233
65 4326 0.23568
65 4341 0.21514
65 4372 0.24012
65 4403 0.26471
65 4405 0.20695
65 4418 0.22121
65 4422 0.22034
65 4423 0.22584
65 4432 0.25116
65 4442 0.28165
65 4453 0.27498
65 4458 0.25574
65 4459 0.22501
65 4469 0.21435
65 4489 0.23557
65 4516 0.21352
65 4530 0.26775
65 4588 0.22547
65 4589 0.2809
65 4619 0.24022
65 4629 0.26048
65 4638 0.21741
65 4639 0.22179
65 4647 0.21736
65 4648 0.2869
65 4653 0.25146
65 4654 0.24867
65 4660 0.27502
65 4661 0.2547
65 4664 0.24035
65 4665 0.28781
65 4695 0.21713
65 4710 0.21664
65 4716 0.23803
65 4761 0.22047
65 4776 0.21656
65 4836 0.21942
65 4857 0.26695
65 4869 0.26561
65 4871 0.20674
65 4872 0.21666
65 4877 0.22887
65 4880 0.2571
65 5043 0.21469
65 5045 0.22555
65 5048 0.22323
65 5049 0.27717
65 5078 0.21331
65 5087 0.21369
65 5114 0.22414
65 5127 0.24756
66 168 0.28031
66 172 0.20662
66 209 0.21068
66 220 0.22037
66 290 0.21398
66 315 0.23907
66 316 0.21356
66 329 0.26014
66 330 0.25561
66 331 0.28704
66 366 0.27046
66 378 0.28874
66 423 0.23145
66 435 0.2555
66 449 0.20822
66 460 0.20618
66 479 0.20923
66 508 0.21999
66 509 0.21465
66 510 0.26646
66 511 0.24677
66 523 0.23373
66 524 0.30282
66 547 0.23102
66 558 0.22656
66 559 0.25799
66 560 0.25549
66 575 0.27855
66 611 0.28494
66 670 0.21433
66 713 0.26867
66 729 0.22049
66 731 0.22195
66 754 0.21165
66 763 0.22907
66 772 0.24485
66 785 0.24898
66 804 0.26882
66 816 0.22837
66 821 0.26718
66 829 0.25946
66 832 0.2122
66 846 0.20809
66 866 0.24626
66 867 0.20572
66 876 0.24834
66 922 0.2946
66 939 0.29035
66 940 0.22553
66 942 0.20608
66 988 0.29999
66 1001 0.2735
66 1010 0.21041
66 1015 0.22831
66 1022 0.25112
66 1033 0.21021
66 1054 0.24247
66 1055 0.23478
66 1095 0.23434
66 1126 0.21156
66 1139 0.2081
66 1180 0.23916
66 1187 0.31261
66 1188 0.20909
66 1190 0.22398
66 1202 0.20637
66 1270 0.21782
66 1275 0.23838
66 1291 0.24124
66 1292 0.30512
66 1296 0.32349
66 1302 0.2751
66 1306 0.25549
66 1314 0.28006
66 1315 0.24189
66 1320 0.27711
66 1321 0.3056
66 1350 0.21138
66 1369 0.21232
66 1371 0.2062
66 1388 0.21367
66 1389 0.21275
66 1390 0.22353
66 1391 0.22706
66 1435 0.20553
66 1443 0.22291
66 1451 0.254
66 1454 0.24283
66 1455 0.2271
66 1503 0.22905
66 1504 0.21383
66 1511 0.25134
66 1549 0.26397
66 1557 0.29142
66 1558 0.22146
66 1559 0.25018
66 1574 0.28576
66 1575 0.28425
66 1576 0.22673
66 1579 0.23989
66 1581 0.25755
66 1601 0.2562
66 1603 0.21826
66 1618 0.21374
66 1626 0.25649
66 1636 0.24901
66 1654 0.23745
66 1688 0.23214
66 1689 0.21785
66 1694 0.33556
66 1695 0.2397
66 1720 0.2779
66 1721 0.25826
66 1735 0.2275
66 1736 0.22107
66 1737 0.27942
66 1746 0.23549
66 1747 0.23058
66 1749 0.22503
66 1753 0.26562
66 1757 0.27344
66 1762 0.27667
66 1763 0.23359
66 1804 0.26468
66 1814 0.23594
66 1819 0.26867
66 1827 0.31473
66 1828 0.29127
66 1829 0.24463
66 1853 0.31836
66 1876 0.26891
66 1925 0.23732
66 1926 0.25244
66 1957 0.23538
66 1961 0.21699
66 1973 0.21972
66 1976 0.25235
66 1977 0.22176
66 1986 0.20989
66 1991 0.21092
66 1992 0.31148
66 2014 0.22542
66 2016 0.23707
66 2028 0.21395
66 2043 0.24634
66 2044 0.21707
66 2046 0.25362
66 2058 0.25313
66 2063 0.25189
66 2068 0.20933
66 2072 0.2278
66 2081 0.25868
66 2123 0.32601
66 2124 0.35437
66 2133 0.28636
66 2159 0.23863
66 2163 0.20795
66 2216 0.23652
66 2246 0.23121
66 2262 0.22142
66 2263 0.26755
66 2280 0.23114
66 2283 0.25017
66 2292 0.21957
66 2295 0.20944
66 2300 0.24829
66 2302 0.26143
66 2303 0.31392
66 2304 0.26694
66 2320 0.25675
66 2321 0.25103
66 2338 0.27011
66 2358 0.22235
66 2359 0.2112
66 2375 0.25447
66 2381 0.30278
66 2420 0.25062
66 2449 0.25033
66 2452 0.24275
66 2461 0.21906
66 2466 0.27839
66 2471 0.29871
66 2473 0.23784
66 2476 0.24877
66 2480 0.20902
66 2596 0.2505
66 2621 0.28556
66 2630 0.31458
66 2635 0.24432
66 2638 0.2175
66 2639 0.21192
66 2650 0.22879
66 2656 0.23605
66 2691 0.21952
66 2710 0.21254
66 2750 0.24313
66 2751 0.20815
66 2802 0.28137
66 2959 0.21867
66 2960 0.25412
66 2978 0.23512
66 2979 0.22785
66 3013 0.22546
66 3022 0.24319
66 3079 0.22579
66 3144 0.21801
66 3295 0.25853
66 3296 0.22998
66 3304 0.22235
66 3309 0.22437
66 3326 0.243
66 3343 0.21187
66 3351 0.21248
66 3367 0.22088
66 3378 0.21267
66 3381 0.23693
66 3450 0.20866
66 3491 0.21906
66 3538 0.23077
66 3544 0.22085
66 3549 0.27391
66 3568 0.33643
66 3569 0.23395
66 3580 0.2573
66 3581 0.24292
66 3592 0.21859
66 3594 0.22474
66 3602 0.21344
66 3612 0.37459
66 3613 0.24657
66 3614 0.22542
66 3623 0.21078
66 3643 0.21301
66 3747 0.28579
66 3771 0.28194
66 3789 0.2279
66 3808 0.24253
66 3820 0.20981
66 3829 0.21492
66 3830 0.37926
66 3831 0.31056
66 3855 0.24077
66 3863 0.2335
66 3866 0.24234
66 3872 0.22842
66 3885 0.2538
66 3913 0.20672
66 3941 0.21763
66 3984 0.22789
66 3989 0.21436
66 4004 0.25694
66 4005 0.29606
66 4039 0.28077
66 4047 0.32726
66 4048 0.23311
66 4056 0.21196
66 4059 0.28538
66 4103 0.30488
66 4110 0.22613
66 4119 0.23184
66 4129 0.22052
66 4151 0.2355
66 4199 0.26728
66 4227 0.21509
66 4237 0.22407
66 4238 0.24009
66 4247 0.24126
66 4250 0.22124
66 4259 0.23558
66 4261 0.27025
66 4262 0.24318
66 4266 0.22996
66 4267 0.21868
66 4298 0.27801
66 4326 0.26098
66 4357 0.23663
66 4458 0.21902
66 4486 0.32387
66 4520 0.25289
66 4525 0.21111
66 4530 0.24802
66 4533 0.21104
66 4564 0.22251
66 4652 0.21048
66 4653 0.216
66 4660 0.22925
66 4667 0.23051
66 4725 0.31117
66 4763 0.23966
66 4836 0.21843
66 4877 0.21062
66 5105 0.21094
66 5106 0.26333
66 5117 0.21679
66 5127 0.21987
67 123 0.22442
67 294 0.20664
67 308 0.2064
67 322 0.20704
67 344 0.21004
67 563 0.23096
67 1001 0.24217
67 1087 0.25721
67 1088 0.22885
67 1136 0.25906
67 1342 0.21439
67 1343 0.20906
67 1425 0.22344
67 1449 0.22695
67 1531 0.26136
67 1568 0.22226
67 1926 0.22269
67 2038 0.2332
67 2084 0.23903
67 2246 0.23305
67 2248 0.22645
67 2353 0.21738
67 2354 0.21133
67 2590 0.20725
67 2700 0.23032
67 2827 0.21681
67 2917 0.25046
67 2931 0.24157
67 3109 0.20897
67 3365 0.24641
67 3484 0.21675
67 3585 0.20867
67 3821 0.2153
67 3846 0.21848
67 3890 0.22127
67 4332 0.25406
67 4506 0.24829
67 4549 0.25519
67 4553 0.26149
67 4768 0.25657
67 4769 0.22582
67 4967 0.28335
67 4979 0.23185
67 4981 0.21747
67 5092 0.24234
67 5093 0.20969
67 5115 0.23254
67 5133 0.23542
67 5144 0.20895
68 105 0.22936
68 122 0.24072
68 184 0.21948
68 214 0.22493
68 245 0.21268
68 260 0.22444
68 261 0.27426
68 299 0.21775
68 308 0.27595
68 322 0.29604
68 323 0.26441
68 335 0.28276
68 357 0.24807
68 423 0.21693
68 493 0.21587
68 539 0.20897
68 541 0.25966
68 552 0.21494
68 563 0.21881
68 593 0.23074
68 695 0.23246
68 748 0.23581
68 871 0.2149
68 876 0.23086
68 945 0.21302
68 1087 0.22996
68 1238 0.21847
68 1586 0.21492
68 1594 0.25065
68 1602 0.2327
68 1603 0.23077
68 1843 0.23004
68 1937 0.21917
68 2022 0.20933
68 2030 0.23573
68 2073 0.29339
68 2087 0.24956
68 2099 0.24871
68 2223 0.2212
68 2336 0.21852
68 2460 0.22627
68 2472 0.22688
68 2700 0.21931
68 2727 0.21558
68 2837 0.22434
68 3212 0.23771
68 3233 0.2167
68 3393 0.21388
68 3475 0.21398
68 3479 0.23195
68 3484 0.26785
68 3500 0.21821
68 3567 0.21957
68 3643 0.22625
68 3700 0.20791
68 3748 0.21892
68 3787 0.21795
68 3876 0.21613
68 3922 0.209
68 3929 0.21632
68 3941 0.26668
68 4003 0.212
68 4050 0.2105
68 4372 0.23742
68 4399 0.217
68 4475 0.2385
68 4506 0.27441
68 4542 0.23153
68 4553 0.27995
68 4725 0.23002
68 4744 0.2975
68 4745 0.25593
68 4746 0.29994
68 4756 0.22099
68 4768 0.22709
68 4769 0.20857
68 4783 0.24564
68 4894 0.20619
68 4924 0.27639
68 4967 0.22684
68 4981 0.29607
68 4997 0.26005
68 4999 0.2227
68 5027 0.23575
68 5092 0.24045
68 5093 0.21858
68 5111 0.21695
68 5112 0.22542
68 5123 0.25655
68 5124 0.23122
68 5134 0.22518
68 5135 0.21327
68 5169 0.22262
69 344 0.23563
69 555 0.23227
69 596 0.20618
69 612 0.21831
69 747 0.22689
69 750 0.20681
69 751 0.2959
69 865 0.21292
69 945 0.21891
69 1088 0.20895
69 1551 0.23799
69 1586 0.23687
69 1594 0.2112
69 1713 0.21171
69 1751 0.24827
69 2030 0.20603
69 2100 0.20792
69 2132 0.20569
69 2309 0.21311
69 2397 0.21714
69 2449 0.21607
69 2478 0.22344
69 3078 0.23509
69 3152 0.22452
69 3328 0.22794
69 3404 0.20858
69 3500 0.22697
69 3579 0.2521
69 3748 0.25432
69 3749 0.21054
69 3850 0.21192
69 3929 0.2476
69 3954 0.21417
69 3964 0.222
69 4056 0.2232
69 4088 0.2532
69 4343 0.26339
69 4506 0.26492
69 4553 0.21169
69 4727 0.24586
69 4745 0.20984
69 4746 0.30794
69 4758 0.21243
69 4760 0.25118
69 4769 0.26212
69 4770 0.29933
69 4777 0.22252
69 4979 0.23152
69 5027 0.25348
69 5034 0.20555
69 5099 0.2064
69 5102 0.26831
69 5115 0.24293
69 5163 0.21748
69 5169 0.23101
70 144 0.21718
70 145 0.20909
70 273 0.23782
70 308 0.2207
70 353 0.24429
70 527 0.23539
70 543 0.21149
70 865 0.22409
70 1048 0.23639
70 1332 0.20818
70 1617 0.21454
70 2308 0.22539
70 4279 0.22739
70 4756 0.2449
70 4780 0.25306
70 4981 0.2199
70 4986 0.21815
70 5093 0.22966
70 5111 0.26641
71 106 0.2882
71 107 0.2297
71 120 0.22024
71 145 0.23353
71 152 0.24839
71 158 0.22458
71 178 0.28641
71 186 0.21103
71 192 0.21305
71 308 0.28228
71 337 0.219
71 363 0.23599
71 515 0.22874
71 527 0.27537
71 539 0.23684
71 693 0.2055
71 710 0.21727
71 728 0.21
71 964 0.29551
71 1002 0.22346
71 1048 0.23252
71 1064 0.21237
71 1090 0.228
71 1100 0.22073
71 1493 0.21942
71 1980 0.2058
71 2030 0.23316
71 2033 0.22322
71 2128 0.25476
71 2138 0.22604
71 2157 0.20876
71 2291 0.21569
71 2308 0.21419
71 2346 0.25911
71 2387 0.20565
71 2661 0.20848
71 2717 0.24043
71 2733 0.23493
71 2737 0.20649
71 2864 0.21541
71 2967 0.21598
71 3033 0.25404
71 3043 0.24292
71 3068 0.2996
71 3267 0.24242
71 3299 0.22925
71 3327 0.27757
71 3328 0.3389
71 3419 0.21892
71 3557 0.27509
71 3559 0.21604
71 3598 0.2092
71 3599 0.21026
71 3768 0.23272
71 3856 0.26784
71 3877 0.21717
71 3890 0.21882
71 3985 0.20696
71 4015 0.32217
71 4054 0.22553
71 4110 0.23312
71 4172 0.2399
71 4236 0.24859
71 4279 0.20578
71 4364 0.24683
71 4420 0.25871
71 4510 0.21434
71 4731 0.25091
71 4739 0.22836
71 4756 0.24723
71 4780 0.2087
71 4783 0.22263
71 4845 0.21136
71 4937 0.20972
71 4966 0.26636
71 4973 0.21415
71 4978 0.23241
71 4981 0.24284
71 4999 0.2322
71 5025 0.20768
71 5099 0.24383
71 5111 0.29563
71 5135 0.20651
71 5153 0.23606
71 5154 0.22323
71 5174 0.21563
71 5175 0.20572
71 5178 0.24989
72 145 0.2652
72 308 0.21882
72 592 0.26405
72 593 0.2094
72 669 0.22555
72 670 0.24937
72 814 0.23668
72 819 0.22755
72 1120 0.23205
72 1169 0.23108
72 1256 0.22836
72 1375 0.23944
72 1485 0.221
72 1500 0.20998
72 1568 0.25776
72 1597 0.24713
72 1705 0.24187
72 1717 0.26575
72 1726 0.23633
72 1730 0.24052
72 1745 0.21558
72 1746 0.23419
72 1760 0.20944
72 1856 0.21634
72 1899 0.22268
72 1928 0.21865
72 1931 0.2177
72 1985 0.20843
72 2048 0.24548
72 2063 0.31301
72 2099 0.20972
72 2132 0.22524
72 2348 0.23947
72 2489 0.21018
72 2632 0.23543
72 2635 0.22252
72 2712 0.32019
72 2850 0.20984
72 3056 0.24144
72 3071 0.25719
72 3099 0.2365
72 3202 0.29934
72 3255 0.22384
72 3261 0.26787
72 3269 0.21011
72 3270 0.24153
72 3292 0.25224
72 3300 0.27529
72 3326 0.21052
72 3351 0.2057
72 3417 0.23375
72 3499 0.21252
72 3500 0.2134
72 3538 0.24025
72 3592 0.31413
72 3600 0.25537
72 3605 0.20878
72 3608 0.2265
72 3686 0.2144
72 3700 0.21608
72 3722 0.26401
72 3756 0.21196
72 3787 0.26524
72 3821 0.2452
72 3876 0.23297
72 3890 0.29
72 3921 0.24019
72 3948 0.23259
72 4056 0.25042
72 4097 0.25179
72 4350 0.31064
72 4379 0.21719
72 4380 0.20944
72 4558 0.20848
72 4609 0.24306
72 4756 0.21651
72 4770 0.21306
72 4800 0.24652
72 4815 0.28612
72 4832 0.21233
72 4959 0.21432
72 5024 0.20552
72 5025 0.25258
72 5029 0.20984
72 5134 0.21113
73 294 0.20677
73 307 0.21317
73 593 0.21413
73 670 0.25134
73 943 0.2201
73 1324 0.21233
73 1334 0.21808
73 1336 0.2125
73 1591 0.21637
73 1597 0.33141
73 1800 0.24201
73 1843 0.248
73 1977 0.23001
73 2063 0.24552
73 2073 0.21574
73 2076 0.24531
73 2087 0.25248
73 2380 0.21091
73 2398 0.21812
73 2419 0.2082
73 2712 0.31638
73 3029 0.21176
73 3099 0.20617
73 3342 0.24153
73 3510 0.21601
73 3571 0.2201
73 3583 0.2116
73 3592 0.25174
73 3692 0.228
73 3803 0.21772
73 4004 0.21171
73 4034 0.21521
73 4043 0.21342
73 4050 0.21147
73 4053 0.21425
73 4815 0.27676
73 5003 0.22257
73 5123 0.20557
74 99 0.21468
74 173 0.22614
74 253 0.22384
74 259 0.24207
74 261 0.22358
74 264 0.21108
74 308 0.23747
74 435 0.21025
74 447 0.22317
74 461 0.3122
74 593 0.21428
74 670 0.21026
74 695 0.20736
74 710 0.21111
74 712 0.30326
74 728 0.24125
74 731 0.24262
74 751 0.22271
74 958 0.24738
74 1004 0.2386
74 1060 0.22712
74 1240 0.2109
74 1250 0.23922
74 1262 0.20715
74 1321 0.22007
74 1333 0.21233
74 1510 0.23391
74 1556 0.21856
74 1600 0.25121
74 1751 0.23218
74 1779 0.207
74 1980 0.21672
74 2015 0.24047
74 2063 0.20992
74 2081 0.20911
74 2087 0.2083
74 2348 0.20784
74 2390 0.21048
74 2612 0.22676
74 2677 0.21559
74 3046 0.20943
74 3060 0.2372
74 3133 0.22615
74 3355 0.21704
74 3359 0.24825
74 3499 0.2314
74 3507 0.2311
74 3509 0.21919
74 3510 0.23519
74 3521 0.23238
74 3522 0.21713
74 3579 0.21306
74 3720 0.22495
74 3752 0.21085
74 3873 0.20798
74 3930 0.20846
74 3931 0.21666
74 3988 0.20865
74 4004 0.20722
74 4162 0.24006
74 4488 0.21356
74 4623 0.20967
74 4727 0.27628
74 4728 0.30079
74 4745 0.22772
74 4754 0.25631
74 4755 0.26573
74 4783 0.23615
74 4848 0.24754
74 4865 0.21004
74 4925 0.24149
74 4928 0.211
74 4932 0.21357
74 4949 0.2096
74 4997 0.24747
74 5003 0.22926
74 5146 0.21544
74 5153 0.23848
74 5164 0.23228
75 184 0.24352
75 308 0.24927
75 344 0.21653
75 447 0.26514
75 730 0.22167
75 751 0.2137
75 2132 0.2126
75 2348 0.23452
75 2614 0.25962
75 4110 0.20665
75 4506 0.26793
75 4548 0.22965
75 4745 0.21483
75 4746 0.20955
75 4778 0.20824
75 4944 0.21707
75 4981 0.22167
75 5112 0.25241
76 308 0.21378
76 322 0.24075
76 353 0.28297
76 543 0.22604
76 712 0.27137
76 730 0.21737
76 1090 0.27456
76 1376 0.22729
76 2064 0.24852
76 2401 0.21839
76 3606 0.25637
76 3693 0.21893
76 3929 0.2293
76 4155 0.21097
76 4506 0.20708
76 4524 0.20568
76 4548 0.20613
76 4756 0.22428
76 4780 0.22762
76 4783 0.22329
76 4992 0.25382
76 5110 0.24746
76 5111 0.26408
76 5112 0.21208
76 5123 0.2338
77 106 0.20945
77 128 0.27542
77 140 0.20649
77 166 0.22181
77 178 0.24114
77 271 0.20928
77 294 0.25822
77 307 0.22265
77 308 0.28022
77 309 0.24502
77 322 0.26934
77 323 0.25909
77 338 0.24099
77 527 0.27989
77 528 0.21195
77 539 0.2577
77 543 0.20596
77 592 0.21556
77 778 0.20966
77 963 0.21151
77 1048 0.25381
77 1090 0.23331
77 1091 0.21278
77 1422 0.22529
77 2157 0.22349
77 2291 0.22157
77 2395 0.25997
77 2782 0.21447
77 3033 0.22719
77 3331 0.22014
77 3606 0.23006
77 4266 0.20711
77 4279 0.21508
77 4369 0.20569
77 4447 0.23508
77 4448 0.21936
77 4521 0.21267
77 4627 0.23454
77 4768 0.26493
77 4972 0.23297
77 4980 0.21155
77 4997 0.20847
77 4999 0.22723
77 5098 0.2286
77 5111 0.2765
77 5112 0.26734
77 5123 0.22809
77 5135 0.28517
77 5140 0.22421
77 5145 0.273
77 5146 0.20846
77 5153 0.2186
77 5176 0.21769
77 5178 0.21411
77 5179 0.22287
78 128 0.21362
78 129 0.27414
78 141 0.23127
78 152 0.2228
78 166 0.21975
78 294 0.2388
78 307 0.24135
78 308 0.26134
78 323 0.23847
78 527 0.20971
78 528 0.21193
78 539 0.26485
78 540 0.23486
78 799 0.20963
78 1422 0.26476
78 1766 0.21287
78 2132 0.2097
78 3889 0.22888
78 4448 0.21406
78 4539 0.23127
78 4768 0.23576
78 4980 0.24411
78 4981 0.23295
78 4994 0.22889
78 5123 0.25051
78 5135 0.27793
78 5153 0.22816
79 296 0.22247
79 405 0.22489
79 416 0.22695
79 504 0.22404
79 526 0.20856
79 528 0.21827
79 534 0.28374
79 617 0.21092
79 656 0.28371
79 778 0.25747
79 794 0.21121
79 1040 0.25594
79 1375 0.22838
79 1617 0.2511
79 2695 0.2156
79 3456 0.20953
79 4257 0.22363
79 4263 0.20686
79 4266 0.24264
79 4388 0.21201
79 4436 0.27443
79 4516 0.23382
79 4685 0.29268
79 5045 0.2326
79 5153 0.26188
80 128 0.21248
80 309 0.2152
80 534 0.27077
80 617 0.22755
80 769 0.24246
80 1353 0.23586
80 1528 0.22457
80 1741 0.24075
80 1769 0.27767
80 3023 0.24954
80 3455 0.21421
80 3503 0.20585
80 3623 0.22297
80 3756 0.22451
80 3855 0.22903
80 4199 0.21172
80 4266 0.21177
80 4516 0.23494
80 5106 0.23289
80 5179 0.24129
81 145 0.20775
81 159 0.21828
81 198 0.26292
81 330 0.22974
81 344 0.21527
81 431 0.27312
81 508 0.22142
81 523 0.25682
81 524 0.25465
81 532 0.20608
81 534 0.22822
81 537 0.20932
81 542 0.21262
81 543 0.22289
81 592 0.23661
81 599 0.20927
81 600 0.22436
81 773 0.22315
81 781 0.23576
81 791 0.25167
81 792 0.21842
81 830 0.23233
81 867 0.21956
81 930 0.24409
81 962 0.20863
81 995 0.21178
81 1006 0.22231
81 1007 0.23358
81 1015 0.21968
81 1025 0.25439
81 1035 0.24077
81 1036 0.36272
81 1037 0.26319
81 1050 0.24171
81 1054 0.25513
81 1061 0.30736
81 1071 0.21132
81 1079 0.21597
81 1086 0.20941
81 1096 0.21798
81 1110 0.23388
81 1111 0.30724
81 1124 0.21311
81 1140 0.22224
81 1160 0.25752
81 1178 0.27381
81 1195 0.2395
81 1196 0.22393
81 1197 0.34464
81 1202 0.22755
81 1203 0.20745
81 1213 0.27108
81 1221 0.22781
81 1228 0.26582
81 1256 0.27954
81 1268 0.30419
81 1269 0.26961
81 1285 0.22065
81 1303 0.26896
81 1304 0.25295
81 1314 0.28558
81 1327 0.2456
81 1328 0.23872
81 1341 0.25848
81 1342 0.23901
81 1343 0.26121
81 1349 0.20788
81 1353 0.22752
81 1370 0.24022
81 1375 0.26235
81 1401 0.20867
81 1410 0.29473
81 1415 0.22583
81 1422 0.26539
81 1425 0.31836
81 1434 0.27932
81 1435 0.22196
81 1436 0.26779
81 1448 0.22699
81 1465 0.30551
81 1476 0.2736
81 1523 0.21037
81 1524 0.21135
81 1556 0.20688
81 1567 0.2929
81 1568 0.24753
81 1575 0.20562
81 1579 0.32754
81 1580 0.239
81 1581 0.23702
81 1585 0.20668
81 1587 0.23329
81 1594 0.24584
81 1601 0.21602
81 1603 0.26633
81 1610 0.26278
81 1642 0.22472
81 1649 0.22302
81 1661 0.22586
81 1717 0.25356
81 1732 0.219
81 1746 0.2328
81 1751 0.26861
81 1752 0.21304
81 1760 0.25364
81 1761 0.23953
81 1771 0.22693
81 1779 0.27799
81 1799 0.23925
81 1800 0.25899
81 1806 0.24994
81 1808 0.23719
81 1818 0.20671
81 1827 0.23318
81 1837 0.32171
81 1846 0.24135
81 1847 0.3177
81 1877 0.22151
81 1892 0.27813
81 1925 0.22148
81 1928 0.22945
81 1944 0.23557
81 1946 0.22651
81 1962 0.21552
81 1970 0.21289
81 1971 0.23766
81 1972 0.22882
81 1986 0.26484
81 1987 0.24055
81 1991 0.30416
81 1999 0.22869
81 2003 0.2065
81 2005 0.21031
81 2010 0.2344
81 2021 0.23544
81 2026 0.21335
81 2045 0.21377
81 2060 0.33708
81 2061 0.24992
81 2063 0.33028
81 2070 0.25254
81 2084 0.40462
81 2099 0.21213
81 2100 0.21449
81 2113 0.22256
81 2117 0.24478
81 2124 0.30393
81 2133 0.20851
81 2134 0.21427
81 2144 0.24502
81 2145 0.20586
81 2248 0.22163
81 2291 0.24787
81 2297 0.26299
81 2298 0.276
81 2299 0.23513
81 2302 0.23726
81 2304 0.23668
81 2313 0.24539
81 2316 0.22606
81 2330 0.21484
81 2336 0.21208
81 2337 0.27552
81 2342 0.2639
81 2343 0.2933
81 2348 0.25501
81 2361 0.24028
81 2362 0.22183
81 2385 0.22856
81 2392 0.23087
81 2437 0.30053
81 2438 0.24919
81 2444 0.24405
81 2455 0.31578
81 2467 0.2511
81 2474 0.30977
81 2475 0.28576
81 2476 0.21097
81 2479 0.25956
81 2482 0.22865
81 2488 0.22122
81 2489 0.24283
81 2499 0.26805
81 2518 0.26868
81 2530 0.25929
81 2541 0.26404
81 2590 0.21904
81 2595 0.22677
81 2609 0.21048
81 2615 0.22485
81 2618 0.2064
81 2621 0.23662
81 2629 0.22855
81 2630 0.31044
81 2633 0.23881
81 2634 0.2845
81 2635 0.23953
81 2636 0.22751
81 2651 0.2157
81 2653 0.21475
81 2670 0.26989
81 2700 0.2255
81 2712 0.28227
81 2716 0.20792
81 2721 0.22317
81 2722 0.26344
81 2738 0.21156
81 2739 0.28478
81 2755 0.20703
81 2768 0.20809
81 2788 0.34251
81 2789 0.27249
81 2797 0.32014
81 2798 0.29624
81 2803 0.27542
81 2804 0.22247
81 2805 0.21966
81 2812 0.2232
81 2813 0.25925
81 2820 0.23563
81 2822 0.23028
81 2831 0.20789
81 2856 0.21509
81 2858 0.22114
81 2922 0.24692
81 2943 0.21853
81 2960 0.23817
81 2962 0.27148
81 2968 0.2188
81 2969 0.27091
81 2970 0.20833
81 2973 0.21725
81 2974 0.28964
81 2980 0.20943
81 2989 0.25479
81 2991 0.2091
81 2996 0.2146
81 3006 0.23876
81 3008 0.23217
81 3015 0.22228
81 3036 0.23299
81 3048 0.26166
81 3049 0.28883
81 3071 0.22692
81 3077 0.23476
81 3079 0.32693
81 3093 0.24023
81 3095 0.20761
81 3109 0.21728
81 3117 0.20651
81 3129 0.22288
81 3133 0.20649
81 3134 0.2387
81 3143 0.25811
81 3147 0.20804
81 3148 0.2611
81 3151 0.323
81 3152 0.22434
81 3155 0.28499
81 3162 0.21728
81 3163 0.27337
81 3171 0.2113
81 3173 0.24915
81 3185 0.22097
81 3202 0.22321
81 3245 0.25694
81 3255 0.27463
81 3262 0.27863
81 3263 0.22506
81 3269 0.25074
81 3270 0.38124
81 3276 0.21539
81 3292 0.25828
81 3294 0.22229
81 3295 0.31548
81 3296 0.30451
81 3310 0.27049
81 3311 0.31378
81 3312 0.20752
81 3313 0.20822
81 3327 0.31778
81 3328 0.37568
81 3337 0.28035
81 3340 0.21901
81 3345 0.21606
81 3351 0.27075
81 3353 0.25238
81 3355 0.22144
81 3362 0.22428
81 3365 0.23183
81 3366 0.25326
81 3367 0.25688
81 3368 0.20561
81 3369 0.21561
81 3377 0.2189
81 3390 0.26883
81 3393 0.21367
81 3405 0.27262
81 3412 0.22237
81 3429 0.21394
81 3434 0.27036
81 3435 0.29978
81 3436 0.20782
81 3438 0.23995
81 3439 0.22118
81 3445 0.34329
81 3450 0.20732
81 3468 0.21247
81 3500 0.24105
81 3520 0.21475
81 3524 0.31119
81 3526 0.22015
81 3527 0.21017
81 3528 0.21342
81 3538 0.32694
81 3539 0.28021
81 3541 0.21154
81 3543 0.20684
81 3544 0.21914
81 3555 0.22014
81 3557 0.24766
81 3558 0.25424
81 3559 0.29873
81 3567 0.23088
81 3568 0.31559
81 3574 0.26078
81 3575 0.21595
81 3579 0.30141
81 3580 0.31694
81 3585 0.26326
81 3591 0.20924
81 3592 0.30117
81 3595 0.24034
81 3598 0.25131
81 3602 0.24365
81 3613 0.25338
81 3614 0.25518
81 3635 0.26249
81 3653 0.2606
81 3700 0.26113
81 3710 0.21054
81 3714 0.27765
81 3718 0.22379
81 3720 0.21099
81 3726 0.22127
81 3736 0.23781
81 3748 0.2639
81 3756 0.21183
81 3775 0.33297
81 3776 0.23215
81 3777 0.22359
81 3787 0.24173
81 3789 0.26788
81 3790 0.3143
81 3791 0.27398
81 3799 0.23504
81 3800 0.23588
81 3803 0.23494
81 3808 0.21017
81 3809 0.28157
81 3810 0.21789
81 3812 0.22483
81 3819 0.28808
81 3821 0.2964
81 3822 0.20941
81 3824 0.23445
81 3830 0.23144
81 3831 0.23833
81 3836 0.25984
81 3840 0.25828
81 3841 0.23043
81 3850 0.26185
81 3852 0.32713
81 3862 0.23207
81 3876 0.22614
81 3877 0.21018
81 3885 0.21298
81 3899 0.22525
81 3921 0.21465
81 3930 0.22155
81 3932 0.23041
81 3954 0.35859
81 3965 0.27056
81 3966 0.28309
81 3974 0.23013
81 3975 0.21472
81 3977 0.23261
81 3978 0.20558
81 4012 0.22112
81 4027 0.22771
81 4028 0.24783
81 4037 0.26115
81 4046 0.21
81 4047 0.27331
81 4048 0.22285
81 4056 0.37231
81 4088 0.25181
81 4089 0.25672
81 4097 0.38923
81 4098 0.25538
81 4099 0.31704
81 4104 0.22117
81 4111 0.29607
81 4151 0.20755
81 4161 0.26903
81 4162 0.26489
81 4166 0.22498
81 4168 0.20706
81 4183 0.232
81 4194 0.21667
81 4218 0.29505
81 4232 0.22719
81 4238 0.23511
81 4243 0.28555
81 4247 0.20934
81 4248 0.2861
81 4260 0.21551
81 4266 0.29458
81 4267 0.33975
81 4268 0.26019
81 4273 0.2666
81 4274 0.3911
81 4275 0.33349
81 4281 0.23036
81 4305 0.21026
81 4327 0.25509
81 4328 0.27655
81 4334 0.21986
81 4336 0.24295
81 4338 0.21201
81 4340 0.22834
81 4346 0.22359
81 4347 0.25043
81 4350 0.25016
81 4379 0.22499
81 4380 0.24895
81 4383 0.23565
81 4388 0.22246
81 4407 0.29593
81 4411 0.21636
81 4413 0.23392
81 4414 0.2205
81 4415 0.35768
81 4434 0.20668
81 4472 0.21638
81 4473 0.28201
81 4515 0.21568
81 4525 0.23804
81 4526 0.2132
81 4527 0.27899
81 4533 0.29156
81 4541 0.2422
81 4543 0.22024
81 4551 0.22749
81 4558 0.22944
81 4562 0.23114
81 4566 0.23571
81 4577 0.21975
81 4588 0.22041
81 4590 0.25434
81 4597 0.21305
81 4598 0.23156
81 4609 0.24146
81 4653 0.24481
81 4661 0.23297
81 4731 0.21027
81 4739 0.21828
81 4746 0.22846
81 4761 0.23959
81 4763 0.33075
81 4769 0.2485
81 4773 0.2856
81 4796 0.23096
81 4807 0.26208
81 4827 0.23926
81 4832 0.21599
81 4833 0.25478
81 4844 0.25752
81 4885 0.21685
81 4959 0.34622
81 4961 0.21509
81 4969 0.28233
81 4970 0.22598
81 4997 0.23107
81 5000 0.2085
81 5024 0.21156
81 5025 0.248
81 5027 0.246
81 5034 0.21067
81 5041 0.31603
81 5093 0.20784
81 5102 0.30045
81 5103 0.30852
81 5104 0.23599
81 5114 0.29236
81 5115 0.26676
81 5126 0.22173
81 5127 0.21125
81 5128 0.20679
81 5140 0.20595
81 5147 0.22823
81 5161 0.25834
81 5162 0.21575
81 5163 0.25936
81 5164 0.24217
82 308 0.2223
82 448 0.22211
82 490 0.22706
82 636 0.20989
82 915 0.24739
82 1054 0.22084
82 1091 0.21107
82 1321 0.24652
82 1347 0.23566
82 1500 0.21918
82 1522 0.21091
82 1610 0.21177
82 1638 0.2533
82 1644 0.21371
82 1746 0.22149
82 1779 0.23856
82 2117 0.316
82 2200 0.21508
82 2248 0.22883
82 2568 0.21193
82 2569 0.20644
82 2634 0.25569
82 2676 0.21385
82 2784 0.2191
82 3028 0.22867
82 3255 0.2184
82 3269 0.2327
82 3270 0.29172
82 3272 0.2279
82 3499 0.29202
82 3580 0.22766
82 3582 0.21155
82 3592 0.24038
82 3594 0.28106
82 3791 0.2231
82 3803 0.21397
82 3825 0.2272
82 4043 0.20908
82 4052 0.21917
82 4053 0.26055
82 4097 0.27258
82 4162 0.23459
82 4229 0.2282
82 4231 0.21954
82 4526 0.23664
82 4539 0.23934
82 4551 0.22423
82 4756 0.24874
82 4762 0.20586
82 4769 0.20811
82 4780 0.21412
82 4800 0.22903
82 4801 0.24669
82 4815 0.21339
82 4816 0.20875
82 4832 0.23614
82 4981 0.21087
83 264 0.36151
83 570 0.26005
83 712 0.21957
83 854 0.22883
83 963 0.23546
83 986 0.22766
83 1141 0.23274
83 1250 0.21538
83 1526 0.23288
83 1610 0.28943
83 1659 0.2145
83 1980 0.23662
83 2558 0.25404
83 2559 0.306
83 2571 0.26148
83 2884 0.22776
83 2885 0.26832
83 2896 0.2191
83 2897 0.20973
83 3466 0.20931
83 3474 0.20977
83 3700 0.26713
83 4333 0.2172
83 4539 0.22012
83 4623 0.21438
83 4650 0.22632
83 4832 0.23239
84 128 0.24246
84 153 0.24415
84 294 0.21486
84 308 0.26067
84 309 0.27485
84 338 0.2156
84 515 0.21861
84 517 0.20814
84 730 0.28084
84 775 0.23845
84 794 0.23984
84 797 0.23017
84 799 0.21177
84 944 0.22683
84 1058 0.21455
84 1107 0.2205
84 1594 0.20736
84 1610 0.22495
84 1751 0.20589
84 2132 0.2323
84 2185 0.22669
84 2276 0.22708
84 2399 0.21878
84 2988 0.22457
84 3071 0.22963
84 3521 0.20772
84 3568 0.22214
84 3693 0.21955
84 3866 0.21461
84 4379 0.24735
84 4506 0.24564
84 4514 0.22824
84 4539 0.28314
84 4734 0.20648
84 4757 0.25905
84 4768 0.26998
84 4780 0.22148
84 4806 0.21995
84 4932 0.22474
84 4943 0.22533
84 4955 0.21223
84 4981 0.23255
84 4992 0.27854
84 4993 0.20896
84 4994 0.24851
84 5012 0.21414
84 5099 0.2195
84 5100 0.24268
84 5112 0.28352
84 5113 0.2116
84 5123 0.23439
84 5134 0.2554
84 5135 0.30905
84 5146 0.2544
84 5176 0.26726
84 5180 0.20559
85 527 0.21977
85 794 0.22857
85 1069 0.22472
85 1376 0.24123
85 2100 0.22476
85 2133 0.20622
85 3037 0.28163
85 3346 0.29287
85 3357 0.22153
85 3605 0.2082
85 3693 0.20558
85 4079 0.22185
85 4316 0.2197
85 4780 0.2433
85 4797 0.21888
85 5113 0.22979
85 5180 0.22145
86 654 0.21008
86 1374 0.22286
86 2100 0.23122
86 2111 0.22913
86 2162 0.2843
86 2724 0.21715
86 3626 0.23792
86 4123 0.20713
86 4537 0.21375
86 4921 0.20701
86 4992 0.21028
87 294 0.23155
87 765 0.20805
87 1374 0.2193
87 1630 0.26008
87 2100 0.20741
87 2132 0.23214
87 2162 0.23522
87 2394 0.20871
87 3094 0.22978
87 4289 0.20816
87 4292 0.20875
87 4979 0.21549
88 294 0.20586
88 296 0.27399
88 838 0.27677
88 1630 0.21638
88 3160 0.21838
88 3462 0.22087
88 3635 0.21405
88 3913 0.21855
88 4032 0.2208
88 4755 0.22634
89 579 0.23642
89 648 0.20553
89 656 0.2367
89 657 0.21239
89 909 0.22761
89 1235 0.25255
89 1468 0.21067
89 1565 0.21218
89 1710 0.23437
89 1799 0.23562
89 2196 0.22083
89 2569 0.20748
89 3150 0.20692
89 3158 0.23049
89 3160 0.23275
89 3183 0.21594
89 3218 0.2148
89 3227 0.2393
89 3240 0.24747
89 3503 0.25773
89 3837 0.20653
89 3923 0.20682
89 3924 0.24944
89 4229 0.21159
89 4250 0.22786
89 4321 0.22422
89 4378 0.21774
89 4395 0.21494
89 4403 0.21208
89 4653 0.20557
89 4878 0.21367
89 4879 0.2169
89 4884 0.21536
89 4885 0.20976
89 5051 0.20874
89 5121 0.24306
89 5150 0.25964
90 217 0.23852
90 410 0.23418
90 411 0.2349
90 412 0.2461
90 415 0.22265
90 440 0.23854
90 694 0.29568
90 728 0.2082
90 896 0.21932
90 920 0.20943
90 1004 0.22933
90 1057 0.36924
90 1129 0.21699
90 1151 0.23051
90 1235 0.21462
90 1249 0.21316
90 1354 0.20609
90 1375 0.24118
90 1487 0.20663
90 1495 0.2798
90 1528 0.24437
90 1548 0.23526
90 1557 0.21158
90 1602 0.23165
90 1754 0.22215
90 1769 0.25323
90 1771 0.251
90 1785 0.21926
90 1846 0.21193
90 1892 0.28651
90 1976 0.28149
90 2009 0.22387
90 2028 0.21492
90 2202 0.21153
90 2213 0.22131
90 2503 0.23377
90 2539 0.23097
90 2740 0.20576
90 2802 0.20935
90 2808 0.28168
90 3036 0.22822
90 3043 0.22728
90 3135 0.21097
90 3142 0.22801
90 3150 0.24943
90 3183 0.23118
90 3240 0.22399
90 3326 0.24628
90 3345 0.21424
90 3357 0.23659
90 3450 0.2153
90 3455 0.2376
90 3515 0.26994
90 3544 0.21875
90 3623 0.24934
90 3645 0.2206
90 3653 0.24791
90 3667 0.23715
90 3668 0.2347
90 3677 0.2412
90 3843 0.22432
90 3856 0.22672
90 3863 0.31587
90 3872 0.3145
90 3873 0.22857
90 3885 0.26348
90 3909 0.21014
90 4012 0.21408
90 4056 0.22784
90 4070 0.25778
90 4100 0.21593
90 4162 0.2499
90 4199 0.25088
90 4251 0.25911
90 4330 0.30801
90 4338 0.22705
90 4348 0.218
90 4448 0.21022
90 4575 0.20634
90 4653 0.2274
90 4661 0.20592
90 4671 0.20777
90 4686 0.21887
90 4699 0.21923
90 4740 0.25263
90 4770 0.21729
90 4815 0.22619
90 4878 0.28622
90 4879 0.31299
90 4880 0.21017
90 4884 0.21786
90 4885 0.2601
90 4904 0.27926
90 5050 0.24337
90 5051 0.20928
90 5150 0.21871
91 331 0.24021
91 729 0.21968
91 841 0.21302
91 1025 0.27469
91 1036 0.27618
91 1037 0.21758
91 1136 0.25057
91 1197 0.22699
91 1213 0.21382
91 1245 0.22614
91 1268 0.22275
91 1341 0.24664
91 1353 0.27313
91 1354 0.21215
91 1439 0.25893
91 1448 0.24837
91 1452 0.21733
91 1458 0.22869
91 1459 0.21706
91 1465 0.30496
91 1466 0.22893
91 1476 0.22308
91 1524 0.23797
91 1525 0.24519
91 1556 0.22315
91 1575 0.23173
91 1683 0.23826
91 1698 0.23376
91 1700 0.21707
91 1706 0.20811
91 1760 0.21684
91 1779 0.21157
91 1892 0.22977
91 1912 0.2127
91 2021 0.24724
91 2071 0.2191
91 2084 0.27306
91 2101 0.21904
91 2117 0.21283
91 2256 0.23187
91 2265 0.22363
91 2316 0.21722
91 2336 0.23441
91 2410 0.21294
91 2443 0.24652
91 2455 0.2094
91 2483 0.25812
91 2525 0.207
91 2595 0.27198
91 2634 0.22257
91 2650 0.21154
91 2699 0.2508
91 2700 0.23274
91 2749 0.20837
91 2782 0.21538
91 2791 0.2421
91 2909 0.2197
91 2928 0.26286
91 2929 0.22958
91 2943 0.24055
91 2949 0.21036
91 2950 0.28558
91 2960 0.23331
91 2969 0.27279
91 2970 0.2278
91 2987 0.26058
91 2989 0.26809
91 3028 0.23263
91 3029 0.20561
91 3043 0.22597
91 3148 0.20582
91 3184 0.23666
91 3196 0.20993
91 3205 0.21928
91 3255 0.2244
91 3263 0.21047
91 3276 0.2553
91 3278 0.20669
91 3292 0.21995
91 3294 0.28021
91 3310 0.22262
91 3311 0.2154
91 3319 0.20794
91 3337 0.25903
91 3351 0.20643
91 3357 0.23108
91 3502 0.21889
91 3538 0.22843
91 3539 0.23504
91 3586 0.27772
91 3614 0.25692
91 3718 0.22693
91 3720 0.21437
91 3726 0.22349
91 3791 0.24194
91 3829 0.2264
91 3841 0.26626
91 3890 0.23453
91 3965 0.21418
91 3966 0.24785
91 4098 0.23077
91 4262 0.21799
91 4317 0.22139
91 4391 0.21948
91 4500 0.26479
91 4515 0.24086
91 4525 0.20898
91 4591 0.2059
91 4615 0.23461
91 4657 0.23241
91 4741 0.21359
91 4827 0.24549
91 4852 0.23292
92 1233 0.20802
92 1375 0.22461
92 1452 0.20577
92 1565 0.26912
92 1738 0.22927
92 1818 0.2812
92 2060 0.2135
92 3351 0.23106
92 3535 0.24982
92 3557 0.2807
92 3877 0.21221
92 3975 0.20678
92 4257 0.21694
92 4281 0.20864
92 4721 0.23725
92 4761 0.24378
92 4762 0.22344
93 154 0.21633
93 166 0.21523
93 198 0.20608
93 264 0.21367
93 308 0.25733
93 514 0.20595
93 540 0.22471
93 765 0.22787
93 1021 0.26428
93 1375 0.22538
93 1376 0.24829
93 2350 0.21619
93 3008 0.20688
93 4539 0.2085
94 448 0.21975
94 1005 0.21247
94 1367 0.23616
94 1368 0.21406
94 1375 0.20558
94 1560 0.20629
94 1751 0.20601
94 1774 0.22885
94 2012 0.24665
94 2048 0.21679
94 2312 0.21106
94 2346 0.25995
94 2349 0.23101
94 2394 0.21985
94 2714 0.23581
94 2724 0.22433
94 2932 0.25823
94 3001 0.22288
94 3019 0.20766
94 3053 0.21996
94 3266 0.23369
94 3297 0.23714
94 3438 0.25026
94 3652 0.2198
94 3880 0.20855
94 4199 0.23149
95 357 0.22363
95 2329 0.23666
95 4507 0.20684
95 4685 0.22273
96 323 0.24001
96 528 0.22398
96 2867 0.22724
96 3424 0.23378
96 5122 0.21741
97 110 0.21371
97 156 0.23031
97 312 0.21687
97 317 0.21635
97 325 0.23539
97 326 0.27052
97 331 0.20859
97 357 0.21871
97 518 0.20993
97 555 0.24768
97 794 0.22775
97 826 0.23398
97 1065 0.24184
97 1382 0.225
97 1602 0.21473
97 1814 0.24059
97 1874 0.22717
97 3880 0.20749
97 4521 0.20745
97 4524 0.23599
97 4713 0.23991
97 4714 0.21982
97 4760 0.2467
97 4922 0.21542
97 5075 0.20985
98 119 0.20554
98 289 0.21094
98 404 0.2309
98 486 0.2477
98 600 0.21347
98 618 0.22204
98 650 0.22165
98 656 0.25895
98 657 0.27941
98 662 0.21091
98 765 0.21132
98 887 0.22394
98 911 0.21535
98 1000 0.22296
98 1004 0.23162
98 1065 0.22507
98 1132 0.2285
98 1193 0.24626
98 1224 0.22587
98 1353 0.2127
98 1424 0.22658
98 1495 0.21082
98 1525 0.24592
98 1575 0.2269
98 1602 0.22576
98 1661 0.21474
98 1739 0.211
98 1754 0.22281
98 1771 0.23712
98 1799 0.22379
98 1976 0.20559
98 2007 0.22313
98 2008 0.23915
98 2009 0.2413
98 2014 0.20636
98 2122 0.26733
98 2323 0.2067
98 2362 0.23675
98 2533 0.25418
98 2662 0.21316
98 2997 0.22612
98 3022 0.22899
98 3033 0.2113
98 3080 0.23967
98 3097 0.22654
98 3108 0.21835
98 3297 0.26843
98 3326 0.218
98 3327 0.22027
98 3328 0.21678
98 3365 0.23541
98 3422 0.24271
98 3423 0.21591
98 3450 0.25599
98 3474 0.23278
98 3503 0.22745
98 3557 0.2359
98 3561 0.25759
98 3728 0.21434
98 3739 0.24578
98 3791 0.21227
98 3894 0.22364
98 3924 0.23169
98 3982 0.20789
98 4029 0.21421
98 4188 0.26242
98 4199 0.23898
98 4250 0.25179
98 4362 0.22585
98 4400 0.22745
98 4422 0.22995
98 4509 0.20906
98 4511 0.22923
98 4903 0.20563
98 4921 0.22782
98 4922 0.24343
98 4925 0.22305
98 4979 0.27803
98 5074 0.20551
98 5075 0.25043
98 5076 0.21861
98 5099 0.25016
99 225 0.22108
99 428 0.21214
99 486 0.21435
99 648 0.27904
99 656 0.28016
99 681 0.21527
99 722 0.21234
99 726 0.21012
99 881 0.22791
99 892 0.21644
99 911 0.27994
99 1000 0.22595
99 1090 0.21175
99 1143 0.22645
99 1151 0.23725
99 1410 0.22167
99 1444 0.25724
99 1525 0.20635
99 1528 0.21817
99 1661 0.20571
99 1709 0.2096
99 1723 0.20661
99 1750 0.2537
99 1771 0.23515
99 1799 0.23203
99 1976 0.23573
99 2009 0.26642
99 2124 0.22162
99 2346 0.23903
99 2388 0.20787
99 2532 0.22059
99 2533 0.20896
99 2885 0.20651
99 2931 0.20592
99 2981 0.23998
99 3080 0.26156
99 3097 0.21811
99 3099 0.21532
99 3209 0.2093
99 3330 0.22283
99 3393 0.22471
99 3395 0.24565
99 3420 0.23691
99 3422 0.28892
99 3474 0.2583
99 3489 0.20874
99 3503 0.24872
99 3544 0.21423
99 3635 0.2811
99 3677 0.20603
99 3738 0.23184
99 3848 0.2688
99 3861 0.211
99 3872 0.24149
99 3873 0.24883
99 3894 0.20945
99 3968 0.22515
99 3995 0.21287
99 4188 0.24695
99 4199 0.26339
99 4202 0.22657
99 4227 0.21487
99 4229 0.24207
99 4252 0.22092
99 4427 0.2756
99 4454 0.22024
99 4511 0.22839
99 4575 0.23065
99 4678 0.25733
99 4679 0.21156
99 4691 0.2118
99 5075 0.24029
99 5097 0.22633
99 5099 0.241
99 5164 0.21028
99 5170 0.27774
100 300 0.21136
100 411 0.20863
100 679 0.25148
100 694 0.2641
100 764 0.21039
100 765 0.21305
100 792 0.2086
100 919 0.2964
100 920 0.29508
100 921 0.23341
100 952 0.21464
100 1004 0.23027
100 1005 0.21681
100 1022 0.22094
100 1083 0.22194
100 1086 0.20649
100 1120 0.21301
100 1179 0.23204
100 1186 0.2348
100 1187 0.20906
100 1315 0.23848
100 1339 0.20823
100 1487 0.24188
100 1495 0.28354
100 1548 0.27177
100 1601 0.20564
100 1625 0.20684
100 1738 0.20592
100 1742 0.25396
100 1762 0.21674
100 1769 0.25216
100 1771 0.21027
100 1786 0.22304
100 1796 0.21716
100 1817 0.22854
100 1818 0.23876
100 1826 0.26525
100 1846 0.20573
100 1847 0.22572
100 1857 0.28787
100 1865 0.21884
100 1892 0.20635
100 1976 0.29678
100 1992 0.21369
100 2009 0.25101
100 2068 0.20675
100 2124 0.27517
100 2160 0.2161
100 2361 0.30524
100 2362 0.22603
100 2403 0.2126
100 2455 0.23079
100 2467 0.24919
100 2476 0.22852
100 2482 0.28919
100 2489 0.2531
100 2503 0.27439
100 2539 0.21738
100 2691 0.20721
100 2706 0.21948
100 2708 0.31896
100 2740 0.22994
100 2782 0.25328
100 2790 0.24242
100 2980 0.2338
100 3018 0.2288
100 3035 0.32156
100 3036 0.23248
100 3092 0.20704
100 3099 0.22677
100 3105 0.25683
100 3135 0.26532
100 3183 0.21727
100 3300 0.20648
100 3330 0.26549
100 3345 0.24129
100 3351 0.24746
100 3357 0.23038
100 3376 0.23329
100 3379 0.28199
100 3380 0.23121
100 3392 0.21052
100 3393 0.22579
100 3421 0.20891
100 3434 0.27108
100 3559 0.25018
100 3614 0.2783
100 3644 0.31599
100 3645 0.23976
100 3653 0.23339
100 3659 0.2144
100 3677 0.21038
100 3822 0.24139
100 3848 0.20572
100 3850 0.20812
100 3858 0.24155
100 3863 0.22102
100 3872 0.23665
100 3873 0.28238
100 3885 0.22538
100 3930 0.24977
100 3931 0.24094
100 3932 0.22145
100 3977 0.24191
100 4050 0.22806
100 4059 0.2771
100 4060 0.26077
100 4066 0.22048
100 4067 0.24599
100 4086 0.24248
100 4090 0.25667
100 4124 0.25844
100 4153 0.22783
100 4162 0.26598
100 4251 0.23636
100 4267 0.20782
100 4268 0.28636
100 4278 0.2565
100 4284 0.27104
100 4329 0.2079
100 4330 0.20657
100 4386 0.21742
100 4396 0.22432
100 4412 0.24223
100 4415 0.23391
100 4426 0.20673
100 4430 0.25547
100 4442 0.28866
100 4511 0.20875
100 4516 0.23008
100 4553 0.20884
100 4566 0.21383
100 4594 0.21196
100 4668 0.22285
100 4671 0.25313
100 4679 0.23956
100 4740 0.24121
100 4836 0.20634
100 4847 0.29187
100 4904 0.23164
100 4938 0.20887
100 4949 0.24495
100 4960 0.23789
100 4981 0.25584
100 5050 0.20598
100 5075 0.26727
100 5085 0.25075
100 5094 0.2164
100 5156 0.25824
100 5161 0.25556
101 142 0.20908
101 211 0.2321
101 296 0.22134
101 300 0.23629
101 309 0.23191
101 567 0.2099
101 589 0.21618
101 590 0.2573
101 694 0.22039
101 814 0.20716
101 838 0.23275
101 921 0.26832
101 922 0.23671
101 962 0.23711
101 1004 0.2329
101 1007 0.23564
101 1044 0.23599
101 1100 0.23564
101 1182 0.26408
101 1186 0.24057
101 1190 0.21611
101 1223 0.22554
101 1295 0.25166
101 1315 0.26435
101 1422 0.21423
101 1436 0.23581
101 1441 0.2104
101 1474 0.22744
101 1487 0.29146
101 1495 0.21316
101 1529 0.21255
101 1556 0.22568
101 1565 0.25511
101 1576 0.22805
101 1604 0.21681
101 1716 0.21922
101 1717 0.2723
101 1729 0.20595
101 1742 0.25735
101 1758 0.21605
101 1775 0.21305
101 1819 0.22129
101 1857 0.25105
101 1872 0.23615
101 1892 0.24353
101 1928 0.2126
101 1946 0.2235
101 1962 0.263
101 1969 0.25451
101 1996 0.26041
101 2091 0.22654
101 2119 0.21928
101 2128 0.2076
101 2160 0.33424
101 2183 0.23283
101 2213 0.26832
101 2329 0.23579
101 2343 0.21794
101 2361 0.21308
101 2378 0.22073
101 2393 0.22849
101 2412 0.23157
101 2430 0.24346
101 2437 0.21843
101 2455 0.21848
101 2476 0.21183
101 2489 0.28007
101 2553 0.24429
101 2683 0.2139
101 2740 0.25332
101 2775 0.2407
101 2782 0.26017
101 2783 0.24823
101 2785 0.23537
101 2790 0.24631
101 2791 0.22623
101 2792 0.21496
101 2802 0.2154
101 2808 0.2614
101 2812 0.20954
101 2828 0.27557
101 2895 0.22376
101 2969 0.2284
101 2981 0.2126
101 3004 0.23
101 3035 0.30935
101 3036 0.28583
101 3097 0.23369
101 3183 0.26346
101 3197 0.24895
101 3202 0.24964
101 3205 0.22069
101 3217 0.22059
101 3218 0.23289
101 3262 0.20919
101 3300 0.20707
101 3330 0.21248
101 3331 0.22564
101 3345 0.21328
101 3357 0.2336
101 3427 0.20563
101 3450 0.2261
101 3455 0.25917
101 3458 0.22185
101 3461 0.38841
101 3464 0.20714
101 3468 0.32566
101 3471 0.27044
101 3502 0.24957
101 3510 0.22757
101 3512 0.22879
101 3514 0.2147
101 3523 0.21356
101 3530 0.2195
101 3562 0.2312
101 3586 0.26343
101 3614 0.24401
101 3628 0.23173
101 3659 0.24033
101 3704 0.26443
101 3718 0.20573
101 3758 0.21622
101 3783 0.23156
101 3811 0.2189
101 3873 0.22562
101 3934 0.29759
101 3942 0.21814
101 3948 0.23688
101 3949 0.22641
101 3951 0.20846
101 3961 0.20555
101 3977 0.23189
101 4002 0.21934
101 4050 0.27603
101 4056 0.25038
101 4059 0.33981
101 4060 0.29362
101 4162 0.33466
101 4166 0.21631
101 4172 0.2351
101 4233 0.21013
101 4239 0.22611
101 4251 0.26491
101 4268 0.25936
101 4330 0.20785
101 4348 0.21726
101 4350 0.20727
101 4366 0.23727
101 4368 0.21525
101 4369 0.27251
101 4395 0.21077
101 4396 0.28813
101 4400 0.21838
101 4403 0.23367
101 4404 0.22858
101 4412 0.21412
101 4426 0.27041
101 4432 0.21521
101 4447 0.2594
101 4516 0.22106
101 4544 0.27437
101 4545 0.22626
101 4572 0.25063
101 4591 0.21637
101 4604 0.21266
101 4627 0.21353
101 4668 0.22286
101 4671 0.2167
101 4739 0.21102
101 4773 0.25117
101 4797 0.22885
101 4815 0.2107
101 4833 0.23719
101 4836 0.24652
101 4847 0.25509
101 4870 0.22143
101 4879 0.21698
101 4889 0.3107
101 4896 0.20708
101 4927 0.21042
101 5050 0.26779
101 5051 0.21737
101 5074 0.22574
101 5075 0.23929
101 5076 0.23148
101 5081 0.2638
101 5082 0.34299
101 5083 0.24476
101 5169 0.22305
102 198 0.20821
102 368 0.22256
102 431 0.25775
102 432 0.211
102 577 0.22173
102 729 0.24315
102 876 0.20764
102 1126 0.24004
102 1127 0.2269
102 1138 0.20564
102 1212 0.21463
102 1272 0.20748
102 1326 0.23538
102 1336 0.24478
102 1350 0.21034
102 1380 0.23088
102 1396 0.27558
102 1398 0.25222
102 1405 0.20901
102 1425 0.23243
102 1458 0.21025
102 1559 0.27695
102 1568 0.24484
102 1576 0.23008
102 1642 0.23666
102 1661 0.25088
102 1685 0.20965
102 1698 0.21566
102 1738 0.2244
102 1818 0.20594
102 1820 0.22919
102 1826 0.23957
102 1944 0.26914
102 1969 0.24145
102 1972 0.21234
102 1989 0.22519
102 2124 0.21134
102 2176 0.23666
102 2197 0.20852
102 2264 0.21557
102 2265 0.22805
102 2278 0.27046
102 2568 0.27865
102 2623 0.21127
102 2676 0.27679
102 2697 0.21354
102 2950 0.23477
102 2968 0.24923
102 2969 0.25335
102 2972 0.23859
102 3007 0.20625
102 3099 0.2118
102 3148 0.24554
102 3193 0.20821
102 3202 0.20726
102 3272 0.21937
102 3276 0.27177
102 3286 0.24934
102 3294 0.25005
102 3295 0.22292
102 3304 0.20702
102 3434 0.23356
102 3452 0.31974
102 3460 0.27641
102 3461 0.22463
102 3510 0.24523
102 3521 0.23155
102 3522 0.21136
102 3661 0.23049
102 3689 0.2468
102 3698 0.24025
102 3765 0.3119
102 3783 0.21713
102 3787 0.2215
102 3791 0.21493
102 3930 0.21104
102 3954 0.20754
102 3966 0.22036
102 3967 0.22918
102 3977 0.21455
102 3987 0.24305
102 4144 0.22258
102 4151 0.24149
102 4159 0.21524
102 4221 0.21669
102 4229 0.23255
102 4245 0.2103
102 4377 0.2483
102 4391 0.24578
102 4397 0.20916
102 4405 0.21391
102 4406 0.24603
102 4407 0.20811
102 4411 0.21119
102 4412 0.26011
102 4413 0.27432
102 4414 0.24677
102 4426 0.21046
102 4615 0.30268
102 4641 0.21554
102 4657 0.2578
102 4754 0.21217
102 4769 0.21278
102 4844 0.21881
102 4874 0.21164
102 4951 0.20803
102 4958 0.20628
103 731 0.23417
103 905 0.21781
103 1185 0.21045
103 1698 0.2235
103 1703 0.23383
103 2014 0.22047
103 2154 0.20976
103 2694 0.23739
103 2962 0.23624
103 3295 0.22665
103 3388 0.20642
103 3446 0.22079
103 3527 0.21963
103 3586 0.27005
103 3593 0.21852
103 3967 0.21774
103 4317 0.26602
103 4318 0.23866
103 4610 0.23732
104 221 0.25351
104 222 0.23265
104 296 0.22283
104 491 0.2517
104 504 0.21646
104 601 0.2913
104 676 0.23311
104 1005 0.2418
104 1185 0.24141
104 1618 0.20857
104 1629 0.22961
104 1796 0.22614
104 1828 0.21589
104 2009 0.20627
104 2693 0.21219
104 3560 0.22604
104 3756 0.32266
104 3794 0.27102
104 4663 0.23791
104 4684 0.21897
105 179 0.20698
105 221 0.20801
105 222 0.22392
105 223 0.25116
105 229 0.23133
105 340 0.20793
105 357 0.22125
105 421 0.21449
105 422 0.24493
105 444 0.24276
105 447 0.29468
105 461 0.20741
105 501 0.32783
105 663 0.21765
105 670 0.2409
105 676 0.22839
105 689 0.22528
105 730 0.27389
105 766 0.2117
105 775 0.35929
105 785 0.22042
105 798 0.23398
105 831 0.2061
105 920 0.21092
105 958 0.27721
105 1005 0.22656
105 1015 0.24091
105 1037 0.21836
105 1045 0.21008
105 1050 0.23162
105 1055 0.30191
105 1065 0.24528
105 1284 0.22786
105 1315 0.23767
105 1321 0.26462
105 1329 0.26716
105 1344 0.27024
105 1350 0.21436
105 1352 0.20689
105 1353 0.21937
105 1375 0.21351
105 1448 0.23231
105 1464 0.22794
105 1522 0.22451
105 1538 0.21263
105 1547 0.22534
105 1548 0.26712
105 1549 0.21605
105 1556 0.22684
105 1568 0.21967
105 1575 0.23244
105 1576 0.22252
105 1581 0.30363
105 1582 0.21088
105 1594 0.23071
105 1595 0.22433
105 1603 0.20663
105 1611 0.26453
105 1654 0.22903
105 1683 0.22219
105 1770 0.22515
105 1796 0.25571
105 1797 0.23559
105 1806 0.24097
105 1816 0.21894
105 1817 0.2648
105 1818 0.29013
105 1819 0.22454
105 1827 0.3033
105 1828 0.31219
105 1840 0.22266
105 1854 0.206
105 1858 0.21683
105 1878 0.24415
105 1976 0.24837
105 1991 0.21726
105 2009 0.34365
105 2060 0.21033
105 2062 0.20651
105 2084 0.26985
105 2085 0.28757
105 2100 0.33734
105 2112 0.22657
105 2124 0.23677
105 2135 0.22852
105 2145 0.20717
105 2329 0.21529
105 2362 0.22949
105 2395 0.29117
105 2428 0.20958
105 2474 0.2096
105 2548 0.23393
105 2680 0.21982
105 2692 0.22958
105 2707 0.21368
105 2724 0.2758
105 2725 0.26518
105 2741 0.23174
105 2757 0.25708
105 2768 0.26643
105 2770 0.20716
105 2771 0.25005
105 2913 0.22306
105 2930 0.2154
105 2931 0.28432
105 2935 0.2562
105 2970 0.22318
105 3037 0.20787
105 3051 0.22214
105 3080 0.21385
105 3093 0.21138
105 3096 0.22006
105 3120 0.23514
105 3121 0.23132
105 3129 0.24461
105 3130 0.22126
105 3131 0.21406
105 3139 0.21187
105 3245 0.20677
105 3282 0.20575
105 3295 0.31338
105 3296 0.23519
105 3345 0.25119
105 3346 0.21288
105 3355 0.27686
105 3356 0.25335
105 3404 0.2233
105 3438 0.23087
105 3445 0.32464
105 3450 0.21995
105 3504 0.24554
105 3507 0.31084
105 3508 0.23354
105 3518 0.2155
105 3520 0.28931
105 3521 0.24365
105 3528 0.26017
105 3533 0.21115
105 3543 0.20635
105 3544 0.21049
105 3548 0.22513
105 3549 0.26094
105 3560 0.29317
105 3561 0.25294
105 3562 0.2133
105 3594 0.21242
105 3619 0.27115
105 3622 0.33715
105 3623 0.237
105 3635 0.2263
105 3644 0.22571
105 3653 0.20802
105 3667 0.21465
105 3668 0.24951
105 3673 0.21166
105 3730 0.2203
105 3732 0.20593
105 3742 0.21296
105 3769 0.20959
105 3791 0.26613
105 3794 0.21198
105 3803 0.21911
105 3837 0.22651
105 3843 0.21002
105 3844 0.2552
105 3851 0.20696
105 3852 0.29195
105 3873 0.22627
105 3880 0.22374
105 3925 0.23175
105 3957 0.2221
105 3962 0.20578
105 4051 0.24904
105 4060 0.26402
105 4105 0.21898
105 4195 0.21171
105 4199 0.2133
105 4228 0.22927
105 4243 0.23224
105 4244 0.21551
105 4262 0.24246
105 4268 0.21572
105 4330 0.24923
105 4506 0.23272
105 4537 0.21203
105 4546 0.25255
105 4569 0.21686
105 4578 0.23715
105 4661 0.21458
105 4663 0.23638
105 4664 0.20933
105 4797 0.22561
105 4809 0.21779
105 4811 0.22107
105 4827 0.25043
105 4919 0.24266
105 4960 0.21656
105 4962 0.21346
105 4979 0.20569
105 5012 0.21017
105 5013 0.21303
105 5015 0.26377
105 5027 0.21721
105 5038 0.25929
105 5060 0.25305
105 5094 0.21285
105 5106 0.286
105 5156 0.26533
106 261 0.24452
106 320 0.24244
106 341 0.27042
106 563 0.22152
106 995 0.23756
106 1307 0.22634
106 1369 0.2705
106 1754 0.21954
106 2239 0.20955
106 3148 0.24961
106 3234 0.20985
106 4070 0.21411
106 4507 0.2295
106 4755 0.20641
106 4942 0.20694
106 4952 0.22894
106 4953 0.21575
106 5003 0.24019
107 140 0.26052
107 165 0.22086
107 273 0.23053
107 341 0.22245
107 504 0.21323
107 538 0.22594
107 995 0.22597
107 1092 0.20674
107 1329 0.29263
107 1369 0.21427
107 1374 0.22461
107 1382 0.24643
107 1623 0.21167
107 1835 0.23992
107 1909 0.21474
107 2063 0.21824
107 2094 0.23274
107 2124 0.25505
107 2341 0.26534
107 2361 0.26239
107 2375 0.24072
107 2376 0.25321
107 2441 0.22806
107 2457 0.21772
107 2468 0.23888
107 2705 0.22189
107 2706 0.24251
107 2723 0.21778
107 2773 0.20662
107 2782 0.2628
107 2783 0.23077
107 2791 0.23227
107 2895 0.20932
107 3033 0.23692
107 3035 0.21846
107 3063 0.22682
107 3097 0.26605
107 3137 0.22109
107 3233 0.2151
107 3328 0.23959
107 3450 0.3204
107 3481 0.23854
107 3635 0.21028
107 3638 0.22321
107 3652 0.2133
107 3667 0.30084
107 3673 0.2947
107 3693 0.22376
107 3840 0.20767
107 3848 0.23495
107 3884 0.22127
107 3922 0.21698
107 3924 0.23815
107 3932 0.24244
107 3954 0.23678
107 4081 0.22591
107 4105 0.2415
107 4148 0.22259
107 4154 0.26344
107 4313 0.21473
107 4400 0.20922
107 4507 0.28734
107 4715 0.22417
107 4723 0.32694
107 4724 0.22256
107 4725 0.24924
107 4726 0.27947
107 4733 0.25923
107 4757 0.24498
107 4890 0.2148
107 4898 0.23329
107 4903 0.23042
107 4942 0.20643
107 4952 0.23222
107 4956 0.23536
107 4989 0.22384
107 5003 0.24403
107 5060 0.21639
107 5084 0.20812
107 5088 0.21515
107 5122 0.24616
107 5144 0.21021
107 5172 0.22675
107 5183 0.23271
108 152 0.23011
108 198 0.23408
108 262 0.2256
108 288 0.21152
108 326 0.20975
108 327 0.21273
108 459 0.25953
108 474 0.23039
108 555 0.29694
108 623 0.21263
108 804 0.20814
108 816 0.23495
108 888 0.21145
108 995 0.26914
108 1045 0.24268
108 1084 0.23969
108 1139 0.21292
108 1370 0.23799
108 1382 0.30863
108 1396 0.26807
108 1557 0.20923
108 1804 0.2347
108 1835 0.22817
108 1859 0.23699
108 1964 0.21771
108 1990 0.25369
108 2046 0.23495
108 2059 0.20971
108 2063 0.26032
108 2127 0.21756
108 2139 0.23554
108 2162 0.23616
108 2163 0.24791
108 2195 0.27865
108 2290 0.20885
108 2346 0.20569
108 2361 0.21641
108 2375 0.29014
108 2376 0.23008
108 2457 0.28365
108 2458 0.21614
108 2464 0.23527
108 2470 0.2376
108 2543 0.20934
108 2647 0.27623
108 2662 0.22558
108 2665 0.20671
108 2700 0.21808
108 2701 0.22391
108 2702 0.28658
108 2703 0.20743
108 2705 0.21724
108 2717 0.22441
108 2737 0.21662
108 2752 0.24331
108 2753 0.21284
108 2788 0.22799
108 2791 0.24157
108 2826 0.20913
108 3001 0.27319
108 3022 0.2352
108 3032 0.31963
108 3033 0.29861
108 3044 0.25915
108 3091 0.21275
108 3097 0.2208
108 3122 0.23476
108 3156 0.23635
108 3297 0.24095
108 3328 0.21879
108 3368 0.23706
108 3400 0.21914
108 3446 0.2297
108 3450 0.24453
108 3462 0.20989
108 3474 0.26708
108 3481 0.28906
108 3516 0.20771
108 3586 0.20896
108 3619 0.20563
108 3620 0.22267
108 3652 0.24673
108 3661 0.21469
108 3667 0.23826
108 3706 0.20581
108 3708 0.2056
108 3728 0.25318
108 3748 0.22271
108 3801 0.22825
108 3808 0.22812
108 3861 0.21539
108 3872 0.22955
108 3873 0.22883
108 3877 0.2104
108 3884 0.20973
108 3889 0.29046
108 3891 0.27326
108 3892 0.22585
108 3921 0.21587
108 3927 0.20914
108 3929 0.20848
108 3931 0.26153
108 3932 0.21861
108 4029 0.20658
108 4100 0.25854
108 4105 0.32694
108 4148 0.21778
108 4154 0.23381
108 4297 0.20903
108 4330 0.25961
108 4388 0.23121
108 4484 0.23258
108 4507 0.31918
108 4509 0.2178
108 4510 0.25328
108 4591 0.22068
108 4704 0.23508
108 4718 0.22987
108 4719 0.25016
108 4720 0.25507
108 4724 0.27476
108 4725 0.2232
108 4726 0.25319
108 4728 0.20766
108 4729 0.2446
108 4757 0.24894
108 4903 0.27278
108 4922 0.2738
108 4932 0.23775
108 4937 0.20778
108 4989 0.21282
108 5060 0.22264
108 5074 0.23299
108 5075 0.2436
108 5076 0.25255
108 5084 0.22643
108 5085 0.25978
108 5088 0.2128
108 5172 0.29262
109 192 0.21322
109 529 0.21483
109 553 0.20932
109 754 0.22068
109 1048 0.24848
109 1049 0.20648
109 1059 0.25159
109 1064 0.20863
109 1143 0.22437
109 1399 0.21491
109 1630 0.21792
109 2111 0.24634
109 2122 0.25609
109 2180 0.23313
109 2213 0.25113
109 2775 0.22452
109 2851 0.23854
109 2898 0.2097
109 3032 0.25652
109 3105 0.21094
109 3183 0.23523
109 3433 0.32499
109 3434 0.2432
109 3442 0.208
109 3446 0.24589
109 3450 0.21599
109 3474 0.20916
109 3481 0.21077
109 3659 0.23335
109 3677 0.3446
109 3685 0.2083
109 3702 0.29778
109 3709 0.22249
109 3710 0.26177
109 3801 0.23362
109 3814 0.2555
109 3860 0.22384
109 3861 0.252
109 3879 0.22488
109 3889 0.20741
109 3905 0.23728
109 3999 0.21721
109 4029 0.22569
109 4093 0.21896
109 4262 0.27842
109 4321 0.20965
109 4370 0.21334
109 4388 0.21877
109 4521 0.22807
109 4718 0.21559
109 4729 0.22745
109 4744 0.23301
109 4780 0.22556
109 4864 0.22775
109 4903 0.22884
109 4981 0.23011
110 155 0.21443
110 187 0.22492
110 192 0.27319
110 296 0.23212
110 310 0.23279
110 325 0.2448
110 331 0.22948
110 357 0.26093
110 427 0.21821
110 486 0.2136
110 512 0.25043
110 523 0.20931
110 529 0.23302
110 535 0.2195
110 536 0.24342
110 541 0.24817
110 588 0.20881
110 612 0.25014
110 627 0.20574
110 765 0.23248
110 766 0.24163
110 784 0.26258
110 791 0.22172
110 792 0.26512
110 795 0.25092
110 805 0.22425
110 831 0.24024
110 1050 0.2407
110 1061 0.21812
110 1064 0.22901
110 1069 0.21039
110 1072 0.21614
110 1084 0.26692
110 1143 0.2184
110 1541 0.20844
110 1557 0.23213
110 1575 0.2352
110 1581 0.22513
110 1602 0.22441
110 1638 0.23619
110 1680 0.23464
110 1799 0.23309
110 1825 0.21801
110 1846 0.26145
110 1857 0.21023
110 1872 0.26141
110 1875 0.2314
110 1976 0.21718
110 2062 0.21785
110 2068 0.23564
110 2072 0.23078
110 2122 0.24961
110 2125 0.30141
110 2135 0.26372
110 2192 0.25846
110 2196 0.21153
110 2202 0.25428
110 2213 0.31277
110 2329 0.23222
110 2377 0.21716
110 2399 0.22394
110 2467 0.22389
110 2538 0.20999
110 2553 0.26176
110 2629 0.24824
110 2695 0.21455
110 2700 0.21366
110 2722 0.21938
110 2769 0.25193
110 2774 0.20587
110 2775 0.2299
110 2790 0.23572
110 2791 0.2615
110 2804 0.22353
110 2885 0.25844
110 2886 0.23683
110 2917 0.24479
110 2931 0.25734
110 2981 0.24676
110 3050 0.25505
110 3060 0.2307
110 3064 0.26799
110 3065 0.30683
110 3081 0.21288
110 3097 0.29401
110 3099 0.28469
110 3105 0.24719
110 3108 0.22246
110 3109 0.29909
110 3125 0.27216
110 3132 0.29692
110 3142 0.23057
110 3160 0.22012
110 3212 0.21196
110 3263 0.21332
110 3277 0.24271
110 3331 0.23428
110 3345 0.23968
110 3379 0.22656
110 3393 0.21743
110 3395 0.20641
110 3422 0.24099
110 3423 0.28522
110 3431 0.29815
110 3433 0.31432
110 3434 0.33299
110 3446 0.26456
110 3452 0.21813
110 3464 0.24395
110 3468 0.24677
110 3474 0.20948
110 3512 0.26753
110 3513 0.21994
110 3584 0.21822
110 3586 0.23429
110 3603 0.22031
110 3613 0.25067
110 3614 0.21992
110 3636 0.21089
110 3644 0.24037
110 3645 0.2678
110 3653 0.24456
110 3658 0.2063
110 3659 0.31896
110 3677 0.2396
110 3687 0.23178
110 3710 0.22736
110 3738 0.24907
110 3801 0.23415
110 3812 0.24094
110 3821 0.20855
110 3822 0.24363
110 3843 0.25053
110 3849 0.22944
110 3852 0.24381
110 3858 0.22798
110 3872 0.24441
110 3873 0.23599
110 3890 0.25695
110 3916 0.21574
110 3921 0.20638
110 3929 0.21504
110 3936 0.21332
110 3944 0.23094
110 3954 0.23083
110 3999 0.20956
110 4009 0.21588
110 4032 0.22483
110 4059 0.27917
110 4060 0.23383
110 4067 0.24
110 4090 0.28343
110 4100 0.22489
110 4172 0.22081
110 4173 0.25349
110 4252 0.23199
110 4260 0.21561
110 4267 0.23988
110 4268 0.27853
110 4283 0.32919
110 4284 0.22231
110 4293 0.24893
110 4294 0.30757
110 4329 0.21674
110 4330 0.24926
110 4343 0.24335
110 4350 0.24789
110 4362 0.21685
110 4386 0.318
110 4388 0.20837
110 4447 0.28333
110 4536 0.20838
110 4545 0.2599
110 4604 0.21285
110 4633 0.21389
110 4671 0.21116
110 4685 0.22546
110 4704 0.26475
110 4714 0.20596
110 4718 0.23444
110 4719 0.26592
110 4720 0.30244
110 4723 0.23893
110 4730 0.21522
110 4763 0.22095
110 4773 0.23252
110 4826 0.21182
110 4833 0.21453
110 4840 0.22245
110 4841 0.20574
110 4864 0.27923
110 4903 0.27827
110 4925 0.23832
110 4981 0.24321
110 5015 0.21441
110 5027 0.31113
110 5038 0.26516
110 5058 0.2178
111 155 0.22002
111 158 0.2211
111 310 0.25668
111 357 0.29313
111 358 0.25488
111 427 0.23389
111 438 0.21252
111 439 0.21709
111 485 0.20896
111 521 0.27184
111 522 0.2308
111 577 0.23104
111 611 0.26151
111 705 0.23903
111 765 0.22474
111 832 0.21974
111 854 0.20706
111 866 0.23617
111 888 0.20628
111 1080 0.23419
111 1088 0.20865
111 1110 0.21989
111 1126 0.21785
111 1136 0.22087
111 1183 0.21018
111 1193 0.22332
111 1221 0.22329
111 1275 0.21869
111 1295 0.23612
111 1320 0.26303
111 1351 0.21474
111 1376 0.21159
111 1383 0.31443
111 1412 0.26207
111 1465 0.2104
111 1515 0.25243
111 1540 0.25727
111 1547 0.22836
111 1548 0.26841
111 1551 0.23144
111 1568 0.27343
111 1602 0.23711
111 1604 0.26408
111 1611 0.20961
111 1644 0.21385
111 1661 0.21904
111 1667 0.22777
111 1727 0.22614
111 1736 0.23579
111 1818 0.20699
111 1819 0.22392
111 1826 0.20968
111 1857 0.30146
111 1872 0.25924
111 1875 0.21217
111 1891 0.22892
111 1998 0.21206
111 2122 0.22189
111 2124 0.2171
111 2144 0.20787
111 2151 0.2082
111 2160 0.25468
111 2171 0.23495
111 2176 0.28997
111 2183 0.2055
111 2184 0.24568
111 2189 0.2244
111 2194 0.21492
111 2196 0.24501
111 2202 0.21105
111 2213 0.35979
111 2216 0.27037
111 2217 0.20863
111 2268 0.2249
111 2342 0.21896
111 2343 0.23193
111 2346 0.23857
111 2361 0.24282
111 2362 0.2312
111 2377 0.22986
111 2430 0.21687
111 2467 0.26138
111 2481 0.26486
111 2482 0.22267
111 2489 0.23376
111 2499 0.24865
111 2501 0.21927
111 2503 0.21762
111 2509 0.23898
111 2511 0.24081
111 2539 0.27085
111 2540 0.21423
111 2541 0.25148
111 2542 0.22336
111 2553 0.30261
111 2566 0.24446
111 2603 0.24486
111 2641 0.20844
111 2739 0.21852
111 2767 0.22991
111 2775 0.36155
111 2782 0.21704
111 2785 0.23567
111 2798 0.20665
111 2804 0.24237
111 2805 0.24927
111 2823 0.2576
111 2831 0.207
111 2879 0.21467
111 2886 0.26564
111 2895 0.2193
111 2898 0.2224
111 2903 0.21154
111 2912 0.27116
111 2913 0.21651
111 2931 0.33045
111 2968 0.20864
111 2973 0.20832
111 2981 0.26567
111 3017 0.20864
111 3034 0.22462
111 3035 0.29432
111 3036 0.21984
111 3060 0.21969
111 3061 0.21565
111 3077 0.21599
111 3093 0.20702
111 3097 0.23047
111 3099 0.29654
111 3100 0.23573
111 3105 0.23509
111 3106 0.27548
111 3108 0.20651
111 3132 0.20753
111 3135 0.30546
111 3146 0.24456
111 3147 0.33036
111 3152 0.22265
111 3170 0.21126
111 3173 0.28173
111 3187 0.2185
111 3193 0.21122
111 3195 0.24033
111 3212 0.24034
111 3213 0.20842
111 3221 0.20989
111 3263 0.21534
111 3276 0.21549
111 3329 0.26655
111 3330 0.2247
111 3379 0.20777
111 3393 0.21882
111 3422 0.25187
111 3423 0.27468
111 3431 0.22436
111 3434 0.37741
111 3443 0.21218
111 3445 0.25091
111 3451 0.2471
111 3456 0.20558
111 3460 0.27231
111 3468 0.30625
111 3471 0.24952
111 3474 0.24181
111 3488 0.23504
111 3501 0.23241
111 3502 0.25209
111 3512 0.21199
111 3513 0.2182
111 3525 0.2073
111 3539 0.27577
111 3586 0.22325
111 3613 0.23583
111 3622 0.2466
111 3630 0.24212
111 3635 0.25653
111 3644 0.20863
111 3653 0.25689
111 3658 0.22524
111 3659 0.20562
111 3667 0.20716
111 3673 0.2272
111 3691 0.20729
111 3698 0.23527
111 3702 0.20863
111 3708 0.25574
111 3709 0.23816
111 3738 0.23313
111 3749 0.22144
111 3783 0.2246
111 3812 0.29048
111 3822 0.23965
111 3829 0.23811
111 3830 0.22061
111 3843 0.23048
111 3850 0.20569
111 3852 0.28611
111 3855 0.32317
111 3858 0.25382
111 3871 0.21335
111 3872 0.2859
111 3873 0.27755
111 3876 0.24612
111 3903 0.21505
111 3911 0.26886
111 3930 0.22272
111 3954 0.2068
111 3965 0.21517
111 3968 0.20672
111 3977 0.22168
111 3990 0.21505
111 3998 0.23163
111 3999 0.22625
111 4032 0.21019
111 4059 0.24464
111 4076 0.21269
111 4083 0.23986
111 4099 0.22584
111 4100 0.23523
111 4123 0.20847
111 4126 0.22232
111 4140 0.2179
111 4151 0.21264
111 4166 0.25859
111 4183 0.20777
111 4206 0.2329
111 4218 0.24609
111 4219 0.2361
111 4230 0.21317
111 4231 0.20978
111 4240 0.21683
111 4252 0.24663
111 4263 0.24769
111 4283 0.30318
111 4284 0.29122
111 4329 0.2081
111 4338 0.21194
111 4350 0.22163
111 4369 0.24923
111 4386 0.31709
111 4413 0.20804
111 4414 0.20607
111 4428 0.20619
111 4430 0.23582
111 4434 0.29268
111 4447 0.26821
111 4448 0.21267
111 4472 0.2073
111 4473 0.23898
111 4486 0.20737
111 4544 0.24989
111 4590 0.21806
111 4604 0.2078
111 4637 0.28415
111 4641 0.20568
111 4642 0.20836
111 4668 0.27618
111 4686 0.24982
111 4705 0.23406
111 4719 0.2257
111 4720 0.27111
111 4721 0.31259
111 4722 0.2108
111 4727 0.21642
111 4730 0.24824
111 4739 0.2192
111 4740 0.22626
111 4794 0.21381
111 4795 0.2877
111 4825 0.30766
111 4848 0.21308
111 4857 0.22545
111 4864 0.21977
111 4865 0.2526
111 4889 0.26034
111 4898 0.21241
111 4903 0.22131
111 4913 0.20621
111 4938 0.20718
111 4958 0.23442
111 4981 0.20875
111 5027 0.26364
111 5044 0.21316
111 5050 0.30028
111 5075 0.2099
112 183 0.22253
112 246 0.25273
112 247 0.20849
112 295 0.22411
112 309 0.21497
112 324 0.25127
112 344 0.21956
112 354 0.27572
112 357 0.29273
112 384 0.2292
112 417 0.22462
112 425 0.21135
112 431 0.21712
112 514 0.229
112 522 0.30665
112 523 0.26914
112 546 0.21394
112 559 0.23187
112 567 0.23805
112 577 0.27163
112 583 0.21388
112 617 0.20586
112 627 0.21041
112 666 0.24266
112 672 0.21096
112 688 0.2069
112 694 0.33288
112 713 0.2191
112 805 0.2059
112 831 0.2223
112 868 0.20826
112 871 0.2154
112 895 0.21525
112 921 0.21912
112 922 0.20623
112 935 0.22855
112 952 0.21135
112 962 0.24424
112 966 0.20659
112 994 0.2176
112 1037 0.23157
112 1071 0.29705
112 1077 0.27938
112 1111 0.21125
112 1121 0.20734
112 1127 0.3072
112 1138 0.22086
112 1139 0.23493
112 1143 0.25372
112 1151 0.20831
112 1179 0.25165
112 1180 0.25552
112 1182 0.26457
112 1196 0.2553
112 1202 0.22792
112 1224 0.2305
112 1279 0.3105
112 1327 0.27169
112 1331 0.28731
112 1409 0.23661
112 1410 0.24022
112 1412 0.22608
112 1413 0.22115
112 1417 0.20759
112 1421 0.27965
112 1425 0.22317
112 1431 0.24547
112 1432 0.21558
112 1433 0.22121
112 1436 0.27737
112 1448 0.21087
112 1465 0.2191
112 1477 0.2079
112 1487 0.29761
112 1499 0.23291
112 1513 0.2173
112 1516 0.22531
112 1531 0.28301
112 1532 0.20925
112 1540 0.28085
112 1557 0.28405
112 1558 0.36168
112 1568 0.27962
112 1576 0.26755
112 1619 0.22138
112 1624 0.21048
112 1646 0.27091
112 1649 0.22971
112 1651 0.28701
112 1661 0.2807
112 1667 0.23576
112 1717 0.2232
112 1721 0.21574
112 1741 0.23635
112 1742 0.27756
112 1758 0.21655
112 1760 0.23817
112 1769 0.24798
112 1779 0.29123
112 1784 0.2164
112 1785 0.21481
112 1799 0.24233
112 1819 0.27737
112 1826 0.20694
112 1837 0.20603
112 1851 0.23177
112 1857 0.30883
112 1872 0.26279
112 1893 0.2133
112 1900 0.24081
112 1901 0.22353
112 1903 0.25567
112 1905 0.21115
112 1932 0.21831
112 1933 0.29719
112 1953 0.22761
112 1957 0.21713
112 1958 0.28256
112 1959 0.3166
112 1968 0.20963
112 1998 0.23743
112 2023 0.21488
112 2027 0.22419
112 2040 0.20665
112 2043 0.21841
112 2119 0.21175
112 2121 0.22396
112 2134 0.26799
112 2144 0.24908
112 2145 0.2206
112 2150 0.29762
112 2160 0.36599
112 2162 0.26883
112 2184 0.21482
112 2187 0.2393
112 2189 0.21707
112 2192 0.27859
112 2202 0.22211
112 2212 0.22306
112 2213 0.38772
112 2216 0.23737
112 2217 0.20573
112 2218 0.22231
112 2227 0.2741
112 2238 0.25368
112 2239 0.29157
112 2248 0.24478
112 2249 0.22077
112 2263 0.23881
112 2265 0.21418
112 2266 0.22616
112 2270 0.21141
112 2281 0.23154
112 2323 0.24244
112 2338 0.21462
112 2342 0.2818
112 2343 0.26304
112 2354 0.21404
112 2355 0.23049
112 2361 0.33533
112 2362 0.29339
112 2378 0.26317
112 2393 0.24393
112 2405 0.21452
112 2412 0.29885
112 2441 0.20559
112 2447 0.25925
112 2455 0.23115
112 2458 0.29305
112 2467 0.26323
112 2476 0.24377
112 2483 0.28346
112 2488 0.26743
112 2489 0.33237
112 2493 0.25657
112 2501 0.21202
112 2502 0.23055
112 2503 0.31626
112 2508 0.21531
112 2509 0.23885
112 2512 0.29214
112 2513 0.28478
112 2514 0.21588
112 2523 0.20677
112 2524 0.20683
112 2525 0.28684
112 2532 0.25499
112 2553 0.23699
112 2561 0.23334
112 2562 0.24245
112 2566 0.28565
112 2575 0.23559
112 2603 0.25314
112 2606 0.21232
112 2609 0.20751
112 2623 0.2129
112 2647 0.22715
112 2656 0.20631
112 2657 0.22907
112 2670 0.22578
112 2674 0.21711
112 2675 0.34572
112 2691 0.28363
112 2699 0.22077
112 2706 0.26528
112 2722 0.23593
112 2734 0.21946
112 2740 0.21491
112 2741 0.24079
112 2750 0.21486
112 2751 0.23168
112 2763 0.26494
112 2765 0.23383
112 2773 0.32817
112 2774 0.27374
112 2775 0.36262
112 2781 0.24364
112 2782 0.3982
112 2783 0.32281
112 2784 0.23621
112 2785 0.3737
112 2788 0.25681
112 2791 0.26353
112 2792 0.2742
112 2794 0.26153
112 2800 0.22847
112 2801 0.25492
112 2805 0.21849
112 2808 0.27211
112 2810 0.24176
112 2811 0.33401
112 2812 0.33874
112 2820 0.23033
112 2822 0.2185
112 2823 0.27773
112 2824 0.23703
112 2825 0.28464
112 2832 0.21729
112 2833 0.27449
112 2834 0.32285
112 2835 0.27085
112 2836 0.25197
112 2856 0.25131
112 2857 0.22989
112 2871 0.26714
112 2873 0.22081
112 2881 0.23778
112 2882 0.26096
112 2883 0.20568
112 2884 0.23612
112 2888 0.28041
112 2890 0.21106
112 2895 0.2564
112 2900 0.21058
112 2901 0.31015
112 2902 0.21423
112 2903 0.22094
112 2905 0.21207
112 2907 0.31248
112 2908 0.26512
112 2909 0.21322
112 2911 0.20753
112 2912 0.24171
112 2913 0.27662
112 2914 0.30234
112 2915 0.26198
112 2916 0.28077
112 2917 0.30943
112 2918 0.28616
112 2944 0.23432
112 2945 0.27277
112 2954 0.23573
112 2955 0.293
112 2959 0.24368
112 2962 0.27431
112 2968 0.21524
112 2969 0.20807
112 2972 0.27814
112 2973 0.2358
112 2980 0.24353
112 2981 0.27825
112 2998 0.20727
112 3017 0.23359
112 3036 0.28376
112 3050 0.27031
112 3065 0.20661
112 3099 0.22703
112 3103 0.2281
112 3105 0.23516
112 3120 0.26517
112 3130 0.20846
112 3135 0.22421
112 3145 0.2632
112 3147 0.25598
112 3148 0.21411
112 3151 0.21435
112 3152 0.28408
112 3153 0.21367
112 3156 0.22923
112 3167 0.24244
112 3169 0.23047
112 3170 0.2734
112 3172 0.31631
112 3173 0.23956
112 3176 0.21122
112 3197 0.33151
112 3198 0.21718
112 3205 0.25251
112 3209 0.2459
112 3221 0.2178
112 3227 0.23823
112 3228 0.23503
112 3234 0.20884
112 3249 0.22545
112 3250 0.2338
112 3255 0.23665
112 3259 0.22229
112 3276 0.25181
112 3279 0.23421
112 3292 0.21922
112 3293 0.23324
112 3294 0.21597
112 3296 0.29783
112 3311 0.21073
112 3330 0.23732
112 3331 0.2319
112 3345 0.24708
112 3347 0.22165
112 3434 0.2305
112 3444 0.22271
112 3445 0.2739
112 3450 0.25406
112 3452 0.21439
112 3455 0.23358
112 3461 0.24749
112 3467 0.21522
112 3468 0.3567
112 3470 0.25322
112 3471 0.3592
112 3474 0.24328
112 3475 0.23647
112 3480 0.22775
112 3488 0.21719
112 3494 0.25778
112 3497 0.22507
112 3513 0.23649
112 3514 0.25174
112 3526 0.25347
112 3528 0.25426
112 3539 0.22574
112 3568 0.2867
112 3569 0.27317
112 3576 0.25213
112 3580 0.21954
112 3581 0.23982
112 3628 0.20966
112 3653 0.2225
112 3659 0.27251
112 3661 0.20887
112 3673 0.30827
112 3686 0.22979
112 3687 0.30846
112 3691 0.24196
112 3692 0.21084
112 3695 0.24867
112 3696 0.29565
112 3698 0.25645
112 3704 0.28568
112 3710 0.23845
112 3718 0.25531
112 3738 0.23888
112 3745 0.23945
112 3748 0.24205
112 3749 0.28085
112 3750 0.22381
112 3756 0.23921
112 3763 0.20663
112 3772 0.2326
112 3785 0.26311
112 3791 0.22987
112 3812 0.22859
112 3822 0.26516
112 3829 0.26591
112 3831 0.21283
112 3834 0.21231
112 3836 0.20612
112 3858 0.30312
112 3860 0.22704
112 3868 0.24316
112 3871 0.22401
112 3872 0.25212
112 3873 0.28865
112 3874 0.24497
112 3876 0.21499
112 3890 0.23049
112 3911 0.28284
112 3918 0.25484
112 3922 0.20756
112 3930 0.24078
112 3931 0.28407
112 3934 0.21487
112 3940 0.23189
112 3941 0.2696
112 3942 0.20754
112 3947 0.2101
112 3965 0.2374
112 3977 0.26219
112 3979 0.25327
112 3990 0.26273
112 3991 0.30523
112 3992 0.21604
112 3998 0.23174
112 4002 0.27177
112 4021 0.23669
112 4027 0.21715
112 4029 0.22825
112 4036 0.21502
112 4050 0.2381
112 4059 0.26013
112 4060 0.28327
112 4100 0.25672
112 4117 0.25012
112 4121 0.21209
112 4123 0.22152
112 4124 0.23696
112 4127 0.21638
112 4140 0.2142
112 4151 0.32335
112 4160 0.23537
112 4161 0.21713
112 4162 0.2888
112 4166 0.22074
112 4169 0.23762
112 4171 0.21716
112 4172 0.22195
112 4194 0.23387
112 4222 0.2091
112 4230 0.21204
112 4240 0.23581
112 4251 0.25228
112 4252 0.23626
112 4255 0.2758
112 4269 0.21943
112 4284 0.26578
112 4286 0.25024
112 4320 0.228
112 4330 0.27683
112 4336 0.23814
112 4348 0.25717
112 4358 0.21267
112 4368 0.23982
112 4374 0.20744
112 4384 0.2636
112 4396 0.25515
112 4404 0.21979
112 4406 0.25097
112 4412 0.20597
112 4413 0.23316
112 4414 0.30122
112 4415 0.22981
112 4420 0.20718
112 4422 0.2089
112 4424 0.22338
112 4426 0.23231
112 4428 0.21239
112 4432 0.29401
112 4442 0.23394
112 4446 0.22104
112 4447 0.32032
112 4485 0.22017
112 4515 0.21273
112 4544 0.23149
112 4545 0.22508
112 4553 0.22028
112 4572 0.23582
112 4590 0.27635
112 4591 0.26171
112 4597 0.24641
112 4604 0.29787
112 4605 0.21207
112 4608 0.22877
112 4627 0.22444
112 4633 0.30747
112 4641 0.21561
112 4656 0.21363
112 4657 0.21296
112 4665 0.26257
112 4667 0.2464
112 4668 0.30925
112 4670 0.29977
112 4671 0.25119
112 4672 0.23261
112 4681 0.26576
112 4686 0.24658
112 4718 0.26806
112 4719 0.26079
112 4720 0.2426
112 4722 0.23844
112 4728 0.24001
112 4739 0.29463
112 4743 0.20557
112 4746 0.22523
112 4750 0.23732
112 4751 0.21057
112 4769 0.22568
112 4770 0.26364
112 4773 0.25872
112 4796 0.25417
112 4812 0.26355
112 4814 0.22973
112 4825 0.2875
112 4826 0.29625
112 4837 0.26521
112 4841 0.25302
112 4843 0.21205
112 4848 0.20731
112 4857 0.25025
112 4858 0.26201
112 4870 0.21092
112 4889 0.25713
112 4902 0.21432
112 4903 0.24261
112 4905 0.21223
112 4908 0.21424
112 4913 0.20758
112 4924 0.20853
112 4955 0.21015
112 4968 0.20951
112 4972 0.23016
112 5008 0.20646
112 5015 0.23674
112 5044 0.2055
112 5046 0.22255
112 5050 0.3015
112 5051 0.25601
112 5062 0.2262
112 5068 0.25548
112 5087 0.23849
112 5092 0.21638
112 5095 0.24666
112 5098 0.21522
112 5105 0.22012
112 5106 0.23627
112 5107 0.2281
112 5108 0.22405
112 5120 0.22472
112 5151 0.20904
112 5158 0.26744
113 2176 0.26286
113 2712 0.27021
113 3460 0.25414
114 1005 0.21183
114 1088 0.28182
114 1120 0.23509
114 1440 0.21993
114 1448 0.25523
114 2132 0.21728
114 3316 0.21053
114 3606 0.21914
114 3607 0.21048
114 3756 0.21665
115 1005 0.26752
115 1342 0.20587
115 1375 0.21733
115 1548 0.21136
115 1624 0.2365
115 1629 0.21511
115 1796 0.22311
115 1797 0.21903
115 2023 0.20684
115 2132 0.22009
115 2136 0.26947
115 2309 0.22499
115 2362 0.26949
115 2644 0.22457
115 2648 0.2166
115 2692 0.25805
115 2712 0.20697
115 2724 0.20896
115 3247 0.24023
115 3358 0.21924
115 3497 0.23414
115 3507 0.20832
115 3531 0.25433
115 3812 0.21474
115 4227 0.23485
115 4329 0.21368
115 4714 0.22366
115 4797 0.22605
115 4933 0.27136
116 254 0.22469
116 501 0.23435
116 1283 0.23308
116 1353 0.22743
116 1376 0.20841
116 1864 0.22159
116 2009 0.28654
116 2746 0.2065
116 2932 0.2074
116 3055 0.22587
116 3056 0.21428
116 3183 0.22422
116 3605 0.2625
117 289 0.2372
117 622 0.21829
117 1375 0.20799
117 1377 0.2555
117 1617 0.21815
117 2045 0.22876
117 2124 0.20785
117 2163 0.20879
117 2200 0.22667
117 3129 0.20849
117 4723 0.27755
117 5003 0.2264
118 296 0.24748
118 297 0.25984
118 380 0.21837
118 508 0.21451
118 597 0.21401
118 664 0.21092
118 804 0.22888
118 805 0.25062
118 826 0.20783
118 837 0.21136
118 1063 0.20951
118 1186 0.24579
118 1296 0.24847
118 1314 0.26212
118 1340 0.23075
118 1579 0.29134
118 1804 0.31716
118 1839 0.26605
118 1846 0.21974
118 1853 0.23936
118 2060 0.21451
118 2113 0.21222
118 2114 0.22337
118 2122 0.23582
118 2124 0.25336
118 2140 0.30866
118 2221 0.2095
118 2292 0.22291
118 2377 0.21947
118 2441 0.2194
118 2451 0.21836
118 2452 0.24077
118 2737 0.22671
118 2752 0.23254
118 3077 0.22393
118 3092 0.21563
118 3097 0.2524
118 3105 0.26049
118 3129 0.29567
118 3317 0.25128
118 3318 0.25153
118 3422 0.20963
118 3450 0.21531
118 3510 0.21577
118 3521 0.21701
118 3667 0.2843
118 3932 0.21461
118 4069 0.25085
118 4153 0.21871
118 4154 0.21273
119 143 0.22533
119 172 0.26966
119 212 0.21113
119 224 0.22563
119 299 0.26904
119 343 0.21437
119 344 0.24866
119 357 0.34601
119 358 0.21548
119 362 0.22416
119 435 0.24171
119 485 0.23921
119 548 0.27925
119 560 0.22403
119 561 0.24052
119 633 0.23509
119 719 0.22443
119 774 0.25219
119 804 0.32471
119 851 0.21338
119 890 0.20636
119 958 0.23874
119 1027 0.25565
119 1035 0.21728
119 1045 0.21222
119 1061 0.29655
119 1063 0.24782
119 1064 0.23713
119 1088 0.21378
119 1164 0.21002
119 1186 0.25122
119 1202 0.22041
119 1204 0.21139
119 1229 0.20795
119 1255 0.21765
119 1306 0.26045
119 1313 0.2732
119 1314 0.23277
119 1334 0.21371
119 1343 0.21082
119 1395 0.22563
119 1396 0.252
119 1406 0.21112
119 1424 0.25096
119 1444 0.2429
119 1445 0.22872
119 1464 0.21377
119 1567 0.25018
119 1581 0.23099
119 1589 0.23924
119 1602 0.22991
119 1657 0.21319
119 1685 0.23876
119 1719 0.28168
119 1757 0.22243
119 1804 0.27811
119 1815 0.24836
119 1826 0.23321
119 1839 0.22359
119 1846 0.21454
119 1875 0.25877
119 1884 0.22294
119 1890 0.29532
119 1891 0.20811
119 1921 0.25024
119 1960 0.22105
119 1975 0.22559
119 1981 0.22084
119 1994 0.22067
119 2045 0.25204
119 2056 0.22674
119 2059 0.2068
119 2060 0.24367
119 2100 0.21587
119 2112 0.21194
119 2125 0.22921
119 2131 0.2342
119 2139 0.27678
119 2140 0.21121
119 2149 0.21276
119 2155 0.23398
119 2162 0.2564
119 2168 0.21995
119 2174 0.22408
119 2188 0.2104
119 2196 0.22259
119 2198 0.22407
119 2213 0.21179
119 2220 0.22847
119 2247 0.21524
119 2302 0.22471
119 2361 0.20651
119 2404 0.22545
119 2430 0.27014
119 2441 0.24874
119 2443 0.26601
119 2453 0.2748
119 2454 0.20698
119 2470 0.24275
119 2485 0.22858
119 2499 0.23702
119 2511 0.23781
119 2518 0.22326
119 2521 0.24818
119 2522 0.25055
119 2529 0.22262
119 2530 0.2146
119 2532 0.22779
119 2589 0.27347
119 2647 0.22935
119 2722 0.21532
119 2723 0.27584
119 2737 0.24015
119 2738 0.23044
119 2740 0.33817
119 2752 0.24763
119 2753 0.25048
119 2766 0.20958
119 2777 0.29275
119 2837 0.21653
119 2874 0.24154
119 2962 0.25528
119 2979 0.21111
119 3067 0.22496
119 3068 0.21353
119 3096 0.22001
119 3097 0.21867
119 3105 0.24991
119 3109 0.26881
119 3129 0.21763
119 3153 0.23586
119 3184 0.20601
119 3207 0.24639
119 3258 0.22409
119 3273 0.20836
119 3276 0.23544
119 3277 0.22941
119 3296 0.22808
119 3312 0.2894
119 3318 0.2057
119 3327 0.29334
119 3328 0.28317
119 3329 0.25685
119 3395 0.27071
119 3510 0.22911
119 3521 0.21737
119 3545 0.27528
119 3622 0.23056
119 3667 0.25498
119 3678 0.21253
119 3693 0.25059
119 3706 0.24002
119 3724 0.21713
119 3794 0.20608
119 3803 0.27574
119 3843 0.22556
119 3844 0.24869
119 3850 0.21069
119 3852 0.27349
119 3867 0.25817
119 3892 0.22902
119 3921 0.23027
119 3922 0.21089
119 3927 0.22757
119 3932 0.22709
119 3937 0.25221
119 4010 0.26487
119 4054 0.20992
119 4142 0.21569
119 4153 0.24658
119 4264 0.22741
119 4267 0.2875
119 4284 0.26922
119 4305 0.22685
119 4396 0.21207
119 4405 0.22726
119 4445 0.22649
119 4509 0.20743
119 4517 0.24782
119 4521 0.21311
119 4532 0.3013
119 4543 0.27511
119 4544 0.23889
119 4588 0.27905
119 4723 0.24602
119 4726 0.23187
119 4737 0.33587
119 4748 0.23475
119 5000 0.24702
119 5027 0.21429
119 5060 0.21651
120 224 0.2441
120 299 0.2543
120 311 0.2065
120 343 0.26623
120 357 0.27264
120 550 0.23993
120 610 0.22186
120 612 0.22317
120 620 0.22675
120 632 0.21107
120 819 0.21046
120 832 0.21392
120 851 0.2163
120 1045 0.2795
120 1296 0.20871
120 1297 0.2071
120 1578 0.20606
120 1585 0.21416
120 1903 0.22796
120 1963 0.23152
120 2031 0.23059
120 2125 0.21857
120 2155 0.22693
120 2185 0.21626
120 2200 0.24062
120 2201 0.22344
120 2229 0.24037
120 2246 0.20831
120 2259 0.25299
120 2273 0.21283
120 2274 0.20848
120 2289 0.2179
120 2430 0.26186
120 2485 0.29653
120 2612 0.26177
120 2647 0.21049
120 3001 0.23324
120 3150 0.28963
120 3160 0.20989
120 3549 0.22496
120 3552 0.21548
120 3587 0.20771
120 3696 0.25133
120 3758 0.21301
120 3803 0.2109
120 3850 0.20869
120 3872 0.2513
120 4011 0.20815
120 4203 0.23256
120 4264 0.21166
120 4298 0.23836
120 4350 0.27228
120 4441 0.22269
120 4445 0.21959
120 4471 0.21417
120 4617 0.20601
120 4631 0.21654
120 4889 0.21054
120 4908 0.22667
120 5025 0.24701
120 5059 0.2324
121 168 0.21294
121 197 0.21337
121 253 0.228
121 357 0.22163
121 411 0.22698
121 413 0.22894
121 557 0.21651
121 571 0.21234
121 597 0.21715
121 602 0.2076
121 604 0.21554
121 624 0.22062
121 651 0.21967
121 661 0.20961
121 669 0.28699
121 670 0.21519
121 814 0.2091
121 840 0.21028
121 876 0.20913
121 896 0.20666
121 913 0.22264
121 1071 0.22485
121 1113 0.2551
121 1130 0.25995
121 1143 0.26325
121 1163 0.27341
121 1175 0.22544
121 1183 0.22306
121 1301 0.20639
121 1392 0.20832
121 1395 0.26694
121 1406 0.28211
121 1467 0.24227
121 1500 0.21594
121 1543 0.20698
121 1633 0.2789
121 1644 0.22606
121 1651 0.25318
121 1663 0.20578
121 1681 0.20658
121 1709 0.22821
121 1735 0.21606
121 1835 0.20772
121 1902 0.21045
121 1905 0.28006
121 1910 0.22611
121 1933 0.20818
121 1994 0.22537
121 1997 0.21789
121 2154 0.2097
121 2165 0.25303
121 2166 0.21006
121 2176 0.24348
121 2184 0.22429
121 2190 0.22512
121 2196 0.24078
121 2197 0.21386
121 2198 0.28074
121 2206 0.20679
121 2210 0.21547
121 2211 0.25452
121 2221 0.25096
121 2225 0.22358
121 2229 0.21565
121 2289 0.2111
121 2467 0.21457
121 2485 0.24313
121 2520 0.21683
121 2541 0.34314
121 2545 0.21663
121 2546 0.22262
121 2553 0.22491
121 2555 0.29742
121 2808 0.27029
121 2864 0.21147
121 2866 0.24967
121 2868 0.24887
121 2881 0.20613
121 2882 0.20878
121 2885 0.24457
121 2894 0.21755
121 3042 0.21707
121 3097 0.20784
121 3105 0.21897
121 3107 0.21874
121 3142 0.2077
121 3170 0.23303
121 3187 0.22376
121 3195 0.24723
121 3199 0.21801
121 3207 0.20783
121 3234 0.21484
121 3263 0.24606
121 3264 0.21536
121 3277 0.25363
121 3433 0.22751
121 3434 0.34752
121 3442 0.25584
121 3443 0.2527
121 3468 0.31637
121 3471 0.24808
121 3474 0.27145
121 3475 0.25256
121 3502 0.28071
121 3521 0.22801
121 3551 0.22858
121 3552 0.20832
121 3587 0.20599
121 3674 0.25566
121 3695 0.21971
121 3698 0.20704
121 3699 0.21669
121 3700 0.27142
121 3706 0.22304
121 3890 0.22912
121 3911 0.21916
121 3921 0.24378
121 3940 0.21345
121 4350 0.30096
121 4560 0.21814
121 4601 0.26647
121 4604 0.24139
121 4640 0.21463
121 4850 0.22968
121 4866 0.22955
121 5155 0.21951
121 5156 0.21043
122 178 0.21802
122 189 0.20781
122 192 0.2357
122 197 0.28144
122 221 0.2352
122 277 0.21364
122 299 0.207
122 353 0.23426
122 417 0.22696
122 547 0.20818
122 548 0.211
122 603 0.21788
122 651 0.24966
122 656 0.23397
122 662 0.20873
122 669 0.2797
122 679 0.22706
122 710 0.23999
122 731 0.21227
122 745 0.21198
122 772 0.2182
122 804 0.219
122 828 0.23693
122 831 0.2333
122 839 0.24578
122 855 0.32159
122 876 0.22084
122 886 0.21974
122 949 0.21455
122 965 0.24071
122 966 0.22813
122 979 0.28505
122 994 0.22325
122 995 0.20866
122 1005 0.31366
122 1060 0.21538
122 1071 0.20639
122 1085 0.22871
122 1127 0.21454
122 1129 0.20839
122 1179 0.2095
122 1182 0.25942
122 1183 0.22528
122 1186 0.20935
122 1231 0.27255
122 1250 0.21981
122 1251 0.28103
122 1264 0.21711
122 1275 0.24495
122 1292 0.21245
122 1327 0.22156
122 1334 0.27253
122 1395 0.27176
122 1406 0.28471
122 1419 0.31801
122 1436 0.20915
122 1466 0.20588
122 1468 0.23901
122 1496 0.21934
122 1497 0.21692
122 1504 0.207
122 1521 0.23405
122 1530 0.25461
122 1543 0.2483
122 1568 0.2481
122 1575 0.28073
122 1631 0.24092
122 1639 0.21518
122 1644 0.31725
122 1646 0.21887
122 1651 0.28773
122 1661 0.23355
122 1662 0.24688
122 1663 0.23918
122 1702 0.21205
122 1717 0.22033
122 1750 0.21634
122 1767 0.3276
122 1768 0.2362
122 1818 0.2608
122 1885 0.23189
122 1891 0.25269
122 1905 0.3038
122 1906 0.21154
122 1912 0.2099
122 1933 0.24095
122 1955 0.27911
122 1959 0.22125
122 1962 0.21293
122 1968 0.22297
122 1972 0.21301
122 1985 0.25145
122 1991 0.22133
122 2065 0.25474
122 2122 0.22153
122 2124 0.22586
122 2140 0.20751
122 2154 0.22682
122 2165 0.21359
122 2196 0.20726
122 2198 0.2686
122 2206 0.2452
122 2211 0.26363
122 2213 0.21405
122 2266 0.22557
122 2371 0.23143
122 2404 0.21106
122 2441 0.22727
122 2444 0.26422
122 2452 0.22577
122 2467 0.2144
122 2470 0.23516
122 2472 0.24674
122 2488 0.22207
122 2512 0.22115
122 2513 0.24987
122 2514 0.21654
122 2541 0.24748
122 2542 0.23918
122 2543 0.28643
122 2544 0.25067
122 2545 0.26511
122 2547 0.21543
122 2553 0.28539
122 2555 0.21186
122 2558 0.21813
122 2559 0.20961
122 2560 0.23475
122 2561 0.21521
122 2566 0.26776
122 2575 0.22964
122 2605 0.22948
122 2722 0.21838
122 2773 0.21859
122 2774 0.24994
122 2775 0.22238
122 2781 0.2096
122 2782 0.27571
122 2784 0.21011
122 2791 0.21947
122 2794 0.25694
122 2804 0.21476
122 2809 0.21571
122 2823 0.2209
122 2830 0.2143
122 2832 0.26679
122 2847 0.24708
122 2848 0.21849
122 2856 0.21162
122 2858 0.23098
122 2864 0.26361
122 2865 0.21581
122 2866 0.21197
122 2870 0.22687
122 2871 0.22509
122 2882 0.20923
122 2884 0.21889
122 2885 0.25331
122 2886 0.25827
122 2890 0.2081
122 2894 0.20709
122 2898 0.24461
122 2903 0.20946
122 2907 0.23999
122 2968 0.23941
122 2969 0.26934
122 3050 0.20866
122 3087 0.22582
122 3088 0.24059
122 3097 0.21453
122 3105 0.20916
122 3135 0.27038
122 3142 0.26267
122 3152 0.25443
122 3167 0.22329
122 3169 0.27116
122 3170 0.2512
122 3173 0.21561
122 3174 0.22005
122 3179 0.25191
122 3180 0.2424
122 3181 0.25257
122 3186 0.23922
122 3187 0.2189
122 3189 0.24796
122 3193 0.24149
122 3208 0.25366
122 3211 0.22328
122 3212 0.23257
122 3213 0.23622
122 3221 0.21647
122 3247 0.25659
122 3369 0.25747
122 3423 0.22138
122 3429 0.2505
122 3431 0.21431
122 3433 0.29388
122 3434 0.34979
122 3435 0.24282
122 3443 0.28107
122 3446 0.214
122 3451 0.24659
122 3452 0.22161
122 3461 0.22533
122 3465 0.26005
122 3467 0.23942
122 3468 0.22122
122 3473 0.21914
122 3474 0.21741
122 3475 0.26439
122 3479 0.31374
122 3488 0.22439
122 3501 0.20671
122 3512 0.24564
122 3513 0.22576
122 3526 0.23255
122 3539 0.26675
122 3552 0.21407
122 3574 0.24029
122 3576 0.23905
122 3581 0.21596
122 3653 0.26478
122 3663 0.24103
122 3675 0.28945
122 3681 0.22015
122 3695 0.22244
122 3698 0.41
122 3699 0.2787
122 3700 0.27832
122 3703 0.26176
122 3704 0.22381
122 3707 0.24085
122 3708 0.22349
122 3710 0.25677
122 3713 0.22249
122 3714 0.2193
122 3737 0.22263
122 3748 0.27476
122 3749 0.27
122 3760 0.2492
122 3772 0.21114
122 3785 0.22884
122 3791 0.24587
122 3846 0.22144
122 3873 0.25317
122 3890 0.22897
122 3903 0.26342
122 3916 0.2239
122 3921 0.29456
122 3922 0.21891
122 3928 0.22106
122 3929 0.21858
122 3930 0.28739
122 3934 0.21319
122 3940 0.27827
122 3941 0.26312
122 3943 0.21428
122 3952 0.23812
122 3963 0.23437
122 3975 0.21484
122 4042 0.21797
122 4110 0.24464
122 4124 0.20763
122 4127 0.22378
122 4137 0.21982
122 4143 0.22525
122 4145 0.2729
122 4151 0.23013
122 4169 0.21781
122 4172 0.21787
122 4173 0.21187
122 4199 0.21939
122 4213 0.30745
122 4214 0.23533
122 4230 0.20647
122 4303 0.2132
122 4316 0.20575
122 4340 0.21373
122 4364 0.25344
122 4371 0.22793
122 4372 0.20798
122 4383 0.23096
122 4384 0.20858
122 4399 0.26316
122 4406 0.23704
122 4414 0.21176
122 4426 0.20785
122 4427 0.23566
122 4438 0.22956
122 4447 0.2103
122 4470 0.21815
122 4497 0.2172
122 4519 0.25709
122 4578 0.24266
122 4590 0.33315
122 4601 0.23743
122 4604 0.33253
122 4615 0.2205
122 4633 0.22176
122 4637 0.21119
122 4641 0.21968
122 4656 0.26814
122 4679 0.21528
122 4713 0.20594
122 4721 0.25793
122 4722 0.2077
122 4733 0.25851
122 4746 0.21969
122 4797 0.2259
122 4809 0.25656
122 4826 0.22987
122 4827 0.25814
122 4902 0.22198
122 4903 0.28329
122 4913 0.28772
122 4924 0.24846
122 4925 0.21797
122 4939 0.23976
122 4979 0.20787
122 4981 0.23956
122 5010 0.20777
122 5015 0.26672
122 5024 0.22474
122 5025 0.2696
122 5088 0.23159
122 5089 0.26042
122 5147 0.21856
122 5148 0.27838
122 5156 0.26547
122 5157 0.22994
122 5174 0.22557
123 134 0.21035
123 146 0.22949
123 159 0.24235
123 178 0.24206
123 180 0.24565
123 183 0.24978
123 192 0.23016
123 193 0.25913
123 194 0.29253
123 200 0.22039
123 204 0.24697
123 211 0.23184
123 246 0.21655
123 247 0.24696
123 308 0.20676
123 343 0.28427
123 344 0.28668
123 357 0.25774
123 358 0.21948
123 370 0.26517
123 382 0.23519
123 417 0.24708
123 420 0.23408
123 439 0.21776
123 479 0.22563
123 559 0.22827
123 577 0.34179
123 589 0.22963
123 631 0.23083
123 632 0.24
123 640 0.22438
123 669 0.28472
123 670 0.27966
123 679 0.21278
123 680 0.2709
123 733 0.26158
123 771 0.20943
123 802 0.22719
123 804 0.26668
123 841 0.2222
123 842 0.22549
123 854 0.22624
123 868 0.20724
123 876 0.23058
123 903 0.24741
123 922 0.20748
123 948 0.20819
123 949 0.20671
123 958 0.28151
123 995 0.27655
123 998 0.21543
123 1007 0.23926
123 1062 0.22173
123 1063 0.28455
123 1070 0.24917
123 1071 0.25896
123 1100 0.2093
123 1117 0.21802
123 1118 0.2084
123 1127 0.20557
123 1202 0.21095
123 1219 0.266
123 1223 0.21844
123 1256 0.25223
123 1257 0.20625
123 1273 0.22527
123 1275 0.21286
123 1331 0.26827
123 1355 0.21093
123 1406 0.23592
123 1410 0.24153
123 1425 0.22191
123 1434 0.21996
123 1436 0.22028
123 1468 0.2665
123 1474 0.24683
123 1481 0.24579
123 1487 0.21817
123 1493 0.25484
123 1499 0.22336
123 1512 0.21864
123 1530 0.21909
123 1531 0.21043
123 1557 0.2475
123 1558 0.25359
123 1578 0.21175
123 1651 0.22057
123 1685 0.23959
123 1690 0.22524
123 1696 0.21908
123 1705 0.23253
123 1710 0.23427
123 1718 0.25164
123 1742 0.21476
123 1750 0.22556
123 1779 0.2875
123 1819 0.24298
123 1857 0.221
123 1900 0.2217
123 1901 0.24214
123 1904 0.23107
123 1921 0.22281
123 1927 0.21201
123 1933 0.26955
123 1934 0.2188
123 1937 0.22187
123 1943 0.35689
123 1955 0.22195
123 1958 0.237
123 1959 0.31558
123 1968 0.23995
123 1978 0.22334
123 2122 0.21438
123 2124 0.24552
123 2134 0.23934
123 2135 0.23503
123 2137 0.23689
123 2144 0.23699
123 2162 0.22222
123 2183 0.21941
123 2196 0.22207
123 2202 0.23805
123 2213 0.20556
123 2238 0.20742
123 2242 0.26697
123 2260 0.22435
123 2323 0.21595
123 2342 0.26433
123 2361 0.23433
123 2393 0.2095
123 2403 0.22041
123 2433 0.21035
123 2488 0.2112
123 2489 0.22703
123 2503 0.22701
123 2513 0.21023
123 2520 0.20632
123 2523 0.20916
123 2531 0.21035
123 2544 0.22048
123 2553 0.2813
123 2557 0.20992
123 2558 0.23076
123 2566 0.29807
123 2606 0.23683
123 2675 0.25955
123 2751 0.20561
123 2762 0.23926
123 2773 0.24011
123 2781 0.2208
123 2782 0.27883
123 2785 0.21227
123 2794 0.24352
123 2808 0.33877
123 2811 0.20827
123 2819 0.24438
123 2820 0.21321
123 2832 0.2212
123 2847 0.24062
123 2848 0.21292
123 2856 0.21149
123 2864 0.23286
123 2871 0.2275
123 2888 0.21952
123 2890 0.22397
123 2892 0.25281
123 2893 0.20941
123 2898 0.21796
123 2901 0.2366
123 2902 0.26119
123 2903 0.25979
123 2907 0.2537
123 2908 0.22069
123 2910 0.22142
123 2912 0.26349
123 2914 0.24473
123 2915 0.22959
123 2916 0.24875
123 2917 0.219
123 2918 0.27341
123 2919 0.21886
123 2922 0.21482
123 2923 0.22825
123 2928 0.20652
123 2929 0.21082
123 2950 0.21741
123 2951 0.2155
123 3017 0.23474
123 3018 0.23278
123 3049 0.26149
123 3050 0.21384
123 3097 0.20801
123 3099 0.2426
123 3105 0.25408
123 3142 0.2288
123 3149 0.21517
123 3150 0.21127
123 3152 0.24595
123 3153 0.20624
123 3156 0.20774
123 3158 0.20773
123 3163 0.25206
123 3183 0.20772
123 3193 0.24456
123 3205 0.26601
123 3207 0.21437
123 3214 0.25318
123 3227 0.23046
123 3228 0.21994
123 3250 0.22156
123 3313 0.23327
123 3356 0.22451
123 3367 0.20894
123 3402 0.2634
123 3429 0.20597
123 3431 0.23927
123 3434 0.23566
123 3443 0.22046
123 3454 0.24351
123 3457 0.21559
123 3468 0.28271
123 3484 0.22321
123 3494 0.20575
123 3512 0.23379
123 3513 0.23455
123 3514 0.26897
123 3525 0.23138
123 3528 0.20941
123 3533 0.22727
123 3618 0.25365
123 3653 0.2207
123 3677 0.21197
123 3686 0.23639
123 3687 0.26173
123 3691 0.21427
123 3695 0.22315
123 3696 0.21585
123 3698 0.26633
123 3699 0.27951
123 3700 0.25468
123 3708 0.23458
123 3714 0.25216
123 3724 0.2139
123 3748 0.25563
123 3749 0.29937
123 3750 0.20615
123 3761 0.21772
123 3772 0.26488
123 3785 0.2341
123 3809 0.27709
123 3821 0.21083
123 3822 0.2263
123 3830 0.28388
123 3840 0.22504
123 3846 0.29081
123 3847 0.21643
123 3860 0.22127
123 3866 0.2309
123 3890 0.33804
123 3907 0.23456
123 3921 0.23195
123 3936 0.24397
123 3941 0.22448
123 3942 0.21819
123 3943 0.22591
123 3952 0.21378
123 3961 0.20785
123 3967 0.24904
123 3988 0.24342
123 3989 0.21306
123 4011 0.23107
123 4027 0.22195
123 4050 0.27022
123 4054 0.23872
123 4055 0.30742
123 4063 0.27786
123 4171 0.23407
123 4183 0.23153
123 4188 0.22047
123 4194 0.28939
123 4207 0.28101
123 4208 0.31397
123 4209 0.22508
123 4222 0.27783
123 4232 0.2303
123 4255 0.24992
123 4284 0.22646
123 4303 0.22321
123 4304 0.24846
123 4401 0.21723
123 4426 0.30902
123 4428 0.22349
123 4432 0.22967
123 4434 0.23069
123 4443 0.20913
123 4446 0.2653
123 4447 0.32731
123 4458 0.24434
123 4473 0.28319
123 4487 0.29311
123 4490 0.24138
123 4494 0.21626
123 4560 0.22987
123 4590 0.21717
123 4591 0.2989
123 4604 0.253
123 4633 0.2119
123 4645 0.25539
123 4656 0.27755
123 4668 0.28798
123 4681 0.24834
123 4692 0.29823
123 4706 0.21784
123 4707 0.25271
123 4721 0.26315
123 4722 0.22006
123 4743 0.22738
123 4773 0.20802
123 4785 0.24487
123 4793 0.22512
123 4795 0.27481
123 4808 0.25653
123 4810 0.21764
123 4814 0.23036
123 4825 0.22317
123 4826 0.26715
123 4827 0.22786
123 4856 0.23732
123 4876 0.24958
123 4888 0.28572
123 4889 0.21995
123 4949 0.26348
123 4992 0.21527
123 4993 0.21858
123 4995 0.23051
123 5001 0.2142
123 5011 0.22415
123 5012 0.22683
123 5013 0.24889
123 5025 0.27321
123 5027 0.20858
123 5050 0.22051
123 5051 0.21434
123 5059 0.21571
123 5062 0.22318
123 5105 0.21864
123 5128 0.26213
123 5139 0.20663
123 5140 0.24936
123 5146 0.24814
123 5158 0.24557
123 5162 0.23492
123 5163 0.21192
124 431 0.32509
124 444 0.22424
124 501 0.22073
124 694 0.23903
124 703 0.21815
124 730 0.22635
124 1041 0.20557
124 1170 0.25772
124 1543 0.24194
124 1642 0.25916
124 1771 0.25033
124 1788 0.20803
124 1799 0.26921
124 1827 0.22728
124 1997 0.2103
124 2232 0.21055
124 2345 0.20986
124 3202 0.20569
124 3297 0.26987
124 3314 0.20793
124 3468 0.23678
124 3538 0.22328
124 3589 0.2811
124 4253 0.22144
124 4454 0.21341
124 4471 0.24357
124 4928 0.24431
124 4929 0.21186
125 694 0.22111
125 730 0.20774
125 1565 0.22162
125 2029 0.25321
125 2303 0.21702
125 2734 0.27083
125 3004 0.20668
125 4208 0.20568
125 4222 0.231
125 4252 0.21515
125 4391 0.26495
125 4471 0.20706
126 2399 0.21236
126 2748 0.23218
127 153 0.20858
127 323 0.20722
127 504 0.30568
127 520 0.22753
127 538 0.24826
127 794 0.24419
127 1375 0.23194
127 1528 0.21568
127 1878 0.2059
127 2162 0.20903
127 2327 0.22647
127 2329 0.22149
127 2346 0.24445
127 2395 0.21868
127 2658 0.23913
127 2724 0.25739
127 3266 0.20667
127 3794 0.33325
127 4966 0.22676
127 5183 0.22545
128 197 0.2352
128 198 0.22993
128 247 0.21082
128 261 0.21419
128 306 0.20583
128 481 0.24363
128 501 0.22753
128 504 0.2619
128 515 0.29172
128 526 0.24356
128 622 0.25675
128 734 0.26034
128 794 0.246
128 1020 0.20582
128 1080 0.23416
128 1095 0.23151
128 1250 0.22035
128 1352 0.24626
128 1353 0.27748
128 1600 0.21302
128 2380 0.21222
128 2395 0.21569
128 2561 0.26066
128 2659 0.20952
128 2932 0.2198
128 3033 0.30011
128 3034 0.20705
128 3086 0.31881
128 3266 0.2732
128 3267 0.22449
128 3282 0.24494
128 3283 0.2244
128 3317 0.29701
128 3349 0.22237
128 3518 0.25897
128 3548 0.24195
128 3589 0.2234
128 3768 0.23545
128 3794 0.23921
128 4102 0.21938
128 4252 0.22068
128 4327 0.23019
128 4472 0.20744
128 4777 0.2147
128 4966 0.2204
128 4978 0.23059
128 4992 0.23868
128 5101 0.22398
128 5111 0.27218
128 5123 0.22637
128 5133 0.22287
128 5144 0.21922
128 5168 0.20992
128 5169 0.30438
129 133 0.22507
129 146 0.21108
129 216 0.20741
129 224 0.23707
129 261 0.20994
129 422 0.26285
129 483 0.20717
129 494 0.2222
129 495 0.28744
129 507 0.26156
129 549 0.22382
129 560 0.21394
129 769 0.22596
129 793 0.2732
129 794 0.27503
129 804 0.27314
129 805 0.23326
129 1045 0.25252
129 1048 0.20956
129 1063 0.21065
129 1074 0.23848
129 1091 0.24313
129 1143 0.20578
129 1303 0.24016
129 1304 0.31523
129 1329 0.23359
129 1332 0.29895
129 1340 0.238
129 1353 0.31567
129 1375 0.22362
129 1511 0.22106
129 1579 0.21815
129 1581 0.26958
129 1586 0.25002
129 1603 0.26522
129 1757 0.20694
129 1804 0.23137
129 1837 0.22044
129 1866 0.21813
129 1878 0.24833
129 1979 0.22098
129 1980 0.23017
129 1981 0.24938
129 1990 0.20898
129 1994 0.2142
129 2012 0.27536
129 2015 0.20827
129 2028 0.21409
129 2057 0.26189
129 2058 0.25679
129 2067 0.21772
129 2122 0.29373
129 2124 0.28064
129 2127 0.22709
129 2151 0.21453
129 2153 0.28899
129 2163 0.30531
129 2180 0.2073
129 2290 0.23175
129 2325 0.22188
129 2361 0.21458
129 2395 0.24029
129 2452 0.28509
129 2585 0.21055
129 2628 0.29259
129 2629 0.24389
129 2630 0.20679
129 2644 0.22623
129 2658 0.2464
129 2659 0.23626
129 2661 0.25478
129 2787 0.24424
129 2788 0.25959
129 2946 0.25748
129 2968 0.2259
129 2981 0.22345
129 3018 0.24054
129 3020 0.2074
129 3022 0.21853
129 3033 0.24998
129 3109 0.21335
129 3129 0.22471
129 3266 0.23999
129 3438 0.2065
129 3450 0.23576
129 3635 0.24164
129 3642 0.25395
129 3644 0.22442
129 3652 0.29949
129 3728 0.27102
129 3865 0.21103
129 3914 0.20793
129 3956 0.21168
129 3983 0.2165
129 4081 0.21503
129 4177 0.25307
129 4188 0.22692
129 4479 0.21051
129 4506 0.20724
129 4507 0.24117
129 4513 0.22022
129 4548 0.20827
129 4698 0.22874
129 4723 0.21405
129 4725 0.21231
129 4745 0.22519
129 4746 0.22016
129 4747 0.29769
129 4756 0.20795
129 4760 0.23792
129 4761 0.2279
129 4767 0.22834
129 4798 0.22706
129 4889 0.21688
129 4898 0.29409
129 4956 0.22763
129 5003 0.25297
129 5101 0.21245
129 5169 0.22519
129 5172 0.21778
129 5178 0.20943
130 155 0.26671
130 179 0.23673
130 199 0.20928
130 246 0.26893
130 325 0.21625
130 468 0.27256
130 506 0.22911
130 507 0.22672
130 551 0.20922
130 560 0.23051
130 759 0.22046
130 778 0.29217
130 788 0.24262
130 794 0.22771
130 1005 0.24604
130 1035 0.23021
130 1072 0.20857
130 1091 0.23895
130 1314 0.22485
130 1327 0.26332
130 1353 0.20617
130 1375 0.25669
130 1511 0.20993
130 1556 0.23019
130 1581 0.22852
130 1589 0.21284
130 1758 0.22939
130 2139 0.22576
130 2153 0.25459
130 2213 0.25002
130 2399 0.25434
130 3429 0.26063
130 3823 0.22405
130 3892 0.23374
130 3997 0.21285
130 4188 0.22067
130 4340 0.22129
130 4745 0.25146
130 4783 0.22728
130 4889 0.21405
131 1178 0.25062
131 2717 0.28101
131 2863 0.20985
131 3001 0.20837
132 170 0.24107
132 311 0.21776
132 616 0.21383
132 625 0.21646
132 632 0.2482
132 855 0.22943
132 1045 0.21109
132 1297 0.23562
132 1588 0.22971
132 1978 0.25256
132 1994 0.2221
132 2124 0.20961
132 2200 0.25719
132 2679 0.22851
132 3022 0.21774
132 3109 0.26772
132 3409 0.2324
132 3886 0.2699
132 4288 0.2433
132 4601 0.20855
132 4645 0.21224
132 4646 0.23583
132 4979 0.27609
132 4981 0.26536
132 5153 0.22324
132 5183 0.22892
133 156 0.23413
133 180 0.25525
133 183 0.21008
133 184 0.23838
133 185 0.21198
133 197 0.22913
133 201 0.21085
133 308 0.22937
133 343 0.22607
133 344 0.23378
133 357 0.20751
133 382 0.20595
133 383 0.23124
133 423 0.21369
133 553 0.24563
133 579 0.2572
133 597 0.21875
133 610 0.23123
133 611 0.30677
133 640 0.24654
133 669 0.28787
133 816 0.21827
133 850 0.24757
133 855 0.23986
133 886 0.23722
133 896 0.22453
133 922 0.25618
133 1020 0.21882
133 1048 0.30154
133 1159 0.26736
133 1406 0.28887
133 1417 0.20775
133 1714 0.33199
133 1718 0.2092
133 1719 0.22217
133 1959 0.26258
133 1960 0.23771
133 1961 0.24762
133 1978 0.26013
133 1997 0.25563
133 2249 0.20872
133 2259 0.23916
133 2264 0.22773
133 2270 0.26664
133 2271 0.21693
133 2361 0.22709
133 2590 0.22327
133 2931 0.2417
133 2943 0.21522
133 2944 0.26521
133 2952 0.23366
133 2973 0.2173
133 3105 0.21956
133 3262 0.26709
133 3263 0.2533
133 3264 0.21368
133 3277 0.25029
133 3382 0.21944
133 3552 0.22824
133 3644 0.21175
133 3653 0.23444
133 3785 0.2303
133 3822 0.22423
133 3831 0.22903
133 3860 0.22352
133 3890 0.25025
133 3989 0.21296
133 4090 0.21842
133 4132 0.23661
133 4227 0.21293
133 4378 0.25303
133 4447 0.24995
133 4549 0.23208
133 4571 0.22579
133 4720 0.20908
133 4790 0.22012
133 4837 0.22666
133 4848 0.21335
133 4885 0.21192
133 4908 0.24471
133 4948 0.23346
133 4956 0.20616
133 4981 0.28362
133 4993 0.21102
133 5029 0.21
133 5059 0.27345
133 5085 0.23434
133 5089 0.21623
133 5093 0.23577
133 5094 0.21326
133 5099 0.21634
133 5103 0.23125
133 5104 0.21803
133 5105 0.29687
133 5106 0.22477
133 5111 0.23789
133 5144 0.20845
133 5178 0.24892
133 5183 0.21608
134 166 0.20932
134 167 0.21041
134 175 0.25886
134 180 0.22887
134 189 0.22755
134 197 0.26208
134 311 0.21357
134 364 0.23346
134 417 0.21435
134 423 0.21771
134 669 0.20901
134 816 0.22011
134 1045 0.22295
134 1048 0.27126
134 1068 0.23139
134 1096 0.20806
134 1127 0.22551
134 1159 0.21996
134 1265 0.22793
134 1406 0.24035
134 1530 0.30215
134 1578 0.20843
134 1702 0.2231
134 1750 0.22521
134 1789 0.21547
134 1959 0.28285
134 1997 0.22433
134 2044 0.21041
134 2263 0.21975
134 2647 0.23119
134 2714 0.20843
134 2726 0.20654
134 2795 0.21328
134 2866 0.25594
134 2986 0.26333
134 3001 0.25146
134 3291 0.22529
134 3304 0.22467
134 3382 0.20614
134 3400 0.24136
134 3410 0.22141
134 3433 0.21309
134 3512 0.22177
134 3524 0.26327
134 3698 0.22999
134 3772 0.23681
134 3785 0.2444
134 4052 0.26267
134 4098 0.22966
134 4194 0.23601
134 4284 0.20632
134 4433 0.21194
134 4458 0.22665
134 4591 0.26229
134 4610 0.21733
134 4636 0.20998
134 4721 0.23079
134 4767 0.24286
134 4770 0.28919
134 4804 0.26024
134 4876 0.26961
134 4903 0.25193
134 4919 0.21063
134 5002 0.22109
134 5080 0.20867
134 5085 0.22207
134 5089 0.27822
134 5093 0.22867
134 5095 0.21414
134 5103 0.21972
134 5105 0.28403
134 5109 0.22147
134 5153 0.21015
135 143 0.25337
135 144 0.29893
135 166 0.23977
135 168 0.24736
135 180 0.27452
135 189 0.22905
135 190 0.21364
135 196 0.2073
135 278 0.20592
135 289 0.23732
135 378 0.27436
135 417 0.30588
135 536 0.23236
135 559 0.25631
135 616 0.22879
135 656 0.28447
135 699 0.20904
135 733 0.23036
135 748 0.21491
135 802 0.24352
135 851 0.26354
135 855 0.25013
135 867 0.21931
135 876 0.21937
135 886 0.22112
135 887 0.28168
135 909 0.25194
135 915 0.25487
135 918 0.29844
135 924 0.23227
135 1007 0.28482
135 1045 0.26124
135 1087 0.22912
135 1138 0.26293
135 1139 0.21692
135 1141 0.22241
135 1157 0.30288
135 1160 0.24682
135 1179 0.24212
135 1219 0.25955
135 1250 0.20992
135 1269 0.21807
135 1286 0.24532
135 1329 0.23978
135 1331 0.23525
135 1410 0.22502
135 1424 0.23628
135 1425 0.32212
135 1427 0.22893
135 1434 0.27548
135 1435 0.20719
135 1436 0.21613
135 1442 0.20911
135 1443 0.2766
135 1558 0.24417
135 1578 0.25244
135 1584 0.24213
135 1585 0.2194
135 1605 0.27393
135 1747 0.21628
135 1849 0.22114
135 1959 0.2119
135 1973 0.2478
135 2162 0.26077
135 2188 0.25081
135 2198 0.24256
135 2260 0.22121
135 2457 0.21945
135 2461 0.23094
135 2472 0.26145
135 2475 0.212
135 2508 0.24863
135 2509 0.34706
135 2518 0.2395
135 2519 0.21065
135 2520 0.25849
135 2530 0.21847
135 2531 0.32672
135 2532 0.25715
135 2543 0.21649
135 2544 0.22849
135 2545 0.21999
135 2557 0.21819
135 2558 0.302
135 2566 0.21736
135 2647 0.22768
135 2723 0.22554
135 2734 0.24907
135 2751 0.24798
135 2772 0.21585
135 2782 0.21216
135 2804 0.22482
135 2810 0.2084
135 2813 0.25325
135 2820 0.21762
135 2831 0.23241
135 2843 0.25021
135 2844 0.32954
135 2847 0.24032
135 2855 0.22522
135 2856 0.26125
135 2857 0.21277
135 2858 0.26781
135 2873 0.28474
135 2874 0.28974
135 2885 0.22005
135 2886 0.21599
135 2910 0.2324
135 2929 0.23109
135 2931 0.23441
135 3037 0.21808
135 3099 0.22821
135 3143 0.22932
135 3153 0.28544
135 3169 0.2444
135 3176 0.26773
135 3177 0.23067
135 3196 0.25901
135 3197 0.21614
135 3205 0.23863
135 3250 0.20616
135 3257 0.23702
135 3259 0.21421
135 3279 0.21325
135 3369 0.20934
135 3434 0.31437
135 3479 0.2319
135 3491 0.21188
135 3552 0.20912
135 3569 0.26372
135 3585 0.21895
135 3591 0.21842
135 3592 0.23333
135 3635 0.2171
135 3637 0.2762
135 3696 0.24475
135 3698 0.26868
135 3699 0.22733
135 3703 0.26766
135 3709 0.21939
135 3710 0.22252
135 3714 0.244
135 3736 0.20849
135 3772 0.23807
135 3785 0.24344
135 3828 0.20595
135 3846 0.26242
135 3864 0.23108
135 3866 0.21957
135 3869 0.21607
135 3890 0.21973
135 3921 0.24228
135 3931 0.22761
135 3940 0.23319
135 3965 0.24047
135 4003 0.24348
135 4110 0.21963
135 4161 0.30601
135 4177 0.21079
135 4193 0.25051
135 4194 0.23511
135 4255 0.23016
135 4284 0.2059
135 4319 0.21096
135 4371 0.22882
135 4384 0.21415
135 4426 0.24636
135 4447 0.20972
135 4458 0.23617
135 4473 0.3297
135 4475 0.24838
135 4490 0.20747
135 4528 0.23344
135 4553 0.21518
135 4558 0.23938
135 4567 0.21422
135 4578 0.23444
135 4590 0.27534
135 4591 0.24759
135 4633 0.26594
135 4656 0.27823
135 4733 0.27933
135 4765 0.22119
135 4773 0.23431
135 4790 0.20718
135 4795 0.22843
135 4807 0.21554
135 4808 0.27809
135 4814 0.21121
135 4819 0.20916
135 4832 0.24635
135 4842 0.24801
135 4843 0.22098
135 4855 0.21025
135 4876 0.24869
135 4888 0.23301
135 4896 0.21076
135 4949 0.22481
135 4968 0.20608
135 4973 0.23669
135 4991 0.22602
135 4995 0.23128
135 5000 0.2182
135 5001 0.31084
135 5012 0.22292
135 5013 0.22348
135 5050 0.22168
135 5067 0.21139
135 5080 0.21373
135 5093 0.25737
135 5094 0.22989
135 5105 0.27425
135 5124 0.21786
135 5128 0.22873
135 5139 0.2305
135 5147 0.20732
135 5150 0.21792
135 5151 0.251
135 5156 0.30723
135 5158 0.23529
135 5159 0.20725
135 5160 0.22266
135 5163 0.26473
135 5169 0.2768
136 593 0.25227
136 692 0.23649
136 729 0.23288
136 746 0.25911
136 1005 0.20656
136 2063 0.24259
136 2203 0.20704
136 2346 0.21348
136 2395 0.22511
136 3019 0.23989
136 3202 0.20889
136 3203 0.27319
136 3297 0.21302
136 3468 0.27956
136 3688 0.24214
137 290 0.27942
137 952 0.22131
137 1263 0.22486
137 1275 0.262
137 1411 0.25324
137 1416 0.22216
137 1528 0.32229
137 1551 0.21367
137 1727 0.21248
137 1782 0.21024
137 1789 0.2439
137 1799 0.28491
137 1800 0.21664
137 2009 0.23638
137 2029 0.24585
137 2048 0.23
137 2343 0.21349
137 2658 0.22104
137 2692 0.22298
137 2717 0.25016
137 2953 0.20755
137 3311 0.2444
137 3515 0.21717
137 3607 0.22778
137 3693 0.22113
137 3781 0.21931
137 4223 0.20788
137 4729 0.20768
138 2694 0.20908
139 141 0.24215
139 153 0.23204
139 154 0.20816
139 166 0.2111
139 295 0.2129
139 515 0.23216
139 527 0.27669
139 696 0.20863
139 734 0.21285
139 735 0.21285
139 797 0.26539
139 798 0.21202
139 1416 0.21537
139 1494 0.23812
139 1600 0.21941
139 1738 0.2079
139 1774 0.22666
139 1976 0.24084
139 2398 0.21063
139 2419 0.22337
139 2561 0.23243
139 2600 0.21044
139 2613 0.22753
139 2628 0.24248
139 2658 0.21377
139 2748 0.22224
139 2932 0.30767
139 3265 0.20821
139 3266 0.2243
139 3282 0.24278
139 3497 0.23557
139 3503 0.26386
139 3515 0.27143
139 3516 0.22845
139 3728 0.23352
139 3739 0.21949
139 3768 0.24973
139 3852 0.23753
139 4102 0.24957
139 4206 0.23904
139 4401 0.21127
139 4550 0.21519
139 4692 0.21884
139 4746 0.27833
139 4754 0.21233
139 4895 0.21397
139 4907 0.22112
139 4966 0.21915
139 5025 0.25196
139 5101 0.21148
139 5106 0.26489
139 5130 0.21703
139 5180 0.21529
140 225 0.23275
140 261 0.32849
140 262 0.21344
140 294 0.25288
140 397 0.2402
140 459 0.23209
140 622 0.23392
140 645 0.22171
140 894 0.21533
140 916 0.26561
140 1002 0.2288
140 1226 0.21439
140 1866 0.24491
140 1878 0.23391
140 2041 0.22034
140 2043 0.21236
140 2056 0.25322
140 2057 0.20593
140 2063 0.21772
140 2075 0.25873
140 2079 0.21747
140 2094 0.20722
140 2153 0.21865
140 2163 0.22322
140 2174 0.25336
140 2180 0.28284
140 2338 0.21781
140 2343 0.23951
140 2357 0.2723
140 2358 0.22313
140 2561 0.25759
140 2613 0.20799
140 2628 0.21536
140 2658 0.21556
140 2748 0.23848
140 2887 0.20623
140 2932 0.32572
140 3233 0.22363
140 3266 0.30375
140 3267 0.21587
140 3530 0.20595
140 3768 0.2307
140 3994 0.24785
140 3996 0.2161
140 4008 0.25518
140 4070 0.26207
140 4452 0.25442
140 4903 0.23103
140 4956 0.22438
140 4991 0.21916
140 4992 0.24547
140 5005 0.22457
140 5111 0.23641
140 5133 0.20857
140 5134 0.24347
141 236 0.22359
141 245 0.31358
141 246 0.25032
141 261 0.2792
141 343 0.23118
141 423 0.22658
141 461 0.24097
141 538 0.21593
141 548 0.21451
141 788 0.22814
141 804 0.22877
141 1304 0.21805
141 1329 0.21637
141 1350 0.21323
141 1511 0.30648
141 1581 0.2554
141 1878 0.25415
141 1978 0.21347
141 2063 0.25636
141 2153 0.29057
141 2383 0.23506
141 2399 0.20617
141 2712 0.22608
141 2932 0.25247
141 2946 0.2149
141 3051 0.2061
141 3266 0.28014
141 3280 0.26719
141 3282 0.23852
141 3531 0.21633
141 3728 0.28092
141 3794 0.21091
141 3852 0.21122
141 3969 0.2358
141 3994 0.20816
141 3996 0.21878
141 4252 0.21672
141 4295 0.21454
141 4332 0.2505
141 4743 0.2231
141 4745 0.23264
141 4746 0.25001
141 4747 0.25431
141 4756 0.21525
141 4798 0.21232
141 4811 0.22023
141 4816 0.24344
141 4956 0.26546
141 4964 0.20757
141 4992 0.22553
141 4997 0.22143
141 5111 0.25476
141 5112 0.27274
141 5134 0.23232
141 5159 0.21982
141 5178 0.24739
142 193 0.22237
142 247 0.20882
142 261 0.23349
142 342 0.22846
142 343 0.21043
142 444 0.22685
142 459 0.28899
142 512 0.26853
142 520 0.2383
142 521 0.33642
142 522 0.27087
142 534 0.25594
142 548 0.25408
142 560 0.2466
142 569 0.21105
142 575 0.20636
142 579 0.20895
142 601 0.2134
142 613 0.23385
142 729 0.24517
142 730 0.21228
142 731 0.25812
142 746 0.20575
142 759 0.33333
142 781 0.24933
142 794 0.21579
142 804 0.24985
142 1048 0.23452
142 1050 0.252
142 1055 0.22351
142 1063 0.22091
142 1095 0.21622
142 1200 0.20746
142 1304 0.24103
142 1313 0.28869
142 1314 0.30359
142 1320 0.25113
142 1329 0.24778
142 1340 0.21556
142 1350 0.22751
142 1354 0.21673
142 1511 0.25388
142 1526 0.26234
142 1581 0.26564
142 1582 0.21658
142 1600 0.23973
142 1602 0.23449
142 1642 0.23636
142 1758 0.23176
142 1798 0.23286
142 1819 0.20601
142 1837 0.22274
142 1843 0.25857
142 1848 0.23434
142 1887 0.21261
142 1897 0.21672
142 1994 0.21807
142 2015 0.21923
142 2048 0.21272
142 2063 0.2184
142 2073 0.22652
142 2083 0.21357
142 2139 0.36303
142 2140 0.2362
142 2153 0.2437
142 2156 0.21231
142 2167 0.20697
142 2174 0.20717
142 2196 0.24593
142 2226 0.20754
142 2309 0.22534
142 2346 0.30074
142 2392 0.22682
142 2399 0.2056
142 2527 0.22214
142 2539 0.21619
142 2581 0.22503
142 2585 0.22878
142 2600 0.27082
142 2642 0.25212
142 2647 0.31346
142 2679 0.33077
142 2712 0.31435
142 2745 0.24047
142 2806 0.24079
142 2808 0.20652
142 2851 0.23237
142 2861 0.23467
142 2862 0.23533
142 2875 0.2168
142 2888 0.21696
142 2898 0.22648
142 2946 0.24
142 3018 0.22132
142 3051 0.24955
142 3056 0.20574
142 3064 0.21081
142 3069 0.21794
142 3088 0.25753
142 3099 0.25889
142 3108 0.22452
142 3162 0.20677
142 3174 0.23634
142 3193 0.21597
142 3223 0.22277
142 3280 0.27057
142 3350 0.22083
142 3429 0.20722
142 3433 0.25716
142 3450 0.22425
142 3453 0.20936
142 3503 0.21091
142 3516 0.23464
142 3529 0.26453
142 3530 0.21694
142 3614 0.21345
142 3702 0.21893
142 3794 0.28647
142 3844 0.20592
142 3850 0.24286
142 3852 0.23899
142 3869 0.20726
142 3957 0.22009
142 3972 0.22032
142 3997 0.25092
142 4129 0.2176
142 4188 0.22442
142 4295 0.24137
142 4316 0.21496
142 4388 0.21291
142 4405 0.24397
142 4502 0.231
142 4617 0.28707
142 4650 0.20572
142 4653 0.23791
142 4654 0.22283
142 4691 0.23219
142 4786 0.20662
142 4997 0.20927
142 5001 0.20998
142 5127 0.25538
143 145 0.2267
143 146 0.21689
143 214 0.2302
143 234 0.21589
143 288 0.28326
143 289 0.30059
143 301 0.27705
143 370 0.25593
143 381 0.22813
143 382 0.2341
143 424 0.24107
143 459 0.23806
143 510 0.27587
143 524 0.22865
143 534 0.22017
143 547 0.24441
143 601 0.28325
143 614 0.2114
143 699 0.21381
143 750 0.2076
143 772 0.23303
143 774 0.2291
143 1034 0.21414
143 1035 0.2311
143 1045 0.35215
143 1054 0.26679
143 1113 0.2066
143 1376 0.22845
143 1396 0.22602
143 1602 0.20601
143 1611 0.22996
143 1624 0.24137
143 1746 0.22529
143 1747 0.20764
143 1751 0.21713
143 1784 0.24016
143 1804 0.25606
143 1806 0.22122
143 1826 0.22063
143 1837 0.20808
143 1857 0.2216
143 1991 0.2116
143 2030 0.20631
143 2107 0.23523
143 2111 0.20735
143 2136 0.23231
143 2139 0.24538
143 2140 0.21942
143 2173 0.20568
143 2361 0.22974
143 2393 0.22241
143 2661 0.27391
143 2717 0.25288
143 2734 0.24932
143 2739 0.21497
143 2984 0.21955
143 3001 0.2535
143 3018 0.23654
143 3091 0.21131
143 3097 0.27337
143 3105 0.20998
143 3116 0.2176
143 3245 0.24376
143 3356 0.21869
143 3369 0.2127
143 3445 0.24974
143 3456 0.23111
143 3563 0.20642
143 3567 0.23392
143 3642 0.25214
143 3794 0.26925
143 3876 0.2339
143 4049 0.21484
143 4261 0.21606
143 4266 0.21783
143 4267 0.23334
143 4441 0.21567
143 4510 0.26318
143 4516 0.23666
143 4544 0.21226
143 4645 0.21969
143 4713 0.23739
143 4917 0.24617
143 5114 0.21721
143 5115 0.22937
144 147 0.26855
144 155 0.22549
144 172 0.2842
144 173 0.24448
144 193 0.24176
144 212 0.24811
144 220 0.22404
144 221 0.21692
144 289 0.25865
144 308 0.21587
144 316 0.30305
144 344 0.22837
144 380 0.2157
144 381 0.21743
144 449 0.24313
144 547 0.26594
144 588 0.23207
144 604 0.25182
144 614 0.21103
144 669 0.2385
144 670 0.23428
144 771 0.27819
144 772 0.21538
144 803 0.21568
144 804 0.24045
144 814 0.20765
144 816 0.21489
144 840 0.2333
144 856 0.26913
144 896 0.2117
144 958 0.21481
144 960 0.23399
144 999 0.21792
144 1034 0.22079
144 1043 0.21927
144 1045 0.28077
144 1048 0.25191
144 1071 0.21875
144 1072 0.21178
144 1084 0.26389
144 1159 0.20823
144 1238 0.21792
144 1259 0.21049
144 1286 0.24401
144 1368 0.28281
144 1560 0.23392
144 1589 0.28404
144 1613 0.21177
144 1706 0.22522
144 1784 0.23131
144 1788 0.2402
144 1814 0.23857
144 1815 0.25459
144 1885 0.20572
144 1904 0.23901
144 2030 0.2119
144 2045 0.20867
144 2054 0.21412
144 2068 0.21989
144 2107 0.2533
144 2111 0.22668
144 2139 0.22469
144 2202 0.25532
144 2213 0.211
144 2363 0.25412
144 2425 0.22089
144 2434 0.26911
144 2453 0.25596
144 2477 0.25971
144 2612 0.26579
144 2717 0.27826
144 2738 0.23875
144 2766 0.22198
144 2767 0.24286
144 2772 0.29964
144 2875 0.2358
144 3001 0.24346
144 3019 0.21031
144 3040 0.24128
144 3078 0.21639
144 3093 0.2297
144 3106 0.22584
144 3391 0.22066
144 3429 0.22071
144 3433 0.26347
144 3468 0.26278
144 3571 0.27828
144 3644 0.22149
144 3842 0.22068
144 4011 0.23115
144 4214 0.25055
144 4267 0.28687
144 4280 0.24785
144 4383 0.2424
144 4446 0.24293
144 4533 0.25044
144 4713 0.26378
144 4714 0.20677
144 4725 0.21601
144 4756 0.25674
144 4767 0.2384
144 4827 0.21852
144 4877 0.24392
144 4899 0.21836
144 4908 0.23938
144 4919 0.22822
144 4932 0.21934
144 4981 0.23968
144 4995 0.20854
144 5059 0.21924
144 5063 0.24823
144 5093 0.22504
145 146 0.2245
145 147 0.23058
145 166 0.20778
145 167 0.30562
145 168 0.21396
145 180 0.28698
145 193 0.21814
145 221 0.24853
145 237 0.22064
145 249 0.28363
145 289 0.20581
145 298 0.3031
145 308 0.22146
145 338 0.23881
145 406 0.21177
145 427 0.24026
145 452 0.24974
145 530 0.2204
145 553 0.22143
145 614 0.20771
145 640 0.27248
145 660 0.21002
145 669 0.3082
145 771 0.2067
145 778 0.26144
145 802 0.20632
145 816 0.20959
145 833 0.20806
145 855 0.21294
145 871 0.20778
145 910 0.26891
145 999 0.23625
145 1004 0.21602
145 1045 0.22582
145 1048 0.27599
145 1059 0.23166
145 1068 0.21186
145 1238 0.21347
145 1259 0.22776
145 1262 0.3304
145 1275 0.21803
145 1291 0.20873
145 1321 0.21474
145 1395 0.27867
145 1464 0.206
145 1465 0.20822
145 1485 0.23111
145 1503 0.21482
145 1516 0.2173
145 1586 0.20638
145 1587 0.236
145 1588 0.22171
145 1589 0.26091
145 1590 0.21129
145 1633 0.21522
145 1745 0.21271
145 1854 0.21622
145 1904 0.22267
145 1933 0.21315
145 1972 0.20606
145 1991 0.23365
145 2087 0.22554
145 2120 0.20807
145 2137 0.22885
145 2156 0.22059
145 2157 0.21334
145 2166 0.20997
145 2201 0.22965
145 2202 0.21391
145 2263 0.22924
145 2338 0.20927
145 2446 0.23042
145 2472 0.21251
145 2492 0.21499
145 2509 0.21188
145 2558 0.30801
145 2670 0.21209
145 2716 0.21019
145 2717 0.31716
145 2766 0.20718
145 2767 0.23379
145 2772 0.21864
145 2831 0.23872
145 2867 0.20746
145 3019 0.27984
145 3088 0.23164
145 3106 0.20906
145 3149 0.26638
145 3266 0.23028
145 3279 0.2604
145 3292 0.22312
145 3356 0.20943
145 3419 0.21507
145 3433 0.22126
145 3434 0.26511
145 3439 0.20843
145 3456 0.20948
145 3520 0.27847
145 3528 0.21769
145 3552 0.23374
145 3631 0.27594
145 3785 0.21168
145 3845 0.21759
145 3853 0.20559
145 3857 0.20778
145 3866 0.2067
145 3876 0.23785
145 4005 0.23196
145 4075 0.21778
145 4247 0.21318
145 4255 0.20925
145 4280 0.27307
145 4360 0.206
145 4383 0.20751
145 4521 0.22562
145 4532 0.22918
145 4568 0.3231
145 4609 0.22571
145 4713 0.22424
145 4728 0.23314
145 4743 0.28106
145 4746 0.24636
145 4750 0.21697
145 4767 0.21588
145 4794 0.2125
145 4808 0.24409
145 4814 0.26503
145 4827 0.25747
145 4888 0.28024
145 4889 0.21998
145 4898 0.21535
145 4916 0.25048
145 4948 0.20935
145 4955 0.21747
145 4969 0.22019
145 4972 0.2486
145 4981 0.20736
145 4983 0.22566
145 5059 0.22884
145 5060 0.22406
145 5064 0.22087
145 5069 0.21231
145 5071 0.22142
145 5099 0.20738
145 5160 0.23661
146 165 0.21138
146 180 0.26261
146 181 0.20684
146 197 0.21055
146 201 0.21587
146 252 0.20883
146 253 0.26887
146 289 0.24354
146 343 0.23992
146 378 0.22586
146 417 0.21679
146 630 0.20805
146 669 0.21418
146 670 0.2534
146 708 0.21885
146 943 0.21837
146 999 0.21243
146 1004 0.23829
146 1014 0.21829
146 1055 0.20611
146 1083 0.23448
146 1114 0.23548
146 1128 0.21888
146 1151 0.20975
146 1192 0.26845
146 1208 0.21655
146 1212 0.30058
146 1221 0.21327
146 1222 0.27358
146 1262 0.27167
146 1368 0.22012
146 1395 0.25461
146 1442 0.25282
146 1457 0.26018
146 1458 0.24979
146 1485 0.22508
146 1526 0.24122
146 1574 0.25933
146 1690 0.22759
146 1789 0.21858
146 1901 0.23919
146 1904 0.24321
146 1973 0.20821
146 2045 0.21168
146 2522 0.21852
146 2525 0.2057
146 2558 0.30815
146 2722 0.20589
146 2724 0.21733
146 2946 0.22188
146 2964 0.21587
146 3019 0.2073
146 3023 0.21165
146 3024 0.2324
146 3067 0.213
146 3149 0.2077
146 3262 0.2068
146 3263 0.24714
146 3264 0.27634
146 3279 0.34613
146 3350 0.32463
146 3377 0.24753
146 3390 0.21934
146 3391 0.20916
146 3433 0.25155
146 3434 0.20695
146 3492 0.21621
146 3502 0.23298
146 3507 0.22745
146 3513 0.23076
146 3514 0.24803
146 3520 0.23479
146 3528 0.22214
146 3544 0.21966
146 3595 0.23241
146 3614 0.25303
146 3720 0.23468
146 3723 0.21399
146 3766 0.22003
146 3778 0.20897
146 3780 0.23954
146 3810 0.22565
146 3821 0.27054
146 3931 0.22275
146 3980 0.20773
146 4040 0.21525
146 4079 0.24288
146 4089 0.21916
146 4091 0.20687
146 4176 0.21159
146 4179 0.22113
146 4194 0.21106
146 4318 0.23035
146 4319 0.22089
146 4428 0.26391
146 4489 0.25815
146 4568 0.21315
146 4591 0.20968
146 4768 0.22334
146 4781 0.22433
146 4783 0.2214
146 4842 0.2307
146 4876 0.20701
146 4888 0.30716
146 4896 0.24941
146 4939 0.21223
146 4957 0.20668
146 5001 0.20607
146 5094 0.21849
146 5095 0.25794
146 5105 0.21041
146 5166 0.2105
147 180 0.21975
147 655 0.21329
147 858 0.20604
147 886 0.20905
147 1114 0.21619
147 1128 0.20771
147 1328 0.22533
147 1395 0.22824
147 1605 0.22919
147 2345 0.22047
147 2433 0.29647
147 2522 0.22294
147 2772 0.21159
147 2874 0.20611
147 3698 0.24106
147 3703 0.21038
147 3821 0.23834
147 3864 0.22619
147 4214 0.20698
147 4414 0.21991
147 4591 0.20599
147 4733 0.22928
147 4767 0.23674
147 4814 0.2288
147 4834 0.22386
147 4857 0.22068
147 4995 0.20938
147 5105 0.22171
147 5163 0.20803
147 5169 0.2651
148 282 0.21655
148 579 0.25246
148 1167 0.2184
148 1170 0.24134
148 1246 0.20823
148 1630 0.26572
148 1642 0.25538
148 1648 0.25015
148 1679 0.21116
148 2232 0.21261
148 2302 0.24337
148 2303 0.22851
148 2320 0.26547
148 2654 0.2634
148 2730 0.21215
148 2731 0.21991
148 2827 0.22125
148 2850 0.24209
148 2868 0.23306
148 2979 0.22026
148 3183 0.23335
148 3326 0.22342
148 3682 0.20709
148 3768 0.21459
148 3781 0.24785
148 4206 0.242
148 4359 0.20984
148 4583 0.2181
148 5177 0.20624
149 1031 0.20974
149 2724 0.20965
149 3019 0.22677
149 3781 0.22806
149 4401 0.21142
149 4551 0.23599
150 289 0.23554
150 338 0.20885
150 383 0.27425
150 622 0.24618
150 626 0.24956
150 642 0.2264
150 645 0.24399
150 664 0.23594
150 669 0.24542
150 766 0.21137
150 871 0.20921
150 879 0.21163
150 899 0.23037
150 942 0.2162
150 959 0.26093
150 1002 0.27237
150 1113 0.26376
150 1118 0.22319
150 1186 0.22472
150 1283 0.21495
150 1304 0.20733
150 1375 0.32084
150 1378 0.23559
150 1387 0.21247
150 1398 0.23794
150 1462 0.20755
150 1464 0.21916
150 1545 0.21337
150 1551 0.22109
150 1617 0.28783
150 1618 0.23226
150 1628 0.24784
150 1629 0.21586
150 1630 0.20825
150 1634 0.21179
150 1648 0.20723
150 1737 0.2269
150 1738 0.25793
150 1746 0.21034
150 1747 0.21001
150 1767 0.22278
150 1771 0.23348
150 1784 0.21249
150 1789 0.20817
150 1912 0.22155
150 1992 0.21729
150 2006 0.23711
150 2007 0.22501
150 2028 0.2728
150 2320 0.22788
150 2375 0.24647
150 2388 0.21915
150 2644 0.23101
150 2658 0.21488
150 2713 0.24165
150 2728 0.22445
150 2847 0.2567
150 2932 0.22867
150 3019 0.30729
150 3063 0.21705
150 3064 0.21598
150 3386 0.25567
150 3542 0.23674
150 3599 0.23428
150 3608 0.24457
150 3629 0.27042
150 3781 0.28592
150 3784 0.2141
150 3894 0.22422
150 3899 0.22118
150 3989 0.20935
150 4002 0.22799
150 4181 0.2322
150 4199 0.2564
150 4647 0.21288
150 4873 0.25482
150 4874 0.22536
151 220 0.21143
151 290 0.21354
151 320 0.23295
151 712 0.20796
151 964 0.20701
151 1052 0.21241
151 1353 0.2646
151 1375 0.2542
151 1526 0.22796
151 2028 0.23247
151 2072 0.23157
151 2343 0.25209
151 2395 0.29309
151 2724 0.2147
151 3605 0.21984
151 3768 0.25016
151 4079 0.21829
151 4545 0.20964
151 4815 0.21454
151 4816 0.21305
152 154 0.21614
152 235 0.21043
152 236 0.2736
152 246 0.23349
152 247 0.29557
152 262 0.27328
152 397 0.25992
152 468 0.2219
152 481 0.29538
152 584 0.21689
152 752 0.26906
152 770 0.28132
152 781 0.25851
152 782 0.26336
152 783 0.21394
152 788 0.20957
152 797 0.2183
152 798 0.24229
152 1036 0.29542
152 1058 0.28139
152 1116 0.20796
152 1304 0.21086
152 1416 0.27608
152 1751 0.22933
152 1790 0.23206
152 2009 0.2159
152 2084 0.21135
152 2395 0.23253
152 2399 0.22005
152 2547 0.20624
152 2601 0.22611
152 2614 0.2886
152 2658 0.25486
152 2659 0.20638
152 2692 0.21381
152 2708 0.20866
152 2731 0.21295
152 2732 0.24742
152 2748 0.33745
152 2794 0.22049
152 2932 0.26225
152 3137 0.22065
152 3266 0.2903
152 3280 0.31334
152 3282 0.21932
152 3283 0.24611
152 3416 0.27007
152 3503 0.30208
152 3515 0.27124
152 3532 0.21556
152 3548 0.24937
152 3605 0.26325
152 3622 0.23895
152 3728 0.21196
152 3739 0.20558
152 3823 0.22498
152 4213 0.22056
152 4507 0.21346
152 4558 0.20894
152 4569 0.26506
152 4634 0.2111
152 4748 0.21448
152 4767 0.22409
152 4956 0.23238
153 229 0.24443
153 245 0.21751
153 374 0.23111
153 397 0.24419
153 459 0.24669
153 605 0.20565
153 1002 0.21255
153 1045 0.27196
153 1098 0.21181
153 1375 0.20838
153 1511 0.2406
153 1710 0.27742
153 1789 0.23732
153 1878 0.21686
153 2028 0.31764
153 2030 0.22682
153 2048 0.27565
153 2180 0.24379
153 2308 0.20683
153 2381 0.21941
153 2561 0.24449
153 2628 0.28334
153 2658 0.31623
153 2710 0.21206
153 2712 0.21195
153 2748 0.22919
153 3051 0.27659
153 3266 0.34771
153 3280 0.22251
153 3299 0.21452
153 3503 0.21334
153 3531 0.32567
153 3576 0.21993
153 3605 0.3302
153 3728 0.28764
153 3742 0.23376
153 3753 0.21722
153 3813 0.24163
153 3956 0.2083
153 3957 0.22568
153 3972 0.2111
153 3994 0.20879
153 3996 0.20724
153 4070 0.22143
153 4188 0.24148
153 4828 0.21162
153 4922 0.22492
153 4964 0.25756
153 4992 0.22617
153 5003 0.20586
153 5005 0.21883
153 5025 0.22913
154 165 0.23118
154 177 0.23605
154 178 0.21909
154 245 0.24969
154 261 0.28529
154 294 0.23951
154 468 0.24792
154 488 0.21051
154 1358 0.22985
154 1511 0.22465
154 1526 0.21072
154 1598 0.21257
154 1610 0.25678
154 1978 0.22253
154 2028 0.22189
154 2072 0.22813
154 2163 0.25236
154 2628 0.20833
154 3051 0.20962
154 4826 0.20616
154 4827 0.22429
154 4954 0.23094
154 4966 0.2144
154 4992 0.26834
154 5005 0.21734
154 5111 0.23508
154 5123 0.24162
154 5134 0.24203
155 157 0.23057
155 168 0.25429
155 169 0.23669
155 170 0.27354
155 277 0.28033
155 289 0.22542
155 311 0.26151
155 327 0.24955
155 341 0.26476
155 342 0.26624
155 459 0.25641
155 522 0.21191
155 524 0.2168
155 527 0.21863
155 528 0.209
155 534 0.22155
155 571 0.2429
155 585 0.22983
155 611 0.29011
155 788 0.22009
155 804 0.23649
155 805 0.27915
155 818 0.21466
155 827 0.30659
155 887 0.2125
155 1020 0.21317
155 1055 0.21759
155 1075 0.24542
155 1085 0.2179
155 1113 0.21686
155 1171 0.22159
155 1179 0.20667
155 1312 0.21172
155 1313 0.22632
155 1343 0.2323
155 1344 0.23224
155 1349 0.21301
155 1383 0.21029
155 1384 0.22291
155 1393 0.22641
155 1396 0.21111
155 1503 0.20943
155 1516 0.21852
155 1533 0.23531
155 1567 0.2299
155 1574 0.23189
155 1575 0.29057
155 1579 0.27836
155 1582 0.21599
155 1588 0.23185
155 1589 0.37481
155 1594 0.25962
155 1600 0.29864
155 1602 0.20559
155 1622 0.22124
155 1642 0.29331
155 1735 0.25722
155 1746 0.24101
155 1747 0.21268
155 1750 0.25662
155 1751 0.32424
155 1752 0.27091
155 1816 0.25465
155 1817 0.20719
155 1828 0.21398
155 1853 0.24283
155 1857 0.26511
155 1971 0.21093
155 1975 0.24229
155 1990 0.24061
155 1991 0.25441
155 2004 0.21216
155 2046 0.25288
155 2059 0.2472
155 2060 0.25989
155 2061 0.2274
155 2072 0.23318
155 2089 0.20751
155 2094 0.20704
155 2112 0.21603
155 2132 0.20905
155 2133 0.3137
155 2134 0.24139
155 2136 0.22438
155 2139 0.21829
155 2140 0.26952
155 2163 0.26684
155 2205 0.24282
155 2309 0.21068
155 2369 0.2149
155 2375 0.25717
155 2376 0.20811
155 2389 0.21653
155 2390 0.22483
155 2423 0.2313
155 2439 0.21733
155 2446 0.20987
155 2449 0.23702
155 2451 0.21656
155 2464 0.22423
155 2471 0.21584
155 2472 0.28124
155 2491 0.24594
155 2497 0.20867
155 2632 0.21649
155 2649 0.24453
155 2650 0.24194
155 2702 0.21005
155 2712 0.27056
155 2718 0.22522
155 2737 0.2085
155 2739 0.23303
155 2752 0.23224
155 2767 0.22146
155 2775 0.22882
155 2805 0.24075
155 2874 0.22563
155 2891 0.27391
155 2946 0.21479
155 2986 0.23219
155 3001 0.23877
155 3006 0.20978
155 3045 0.25303
155 3047 0.23066
155 3061 0.23015
155 3069 0.20904
155 3091 0.27128
155 3112 0.21083
155 3116 0.21593
155 3139 0.20797
155 3143 0.21566
155 3152 0.21626
155 3156 0.2141
155 3164 0.22524
155 3165 0.22379
155 3167 0.2458
155 3168 0.21312
155 3179 0.2383
155 3189 0.30092
155 3281 0.22905
155 3292 0.2139
155 3294 0.21368
155 3295 0.27848
155 3316 0.20634
155 3326 0.23271
155 3333 0.28434
155 3338 0.24111
155 3365 0.22549
155 3366 0.27973
155 3376 0.21179
155 3380 0.30047
155 3392 0.26753
155 3393 0.23734
155 3403 0.20863
155 3404 0.22181
155 3429 0.2455
155 3434 0.24016
155 3438 0.28578
155 3527 0.21876
155 3585 0.20744
155 3592 0.20665
155 3619 0.21364
155 3702 0.25485
155 3748 0.30184
155 3774 0.20573
155 3792 0.23154
155 3808 0.21994
155 3820 0.27378
155 3821 0.21244
155 3848 0.21241
155 3851 0.25221
155 3928 0.21698
155 3977 0.23331
155 4027 0.25969
155 4028 0.27183
155 4037 0.21236
155 4038 0.21856
155 4048 0.23665
155 4049 0.32459
155 4079 0.27065
155 4088 0.24951
155 4090 0.22825
155 4091 0.29395
155 4103 0.28239
155 4104 0.26903
155 4199 0.21809
155 4247 0.26802
155 4260 0.24566
155 4261 0.24288
155 4262 0.22923
155 4265 0.21457
155 4267 0.21631
155 4282 0.24871
155 4290 0.21226
155 4316 0.21888
155 4318 0.23685
155 4319 0.23295
155 4340 0.21226
155 4342 0.26452
155 4405 0.22994
155 4507 0.21853
155 4511 0.21181
155 4517 0.20678
155 4527 0.20978
155 4534 0.22413
155 4536 0.27834
155 4539 0.21196
155 4565 0.25102
155 4566 0.28939
155 4591 0.21181
155 4610 0.22927
155 4617 0.24249
155 4618 0.25301
155 4627 0.20584
155 4715 0.2287
155 4716 0.21457
155 4725 0.21841
155 4726 0.2489
155 4727 0.24423
155 4738 0.25009
155 4749 0.29072
155 4750 0.20651
155 4751 0.24616
155 4760 0.25921
155 4764 0.22888
155 4769 0.24776
155 4770 0.23152
155 4773 0.21454
155 4774 0.21169
155 4826 0.20956
155 4833 0.21743
155 4834 0.25559
155 4836 0.22119
155 4898 0.25815
155 4907 0.24101
155 4909 0.22775
155 4923 0.23308
155 4933 0.21072
155 4945 0.20622
155 4947 0.20825
155 4948 0.2373
155 4949 0.26373
155 4974 0.24556
155 4987 0.21301
155 5000 0.32369
155 5025 0.21598
155 5084 0.22666
155 5090 0.21859
155 5095 0.2585
155 5114 0.21403
155 5127 0.2547
156 170 0.22478
156 179 0.22678
156 185 0.20894
156 193 0.25518
156 265 0.21867
156 289 0.22221
156 296 0.20918
156 297 0.26257
156 298 0.22886
156 311 0.22088
156 394 0.21356
156 547 0.31661
156 553 0.23317
156 555 0.2518
156 585 0.20992
156 611 0.24917
156 612 0.21314
156 621 0.20936
156 669 0.27284
156 670 0.22831
156 730 0.22363
156 798 0.20867
156 827 0.29794
156 835 0.20829
156 902 0.26394
156 908 0.25734
156 910 0.24804
156 917 0.20986
156 918 0.24411
156 943 0.22943
156 945 0.27623
156 954 0.20941
156 963 0.23117
156 982 0.21519
156 1007 0.2221
156 1021 0.22332
156 1056 0.23067
156 1103 0.22439
156 1104 0.21266
156 1113 0.21879
156 1116 0.32564
156 1127 0.22081
156 1140 0.21264
156 1151 0.21088
156 1208 0.23263
156 1238 0.23593
156 1256 0.20595
156 1436 0.27998
156 1442 0.24735
156 1575 0.27414
156 1579 0.23797
156 1586 0.21544
156 1644 0.2234
156 1645 0.26107
156 1651 0.24187
156 1657 0.24343
156 1673 0.25746
156 1732 0.28334
156 1733 0.20827
156 1746 0.268
156 1747 0.23137
156 1754 0.22638
156 1777 0.22539
156 1792 0.20848
156 1828 0.22831
156 1930 0.22946
156 1954 0.2689
156 1971 0.27714
156 1972 0.2075
156 1973 0.21118
156 1974 0.20663
156 1985 0.20728
156 2051 0.25197
156 2062 0.20836
156 2065 0.23223
156 2083 0.23385
156 2094 0.25895
156 2100 0.2732
156 2107 0.21065
156 2112 0.22413
156 2118 0.23662
156 2126 0.20688
156 2136 0.31789
156 2139 0.25228
156 2140 0.27691
156 2144 0.23539
156 2166 0.21946
156 2246 0.25972
156 2249 0.22245
156 2251 0.25597
156 2252 0.23268
156 2261 0.25024
156 2263 0.24342
156 2270 0.20625
156 2279 0.20986
156 2280 0.2432
156 2329 0.21856
156 2375 0.30911
156 2376 0.24188
156 2387 0.21497
156 2388 0.24848
156 2389 0.29092
156 2395 0.34553
156 2407 0.23958
156 2411 0.22981
156 2413 0.22596
156 2423 0.24948
156 2437 0.22883
156 2438 0.22191
156 2446 0.23958
156 2450 0.25417
156 2451 0.21066
156 2471 0.31926
156 2472 0.2451
156 2479 0.23489
156 2497 0.2669
156 2509 0.30537
156 2518 0.25404
156 2519 0.22299
156 2522 0.21332
156 2530 0.22609
156 2531 0.23669
156 2538 0.22469
156 2541 0.25301
156 2542 0.23837
156 2543 0.22555
156 2552 0.29092
156 2553 0.26817
156 2566 0.23281
156 2600 0.20906
156 2609 0.21683
156 2612 0.22646
156 2650 0.28719
156 2690 0.20883
156 2705 0.23629
156 2719 0.20982
156 2720 0.23734
156 2721 0.24181
156 2722 0.26296
156 2724 0.23301
156 2737 0.21679
156 2751 0.23175
156 2752 0.30251
156 2766 0.249
156 2767 0.2483
156 2801 0.21591
156 2804 0.20654
156 2811 0.21773
156 2812 0.21277
156 2831 0.30893
156 2842 0.22686
156 2857 0.23843
156 2866 0.30844
156 2867 0.26364
156 2891 0.20619
156 2942 0.22838
156 2971 0.22834
156 2991 0.24177
156 3040 0.23562
156 3051 0.25736
156 3061 0.22347
156 3066 0.26678
156 3076 0.22894
156 3091 0.2526
156 3092 0.23792
156 3097 0.23948
156 3101 0.24211
156 3105 0.29521
156 3120 0.21107
156 3121 0.20935
156 3129 0.22428
156 3131 0.22354
156 3146 0.21958
156 3147 0.21064
156 3151 0.21466
156 3152 0.2444
156 3162 0.2127
156 3165 0.20772
156 3171 0.2216
156 3173 0.24731
156 3177 0.23444
156 3186 0.23236
156 3187 0.22107
156 3193 0.22845
156 3222 0.20922
156 3277 0.21812
156 3291 0.25103
156 3306 0.25416
156 3367 0.26118
156 3380 0.23335
156 3419 0.26614
156 3435 0.2161
156 3445 0.29121
156 3446 0.24734
156 3452 0.20613
156 3484 0.24549
156 3527 0.21864
156 3567 0.26136
156 3569 0.21072
156 3612 0.23886
156 3702 0.2387
156 3710 0.2887
156 3783 0.2167
156 3794 0.22944
156 3823 0.24241
156 3870 0.23206
156 3890 0.22408
156 3897 0.20654
156 3899 0.20877
156 3922 0.22459
156 3930 0.21147
156 3949 0.20998
156 3958 0.23309
156 3988 0.22752
156 4019 0.26739
156 4048 0.24476
156 4049 0.21507
156 4080 0.2236
156 4089 0.25696
156 4152 0.21794
156 4153 0.21797
156 4154 0.21055
156 4155 0.23907
156 4161 0.20612
156 4174 0.22562
156 4180 0.24444
156 4215 0.21753
156 4372 0.26899
156 4383 0.20992
156 4398 0.238
156 4401 0.22002
156 4442 0.21201
156 4458 0.20979
156 4487 0.22127
156 4507 0.23827
156 4510 0.24963
156 4536 0.23551
156 4539 0.22248
156 4617 0.24443
156 4632 0.21457
156 4650 0.20773
156 4712 0.2281
156 4714 0.30686
156 4723 0.25193
156 4725 0.27165
156 4726 0.24784
156 4734 0.2088
156 4757 0.26678
156 4767 0.20629
156 4876 0.22128
156 4877 0.2247
156 4889 0.20929
156 4895 0.20891
156 4910 0.23649
156 4919 0.26564
156 4983 0.20664
156 4989 0.27813
156 5010 0.21024
156 5041 0.21369
156 5042 0.21062
156 5072 0.26089
156 5075 0.218
156 5076 0.22655
156 5084 0.29356
156 5085 0.27249
156 5092 0.21847
156 5093 0.23706
156 5127 0.22113
157 181 0.23648
157 191 0.22704
157 228 0.21354
157 237 0.25662
157 238 0.22129
157 239 0.22297
157 249 0.21376
157 251 0.22926
157 341 0.27906
157 345 0.26946
157 357 0.30796
157 358 0.21228
157 394 0.20628
157 427 0.21204
157 434 0.23657
157 559 0.21418
157 669 0.29199
157 670 0.23315
157 673 0.2092
157 677 0.21177
157 702 0.21922
157 819 0.24026
157 842 0.27494
157 906 0.24153
157 910 0.2081
157 943 0.25843
157 949 0.24365
157 961 0.27413
157 984 0.22316
157 1060 0.21869
157 1079 0.21894
157 1080 0.23287
157 1164 0.20656
157 1176 0.22875
157 1208 0.27193
157 1212 0.21521
157 1229 0.21405
157 1238 0.21323
157 1240 0.31952
157 1256 0.25271
157 1275 0.23906
157 1368 0.25058
157 1458 0.22742
157 1464 0.24716
157 1467 0.2382
157 1476 0.24989
157 1485 0.2621
157 1499 0.21949
157 1545 0.26288
157 1560 0.20917
157 1579 0.20656
157 1604 0.20678
157 1633 0.25311
157 1694 0.22563
157 1706 0.2732
157 1707 0.22953
157 1708 0.30024
157 1712 0.2067
157 1721 0.25801
157 1814 0.30417
157 1900 0.20661
157 1901 0.23395
157 1925 0.25788
157 1926 0.26847
157 1928 0.21134
157 1935 0.20755
157 1947 0.20726
157 2013 0.21606
157 2054 0.21899
157 2068 0.22639
157 2081 0.21225
157 2087 0.25274
157 2139 0.21493
157 2213 0.21575
157 2234 0.22248
157 2241 0.23192
157 2246 0.25546
157 2249 0.23428
157 2323 0.20815
157 2335 0.24416
157 2345 0.27638
157 2389 0.24946
157 2414 0.21781
157 2471 0.21341
157 2538 0.24307
157 2553 0.20783
157 2565 0.26125
157 2566 0.31539
157 2668 0.21536
157 2703 0.22624
157 2717 0.21605
157 2718 0.29637
157 2719 0.20679
157 2722 0.21265
157 2866 0.2455
157 2867 0.23914
157 3001 0.35005
157 3006 0.21664
157 3007 0.24511
157 3021 0.21247
157 3022 0.23494
157 3030 0.2223
157 3034 0.21311
157 3060 0.29396
157 3078 0.25672
157 3193 0.28471
157 3263 0.27236
157 3264 0.23138
157 3279 0.30444
157 3292 0.22855
157 3295 0.36626
157 3324 0.21985
157 3332 0.21169
157 3355 0.20874
157 3383 0.29769
157 3395 0.23507
157 3433 0.28339
157 3468 0.25867
157 3502 0.23481
157 3527 0.21442
157 3528 0.23878
157 3538 0.2201
157 3612 0.22381
157 3724 0.21582
157 3792 0.2063
157 3793 0.21425
157 3966 0.23621
157 3969 0.23829
157 3975 0.23207
157 3976 0.21812
157 3977 0.2415
157 3982 0.25099
157 3989 0.20823
157 4005 0.23977
157 4020 0.21291
157 4076 0.24068
157 4144 0.29954
157 4179 0.2229
157 4188 0.23231
157 4191 0.20802
157 4222 0.27916
157 4232 0.2228
157 4298 0.30693
157 4363 0.26512
157 4436 0.20573
157 4439 0.24329
157 4442 0.25869
157 4458 0.2463
157 4465 0.2252
157 4502 0.24144
157 4564 0.20948
157 4688 0.20772
157 4690 0.24278
157 4716 0.20825
157 4723 0.24747
157 4725 0.32437
157 4726 0.33983
157 4750 0.23528
157 4767 0.2638
157 4811 0.22916
157 4890 0.20602
157 4919 0.28708
157 4979 0.21814
158 211 0.24839
158 218 0.20778
158 233 0.22088
158 244 0.22907
158 276 0.23083
158 289 0.22955
158 298 0.27239
158 299 0.22194
158 358 0.21576
158 359 0.23351
158 669 0.29042
158 674 0.23661
158 791 0.25983
158 887 0.20728
158 902 0.23124
158 939 0.21355
158 943 0.27312
158 953 0.21624
158 1051 0.26296
158 1164 0.24303
158 1181 0.21212
158 1223 0.24978
158 1238 0.21347
158 1286 0.25322
158 1290 0.24396
158 1351 0.23922
158 1363 0.22102
158 1369 0.2145
158 1384 0.27604
158 1406 0.22632
158 1448 0.23076
158 1464 0.24737
158 1468 0.2454
158 1496 0.24075
158 1516 0.20907
158 1532 0.20645
158 1633 0.3427
158 1649 0.21877
158 1696 0.21272
158 1697 0.2221
158 1706 0.23255
158 1776 0.20795
158 1803 0.23176
158 1807 0.20934
158 1851 0.22684
158 1864 0.26906
158 1882 0.2546
158 1925 0.21563
158 1926 0.24021
158 1928 0.21243
158 1933 0.20954
158 2004 0.21092
158 2009 0.24016
158 2033 0.24905
158 2043 0.23473
158 2044 0.31216
158 2045 0.24808
158 2058 0.23459
158 2059 0.20953
158 2068 0.2388
158 2087 0.22485
158 2119 0.23188
158 2124 0.26412
158 2131 0.2634
158 2133 0.23002
158 2151 0.22503
158 2163 0.21992
158 2229 0.22893
158 2246 0.22636
158 2302 0.20708
158 2321 0.22479
158 2323 0.28629
158 2338 0.27604
158 2340 0.26508
158 2342 0.28378
158 2356 0.23225
158 2357 0.22332
158 2358 0.23226
158 2359 0.22344
158 2360 0.23308
158 2361 0.242
158 2377 0.24313
158 2390 0.21086
158 2416 0.21788
158 2426 0.26985
158 2427 0.22295
158 2470 0.2377
158 2471 0.20899
158 2473 0.2108
158 2475 0.24786
158 2509 0.26238
158 2513 0.21182
158 2558 0.24692
158 2566 0.25132
158 2646 0.2082
158 2687 0.21611
158 2714 0.21484
158 2767 0.21184
158 2768 0.20607
158 2972 0.22033
158 2973 0.21208
158 2989 0.21506
158 3013 0.20864
158 3022 0.28709
158 3035 0.26391
158 3041 0.22754
158 3097 0.20559
158 3135 0.22019
158 3136 0.29222
158 3161 0.20628
158 3222 0.21872
158 3263 0.20591
158 3295 0.22209
158 3355 0.23564
158 3356 0.24166
158 3392 0.23504
158 3405 0.20663
158 3415 0.29385
158 3421 0.21552
158 3428 0.23215
158 3429 0.21877
158 3484 0.23569
158 3488 0.24962
158 3502 0.21261
158 3520 0.23044
158 3521 0.25063
158 3554 0.23582
158 3631 0.22972
158 3680 0.22449
158 3719 0.23718
158 3755 0.21451
158 3831 0.20571
158 3866 0.22646
158 3876 0.26859
158 3921 0.21617
158 4011 0.2214
158 4012 0.25519
158 4032 0.22454
158 4102 0.20598
158 4103 0.23775
158 4144 0.2136
158 4191 0.21611
158 4208 0.24599
158 4222 0.2122
158 4242 0.27459
158 4251 0.2226
158 4253 0.23696
158 4254 0.21352
158 4298 0.26345
158 4458 0.26473
158 4521 0.25368
158 4533 0.35661
158 4610 0.24353
158 4669 0.21483
158 4674 0.25871
158 4712 0.23297
158 4715 0.25704
158 4716 0.22746
158 4723 0.22248
158 4724 0.28291
158 4725 0.24995
158 4726 0.35797
158 4737 0.20934
158 4755 0.26445
158 4762 0.23886
158 4847 0.22672
158 4888 0.30327
158 4889 0.26714
158 4890 0.24067
158 4899 0.20783
158 4908 0.24163
158 4911 0.25728
158 4912 0.25992
158 4918 0.21006
158 4919 0.25926
158 4922 0.22103
158 4923 0.2702
158 4936 0.23435
158 4946 0.22647
158 4953 0.22596
158 4958 0.2203
158 4997 0.2318
158 5059 0.24744
158 5060 0.32352
158 5064 0.24618
158 5066 0.22978
158 5067 0.2505
158 5071 0.20817
158 5075 0.28922
158 5076 0.21138
158 5092 0.30364
158 5166 0.30079
159 193 0.24132
159 194 0.21652
159 200 0.32878
159 211 0.21057
159 337 0.23198
159 345 0.26051
159 358 0.22491
159 359 0.2059
159 382 0.25267
159 399 0.21104
159 406 0.21784
159 416 0.21174
159 508 0.22677
159 557 0.23158
159 570 0.24492
159 575 0.20921
159 585 0.20645
159 590 0.23892
159 591 0.21162
159 656 0.24188
159 670 0.26557
159 804 0.2519
159 821 0.2445
159 845 0.21814
159 860 0.24645
159 887 0.20912
159 904 0.21147
159 1045 0.24667
159 1062 0.24928
159 1063 0.2143
159 1083 0.26694
159 1087 0.27235
159 1098 0.25324
159 1114 0.21484
159 1186 0.21358
159 1262 0.20767
159 1275 0.21773
159 1321 0.22339
159 1327 0.24685
159 1328 0.23453
159 1351 0.22541
159 1355 0.21873
159 1368 0.21212
159 1383 0.23841
159 1410 0.24715
159 1468 0.22658
159 1481 0.2164
159 1549 0.21724
159 1566 0.21276
159 1573 0.20801
159 1574 0.22443
159 1609 0.23289
159 1723 0.21261
159 1736 0.22227
159 1750 0.29922
159 1769 0.24426
159 1819 0.24906
159 1827 0.22208
159 1829 0.26168
159 2083 0.22214
159 2124 0.21397
159 2151 0.27237
159 2303 0.20568
159 2412 0.20746
159 2425 0.22884
159 2426 0.27594
159 2433 0.27018
159 2471 0.26434
159 2474 0.25565
159 2768 0.2256
159 2804 0.21509
159 2808 0.20779
159 3024 0.23546
159 3049 0.20551
159 3081 0.25749
159 3095 0.21582
159 3118 0.20753
159 3119 0.23482
159 3223 0.23356
159 3263 0.21211
159 3279 0.23573
159 3296 0.22771
159 3326 0.2197
159 3367 0.22724
159 3368 0.23088
159 3375 0.21859
159 3378 0.26143
159 3381 0.23069
159 3392 0.31964
159 3394 0.25952
159 3405 0.41226
159 3406 0.28816
159 3415 0.30768
159 3434 0.31862
159 3502 0.23442
159 3528 0.24659
159 3573 0.21513
159 3602 0.20632
159 3603 0.2437
159 3613 0.22287
159 3614 0.24107
159 3622 0.28507
159 3623 0.26422
159 3630 0.21536
159 3631 0.25027
159 3645 0.22858
159 3792 0.21873
159 3821 0.29399
159 3830 0.25542
159 3836 0.20814
159 3866 0.26343
159 4011 0.20565
159 4060 0.26623
159 4074 0.22659
159 4082 0.22744
159 4208 0.2344
159 4284 0.21055
159 4319 0.23787
159 4521 0.24379
159 4530 0.22729
159 4564 0.25734
159 4674 0.22149
159 4724 0.23656
159 4725 0.26123
159 4726 0.22576
159 4733 0.21605
159 4755 0.25377
159 4767 0.22119
159 4797 0.21597
159 4827 0.21522
159 4847 0.2847
159 4857 0.26805
159 4872 0.26405
159 4992 0.21712
159 5013 0.21992
159 5015 0.21741
159 5087 0.22092
159 5088 0.23298
159 5097 0.24547
159 5098 0.24941
159 5140 0.23472
159 5160 0.22818
159 5161 0.20788
159 5162 0.28727
160 655 0.22073
160 670 0.28449
160 870 0.21699
160 1127 0.21284
160 1128 0.22947
160 1139 0.21266
160 1328 0.28229
160 1383 0.24271
160 1410 0.27757
160 1626 0.20922
160 2240 0.25322
160 2376 0.2093
160 2433 0.33724
160 3392 0.23418
160 3405 0.2341
160 3460 0.23787
160 3821 0.30647
160 3830 0.2146
160 4208 0.25021
160 4308 0.21945
160 4369 0.21774
160 4836 0.23815
160 4857 0.25332
160 4890 0.20964
161 669 0.23891
161 713 0.21255
161 731 0.25961
161 991 0.20799
161 992 0.21434
161 1296 0.25499
161 1510 0.21697
161 1693 0.21093
161 1738 0.20573
161 1765 0.2126
161 1766 0.20783
161 1767 0.20743
161 1886 0.22998
161 1892 0.24482
161 2396 0.25301
161 2639 0.22421
161 3296 0.22392
161 3297 0.22575
161 3316 0.24217
161 3326 0.22194
161 3450 0.20882
161 3466 0.23201
161 3492 0.25367
161 3530 0.24815
161 3576 0.23609
161 3587 0.24867
161 3668 0.25485
161 3689 0.2695
161 3783 0.20812
161 3787 0.24304
161 3913 0.22825
161 4213 0.21035
161 4413 0.22274
161 4657 0.20593
161 4661 0.24297
161 4663 0.21263
161 4761 0.30927
161 4959 0.27895
162 1648 0.24021
162 2254 0.25118
162 4113 0.21093
163 222 0.22098
163 316 0.21136
163 374 0.22342
163 383 0.21437
163 447 0.20585
163 840 0.2468
163 1115 0.21751
163 1248 0.25734
163 1375 0.22052
163 2067 0.20812
163 2104 0.20648
163 2658 0.24601
163 3316 0.23159
163 3334 0.24314
163 3448 0.22177
163 3753 0.227
163 3756 0.22825
164 229 0.26766
164 539 0.2226
164 1353 0.22606
164 1558 0.22557
164 1600 0.20755
164 1769 0.23982
164 2346 0.24903
164 2680 0.21623
164 2727 0.2402
164 2748 0.23041
164 3148 0.20763
164 3266 0.22115
164 3605 0.30139
164 3660 0.21404
165 313 0.25004
165 320 0.21459
165 324 0.23731
165 501 0.22438
165 770 0.20835
165 1353 0.23321
165 1528 0.22508
165 1819 0.21146
165 2124 0.20965
165 2343 0.20837
165 2357 0.22446
165 2517 0.21388
165 2561 0.21342
165 2658 0.23698
165 3051 0.22548
165 3266 0.26633
165 3515 0.21288
165 3605 0.20816
165 3728 0.29054
165 3739 0.20812
165 3957 0.24923
165 4188 0.26572
165 4569 0.20672
165 4747 0.24117
165 4811 0.21572
165 5144 0.21151
166 200 0.23493
166 204 0.20866
166 218 0.26715
166 225 0.22269
166 226 0.24224
166 227 0.20843
166 228 0.21115
166 235 0.23092
166 236 0.2928
166 238 0.23794
166 247 0.24491
166 248 0.23631
166 305 0.29567
166 307 0.23988
166 320 0.26962
166 422 0.21682
166 429 0.20925
166 442 0.21836
166 443 0.21658
166 468 0.31679
166 493 0.21325
166 504 0.25459
166 549 0.20732
166 593 0.23531
166 678 0.20551
166 693 0.21341
166 702 0.23067
166 722 0.22637
166 736 0.21503
166 873 0.25976
166 874 0.26086
166 905 0.24673
166 954 0.24341
166 964 0.21631
166 995 0.21975
166 1002 0.22654
166 1050 0.23695
166 1133 0.21357
166 1145 0.26306
166 1213 0.20747
166 1353 0.2449
166 1358 0.22597
166 1385 0.21339
166 1387 0.22205
166 1526 0.21713
166 1598 0.21477
166 1628 0.22316
166 1714 0.21022
166 1787 0.2114
166 1789 0.24323
166 1888 0.21574
166 2028 0.2621
166 2061 0.206
166 2063 0.25365
166 2343 0.25324
166 2356 0.30365
166 2357 0.38098
166 2373 0.22813
166 2393 0.20705
166 2514 0.2499
166 2547 0.22278
166 2548 0.26279
166 2628 0.25518
166 2658 0.25057
166 2671 0.23163
166 2687 0.24998
166 2688 0.22942
166 2691 0.25
166 2757 0.24496
166 2836 0.21511
166 2953 0.21193
166 3033 0.20695
166 3266 0.23356
166 3280 0.20977
166 3282 0.25068
166 3316 0.22333
166 3359 0.24596
166 3399 0.23027
166 3504 0.24261
166 3516 0.26887
166 3531 0.21955
166 3618 0.21427
166 3728 0.21373
166 3729 0.21629
166 3756 0.24688
166 3768 0.27376
166 3956 0.20588
166 3957 0.21307
166 3972 0.25575
166 3983 0.20712
166 3996 0.34391
166 3999 0.23565
166 4070 0.22124
166 4105 0.22555
166 4188 0.34674
166 4189 0.2275
166 4331 0.22282
166 4453 0.22033
166 4454 0.2085
166 4455 0.20556
166 4469 0.2082
166 4470 0.23896
166 4592 0.22384
166 4679 0.26336
166 4743 0.21114
166 4798 0.20937
166 4811 0.21845
166 4828 0.23453
166 4966 0.22152
166 4991 0.22608
166 5003 0.23522
166 5015 0.26449
166 5025 0.25063
166 5027 0.22218
166 5144 0.23441
167 200 0.24193
167 236 0.21056
167 248 0.30108
167 357 0.2466
167 376 0.25936
167 439 0.22417
167 468 0.24702
167 549 0.2762
167 655 0.2091
167 771 0.25993
167 873 0.20935
167 1050 0.21386
167 1304 0.20793
167 1313 0.27017
167 1314 0.23121
167 1329 0.23072
167 1340 0.21058
167 1350 0.22522
167 1364 0.20612
167 1511 0.33152
167 1581 0.21978
167 1600 0.24568
167 1601 0.21319
167 1603 0.23088
167 1642 0.20811
167 1727 0.20942
167 1819 0.27736
167 1868 0.21225
167 2028 0.25446
167 2043 0.23208
167 2046 0.21119
167 2072 0.33515
167 2162 0.27976
167 2163 0.24192
167 2356 0.29392
167 2357 0.25055
167 2374 0.21188
167 2393 0.21143
167 2514 0.21707
167 2628 0.26735
167 2968 0.21342
167 3064 0.25833
167 3081 0.24226
167 3109 0.21178
167 3115 0.23214
167 3124 0.20698
167 3644 0.22281
167 3645 0.21034
167 3650 0.23293
167 3728 0.22249
167 4097 0.21133
167 4187 0.20941
167 4188 0.22603
167 4455 0.20898
167 4798 0.21677
167 4966 0.24324
167 5001 0.20783
168 172 0.22964
168 183 0.21956
168 184 0.2074
168 225 0.27965
168 255 0.27869
168 308 0.23719
168 315 0.22852
168 329 0.29857
168 330 0.34459
168 337 0.24713
168 342 0.21263
168 343 0.29503
168 345 0.24655
168 346 0.23108
168 356 0.22174
168 357 0.26251
168 358 0.22775
168 369 0.234
168 376 0.2217
168 377 0.22323
168 434 0.24517
168 439 0.26568
168 520 0.21296
168 545 0.20645
168 558 0.21074
168 560 0.21128
168 572 0.26721
168 611 0.22204
168 785 0.2107
168 788 0.30487
168 840 0.21429
168 866 0.22564
168 867 0.22495
168 1010 0.21192
168 1052 0.23553
168 1061 0.24865
168 1088 0.20766
168 1097 0.21195
168 1106 0.23149
168 1240 0.20614
168 1313 0.24384
168 1314 0.22054
168 1327 0.21517
168 1329 0.23514
168 1331 0.22018
168 1350 0.25792
168 1376 0.22241
168 1575 0.21784
168 1579 0.2461
168 1581 0.25349
168 1589 0.30426
168 1604 0.21424
168 1746 0.21706
168 1779 0.20724
168 1804 0.29822
168 1815 0.246
168 1817 0.21181
168 1818 0.25818
168 1828 0.22633
168 1837 0.22692
168 2046 0.27036
168 2067 0.22507
168 2072 0.27858
168 2133 0.27583
168 2357 0.23288
168 2440 0.23183
168 2471 0.2678
168 2472 0.26814
168 2473 0.20627
168 2474 0.22224
168 2650 0.21774
168 2700 0.20756
168 2734 0.2218
168 2835 0.23294
168 3239 0.23365
168 3437 0.23977
168 3456 0.21183
168 3612 0.22406
168 3643 0.23893
168 3645 0.21568
168 3650 0.24239
168 3657 0.30754
168 3793 0.21785
168 3992 0.21306
168 4076 0.24862
168 4084 0.28506
168 4091 0.23344
168 4255 0.21858
168 4271 0.21974
168 4319 0.21492
168 4339 0.22393
168 4503 0.24478
168 4521 0.25459
168 4539 0.22475
168 4560 0.23923
168 4564 0.25297
168 4650 0.21592
168 4713 0.20698
168 4757 0.23181
168 4767 0.24368
168 4768 0.21514
168 4780 0.23342
168 4790 0.2672
168 4792 0.22396
168 4811 0.25186
168 4816 0.25769
168 4917 0.25189
168 4932 0.25091
168 4942 0.22249
168 4943 0.21664
168 4981 0.23481
168 5172 0.24215
169 181 0.2444
169 182 0.31656
169 183 0.24093
169 225 0.21401
169 308 0.29778
169 316 0.23287
169 338 0.22396
169 341 0.31915
169 343 0.24969
169 352 0.2208
169 358 0.25757
169 434 0.26887
169 479 0.2119
169 504 0.22869
169 554 0.22215
169 556 0.22624
169 558 0.2207
169 575 0.26902
169 587 0.21267
169 700 0.22846
169 729 0.22794
169 745 0.3109
169 811 0.2212
169 812 0.24732
169 818 0.21016
169 832 0.212
169 833 0.21677
169 1048 0.22036
169 1059 0.22591
169 1060 0.27868
169 1061 0.21329
169 1079 0.22033
169 1080 0.21089
169 1088 0.23909
169 1097 0.22799
169 1115 0.32281
169 1116 0.20591
169 1248 0.20898
169 1256 0.21042
169 1286 0.22783
169 1321 0.20825
169 1368 0.2645
169 1375 0.23458
169 1500 0.21575
169 1599 0.30972
169 1603 0.23327
169 1634 0.20784
169 1656 0.25628
169 1694 0.21583
169 1727 0.22257
169 1741 0.21938
169 1764 0.3241
169 1765 0.38793
169 1783 0.27042
169 1804 0.30042
169 1869 0.27667
169 1954 0.21824
169 1965 0.23621
169 1983 0.20655
169 1989 0.24858
169 1990 0.24923
169 1992 0.25747
169 1993 0.20978
169 1997 0.23824
169 1998 0.22299
169 2005 0.2839
169 2006 0.20783
169 2017 0.25176
169 2023 0.21994
169 2058 0.28218
169 2063 0.21445
169 2092 0.23323
169 2129 0.20649
169 2139 0.29468
169 2140 0.20898
169 2274 0.20647
169 2275 0.22148
169 2276 0.22164
169 2278 0.21445
169 2290 0.23514
169 2291 0.31759
169 2302 0.21144
169 2307 0.25314
169 2310 0.29275
169 2321 0.20573
169 2322 0.21182
169 2363 0.24683
169 2368 0.2176
169 2451 0.22078
169 2463 0.24496
169 2471 0.33414
169 2473 0.21266
169 2477 0.22679
169 2478 0.20999
169 2642 0.21275
169 2643 0.22146
169 2644 0.26512
169 2662 0.20602
169 2723 0.21182
169 2760 0.36152
169 2761 0.25843
169 2778 0.24693
169 2795 0.21834
169 2796 0.2139
169 2802 0.24128
169 2803 0.2459
169 2971 0.24958
169 2992 0.2339
169 2993 0.20993
169 3033 0.24768
169 3136 0.21852
169 3295 0.2132
169 3310 0.20783
169 3317 0.25797
169 3326 0.23144
169 3331 0.24658
169 3332 0.25537
169 3343 0.21473
169 3345 0.24218
169 3433 0.23497
169 3438 0.2278
169 3565 0.22262
169 3569 0.2069
169 3612 0.21845
169 3621 0.20831
169 3629 0.21659
169 3655 0.23778
169 3657 0.25024
169 3747 0.28847
169 3792 0.25608
169 3794 0.2805
169 3820 0.26856
169 3831 0.23318
169 3982 0.28846
169 3998 0.24469
169 4010 0.21923
169 4011 0.23237
169 4106 0.20926
169 4188 0.2617
169 4228 0.20906
169 4239 0.21208
169 4248 0.23315
169 4252 0.25337
169 4265 0.23088
169 4279 0.30743
169 4288 0.22988
169 4289 0.20813
169 4298 0.22605
169 4338 0.26263
169 4350 0.2433
169 4400 0.21187
169 4486 0.28825
169 4502 0.29091
169 4515 0.27259
169 4544 0.21323
169 4560 0.25624
169 4585 0.21254
169 4648 0.22638
169 4679 0.25322
169 4720 0.20691
169 4744 0.22232
169 4794 0.23398
169 4811 0.25129
169 4919 0.22209
169 4932 0.22573
169 4981 0.20915
169 4997 0.22457
169 5072 0.21124
169 5076 0.21874
170 232 0.21006
170 255 0.22843
170 301 0.23319
170 325 0.21758
170 330 0.21147
170 342 0.23451
170 356 0.22231
170 357 0.28528
170 358 0.21691
170 510 0.25497
170 511 0.27422
170 523 0.20789
170 588 0.21915
170 611 0.30606
170 670 0.24563
170 676 0.22009
170 677 0.3244
170 683 0.20755
170 835 0.23444
170 837 0.22082
170 876 0.23194
170 899 0.22141
170 950 0.20772
170 957 0.20873
170 965 0.20592
170 979 0.23855
170 980 0.21704
170 1015 0.21068
170 1027 0.21186
170 1061 0.21391
170 1103 0.21069
170 1110 0.20846
170 1132 0.22345
170 1139 0.29364
170 1190 0.22755
170 1231 0.23319
170 1280 0.22605
170 1285 0.22512
170 1286 0.24886
170 1291 0.25427
170 1292 0.25627
170 1314 0.29365
170 1321 0.21316
170 1385 0.32324
170 1464 0.21731
170 1465 0.29998
170 1466 0.26947
170 1467 0.35948
170 1476 0.24217
170 1500 0.24501
170 1515 0.2516
170 1516 0.23639
170 1530 0.2259
170 1532 0.25428
170 1533 0.24917
170 1536 0.27802
170 1544 0.25014
170 1557 0.21315
170 1560 0.21247
170 1567 0.25566
170 1568 0.28516
170 1574 0.22152
170 1579 0.32155
170 1627 0.22869
170 1630 0.27047
170 1633 0.23829
170 1689 0.22132
170 1706 0.27011
170 1708 0.22426
170 1709 0.23567
170 1719 0.21409
170 1734 0.22726
170 1736 0.23841
170 1741 0.22886
170 1745 0.21104
170 1754 0.20779
170 1761 0.21033
170 1762 0.21566
170 1763 0.22289
170 1765 0.23821
170 1778 0.23388
170 1784 0.23656
170 1786 0.20911
170 1804 0.29061
170 1814 0.25207
170 1818 0.20878
170 1837 0.2495
170 1936 0.25155
170 1946 0.28388
170 1947 0.23884
170 1960 0.23699
170 1976 0.228
170 1984 0.23489
170 1985 0.21522
170 1992 0.27493
170 1993 0.21663
170 2000 0.2086
170 2001 0.21708
170 2005 0.2174
170 2006 0.26642
170 2017 0.21801
170 2027 0.2827
170 2028 0.24905
170 2044 0.2103
170 2045 0.2237
170 2053 0.22993
170 2058 0.21493
170 2059 0.25949
170 2061 0.31935
170 2068 0.21107
170 2069 0.21876
170 2072 0.23754
170 2099 0.28849
170 2100 0.23331
170 2107 0.21692
170 2111 0.20781
170 2123 0.21693
170 2131 0.29315
170 2135 0.21941
170 2139 0.22274
170 2145 0.23154
170 2151 0.24474
170 2246 0.27236
170 2249 0.20679
170 2266 0.21167
170 2267 0.22629
170 2270 0.23212
170 2276 0.25699
170 2278 0.2463
170 2280 0.21068
170 2281 0.21259
170 2282 0.24363
170 2283 0.25428
170 2286 0.25562
170 2292 0.2216
170 2303 0.24599
170 2304 0.23788
170 2321 0.27738
170 2322 0.33486
170 2323 0.26726
170 2342 0.24131
170 2343 0.22673
170 2361 0.2781
170 2362 0.27358
170 2376 0.29071
170 2449 0.27507
170 2471 0.30233
170 2487 0.25375
170 2488 0.2336
170 2496 0.21521
170 2499 0.23992
170 2523 0.24573
170 2541 0.21943
170 2590 0.23057
170 2596 0.22056
170 2609 0.22298
170 2620 0.21743
170 2624 0.21499
170 2633 0.21268
170 2656 0.21332
170 2657 0.22843
170 2675 0.24937
170 2692 0.22957
170 2704 0.22315
170 2707 0.2322
170 2739 0.22091
170 2768 0.20685
170 2802 0.30205
170 2803 0.2184
170 2812 0.2661
170 2822 0.25799
170 2833 0.25166
170 2846 0.25695
170 2847 0.21835
170 2942 0.21196
170 2952 0.21628
170 2960 0.21598
170 2962 0.2346
170 2971 0.21624
170 2973 0.22892
170 2974 0.21643
170 2979 0.24147
170 2980 0.22993
170 2981 0.23276
170 2989 0.22301
170 3016 0.20953
170 3035 0.22132
170 3037 0.2159
170 3060 0.23181
170 3065 0.22637
170 3077 0.22133
170 3079 0.2056
170 3081 0.22686
170 3097 0.21278
170 3113 0.209
170 3151 0.23374
170 3158 0.20643
170 3163 0.24743
170 3171 0.3488
170 3249 0.2441
170 3263 0.22923
170 3264 0.21052
170 3276 0.20618
170 3279 0.27087
170 3291 0.26709
170 3292 0.27486
170 3293 0.2756
170 3295 0.35675
170 3296 0.27983
170 3305 0.23281
170 3306 0.20666
170 3310 0.28045
170 3312 0.23913
170 3313 0.24996
170 3322 0.24045
170 3326 0.2856
170 3331 0.22046
170 3332 0.23132
170 3343 0.20626
170 3351 0.2293
170 3355 0.28743
170 3357 0.23403
170 3367 0.26891
170 3377 0.22713
170 3394 0.23367
170 3502 0.30539
170 3510 0.21352
170 3514 0.23565
170 3521 0.26673
170 3528 0.28181
170 3533 0.24148
170 3537 0.22861
170 3538 0.2641
170 3568 0.3164
170 3569 0.22106
170 3571 0.23194
170 3572 0.26178
170 3580 0.23848
170 3585 0.24517
170 3587 0.26471
170 3591 0.25796
170 3594 0.23091
170 3595 0.2163
170 3603 0.26103
170 3612 0.30435
170 3614 0.23177
170 3657 0.26953
170 3747 0.25192
170 3752 0.27325
170 3769 0.22171
170 3787 0.24311
170 3794 0.27409
170 3798 0.21709
170 3806 0.22914
170 3812 0.24608
170 3827 0.23115
170 3855 0.20583
170 3866 0.21809
170 3890 0.21369
170 3921 0.21846
170 3929 0.21518
170 3966 0.21417
170 3980 0.30072
170 3982 0.21274
170 3990 0.21001
170 3991 0.2151
170 3992 0.29268
170 3993 0.23359
170 4015 0.21358
170 4031 0.23146
170 4047 0.24669
170 4084 0.22048
170 4103 0.2507
170 4172 0.24527
170 4266 0.24103
170 4269 0.22611
170 4280 0.2218
170 4291 0.30028
170 4353 0.21394
170 4369 0.22194
170 4379 0.23869
170 4405 0.25786
170 4406 0.2065
170 4436 0.3208
170 4442 0.20639
170 4445 0.22676
170 4451 0.24391
170 4564 0.25621
170 4585 0.22118
170 4609 0.2057
170 4629 0.23998
170 4648 0.30793
170 4660 0.24449
170 4726 0.23611
170 4759 0.2392
170 4761 0.22103
170 4796 0.20605
170 4833 0.25177
170 4836 0.21473
170 4844 0.22964
170 4851 0.2301
170 4872 0.28831
170 4877 0.23335
170 4917 0.2285
170 4923 0.2115
170 5013 0.23063
170 5030 0.20813
170 5062 0.21518
170 5069 0.25517
170 5075 0.21185
170 5137 0.22717
171 210 0.2328
171 232 0.23054
171 276 0.23536
171 340 0.20552
171 377 0.21153
171 425 0.3023
171 479 0.23756
171 569 0.2288
171 669 0.20743
171 670 0.21363
171 839 0.2247
171 887 0.21488
171 944 0.21006
171 980 0.21666
171 1015 0.25538
171 1051 0.24233
171 1190 0.23404
171 1211 0.22399
171 1273 0.22071
171 1285 0.2083
171 1290 0.21676
171 1321 0.2318
171 1358 0.21381
171 1370 0.22494
171 1382 0.21941
171 1450 0.21714
171 1458 0.21689
171 1465 0.24294
171 1466 0.23032
171 1536 0.21012
171 1557 0.21414
171 1687 0.23239
171 1689 0.24794
171 1706 0.2395
171 1757 0.22112
171 1762 0.20871
171 1772 0.22386
171 1778 0.24746
171 1807 0.22632
171 1818 0.33145
171 1819 0.22714
171 1837 0.2699
171 1925 0.26338
171 1928 0.25274
171 1933 0.2293
171 1935 0.21136
171 1957 0.21705
171 1965 0.21772
171 1989 0.21731
171 2034 0.23284
171 2061 0.25323
171 2063 0.2189
171 2086 0.29586
171 2091 0.21187
171 2098 0.22025
171 2246 0.30087
171 2247 0.23852
171 2249 0.24132
171 2255 0.22019
171 2256 0.22907
171 2257 0.24238
171 2266 0.21648
171 2267 0.21176
171 2275 0.23347
171 2322 0.24122
171 2362 0.23539
171 2595 0.2159
171 2596 0.31713
171 2597 0.21382
171 2601 0.24364
171 2605 0.21724
171 2606 0.21137
171 2607 0.24473
171 2612 0.20967
171 2617 0.21306
171 2618 0.20783
171 2619 0.21471
171 2657 0.21113
171 2675 0.251
171 2692 0.2103
171 2707 0.2504
171 2856 0.22258
171 2928 0.25477
171 2929 0.20911
171 2941 0.31687
171 2942 0.3018
171 2952 0.2132
171 2971 0.21304
171 2986 0.21261
171 3018 0.23558
171 3037 0.23007
171 3132 0.23916
171 3136 0.21458
171 3146 0.20904
171 3162 0.20555
171 3163 0.25379
171 3171 0.29569
171 3249 0.27936
171 3263 0.21121
171 3275 0.25596
171 3279 0.21903
171 3326 0.26089
171 3351 0.23899
171 3367 0.20613
171 3392 0.25125
171 3450 0.20939
171 3528 0.23879
171 3548 0.24594
171 3567 0.25299
171 3568 0.20762
171 3580 0.26145
171 3594 0.22974
171 3603 0.22446
171 3612 0.21994
171 3613 0.21905
171 3736 0.21186
171 3747 0.24048
171 3797 0.27248
171 3812 0.22485
171 3866 0.23125
171 3976 0.21403
171 4012 0.22265
171 4103 0.23634
171 4432 0.26874
171 4453 0.22919
171 4530 0.23551
171 4608 0.21325
171 4650 0.22857
171 4759 0.20762
171 4833 0.25126
171 4844 0.20712
171 4870 0.26266
171 4958 0.21164
171 5030 0.255
171 5071 0.24259
171 5079 0.21771
172 180 0.2842
172 181 0.22516
172 197 0.25373
172 200 0.2266
172 228 0.24046
172 239 0.23392
172 242 0.22344
172 251 0.26383
172 276 0.30462
172 277 0.303
172 289 0.26431
172 299 0.21172
172 326 0.26471
172 340 0.23404
172 366 0.25713
172 382 0.23349
172 395 0.21202
172 410 0.24605
172 416 0.22324
172 417 0.2344
172 424 0.26344
172 425 0.2457
172 449 0.22952
172 472 0.23327
172 473 0.20733
172 479 0.3037
172 499 0.21746
172 520 0.25056
172 521 0.22674
172 555 0.28557
172 557 0.24991
172 569 0.2881
172 611 0.24258
172 656 0.22397
172 657 0.23493
172 659 0.21061
172 660 0.22147
172 666 0.26976
172 713 0.22868
172 722 0.25018
172 746 0.20749
172 769 0.22385
172 772 0.21723
172 781 0.26261
172 804 0.27334
172 867 0.28029
172 876 0.22495
172 918 0.23016
172 931 0.25523
172 940 0.21686
172 942 0.25621
172 944 0.27006
172 958 0.21257
172 988 0.22468
172 999 0.30131
172 1000 0.21824
172 1001 0.27059
172 1010 0.23603
172 1011 0.24492
172 1012 0.26646
172 1014 0.25061
172 1015 0.22645
172 1022 0.2515
172 1024 0.23076
172 1063 0.32366
172 1069 0.25788
172 1070 0.26174
172 1091 0.22146
172 1098 0.21981
172 1101 0.21692
172 1114 0.25422
172 1115 0.21317
172 1116 0.2595
172 1128 0.24554
172 1141 0.22416
172 1142 0.29708
172 1179 0.2231
172 1186 0.25826
172 1187 0.22842
172 1192 0.25736
172 1193 0.21864
172 1201 0.21288
172 1202 0.39889
172 1227 0.22284
172 1231 0.23435
172 1240 0.25014
172 1249 0.27866
172 1262 0.22115
172 1263 0.25212
172 1264 0.2591
172 1271 0.23997
172 1272 0.23285
172 1273 0.23685
172 1280 0.25878
172 1289 0.22963
172 1290 0.25091
172 1291 0.23157
172 1292 0.23406
172 1302 0.24968
172 1321 0.20762
172 1349 0.21654
172 1350 0.20966
172 1351 0.22091
172 1352 0.21277
172 1374 0.20971
172 1375 0.24741
172 1382 0.31016
172 1383 0.23521
172 1385 0.29936
172 1388 0.20612
172 1410 0.29645
172 1449 0.20772
172 1450 0.25963
172 1451 0.20956
172 1453 0.22349
172 1458 0.25396
172 1464 0.20726
172 1465 0.26201
172 1466 0.28179
172 1467 0.23117
172 1468 0.21213
172 1476 0.24719
172 1477 0.216
172 1485 0.22834
172 1496 0.22316
172 1497 0.32221
172 1499 0.20661
172 1500 0.22802
172 1512 0.23009
172 1526 0.24056
172 1536 0.22626
172 1544 0.21786
172 1547 0.23542
172 1549 0.21641
172 1558 0.25753
172 1566 0.21016
172 1567 0.24804
172 1568 0.22253
172 1574 0.24781
172 1581 0.23872
172 1586 0.2769
172 1609 0.33043
172 1614 0.20569
172 1616 0.22145
172 1623 0.2321
172 1624 0.25381
172 1626 0.33541
172 1630 0.27681
172 1631 0.28805
172 1642 0.23766
172 1668 0.22482
172 1672 0.23208
172 1689 0.26571
172 1702 0.24767
172 1705 0.27627
172 1706 0.31327
172 1714 0.20982
172 1718 0.24864
172 1719 0.20838
172 1720 0.2491
172 1722 0.27388
172 1724 0.2281
172 1727 0.2112
172 1729 0.24021
172 1731 0.2303
172 1732 0.24289
172 1735 0.25126
172 1737 0.25971
172 1743 0.2403
172 1746 0.26277
172 1747 0.21858
172 1750 0.26873
172 1751 0.2691
172 1752 0.27682
172 1753 0.26666
172 1757 0.26206
172 1758 0.21357
172 1759 0.22566
172 1761 0.24532
172 1762 0.2451
172 1766 0.22191
172 1769 0.31955
172 1773 0.21723
172 1777 0.22007
172 1778 0.28643
172 1789 0.23659
172 1792 0.28027
172 1794 0.21321
172 1796 0.20884
172 1797 0.21663
172 1806 0.29234
172 1807 0.22906
172 1818 0.29263
172 1819 0.25265
172 1825 0.25588
172 1826 0.22101
172 1827 0.2809
172 1828 0.21706
172 1829 0.24383
172 1837 0.23291
172 1853 0.24058
172 1860 0.22559
172 1876 0.25588
172 1883 0.24177
172 1885 0.26576
172 1924 0.21022
172 1925 0.30429
172 1926 0.21612
172 1932 0.21002
172 1933 0.30686
172 1934 0.20901
172 1935 0.26705
172 1937 0.20691
172 1940 0.2515
172 1942 0.26499
172 1943 0.37846
172 1944 0.25179
172 1950 0.24483
172 1952 0.20837
172 1955 0.26549
172 1956 0.30158
172 1957 0.31889
172 1958 0.24202
172 1959 0.28977
172 1960 0.21425
172 1964 0.27305
172 1965 0.23941
172 1968 0.2203
172 1971 0.25168
172 1972 0.24222
172 1973 0.30025
172 1974 0.20701
172 1984 0.2238
172 1989 0.23106
172 1994 0.25919
172 2016 0.28068
172 2059 0.22524
172 2061 0.23996
172 2063 0.25275
172 2072 0.22616
172 2080 0.24414
172 2083 0.27144
172 2084 0.24048
172 2085 0.20797
172 2086 0.29748
172 2123 0.3131
172 2124 0.27835
172 2132 0.28114
172 2133 0.26207
172 2134 0.23515
172 2136 0.23088
172 2139 0.26534
172 2140 0.24623
172 2156 0.21156
172 2168 0.24993
172 2240 0.3107
172 2241 0.2524
172 2246 0.22891
172 2247 0.25191
172 2248 0.27853
172 2249 0.24522
172 2252 0.24311
172 2254 0.27159
172 2255 0.27337
172 2256 0.26589
172 2257 0.24954
172 2258 0.20823
172 2260 0.20894
172 2261 0.21927
172 2262 0.29599
172 2263 0.24342
172 2264 0.24421
172 2265 0.22825
172 2266 0.29133
172 2267 0.22604
172 2269 0.26252
172 2270 0.20925
172 2276 0.23183
172 2283 0.20823
172 2286 0.21028
172 2302 0.31758
172 2303 0.34758
172 2321 0.23191
172 2322 0.23092
172 2323 0.25868
172 2338 0.24448
172 2351 0.2095
172 2359 0.20723
172 2362 0.33014
172 2376 0.20696
172 2385 0.25589
172 2410 0.22347
172 2437 0.29118
172 2470 0.22994
172 2471 0.22852
172 2473 0.28566
172 2474 0.21736
172 2481 0.21079
172 2482 0.27109
172 2487 0.21573
172 2489 0.22899
172 2498 0.29803
172 2499 0.21091
172 2509 0.20772
172 2520 0.27378
172 2521 0.30558
172 2522 0.26961
172 2532 0.2312
172 2543 0.22662
172 2591 0.26904
172 2593 0.24507
172 2594 0.28611
172 2595 0.28767
172 2596 0.35877
172 2597 0.23663
172 2601 0.20793
172 2603 0.24222
172 2604 0.29085
172 2605 0.22591
172 2606 0.25077
172 2607 0.27205
172 2612 0.23158
172 2615 0.20689
172 2619 0.24409
172 2621 0.30003
172 2622 0.25526
172 2623 0.22469
172 2635 0.21324
172 2639 0.23666
172 2640 0.24582
172 2648 0.23846
172 2656 0.23084
172 2657 0.23955
172 2675 0.25583
172 2722 0.2287
172 2723 0.20824
172 2737 0.21671
172 2780 0.2535
172 2789 0.21085
172 2790 0.21129
172 2802 0.23854
172 2804 0.27398
172 2805 0.22005
172 2812 0.28123
172 2813 0.31178
172 2814 0.21088
172 2821 0.22694
172 2824 0.23655
172 2832 0.20661
172 2842 0.23147
172 2856 0.229
172 2874 0.22262
172 2923 0.21604
172 2924 0.21558
172 2925 0.25316
172 2926 0.22185
172 2927 0.27981
172 2928 0.33295
172 2929 0.25274
172 2937 0.21404
172 2939 0.25563
172 2940 0.2133
172 2941 0.28545
172 2942 0.31093
172 2943 0.24553
172 2953 0.21459
172 2955 0.24437
172 2958 0.27825
172 2959 0.21478
172 2960 0.21431
172 2962 0.22151
172 2970 0.25814
172 2971 0.33328
172 2973 0.22767
172 2988 0.20942
172 2998 0.21812
172 2999 0.27658
172 3018 0.28455
172 3037 0.22887
172 3085 0.21217
172 3089 0.25427
172 3095 0.23201
172 3112 0.20554
172 3113 0.23064
172 3122 0.22077
172 3128 0.24735
172 3129 0.20808
172 3135 0.24162
172 3146 0.31656
172 3153 0.2106
172 3154 0.30166
172 3161 0.2878
172 3162 0.30838
172 3169 0.25161
172 3170 0.26713
172 3174 0.25844
172 3182 0.24094
172 3211 0.21563
172 3249 0.22243
172 3250 0.31258
172 3255 0.22458
172 3258 0.27394
172 3259 0.23795
172 3261 0.24714
172 3262 0.21904
172 3263 0.21705
172 3269 0.22908
172 3276 0.2513
172 3277 0.24075
172 3278 0.26034
172 3279 0.2487
172 3286 0.23602
172 3292 0.2803
172 3296 0.21919
172 3299 0.21328
172 3304 0.25008
172 3307 0.22174
172 3326 0.2822
172 3331 0.21999
172 3342 0.22588
172 3343 0.30551
172 3344 0.20751
172 3346 0.24878
172 3351 0.21368
172 3356 0.20748
172 3358 0.21448
172 3366 0.26122
172 3367 0.2493
172 3368 0.21538
172 3376 0.21854
172 3377 0.26561
172 3378 0.22082
172 3392 0.29395
172 3403 0.21104
172 3405 0.344
172 3418 0.2059
172 3419 0.20758
172 3435 0.21378
172 3450 0.32158
172 3456 0.25278
172 3457 0.21619
172 3458 0.22336
172 3474 0.21113
172 3493 0.22017
172 3510 0.2405
172 3511 0.23538
172 3512 0.2185
172 3521 0.25608
172 3527 0.22392
172 3532 0.22978
172 3537 0.23774
172 3538 0.34068
172 3549 0.26522
172 3550 0.26073
172 3551 0.2211
172 3563 0.21618
172 3567 0.30143
172 3579 0.21849
172 3580 0.28037
172 3585 0.22256
172 3594 0.38389
172 3595 0.25579
172 3602 0.37714
172 3603 0.3222
172 3612 0.2921
172 3613 0.34191
172 3621 0.25651
172 3622 0.29759
172 3631 0.21076
172 3635 0.21745
172 3657 0.22076
172 3667 0.25734
172 3669 0.24533
172 3673 0.21039
172 3698 0.25786
172 3699 0.25414
172 3702 0.2436
172 3722 0.21406
172 3747 0.2974
172 3748 0.23129
172 3756 0.21312
172 3757 0.224
172 3771 0.21546
172 3789 0.25842
172 3794 0.23461
172 3799 0.22053
172 3808 0.32025
172 3809 0.36169
172 3810 0.21358
172 3813 0.25201
172 3820 0.21625
172 3821 0.32006
172 3823 0.21177
172 3830 0.23966
172 3850 0.23144
172 3861 0.2285
172 3862 0.30612
172 3869 0.30195
172 3871 0.21422
172 3874 0.20812
172 3885 0.23433
172 3891 0.2276
172 3928 0.21908
172 3929 0.24506
172 3948 0.22332
172 3950 0.2172
172 3958 0.21542
172 3961 0.2669
172 3964 0.21329
172 3973 0.20901
172 3976 0.22158
172 3977 0.21538
172 3984 0.23657
172 3986 0.20755
172 3988 0.20723
172 4000 0.21053
172 4012 0.34133
172 4015 0.21831
172 4027 0.21185
172 4038 0.20722
172 4039 0.2871
172 4041 0.21329
172 4095 0.24706
172 4110 0.2066
172 4129 0.23222
172 4145 0.21578
172 4151 0.25277
172 4154 0.21063
172 4160 0.28067
172 4162 0.21406
172 4168 0.28327
172 4196 0.2534
172 4208 0.25681
172 4242 0.27325
172 4252 0.20612
172 4298 0.24056
172 4303 0.20845
172 4324 0.26897
172 4329 0.24994
172 4342 0.2442
172 4346 0.2266
172 4347 0.21914
172 4357 0.23268
172 4405 0.22331
172 4406 0.2793
172 4414 0.28202
172 4418 0.21142
172 4420 0.21451
172 4432 0.26436
172 4453 0.21119
172 4472 0.22017
172 4489 0.22474
172 4564 0.26076
172 4566 0.23037
172 4575 0.24694
172 4576 0.27394
172 4588 0.28623
172 4589 0.36369
172 4590 0.23329
172 4605 0.20977
172 4608 0.23004
172 4626 0.22257
172 4648 0.21149
172 4652 0.2173
172 4656 0.27456
172 4667 0.20857
172 4706 0.21078
172 4726 0.22751
172 4748 0.20711
172 4759 0.29911
172 4760 0.23428
172 4764 0.21608
172 4796 0.2172
172 4807 0.27174
172 4826 0.25933
172 4833 0.26453
172 4839 0.28074
172 4844 0.31354
172 4870 0.23169
172 4880 0.20792
172 4884 0.22602
172 4947 0.2231
172 4958 0.22019
172 4970 0.21338
172 5009 0.22381
172 5011 0.22484
172 5030 0.22596
172 5031 0.22798
172 5038 0.2079
172 5046 0.30362
172 5114 0.24412
172 5115 0.24589
172 5127 0.3069
172 5128 0.28145
172 5150 0.21885
172 5158 0.23331
172 5159 0.21426
172 5162 0.26704
173 191 0.25477
173 258 0.22266
173 259 0.23281
173 395 0.25111
173 416 0.22183
173 424 0.23802
173 508 0.24582
173 575 0.2162
173 703 0.23271
173 704 0.23035
173 869 0.23413
173 931 0.26042
173 999 0.22287
173 1001 0.20828
173 1022 0.21035
173 1090 0.24903
173 1107 0.25834
173 1127 0.2416
173 1156 0.22262
173 1370 0.27051
173 1410 0.22502
173 1468 0.27189
173 1581 0.26773
173 1609 0.27552
173 1626 0.21505
173 1676 0.22311
173 1706 0.22232
173 1710 0.21625
173 1757 0.20828
173 1759 0.23636
173 1762 0.24025
173 1778 0.2522
173 1792 0.23264
173 1827 0.21018
173 1925 0.22784
173 1929 0.23335
173 1938 0.27937
173 1943 0.22749
173 1957 0.22961
173 1959 0.20707
173 1964 0.22815
173 2015 0.21866
173 2083 0.23935
173 2251 0.21599
173 2252 0.21526
173 2254 0.30071
173 2262 0.20557
173 2263 0.24688
173 2267 0.20619
173 2303 0.22006
173 2437 0.21138
173 2498 0.24711
173 2503 0.2101
173 2591 0.24118
173 2594 0.21818
173 2600 0.22663
173 2602 0.20777
173 2615 0.22242
173 2709 0.21769
173 2825 0.22487
173 2862 0.21235
173 2971 0.23445
173 3095 0.33653
173 3162 0.21807
173 3170 0.20619
173 3304 0.21822
173 3355 0.22025
173 3405 0.25211
173 3563 0.26711
173 3594 0.29774
173 3623 0.23099
173 3722 0.21311
173 3747 0.23232
173 3769 0.25823
173 3828 0.2118
173 4086 0.21495
173 4190 0.2131
173 4253 0.20553
173 4326 0.21674
173 4345 0.26686
173 4356 0.21704
173 4368 0.21536
173 4377 0.22433
173 4569 0.20662
173 4626 0.27033
173 4735 0.2803
173 4807 0.20611
173 4844 0.20686
173 4917 0.21348
173 4933 0.23034
173 5046 0.2247
173 5056 0.21738
173 5102 0.28249
173 5114 0.31544
173 5127 0.25342
173 5159 0.21718
173 5160 0.23401
174 202 0.27315
174 317 0.2707
174 511 0.20568
174 548 0.20754
174 575 0.24301
174 794 0.20692
174 795 0.2124
174 1040 0.22354
174 1301 0.21031
174 1368 0.32591
174 1375 0.21561
174 1376 0.21134
174 1528 0.21633
174 1603 0.22741
174 1613 0.27406
174 1617 0.222
174 1769 0.21172
174 1774 0.21453
174 1784 0.24125
174 1818 0.24714
174 1873 0.25372
174 1880 0.22582
174 2007 0.21523
174 2009 0.21868
174 2060 0.21632
174 2069 0.22973
174 2071 0.22826
174 2309 0.22134
174 2475 0.23112
174 2690 0.21669
174 2696 0.22712
174 2826 0.21775
174 2981 0.2681
174 3017 0.2333
174 3019 0.28363
174 3035 0.26536
174 3036 0.2123
174 3082 0.25813
174 3244 0.2127
174 3313 0.21365
174 3356 0.20801
174 3445 0.22779
174 3450 0.2156
174 3461 0.2104
174 3530 0.26472
174 3544 0.25903
174 3571 0.21489
174 3613 0.22175
174 3614 0.20761
174 3641 0.22551
174 3644 0.21778
174 3653 0.21677
174 3879 0.22806
174 3889 0.24765
174 3925 0.21799
174 4551 0.32523
174 4609 0.21507
174 4617 0.32491
174 4663 0.237
174 4666 0.20709
174 4878 0.21272
174 4968 0.21097
174 5116 0.20758
174 5118 0.21913
174 5180 0.25834
175 227 0.22321
175 259 0.2634
175 323 0.20612
175 337 0.25503
175 338 0.21952
175 374 0.2169
175 383 0.28019
175 384 0.22183
175 391 0.24851
175 396 0.32219
175 473 0.2378
175 491 0.25895
175 492 0.20782
175 500 0.21485
175 603 0.21882
175 703 0.21287
175 722 0.21218
175 734 0.2455
175 833 0.21644
175 1520 0.24668
175 1612 0.23665
175 1617 0.21092
175 1898 0.20833
175 2162 0.22164
175 2658 0.29443
175 2659 0.20692
175 2732 0.22792
175 2748 0.25343
175 3175 0.2207
175 3605 0.21508
175 3919 0.21497
175 3920 0.21255
175 4202 0.281
175 4650 0.20669
175 4728 0.2083
175 5012 0.23633
175 5025 0.23888
176 774 0.25211
176 865 0.21185
176 1043 0.23115
176 1769 0.22509
176 2180 0.2123
176 3109 0.21371
176 3356 0.21353
176 3503 0.26481
176 3803 0.25363
176 4073 0.2148
177 596 0.2256
177 773 0.21652
177 774 0.21055
177 1035 0.25312
177 1043 0.24677
177 1385 0.24516
177 2692 0.21268
177 3093 0.21582
177 3266 0.25624
177 3355 0.20966
177 3594 0.22661
177 3653 0.21734
177 3803 0.20888
177 3891 0.20946
177 4243 0.20789
177 4308 0.26813
177 4569 0.26922
178 220 0.22483
178 246 0.21812
178 247 0.2562
178 260 0.20713
178 275 0.21495
178 307 0.20684
178 320 0.2314
178 459 0.22392
178 729 0.2524
178 746 0.21848
178 951 0.21447
178 962 0.21831
178 963 0.28683
178 964 0.21996
178 1002 0.2582
178 1005 0.31131
178 1015 0.22099
178 1249 0.22122
178 1250 0.21681
178 1340 0.21613
178 1375 0.25194
178 1512 0.22617
178 1526 0.21372
178 1528 0.22331
178 1579 0.22466
178 1710 0.24056
178 1866 0.24145
178 1924 0.21231
178 2028 0.2689
178 2048 0.21648
178 2061 0.24866
178 2063 0.25504
178 2072 0.25782
178 2076 0.21333
178 2123 0.24749
178 2124 0.25222
178 2128 0.21268
178 2136 0.22341
178 2168 0.21969
178 2343 0.21878
178 2356 0.2457
178 2357 0.2461
178 2361 0.24646
178 2362 0.21096
178 2375 0.22396
178 2392 0.2191
178 2395 0.21978
178 2399 0.21033
178 2480 0.21217
178 2513 0.25993
178 2591 0.21529
178 2639 0.21042
178 2691 0.26004
178 2692 0.23647
178 2696 0.21107
178 2707 0.21791
178 2727 0.21402
178 2874 0.21389
178 3018 0.21035
178 3050 0.22137
178 3083 0.21551
178 3122 0.20753
178 3133 0.21897
178 3266 0.2305
178 3367 0.22568
178 3435 0.2135
178 3462 0.22896
178 3504 0.21698
178 3532 0.21084
178 3605 0.33613
178 3756 0.23975
178 3768 0.33592
178 4010 0.21405
178 4188 0.20563
178 4506 0.21583
178 4521 0.24314
178 4714 0.26587
178 4743 0.22364
178 4747 0.228
178 4783 0.23241
178 4826 0.2565
178 4833 0.20965
178 5025 0.23063
178 5067 0.20737
179 317 0.23554
179 1325 0.20849
179 1329 0.22864
179 1579 0.24832
179 1595 0.2484
179 1741 0.20725
179 1837 0.21618
179 1978 0.27885
179 2028 0.22002
179 2048 0.21732
179 2401 0.23095
179 2712 0.22704
179 2731 0.24858
179 2746 0.28391
179 2932 0.20565
179 3133 0.23627
179 3395 0.20584
179 3432 0.22508
179 3435 0.21912
179 3567 0.21321
179 3604 0.20652
179 3794 0.20578
179 3862 0.20705
179 3892 0.21409
179 4075 0.22759
179 4521 0.2269
179 4706 0.24054
179 4733 0.23654
179 4743 0.22145
180 184 0.22963
180 191 0.23346
180 194 0.22676
180 197 0.21585
180 198 0.21141
180 211 0.26484
180 214 0.25592
180 215 0.21448
180 224 0.2136
180 290 0.21329
180 299 0.22889
180 303 0.21269
180 316 0.28612
180 317 0.23706
180 331 0.31213
180 343 0.23047
180 344 0.23093
180 346 0.35022
180 357 0.21694
180 358 0.26797
180 359 0.28808
180 360 0.23912
180 370 0.2063
180 381 0.21661
180 424 0.25043
180 438 0.21542
180 439 0.20751
180 511 0.27402
180 523 0.27812
180 549 0.22041
180 560 0.27644
180 561 0.22163
180 572 0.21823
180 575 0.25936
180 585 0.35095
180 587 0.23069
180 605 0.23088
180 703 0.2279
180 771 0.2246
180 804 0.24406
180 806 0.21346
180 818 0.20793
180 840 0.21026
180 1086 0.24261
180 1315 0.25807
180 1329 0.27697
180 1334 0.21512
180 1340 0.29941
180 1344 0.2918
180 1350 0.23983
180 1356 0.20687
180 1368 0.22756
180 1471 0.22872
180 1511 0.23348
180 1549 0.24701
180 1560 0.22699
180 1589 0.23327
180 1595 0.2526
180 1602 0.2241
180 1727 0.22155
180 1788 0.21354
180 1825 0.24421
180 1850 0.20582
180 1965 0.27988
180 1981 0.26888
180 1982 0.22148
180 1994 0.21583
180 2013 0.21452
180 2139 0.24851
180 2182 0.21905
180 2249 0.22343
180 2262 0.2234
180 2276 0.2259
180 2309 0.23716
180 2310 0.22494
180 2345 0.26403
180 2368 0.24194
180 2480 0.21285
180 2553 0.21766
180 2629 0.23337
180 2630 0.28497
180 2647 0.27981
180 2708 0.24858
180 2747 0.21555
180 2851 0.25398
180 2946 0.22658
180 2968 0.23602
180 2986 0.30024
180 3001 0.20911
180 3122 0.22599
180 3239 0.25067
180 3244 0.22401
180 3281 0.25468
180 3300 0.20871
180 3435 0.21964
180 3468 0.21247
180 3471 0.24255
180 3485 0.22456
180 3497 0.20991
180 3550 0.20818
180 3596 0.22379
180 3612 0.22889
180 3614 0.21588
180 3653 0.20759
180 3769 0.21654
180 3794 0.28371
180 3813 0.23542
180 3988 0.21761
180 3998 0.20744
180 3999 0.25864
180 4386 0.21452
180 4454 0.22208
180 4503 0.24961
180 4575 0.22139
180 4679 0.22559
180 4808 0.21022
180 4826 0.25508
180 5127 0.2517
181 266 0.21141
181 289 0.23987
181 299 0.21166
181 316 0.22828
181 343 0.2806
181 346 0.23997
181 359 0.25376
181 499 0.28823
181 510 0.21258
181 670 0.2549
181 675 0.21962
181 677 0.20886
181 730 0.31172
181 763 0.20633
181 804 0.24273
181 949 0.2175
181 1055 0.25315
181 1116 0.21293
181 1321 0.21594
181 1340 0.22086
181 1350 0.23793
181 1375 0.22695
181 1390 0.20819
181 1451 0.23525
181 1626 0.20881
181 1654 0.2712
181 1666 0.21429
181 1709 0.2163
181 1747 0.21982
181 1788 0.25937
181 1799 0.20855
181 1804 0.23291
181 1961 0.21461
181 1965 0.26594
181 1989 0.2229
181 1992 0.28023
181 2014 0.20964
181 2046 0.21741
181 2047 0.21155
181 2048 0.28788
181 2058 0.23621
181 2063 0.29797
181 2086 0.20811
181 2111 0.2794
181 2139 0.21873
181 2159 0.21241
181 2249 0.29037
181 2260 0.2445
181 2261 0.20624
181 2276 0.23435
181 2302 0.21952
181 2329 0.22946
181 2343 0.24871
181 2361 0.25265
181 2362 0.25633
181 2376 0.26982
181 2379 0.20619
181 2389 0.23304
181 2429 0.26755
181 2444 0.21692
181 2471 0.24232
181 2480 0.21293
181 2499 0.21588
181 2536 0.22661
181 2590 0.23669
181 2591 0.2475
181 2624 0.23344
181 2635 0.20918
181 2658 0.21231
181 2662 0.20743
181 2692 0.21302
181 2707 0.25836
181 2743 0.27544
181 2747 0.22357
181 2979 0.24865
181 2999 0.27144
181 3001 0.2493
181 3057 0.23189
181 3157 0.22193
181 3163 0.23089
181 3171 0.2167
181 3296 0.20755
181 3311 0.20775
181 3377 0.23443
181 3395 0.21185
181 3442 0.20792
181 3450 0.24775
181 3485 0.28109
181 3514 0.22936
181 3541 0.20693
181 3596 0.26691
181 3608 0.22526
181 3614 0.21312
181 3702 0.2073
181 3812 0.20938
181 3823 0.24383
181 4015 0.2231
181 4016 0.25533
181 4047 0.25691
181 4103 0.24413
181 4125 0.20934
181 4139 0.23805
181 4145 0.24008
181 4165 0.21826
181 4227 0.317
181 4228 0.2515
181 4338 0.21212
181 4347 0.24512
181 4418 0.23223
181 4422 0.23301
181 4503 0.23093
181 4516 0.24884
181 4517 0.20903
181 4542 0.29017
181 4796 0.22669
181 4811 0.22393
181 4844 0.25113
181 4849 0.22303
181 4997 0.20991
181 5011 0.21755
181 5160 0.25714
182 316 0.24413
182 330 0.23849
182 331 0.24987
182 459 0.20856
182 510 0.22988
182 523 0.21253
182 547 0.21113
182 676 0.21686
182 677 0.27357
182 692 0.22614
182 712 0.24895
182 745 0.20791
182 804 0.24821
182 816 0.25347
182 950 0.23331
182 966 0.23938
182 1022 0.21525
182 1027 0.22055
182 1032 0.22041
182 1098 0.20554
182 1207 0.22254
182 1323 0.23801
182 1340 0.21905
182 1364 0.23374
182 1365 0.21525
182 1370 0.22062
182 1381 0.2058
182 1451 0.21303
182 1529 0.24337
182 1541 0.21058
182 1551 0.28
182 1559 0.22177
182 1616 0.20586
182 1627 0.20601
182 1710 0.21075
182 1724 0.22801
182 1747 0.21607
182 1757 0.30137
182 1763 0.26997
182 1765 0.23572
182 1783 0.21806
182 1788 0.31996
182 1795 0.20846
182 1799 0.23174
182 1827 0.21477
182 1964 0.2714
182 1965 0.2801
182 1977 0.20724
182 1992 0.22022
182 2014 0.30357
182 2018 0.21807
182 2029 0.23059
182 2048 0.25084
182 2063 0.23895
182 2111 0.21807
182 2139 0.32189
182 2152 0.21206
182 2247 0.24962
182 2249 0.30323
182 2262 0.24825
182 2263 0.21073
182 2274 0.37844
182 2276 0.21663
182 2303 0.23735
182 2325 0.24817
182 2329 0.27709
182 2330 0.20599
182 2390 0.23402
182 2429 0.24744
182 2471 0.21377
182 2499 0.22135
182 2590 0.21523
182 2591 0.22786
182 2611 0.26831
182 2614 0.21336
182 2630 0.23313
182 2642 0.21699
182 2644 0.23206
182 2646 0.21425
182 2647 0.23227
182 2692 0.21991
182 2707 0.25314
182 2743 0.22946
182 2822 0.25084
182 2946 0.24635
182 2950 0.21284
182 2968 0.21494
182 2969 0.231
182 2976 0.21001
182 2979 0.20631
182 2999 0.22327
182 3001 0.24011
182 3022 0.20722
182 3079 0.2383
182 3122 0.22809
182 3163 0.22915
182 3281 0.21875
182 3282 0.23416
182 3317 0.23777
182 3326 0.23841
182 3331 0.23455
182 3332 0.29381
182 3347 0.22278
182 3348 0.27919
182 3352 0.24574
182 3358 0.22208
182 3363 0.22997
182 3437 0.21811
182 3448 0.26156
182 3460 0.20884
182 3514 0.20938
182 3516 0.20783
182 3543 0.23239
182 3544 0.27948
182 3549 0.21847
182 3569 0.21811
182 3571 0.25401
182 3581 0.22692
182 3582 0.2204
182 3592 0.22001
182 3747 0.29491
182 3794 0.31906
182 3802 0.23596
182 3867 0.20653
182 3872 0.27884
182 3980 0.2525
182 3998 0.21826
182 4047 0.24481
182 4103 0.28352
182 4104 0.23217
182 4115 0.23546
182 4139 0.21361
182 4195 0.2102
182 4198 0.25594
182 4199 0.20745
182 4210 0.22541
182 4211 0.25089
182 4214 0.23141
182 4227 0.30582
182 4228 0.21111
182 4229 0.22068
182 4270 0.27159
182 4342 0.26383
182 4388 0.25548
182 4418 0.22767
182 4436 0.24796
182 4450 0.21266
182 4451 0.2806
182 4486 0.28249
182 4516 0.2134
182 4605 0.22577
182 4844 0.26555
183 188 0.21425
183 198 0.2283
183 276 0.31488
183 290 0.21842
183 299 0.22935
183 366 0.23883
183 378 0.22921
183 459 0.20828
183 508 0.24281
183 509 0.23674
183 510 0.27857
183 511 0.22725
183 575 0.21178
183 611 0.26336
183 684 0.24619
183 793 0.21431
183 816 0.27046
183 866 0.21505
183 909 0.20742
183 910 0.20569
183 939 0.2644
183 940 0.24304
183 943 0.2157
183 990 0.25255
183 1015 0.24285
183 1050 0.206
183 1061 0.21914
183 1136 0.33981
183 1187 0.24495
183 1189 0.22356
183 1190 0.28942
183 1197 0.26678
183 1211 0.24688
183 1291 0.20696
183 1292 0.23629
183 1303 0.22426
183 1313 0.22232
183 1314 0.29534
183 1320 0.20666
183 1329 0.24488
183 1358 0.25093
183 1370 0.27288
183 1375 0.23884
183 1376 0.21935
183 1381 0.225
183 1385 0.24069
183 1393 0.2072
183 1427 0.21032
183 1435 0.23021
183 1447 0.21833
183 1450 0.24746
183 1451 0.31445
183 1454 0.2437
183 1462 0.21536
183 1464 0.23491
183 1467 0.24072
183 1480 0.20694
183 1511 0.24211
183 1532 0.22914
183 1533 0.21839
183 1536 0.24813
183 1544 0.21784
183 1568 0.24186
183 1574 0.22855
183 1589 0.23522
183 1594 0.22077
183 1600 0.25698
183 1676 0.21527
183 1689 0.22024
183 1697 0.21796
183 1698 0.21632
183 1706 0.22524
183 1714 0.26152
183 1722 0.26708
183 1736 0.21657
183 1762 0.20783
183 1763 0.24751
183 1765 0.20777
183 1766 0.22557
183 1778 0.25592
183 1780 0.20818
183 1788 0.21372
183 1792 0.22165
183 1799 0.24551
183 1804 0.2538
183 1818 0.24084
183 1827 0.21884
183 1833 0.21877
183 1848 0.22586
183 1853 0.228
183 1871 0.20842
183 1927 0.2201
183 1928 0.29621
183 1935 0.2171
183 1936 0.23003
183 1946 0.26744
183 1947 0.26717
183 1960 0.23867
183 1969 0.23549
183 1976 0.22233
183 2000 0.22332
183 2001 0.25543
183 2015 0.21604
183 2018 0.24055
183 2063 0.31165
183 2069 0.21387
183 2099 0.22972
183 2131 0.2722
183 2133 0.23062
183 2139 0.21018
183 2229 0.22103
183 2240 0.27174
183 2246 0.25133
183 2247 0.307
183 2248 0.26466
183 2249 0.27777
183 2256 0.21024
183 2258 0.22065
183 2262 0.24335
183 2271 0.2091
183 2274 0.29563
183 2276 0.23086
183 2286 0.26553
183 2311 0.22401
183 2330 0.27735
183 2332 0.23485
183 2390 0.27692
183 2391 0.24123
183 2437 0.25597
183 2449 0.23168
183 2466 0.2081
183 2471 0.28328
183 2473 0.20589
183 2499 0.25501
183 2586 0.23968
183 2596 0.24315
183 2597 0.24497
183 2609 0.22776
183 2611 0.24277
183 2617 0.22258
183 2666 0.22506
183 2692 0.20925
183 2698 0.26814
183 2707 0.22812
183 2738 0.22023
183 2750 0.21732
183 2790 0.21813
183 2795 0.23083
183 2798 0.26895
183 2802 0.27663
183 2812 0.23623
183 2821 0.23824
183 2822 0.26526
183 2856 0.21041
183 2923 0.20884
183 2928 0.20933
183 2971 0.23461
183 3001 0.2089
183 3065 0.22027
183 3081 0.21673
183 3097 0.27348
183 3109 0.21131
183 3128 0.22747
183 3129 0.2394
183 3136 0.23378
183 3140 0.21432
183 3162 0.21504
183 3163 0.2622
183 3164 0.25036
183 3249 0.27514
183 3250 0.21538
183 3251 0.24199
183 3263 0.35692
183 3264 0.20967
183 3279 0.24612
183 3309 0.24693
183 3326 0.32002
183 3331 0.21818
183 3351 0.24306
183 3352 0.2363
183 3356 0.23775
183 3399 0.24232
183 3405 0.25266
183 3414 0.21403
183 3437 0.23969
183 3438 0.26227
183 3502 0.30049
183 3513 0.21235
183 3514 0.26235
183 3528 0.24072
183 3538 0.24679
183 3544 0.24699
183 3549 0.21673
183 3567 0.26616
183 3571 0.20782
183 3582 0.21373
183 3592 0.22757
183 3594 0.2121
183 3596 0.22632
183 3612 0.31182
183 3613 0.24
183 3629 0.21855
183 3722 0.22118
183 3729 0.23227
183 3736 0.24632
183 3747 0.27084
183 3769 0.21784
183 3778 0.21275
183 3792 0.28238
183 3794 0.22842
183 3802 0.22023
183 3808 0.24305
183 3831 0.22037
183 3850 0.23374
183 3855 0.21172
183 3872 0.25189
183 3876 0.22546
183 3921 0.20998
183 3929 0.23558
183 3948 0.2087
183 3959 0.25299
183 3998 0.20626
183 3999 0.28417
183 4005 0.21419
183 4019 0.24264
183 4039 0.21783
183 4081 0.21823
183 4103 0.24316
183 4110 0.2155
183 4144 0.22936
183 4179 0.20664
183 4214 0.20552
183 4266 0.2183
183 4281 0.23422
183 4332 0.21763
183 4357 0.21685
183 4360 0.20625
183 4400 0.25537
183 4428 0.22107
183 4452 0.22024
183 4486 0.22909
183 4516 0.24221
183 4517 0.25273
183 4542 0.22083
183 4648 0.2319
183 4722 0.22676
183 4726 0.20864
183 4749 0.21277
183 4811 0.20696
183 4833 0.23831
183 4836 0.21236
183 4844 0.27127
183 4915 0.21011
183 4948 0.23729
183 5040 0.2105
183 5092 0.2158
184 197 0.21685
184 198 0.31695
184 199 0.23022
184 203 0.20675
184 209 0.23265
184 210 0.28354
184 232 0.26225
184 242 0.25316
184 252 0.20757
184 338 0.20885
184 360 0.22592
184 425 0.24554
184 479 0.24609
184 510 0.22253
184 587 0.22047
184 604 0.22541
184 628 0.22542
184 650 0.2183
184 669 0.23386
184 670 0.20999
184 713 0.21876
184 732 0.21006
184 783 0.23002
184 899 0.20889
184 921 0.21118
184 940 0.25209
184 941 0.22562
184 942 0.2312
184 943 0.21161
184 944 0.22512
184 947 0.24396
184 949 0.24293
184 1001 0.22072
184 1014 0.25953
184 1067 0.21697
184 1068 0.24502
184 1115 0.25594
184 1141 0.2074
184 1142 0.21549
184 1202 0.23365
184 1212 0.20665
184 1220 0.21419
184 1222 0.22339
184 1231 0.23529
184 1271 0.2234
184 1272 0.21413
184 1291 0.2462
184 1302 0.21116
184 1303 0.21651
184 1314 0.22998
184 1370 0.23526
184 1375 0.28159
184 1376 0.24952
184 1385 0.2177
184 1435 0.21728
184 1450 0.35416
184 1451 0.33111
184 1458 0.2568
184 1460 0.23884
184 1466 0.22252
184 1467 0.23154
184 1526 0.25964
184 1557 0.22783
184 1574 0.20869
184 1595 0.24514
184 1609 0.24604
184 1687 0.27238
184 1688 0.24486
184 1689 0.28658
184 1697 0.21159
184 1701 0.20764
184 1706 0.22972
184 1786 0.2654
184 1788 0.20753
184 1792 0.21669
184 1794 0.20915
184 1799 0.26227
184 1802 0.26386
184 1803 0.23699
184 1897 0.21887
184 1925 0.25528
184 1926 0.25242
184 1928 0.25788
184 1930 0.26707
184 1933 0.2169
184 1946 0.21404
184 1960 0.21269
184 1977 0.2516
184 2058 0.22739
184 2063 0.3289
184 2114 0.22898
184 2172 0.21883
184 2202 0.23767
184 2215 0.20737
184 2240 0.31077
184 2241 0.26307
184 2242 0.31789
184 2246 0.24148
184 2249 0.21921
184 2264 0.2466
184 2274 0.25815
184 2286 0.22992
184 2302 0.20684
184 2322 0.20602
184 2323 0.26327
184 2342 0.23898
184 2362 0.21581
184 2375 0.22
184 2471 0.24874
184 2474 0.22032
184 2476 0.20962
184 2509 0.20579
184 2536 0.22832
184 2557 0.26222
184 2587 0.23899
184 2593 0.21755
184 2594 0.21783
184 2595 0.23558
184 2596 0.24687
184 2603 0.21599
184 2611 0.30957
184 2612 0.21391
184 2635 0.20961
184 2656 0.21479
184 2658 0.25005
184 2675 0.23144
184 2692 0.22618
184 2707 0.21596
184 2780 0.21531
184 2915 0.20857
184 2917 0.21883
184 2923 0.26359
184 2924 0.21117
184 2925 0.21687
184 2936 0.22964
184 2971 0.22228
184 2981 0.27299
184 2999 0.26244
184 3018 0.24908
184 3037 0.24748
184 3089 0.271
184 3136 0.25081
184 3146 0.21589
184 3163 0.23234
184 3164 0.23422
184 3174 0.23456
184 3182 0.29604
184 3244 0.22769
184 3259 0.22832
184 3263 0.25745
184 3278 0.26487
184 3279 0.31707
184 3296 0.2371
184 3297 0.21095
184 3299 0.22631
184 3313 0.20937
184 3326 0.24035
184 3331 0.21903
184 3345 0.21421
184 3346 0.25251
184 3351 0.26165
184 3352 0.20752
184 3356 0.20721
184 3372 0.20723
184 3376 0.2209
184 3419 0.2379
184 3450 0.25124
184 3460 0.22017
184 3489 0.22248
184 3502 0.21971
184 3510 0.25944
184 3514 0.24573
184 3527 0.20963
184 3528 0.2308
184 3529 0.21454
184 3532 0.21458
184 3548 0.26819
184 3549 0.21569
184 3567 0.27612
184 3582 0.22663
184 3587 0.20762
184 3594 0.29858
184 3595 0.20788
184 3613 0.2153
184 3614 0.2348
184 3628 0.21017
184 3709 0.21579
184 3716 0.20557
184 3720 0.21547
184 3722 0.26731
184 3753 0.25922
184 3755 0.20812
184 3756 0.20688
184 3777 0.21037
184 3778 0.29706
184 3794 0.25599
184 3812 0.22688
184 3813 0.22269
184 3850 0.21253
184 3869 0.22504
184 3872 0.21851
184 3948 0.20839
184 3959 0.24968
184 3962 0.22615
184 3984 0.23007
184 3999 0.27294
184 4012 0.21724
184 4082 0.20584
184 4144 0.28257
184 4168 0.22825
184 4178 0.22636
184 4179 0.24077
184 4195 0.21275
184 4255 0.23685
184 4278 0.25136
184 4288 0.31185
184 4332 0.22103
184 4432 0.24815
184 4441 0.21615
184 4521 0.33537
184 4530 0.23606
184 4533 0.28219
184 4542 0.2387
184 4576 0.25188
184 4591 0.30312
184 4608 0.21461
184 4617 0.20744
184 4667 0.2058
184 4722 0.21255
184 4754 0.23298
184 4757 0.24701
184 4758 0.22146
184 4826 0.25084
184 4827 0.24042
184 4841 0.2074
184 4844 0.25002
184 4888 0.24464
184 4890 0.23394
184 4896 0.25494
184 4907 0.20823
184 4942 0.25144
184 4955 0.2226
184 5011 0.20753
184 5102 0.212
184 5115 0.21484
184 5127 0.2247
184 5146 0.21856
184 5150 0.21236
185 198 0.26014
185 276 0.22458
185 350 0.25497
185 406 0.22475
185 416 0.2518
185 439 0.26013
185 479 0.2068
185 650 0.31196
185 657 0.26688
185 666 0.22256
185 747 0.21104
185 763 0.20728
185 769 0.21541
185 944 0.21409
185 966 0.20944
185 995 0.23212
185 1093 0.23231
185 1195 0.21302
185 1208 0.22466
185 1240 0.25378
185 1340 0.21448
185 1370 0.23179
185 1410 0.22829
185 1415 0.20909
185 1449 0.2177
185 1450 0.24487
185 1460 0.21257
185 1465 0.20734
185 1466 0.23875
185 1485 0.20578
185 1529 0.21725
185 1549 0.20725
185 1550 0.27375
185 1626 0.21399
185 1630 0.24665
185 1687 0.2463
185 1697 0.20674
185 1705 0.21951
185 1706 0.35206
185 1716 0.21256
185 1721 0.23753
185 1724 0.31812
185 1737 0.24811
185 1741 0.24312
185 1743 0.26247
185 1758 0.24788
185 1762 0.20967
185 1769 0.27005
185 1786 0.20991
185 1795 0.2089
185 1796 0.20797
185 1904 0.25431
185 1938 0.22934
185 1943 0.20706
185 1960 0.21062
185 1971 0.20657
185 1992 0.21312
185 1997 0.23215
185 2013 0.21538
185 2037 0.20827
185 2063 0.22931
185 2139 0.2389
185 2181 0.23078
185 2201 0.23497
185 2249 0.2203
185 2250 0.25777
185 2252 0.22856
185 2263 0.25868
185 2264 0.30786
185 2266 0.2408
185 2269 0.22465
185 2286 0.29665
185 2302 0.23454
185 2303 0.29922
185 2322 0.20958
185 2323 0.22804
185 2362 0.20872
185 2385 0.22185
185 2449 0.23333
185 2471 0.22908
185 2489 0.225
185 2589 0.21145
185 2590 0.22107
185 2591 0.36106
185 2593 0.23239
185 2594 0.26093
185 2595 0.26064
185 2596 0.3317
185 2603 0.30764
185 2604 0.24709
185 2648 0.23635
185 2658 0.23379
185 2692 0.20557
185 2741 0.28542
185 2757 0.20583
185 2812 0.24748
185 2923 0.22499
185 2936 0.21233
185 2951 0.23698
185 2981 0.23951
185 3004 0.23409
185 3089 0.23552
185 3097 0.22092
185 3099 0.22236
185 3135 0.20889
185 3162 0.27157
185 3163 0.21855
185 3174 0.23802
185 3182 0.23153
185 3256 0.26047
185 3263 0.23852
185 3279 0.24007
185 3280 0.21297
185 3317 0.21268
185 3326 0.21543
185 3358 0.26366
185 3502 0.2385
185 3510 0.21514
185 3514 0.26195
185 3538 0.21309
185 3612 0.23945
185 3613 0.23336
185 3614 0.22744
185 3628 0.25978
185 3635 0.21028
185 3650 0.21767
185 3722 0.2123
185 3746 0.24175
185 3747 0.33969
185 3767 0.21882
185 3794 0.34818
185 3823 0.2109
185 3863 0.21864
185 3872 0.24254
185 3961 0.23775
185 3962 0.24135
185 3999 0.26117
185 4011 0.2215
185 4012 0.25514
185 4144 0.23304
185 4196 0.2342
185 4227 0.21712
185 4243 0.21581
185 4255 0.24567
185 4286 0.24554
185 4307 0.21656
185 4308 0.21145
185 4342 0.21351
185 4502 0.21331
185 4505 0.22774
185 4567 0.26573
185 4591 0.23578
185 4605 0.20706
185 4608 0.23849
185 4620 0.23574
185 4661 0.21288
185 4678 0.23372
185 4710 0.22
185 4811 0.23618
185 4826 0.21553
185 4827 0.28105
185 4844 0.22278
185 4974 0.22257
185 5046 0.22687
185 5162 0.2111
185 5183 0.20951
186 229 0.22994
186 231 0.21351
186 236 0.21482
186 458 0.21849
186 473 0.22622
186 1043 0.22132
186 1494 0.20553
186 1757 0.22956
186 1980 0.24442
186 1991 0.23199
186 2289 0.2396
186 2383 0.2498
186 2659 0.23345
186 2712 0.23036
186 3014 0.21589
186 3022 0.22036
186 3316 0.22201
186 3517 0.2724
186 3531 0.27086
186 3587 0.22127
186 3755 0.22623
186 3756 0.24986
186 3768 0.25155
186 3812 0.21436
186 3970 0.20859
186 3983 0.25545
186 3984 0.24472
186 4188 0.21102
186 4202 0.23657
186 4546 0.21295
186 4704 0.23881
186 4725 0.26328
186 4922 0.2305
186 4989 0.23016
187 192 0.24288
187 213 0.21088
187 254 0.23997
187 276 0.27577
187 288 0.31717
187 372 0.22444
187 374 0.2924
187 384 0.23387
187 385 0.27893
187 394 0.21208
187 479 0.21208
187 521 0.25644
187 523 0.20792
187 534 0.25403
187 553 0.21913
187 588 0.23142
187 603 0.2677
187 604 0.21578
187 605 0.22951
187 606 0.22933
187 626 0.20795
187 650 0.25848
187 730 0.24973
187 756 0.23184
187 757 0.24258
187 766 0.23167
187 791 0.21027
187 858 0.23079
187 912 0.2546
187 963 0.22171
187 1002 0.21294
187 1005 0.23783
187 1023 0.2714
187 1033 0.20994
187 1085 0.2503
187 1116 0.23779
187 1118 0.28186
187 1153 0.23455
187 1201 0.21858
187 1236 0.22573
187 1302 0.21335
187 1311 0.21834
187 1368 0.24062
187 1375 0.23216
187 1377 0.23197
187 1378 0.21811
187 1383 0.27671
187 1385 0.28853
187 1412 0.21976
187 1446 0.27833
187 1449 0.23946
187 1471 0.24812
187 1484 0.25502
187 1496 0.2366
187 1529 0.24072
187 1537 0.22054
187 1548 0.2219
187 1573 0.23781
187 1593 0.21058
187 1594 0.24606
187 1595 0.26266
187 1602 0.22836
187 1610 0.21831
187 1620 0.21413
187 1627 0.28593
187 1633 0.24852
187 1634 0.2168
187 1636 0.24658
187 1640 0.2235
187 1700 0.21322
187 1710 0.20646
187 1711 0.24446
187 1727 0.2389
187 1738 0.23239
187 1802 0.24687
187 1827 0.22275
187 1879 0.2237
187 1888 0.21661
187 1948 0.21624
187 1975 0.25006
187 1976 0.33006
187 1977 0.3201
187 1990 0.2546
187 1991 0.20856
187 2009 0.26412
187 2022 0.22082
187 2023 0.24228
187 2027 0.24103
187 2028 0.25316
187 2058 0.28143
187 2062 0.24803
187 2084 0.23032
187 2163 0.25986
187 2221 0.21557
187 2241 0.20957
187 2250 0.26743
187 2304 0.26423
187 2312 0.22295
187 2329 0.23186
187 2338 0.23019
187 2342 0.24853
187 2343 0.23141
187 2356 0.23011
187 2357 0.2356
187 2361 0.24206
187 2362 0.24757
187 2375 0.21805
187 2423 0.22832
187 2480 0.22563
187 2511 0.21527
187 2524 0.23483
187 2568 0.20794
187 2591 0.27842
187 2600 0.21576
187 2601 0.26436
187 2614 0.26072
187 2635 0.22563
187 2639 0.20875
187 2640 0.21978
187 2657 0.23741
187 2675 0.21355
187 2687 0.25699
187 2688 0.22546
187 2690 0.2491
187 2691 0.30566
187 2692 0.32664
187 2702 0.21966
187 2707 0.21557
187 2724 0.31428
187 2728 0.27245
187 2745 0.24981
187 2811 0.23858
187 2846 0.22004
187 2872 0.2422
187 2950 0.21204
187 2980 0.26709
187 2981 0.23109
187 2999 0.26282
187 3017 0.20742
187 3032 0.29389
187 3033 0.25536
187 3035 0.25102
187 3036 0.22019
187 3071 0.21485
187 3086 0.20964
187 3099 0.26798
187 3120 0.24847
187 3172 0.20803
187 3198 0.26671
187 3296 0.26436
187 3299 0.22305
187 3331 0.22261
187 3365 0.24429
187 3379 0.22037
187 3411 0.21142
187 3438 0.21658
187 3450 0.22538
187 3453 0.22075
187 3462 0.26087
187 3467 0.20728
187 3469 0.20658
187 3474 0.22131
187 3479 0.21238
187 3528 0.21146
187 3544 0.21619
187 3548 0.23357
187 3587 0.25447
187 3605 0.30685
187 3642 0.21124
187 3664 0.23611
187 3693 0.20836
187 3708 0.2245
187 3768 0.29104
187 3769 0.20694
187 3805 0.22977
187 3812 0.21046
187 3852 0.25135
187 3873 0.26861
187 3877 0.20553
187 3879 0.21162
187 3889 0.27786
187 3894 0.2451
187 3904 0.21286
187 3919 0.24172
187 3924 0.22192
187 3945 0.25614
187 3980 0.22154
187 4003 0.21406
187 4012 0.24376
187 4015 0.2334
187 4047 0.23424
187 4103 0.27987
187 4105 0.32354
187 4111 0.34399
187 4145 0.26134
187 4168 0.28955
187 4173 0.20639
187 4184 0.27409
187 4185 0.2333
187 4194 0.21164
187 4252 0.23093
187 4291 0.21151
187 4350 0.21606
187 4353 0.22744
187 4360 0.2131
187 4362 0.21225
187 4399 0.21682
187 4400 0.2155
187 4413 0.21294
187 4420 0.22111
187 4421 0.2186
187 4426 0.22266
187 4435 0.24773
187 4479 0.26271
187 4480 0.21237
187 4494 0.25448
187 4517 0.21148
187 4538 0.21459
187 4576 0.22923
187 4612 0.23604
187 4623 0.22279
187 4631 0.25864
187 4647 0.2143
187 4661 0.22906
187 4686 0.20908
187 4698 0.21792
187 4710 0.22028
187 4823 0.21825
187 4825 0.28938
187 4826 0.26233
187 4827 0.23422
187 4837 0.21162
187 4850 0.22472
187 4851 0.20894
187 4903 0.24146
187 4962 0.21528
187 5025 0.24295
187 5035 0.21174
187 5036 0.27086
187 5037 0.22899
187 5038 0.22916
187 5070 0.2201
187 5116 0.23331
187 5165 0.22564
188 267 0.20881
188 357 0.25842
188 358 0.23869
188 479 0.33217
188 523 0.23885
188 585 0.24344
188 632 0.21405
188 683 0.2537
188 728 0.26246
188 729 0.22998
188 735 0.20842
188 802 0.20657
188 850 0.21658
188 858 0.25017
188 863 0.20948
188 1005 0.2195
188 1080 0.24091
188 1102 0.33403
188 1349 0.21936
188 1383 0.22319
188 1424 0.20562
188 1449 0.22271
188 1529 0.21218
188 1540 0.20945
188 1573 0.2345
188 1579 0.2293
188 1595 0.21437
188 1606 0.23097
188 1622 0.23416
188 1758 0.23878
188 1775 0.24852
188 1819 0.27164
188 1825 0.21076
188 1853 0.2273
188 1892 0.26002
188 2084 0.26483
188 2128 0.2202
188 2308 0.26133
188 2309 0.22668
188 2368 0.24775
188 2375 0.22568
188 2393 0.26115
188 2480 0.24371
188 2541 0.26936
188 2591 0.26623
188 2600 0.22062
188 2614 0.21875
188 2680 0.21526
188 2691 0.26881
188 2811 0.24572
188 2980 0.2339
188 3079 0.30039
188 3147 0.24533
188 3152 0.26974
188 3193 0.2072
188 3194 0.23585
188 3315 0.21015
188 3386 0.2455
188 3477 0.21233
188 3605 0.29148
188 3612 0.23875
188 3644 0.30896
188 3645 0.29757
188 3667 0.21122
188 3852 0.22809
188 3873 0.25774
188 3989 0.21683
188 4070 0.21098
188 4098 0.20926
188 4103 0.30582
188 4104 0.20765
188 4153 0.20884
188 4316 0.21042
188 4341 0.23471
188 4346 0.22658
188 4367 0.237
188 4380 0.21565
188 4524 0.30036
188 4541 0.21898
188 4576 0.24457
188 4590 0.21755
188 4617 0.26953
188 4747 0.22156
188 4761 0.26935
188 4797 0.23155
188 4808 0.21637
188 4827 0.23495
188 4833 0.24317
188 4837 0.20972
188 4946 0.24244
188 4983 0.20798
188 5012 0.25178
188 5025 0.31223
188 5026 0.20838
188 5033 0.2241
188 5044 0.23741
188 5139 0.22847
188 5140 0.23715
188 5150 0.26701
188 5159 0.2309
189 289 0.2149
189 290 0.21884
189 322 0.2061
189 352 0.25337
189 434 0.23333
189 449 0.21935
189 479 0.22432
189 482 0.22835
189 672 0.20684
189 688 0.21274
189 846 0.26129
189 850 0.22853
189 858 0.20797
189 862 0.22994
189 863 0.23387
189 910 0.20969
189 945 0.21085
189 1033 0.24258
189 1034 0.23772
189 1050 0.23789
189 1100 0.23437
189 1106 0.24027
189 1216 0.2275
189 1275 0.23683
189 1338 0.28598
189 1528 0.21629
189 1547 0.23449
189 1602 0.23523
189 1626 0.33632
189 1758 0.21685
189 1790 0.21943
189 1813 0.23944
189 1982 0.24289
189 1996 0.22912
189 2014 0.24309
189 2060 0.2446
189 2091 0.23656
189 2099 0.20946
189 2196 0.22586
189 2249 0.26668
189 2274 0.26721
189 2309 0.26868
189 2350 0.23988
189 2375 0.22219
189 2424 0.22205
189 2427 0.20632
189 2439 0.22308
189 2440 0.29665
189 2468 0.29389
189 2473 0.20972
189 2541 0.21376
189 2630 0.26146
189 2665 0.21789
189 2683 0.21122
189 2732 0.2938
189 2738 0.20559
189 2739 0.235
189 2753 0.21332
189 2767 0.23755
189 2791 0.27137
189 2798 0.20634
189 2803 0.21909
189 3064 0.23331
189 3073 0.27131
189 3079 0.35092
189 3105 0.21763
189 3107 0.24432
189 3132 0.21216
189 3142 0.26143
189 3147 0.25549
189 3155 0.25996
189 3203 0.25024
189 3392 0.20975
189 3420 0.26847
189 3644 0.22443
189 3657 0.21055
189 3757 0.20656
189 3831 0.21086
189 4047 0.20952
189 4049 0.21242
189 4084 0.2106
189 4103 0.22571
189 4153 0.23028
189 4245 0.20943
189 4262 0.22378
189 4268 0.20809
189 4383 0.20842
189 4394 0.23809
189 4505 0.24001
189 4541 0.21624
189 4542 0.20846
189 4642 0.21228
189 4721 0.21658
189 4748 0.23071
189 4749 0.22413
189 4761 0.22702
189 4768 0.29258
189 4769 0.25988
189 4770 0.23063
189 4785 0.2291
189 4796 0.23819
189 4797 0.2166
189 4808 0.26792
189 4827 0.21095
189 4946 0.309
189 4947 0.21941
189 4959 0.22237
189 4967 0.31466
189 5023 0.22704
189 5025 0.23624
189 5092 0.23992
189 5104 0.23118
189 5124 0.25878
189 5136 0.21282
189 5161 0.23263
189 5163 0.2467
189 5164 0.20887
190 670 0.23296
190 731 0.22992
190 759 0.24712
190 980 0.206
190 1088 0.26028
190 1530 0.24059
190 1626 0.25869
190 1788 0.21347
190 1892 0.2066
190 1947 0.25841
190 1960 0.23225
190 1965 0.20578
190 1967 0.35483
190 2015 0.25801
190 2184 0.24299
190 2249 0.36072
190 2276 0.22132
190 2309 0.24696
190 2384 0.22161
190 2392 0.2078
190 2487 0.23476
190 2526 0.21609
190 2607 0.25612
190 2707 0.2095
190 2812 0.23407
190 3142 0.21843
190 3162 0.22548
190 3264 0.24139
190 3279 0.21539
190 3435 0.26974
190 3468 0.32581
190 3513 0.23211
190 3758 0.25894
190 3769 0.22599
190 4084 0.21243
190 4189 0.20969
190 4190 0.21451
190 4203 0.24839
190 4452 0.22326
190 4679 0.21679
190 4692 0.20774
190 4864 0.2388
191 196 0.21837
191 197 0.22957
191 199 0.23946
191 289 0.27311
191 316 0.24894
191 357 0.23525
191 530 0.21668
191 560 0.34673
191 611 0.22402
191 781 0.26165
191 853 0.2403
191 1061 0.23903
191 1068 0.2792
191 1325 0.26899
191 1371 0.22457
191 1560 0.20845
191 1727 0.21401
191 1837 0.21139
191 1872 0.25272
191 1876 0.24614
191 1892 0.25446
191 1978 0.23913
191 2083 0.21051
191 2099 0.22796
191 2118 0.23758
191 2122 0.20714
191 2123 0.2239
191 2139 0.21456
191 2151 0.23475
191 2152 0.22015
191 2475 0.22814
191 2489 0.20896
191 2746 0.20835
191 2812 0.24386
191 2917 0.20825
191 2936 0.25578
191 3064 0.26412
191 3105 0.21509
191 3146 0.23443
191 3151 0.25287
191 3152 0.2424
191 3153 0.23483
191 3279 0.24143
191 3295 0.26329
191 3310 0.23838
191 3317 0.27173
191 3318 0.23188
191 3326 0.26726
191 3448 0.22571
191 3455 0.21393
191 3517 0.23359
191 3548 0.23204
191 3614 0.26406
191 3794 0.26912
191 3821 0.21078
191 3823 0.21623
191 3866 0.2206
191 3876 0.23914
191 3891 0.24618
191 3921 0.21916
191 4032 0.22612
191 4034 0.24011
191 4047 0.27482
191 4081 0.25777
191 4084 0.24824
191 4093 0.30337
191 4266 0.21475
191 4319 0.22708
191 4489 0.21858
191 4505 0.21354
191 4672 0.21815
191 4684 0.20834
191 4685 0.21006
191 4760 0.20703
191 4768 0.23729
191 4770 0.21437
191 4810 0.21888
191 4811 0.23406
191 4826 0.22255
191 4827 0.25246
191 4836 0.23142
191 4844 0.24077
191 4847 0.21388
191 4908 0.21263
191 4957 0.21037
191 4958 0.22227
191 4983 0.25102
191 5000 0.2617
191 5001 0.23467
191 5014 0.20742
191 5023 0.23513
191 5026 0.22599
191 5027 0.35065
191 5032 0.21327
191 5033 0.23879
191 5034 0.2294
191 5042 0.22185
191 5113 0.23079
191 5125 0.21887
191 5146 0.2716
191 5160 0.27609
191 5164 0.2396
191 5169 0.23382
191 5180 0.27222
192 193 0.22157
192 197 0.22687
192 198 0.24447
192 199 0.29507
192 210 0.25373
192 221 0.21304
192 224 0.21136
192 236 0.24022
192 251 0.22632
192 263 0.25443
192 264 0.23352
192 289 0.28756
192 299 0.2234
192 301 0.28735
192 357 0.27735
192 358 0.21828
192 422 0.26107
192 424 0.20874
192 426 0.26183
192 437 0.21048
192 439 0.23312
192 445 0.23509
192 479 0.23238
192 511 0.22775
192 534 0.21909
192 573 0.21381
192 669 0.24285
192 676 0.22988
192 677 0.32801
192 686 0.20884
192 690 0.23751
192 713 0.23413
192 730 0.23967
192 731 0.24958
192 745 0.26265
192 746 0.26633
192 773 0.31494
192 791 0.24238
192 792 0.24132
192 804 0.25169
192 815 0.24067
192 816 0.25466
192 945 0.28989
192 950 0.28799
192 966 0.24171
192 980 0.24496
192 994 0.22048
192 995 0.21766
192 998 0.23524
192 1045 0.21342
192 1050 0.23588
192 1055 0.21252
192 1061 0.26373
192 1064 0.22971
192 1068 0.20652
192 1094 0.23656
192 1160 0.20783
192 1174 0.25234
192 1188 0.22983
192 1197 0.20794
192 1204 0.22977
192 1207 0.20689
192 1227 0.25892
192 1229 0.24584
192 1239 0.28964
192 1240 0.23382
192 1296 0.34108
192 1303 0.23533
192 1313 0.21952
192 1314 0.30365
192 1343 0.22256
192 1376 0.22299
192 1385 0.22183
192 1425 0.22903
192 1431 0.24756
192 1439 0.2082
192 1446 0.25219
192 1451 0.24611
192 1464 0.23877
192 1472 0.20905
192 1480 0.23447
192 1485 0.23944
192 1493 0.25821
192 1529 0.20877
192 1541 0.23132
192 1547 0.2871
192 1551 0.28164
192 1560 0.27857
192 1566 0.27885
192 1567 0.22215
192 1573 0.22027
192 1574 0.22223
192 1575 0.2098
192 1656 0.20947
192 1685 0.23918
192 1697 0.23757
192 1701 0.20912
192 1714 0.28257
192 1719 0.23934
192 1735 0.23021
192 1741 0.25632
192 1757 0.22303
192 1765 0.2777
192 1768 0.27574
192 1783 0.25425
192 1786 0.20676
192 1795 0.23393
192 1814 0.22779
192 1816 0.22159
192 1825 0.23334
192 1826 0.27921
192 1837 0.30537
192 1847 0.30753
192 1862 0.21691
192 1869 0.25092
192 1871 0.23424
192 1872 0.21954
192 1892 0.24515
192 1935 0.26074
192 1951 0.24377
192 1962 0.22282
192 1971 0.25276
192 1990 0.21271
192 2001 0.26112
192 2010 0.22366
192 2060 0.23492
192 2068 0.22544
192 2069 0.20625
192 2077 0.2335
192 2084 0.22264
192 2092 0.24849
192 2099 0.21433
192 2110 0.22321
192 2117 0.24495
192 2118 0.21197
192 2139 0.36099
192 2140 0.22427
192 2147 0.21584
192 2152 0.27239
192 2242 0.25441
192 2246 0.21308
192 2247 0.2324
192 2249 0.24539
192 2290 0.2494
192 2298 0.24781
192 2307 0.24255
192 2309 0.26283
192 2310 0.213
192 2323 0.22418
192 2325 0.25343
192 2330 0.20897
192 2341 0.27757
192 2342 0.22889
192 2354 0.23383
192 2357 0.23777
192 2360 0.28976
192 2361 0.23283
192 2376 0.25733
192 2389 0.24413
192 2390 0.31029
192 2403 0.23515
192 2438 0.21972
192 2439 0.2184
192 2449 0.22738
192 2450 0.24296
192 2452 0.24453
192 2471 0.29173
192 2474 0.25107
192 2475 0.28015
192 2476 0.23962
192 2479 0.24062
192 2489 0.25262
192 2490 0.21212
192 2499 0.23566
192 2508 0.22321
192 2589 0.26215
192 2590 0.22456
192 2609 0.21394
192 2617 0.22953
192 2625 0.23599
192 2627 0.25503
192 2630 0.21406
192 2635 0.21285
192 2645 0.24058
192 2647 0.26047
192 2684 0.22304
192 2685 0.21441
192 2687 0.23892
192 2688 0.27484
192 2690 0.27358
192 2691 0.24633
192 2692 0.23045
192 2700 0.21303
192 2705 0.206
192 2706 0.30675
192 2707 0.33523
192 2708 0.21127
192 2720 0.2352
192 2721 0.25661
192 2722 0.25452
192 2723 0.22719
192 2736 0.20607
192 2752 0.22168
192 2753 0.21986
192 2760 0.25336
192 2766 0.30311
192 2767 0.28352
192 2776 0.23361
192 2777 0.27186
192 2787 0.21518
192 2788 0.23108
192 2794 0.21121
192 2795 0.25257
192 2796 0.25266
192 2797 0.26122
192 2801 0.20649
192 2802 0.24338
192 2803 0.22125
192 2812 0.25905
192 2822 0.21455
192 2823 0.21952
192 2917 0.22198
192 2925 0.21997
192 2928 0.24389
192 2936 0.24672
192 2941 0.21015
192 2952 0.3111
192 2953 0.23304
192 2968 0.25611
192 2971 0.27407
192 2976 0.20805
192 2988 0.21425
192 2993 0.22383
192 3012 0.23101
192 3030 0.22298
192 3035 0.24804
192 3036 0.28681
192 3037 0.31374
192 3050 0.29632
192 3060 0.28045
192 3064 0.21534
192 3065 0.23892
192 3067 0.21198
192 3079 0.23135
192 3091 0.27808
192 3092 0.32998
192 3104 0.274
192 3105 0.31518
192 3106 0.24113
192 3128 0.33024
192 3136 0.32576
192 3146 0.21331
192 3147 0.21794
192 3151 0.24628
192 3152 0.21864
192 3164 0.21926
192 3173 0.22035
192 3217 0.25082
192 3221 0.23509
192 3239 0.22347
192 3251 0.23546
192 3261 0.2206
192 3263 0.25632
192 3279 0.22838
192 3280 0.27647
192 3281 0.20941
192 3287 0.20777
192 3295 0.26506
192 3296 0.22239
192 3310 0.25407
192 3312 0.21086
192 3318 0.22982
192 3320 0.22951
192 3325 0.25669
192 3326 0.30146
192 3327 0.20565
192 3331 0.24578
192 3332 0.27277
192 3333 0.21157
192 3348 0.26833
192 3351 0.24962
192 3354 0.22537
192 3356 0.23219
192 3376 0.25846
192 3400 0.2479
192 3404 0.23806
192 3442 0.23626
192 3445 0.26568
192 3448 0.22211
192 3500 0.22499
192 3512 0.24546
192 3522 0.24544
192 3534 0.24057
192 3548 0.22806
192 3549 0.29148
192 3550 0.3094
192 3557 0.20566
192 3559 0.25474
192 3567 0.34736
192 3580 0.30623
192 3582 0.22715
192 3587 0.29689
192 3612 0.21495
192 3613 0.21926
192 3619 0.24262
192 3658 0.22363
192 3661 0.24383
192 3671 0.2361
192 3694 0.224
192 3716 0.21643
192 3725 0.22327
192 3734 0.22007
192 3741 0.21439
192 3746 0.20587
192 3769 0.24609
192 3770 0.21845
192 3781 0.21029
192 3787 0.21461
192 3803 0.22779
192 3808 0.22282
192 3821 0.23147
192 3822 0.22252
192 3831 0.24304
192 3866 0.20746
192 3872 0.25621
192 3876 0.27644
192 3898 0.27009
192 3899 0.24551
192 3930 0.22467
192 3949 0.29845
192 3954 0.20896
192 3955 0.23147
192 3959 0.25229
192 3970 0.21328
192 3975 0.22058
192 3976 0.23936
192 4000 0.25574
192 4001 0.29221
192 4013 0.20684
192 4019 0.2465
192 4031 0.23932
192 4033 0.22877
192 4034 0.26937
192 4047 0.26804
192 4048 0.23695
192 4049 0.26069
192 4050 0.23499
192 4056 0.21476
192 4059 0.20714
192 4060 0.21668
192 4097 0.24632
192 4098 0.21144
192 4103 0.26064
192 4111 0.29322
192 4146 0.24962
192 4147 0.24981
192 4153 0.21877
192 4179 0.22109
192 4191 0.24472
192 4195 0.28222
192 4208 0.23069
192 4227 0.31256
192 4228 0.22123
192 4233 0.25983
192 4242 0.23853
192 4255 0.21496
192 4256 0.23493
192 4266 0.24759
192 4267 0.22878
192 4270 0.28189
192 4298 0.20661
192 4326 0.24724
192 4342 0.20919
192 4357 0.20718
192 4410 0.21428
192 4414 0.21569
192 4415 0.27167
192 4423 0.22683
192 4432 0.273
192 4441 0.22166
192 4458 0.21194
192 4470 0.25415
192 4486 0.29753
192 4494 0.25142
192 4495 0.20841
192 4506 0.256
192 4507 0.21891
192 4516 0.25455
192 4532 0.22218
192 4533 0.30848
192 4542 0.2402
192 4543 0.2314
192 4544 0.23071
192 4576 0.31468
192 4658 0.21659
192 4663 0.33026
192 4673 0.21803
192 4683 0.22235
192 4684 0.22373
192 4696 0.23072
192 4701 0.23514
192 4715 0.2618
192 4726 0.23169
192 4747 0.20688
192 4748 0.22813
192 4763 0.25875
192 4771 0.23649
192 4810 0.20796
192 4811 0.2158
192 4828 0.21025
192 4842 0.21371
192 4844 0.27792
192 4847 0.26873
192 4901 0.25336
192 4932 0.20842
192 4946 0.25139
192 4948 0.21966
192 4957 0.22405
192 4958 0.22613
192 4968 0.28517
192 5024 0.22457
192 5027 0.30161
192 5030 0.25012
192 5036 0.23673
192 5063 0.22941
192 5091 0.22325
192 5092 0.26234
192 5095 0.20567
192 5102 0.32075
192 5103 0.27868
192 5104 0.20716
192 5105 0.24928
192 5106 0.21927
192 5113 0.20932
192 5115 0.30431
192 5169 0.32894
193 299 0.23574
193 723 0.23696
193 811 0.22644
193 812 0.20805
193 822 0.27076
193 836 0.25875
193 837 0.21799
193 849 0.20861
193 850 0.20936
193 853 0.25546
193 918 0.20574
193 1001 0.21638
193 1067 0.23724
193 1068 0.28576
193 1081 0.26628
193 1126 0.23129
193 1136 0.21804
193 1159 0.2109
193 1320 0.23514
193 1327 0.24543
193 1350 0.23393
193 1355 0.21771
193 1375 0.24324
193 1393 0.21619
193 1424 0.20704
193 1427 0.25334
193 1436 0.2288
193 1466 0.21699
193 1480 0.21169
193 1496 0.23052
193 1526 0.20885
193 1530 0.20657
193 1550 0.21747
193 1551 0.26936
193 1594 0.21137
193 1651 0.24021
193 1656 0.21743
193 1676 0.24081
193 1685 0.2077
193 1765 0.27753
193 1768 0.23077
193 1868 0.21787
193 1876 0.21805
193 1902 0.20594
193 2024 0.23341
193 2152 0.21277
193 2183 0.22473
193 2188 0.2577
193 2196 0.20899
193 2303 0.21768
193 2437 0.22053
193 2471 0.32455
193 2472 0.21221
193 2473 0.27531
193 2474 0.25349
193 2475 0.22919
193 2476 0.22342
193 2479 0.22196
193 2487 0.23453
193 2488 0.2257
193 2489 0.20961
193 2497 0.21298
193 2498 0.25702
193 2508 0.25229
193 2509 0.28846
193 2510 0.22977
193 2519 0.24266
193 2520 0.25184
193 2521 0.25288
193 2522 0.20934
193 2530 0.27686
193 2531 0.244
193 2543 0.25141
193 2557 0.28665
193 2566 0.23389
193 2639 0.21133
193 2692 0.21524
193 2751 0.28736
193 2774 0.20896
193 2795 0.30324
193 2796 0.21662
193 2801 0.24577
193 2802 0.23292
193 2803 0.24869
193 2812 0.23719
193 2813 0.22516
193 2830 0.24801
193 2831 0.20887
193 2856 0.23449
193 2857 0.24333
193 2872 0.21143
193 2882 0.26778
193 2891 0.2308
193 3050 0.23874
193 3105 0.26586
193 3136 0.23299
193 3146 0.2143
193 3153 0.24939
193 3155 0.21128
193 3162 0.24482
193 3163 0.21048
193 3193 0.2621
193 3194 0.22686
193 3217 0.2556
193 3239 0.20708
193 3326 0.24852
193 3331 0.21713
193 3336 0.213
193 3351 0.2243
193 3399 0.24809
193 3442 0.22369
193 3521 0.22781
193 3576 0.20958
193 3587 0.21401
193 3612 0.28848
193 3613 0.22154
193 3660 0.23771
193 3661 0.20662
193 3669 0.21803
193 3700 0.20876
193 3702 0.25737
193 3709 0.29173
193 3792 0.21039
193 3821 0.23024
193 3831 0.21062
193 3876 0.22009
193 3913 0.23335
193 3922 0.29798
193 3930 0.21208
193 4059 0.20567
193 4063 0.26103
193 4135 0.20951
193 4151 0.24197
193 4162 0.23862
193 4245 0.20863
193 4251 0.23799
193 4326 0.22305
193 4334 0.22197
193 4335 0.23729
193 4336 0.24119
193 4356 0.23756
193 4405 0.22204
193 4414 0.24196
193 4415 0.2058
193 4420 0.25808
193 4458 0.21766
193 4486 0.25871
193 4506 0.22745
193 4533 0.25525
193 4573 0.22819
193 4574 0.21002
193 4576 0.2153
193 4591 0.23785
193 4608 0.21998
193 4661 0.255
193 4721 0.27918
193 4748 0.2734
193 4761 0.2067
193 4794 0.20754
193 4807 0.22633
193 4916 0.26532
193 4917 0.21029
193 4946 0.23052
193 4947 0.28328
193 4948 0.21548
193 4963 0.21539
193 4968 0.21188
193 4970 0.20593
193 4983 0.27386
193 5031 0.31434
193 5063 0.25733
193 5094 0.23134
193 5105 0.24157
193 5115 0.23656
193 5146 0.24889
193 5161 0.28831
194 197 0.23695
194 211 0.21282
194 326 0.20749
194 329 0.20831
194 340 0.21083
194 420 0.23382
194 421 0.24397
194 434 0.20639
194 521 0.2096
194 546 0.2217
194 713 0.20834
194 802 0.22174
194 829 0.23767
194 836 0.22922
194 866 0.24113
194 875 0.21691
194 906 0.23456
194 917 0.24364
194 920 0.21517
194 935 0.22553
194 940 0.21913
194 942 0.21422
194 959 0.20953
194 966 0.21779
194 980 0.21107
194 981 0.23881
194 1001 0.23164
194 1007 0.2086
194 1070 0.23018
194 1080 0.22095
194 1081 0.22032
194 1095 0.28557
194 1102 0.23442
194 1151 0.20639
194 1155 0.27262
194 1263 0.20715
194 1271 0.22955
194 1275 0.23392
194 1276 0.20683
194 1319 0.24998
194 1320 0.28456
194 1375 0.27435
194 1376 0.22156
194 1410 0.25889
194 1424 0.22555
194 1463 0.21659
194 1465 0.20832
194 1466 0.22483
194 1468 0.2814
194 1496 0.20743
194 1526 0.3083
194 1527 0.20783
194 1529 0.21951
194 1536 0.23364
194 1550 0.20987
194 1595 0.30635
194 1653 0.23797
194 1676 0.2169
194 1685 0.20728
194 1692 0.20671
194 1702 0.25678
194 1720 0.27149
194 1721 0.21988
194 1723 0.21848
194 1741 0.26049
194 1752 0.22157
194 1763 0.20675
194 1768 0.32904
194 1769 0.23883
194 1772 0.31346
194 1773 0.24937
194 1788 0.23217
194 1793 0.2142
194 1827 0.21107
194 1829 0.21455
194 1853 0.23392
194 1857 0.22747
194 1897 0.2092
194 1904 0.26508
194 1906 0.22738
194 1928 0.22717
194 1960 0.21291
194 1972 0.20699
194 1992 0.24434
194 2001 0.24512
194 2005 0.24642
194 2014 0.21088
194 2016 0.20689
194 2023 0.25799
194 2059 0.21576
194 2080 0.20902
194 2124 0.21934
194 2136 0.23592
194 2168 0.21325
194 2230 0.21887
194 2242 0.2219
194 2303 0.27743
194 2338 0.25269
194 2339 0.21624
194 2426 0.21715
194 2437 0.20976
194 2471 0.21513
194 2474 0.21272
194 2475 0.24976
194 2476 0.26903
194 2486 0.22061
194 2503 0.2255
194 2540 0.20629
194 2543 0.27149
194 2557 0.265
194 2632 0.21272
194 2656 0.22574
194 2658 0.26506
194 2775 0.25678
194 2776 0.20793
194 2780 0.23389
194 2791 0.20955
194 2798 0.21491
194 2802 0.20748
194 2835 0.2133
194 2874 0.24804
194 2892 0.23013
194 2898 0.24005
194 2999 0.21351
194 3028 0.22491
194 3044 0.24097
194 3078 0.21129
194 3091 0.21681
194 3142 0.23899
194 3146 0.24311
194 3149 0.22679
194 3155 0.22951
194 3161 0.22249
194 3163 0.21372
194 3175 0.22654
194 3189 0.21531
194 3198 0.21628
194 3218 0.26804
194 3224 0.22919
194 3239 0.25622
194 3241 0.26819
194 3261 0.20935
194 3269 0.216
194 3272 0.20996
194 3331 0.29686
194 3336 0.23432
194 3346 0.2969
194 3355 0.23876
194 3356 0.24989
194 3367 0.23241
194 3399 0.22921
194 3402 0.26854
194 3405 0.24693
194 3421 0.23265
194 3428 0.21799
194 3437 0.21455
194 3456 0.23195
194 3458 0.24239
194 3460 0.22061
194 3475 0.22335
194 3478 0.23375
194 3480 0.23109
194 3484 0.22565
194 3499 0.25155
194 3532 0.22071
194 3594 0.20757
194 3602 0.21099
194 3612 0.306
194 3613 0.26691
194 3614 0.229
194 3661 0.22784
194 3669 0.26499
194 3699 0.21921
194 3702 0.21834
194 3757 0.22648
194 3807 0.2282
194 3830 0.26712
194 3931 0.2281
194 3982 0.21263
194 3983 0.2081
194 3984 0.22165
194 3999 0.28047
194 4012 0.22605
194 4031 0.2202
194 4043 0.20983
194 4047 0.21399
194 4048 0.24548
194 4098 0.20821
194 4144 0.26085
194 4145 0.24125
194 4201 0.24138
194 4213 0.22816
194 4214 0.20836
194 4232 0.28922
194 4244 0.2251
194 4251 0.23444
194 4255 0.21822
194 4271 0.22364
194 4273 0.2164
194 4286 0.21399
194 4334 0.29263
194 4335 0.24404
194 4369 0.24815
194 4426 0.25742
194 4432 0.23692
194 4446 0.21473
194 4489 0.20855
194 4502 0.21469
194 4505 0.29679
194 4506 0.24978
194 4553 0.21038
194 4564 0.21116
194 4589 0.28535
194 4617 0.22676
194 4627 0.23404
194 4630 0.23757
194 4632 0.20735
194 4660 0.2592
194 4721 0.24893
194 4767 0.24203
194 4772 0.26344
194 4796 0.24666
194 4798 0.22279
194 4836 0.26018
194 4916 0.25789
194 4948 0.2092
194 4954 0.24831
194 4992 0.21152
194 5002 0.21386
194 5050 0.23054
194 5087 0.22565
194 5098 0.20963
194 5147 0.21471
195 236 0.21697
195 341 0.21014
195 515 0.22832
195 588 0.20912
195 1091 0.24626
195 1100 0.2473
195 1102 0.23025
195 1573 0.22121
195 1594 0.22607
195 1826 0.22824
195 2163 0.20613
195 2200 0.21177
195 2211 0.21206
195 2250 0.214
195 2393 0.22711
195 3702 0.23112
195 3794 0.26163
195 4108 0.22417
195 4227 0.21024
195 4747 0.27462
195 4808 0.2257
195 5024 0.21945
195 5025 0.21719
196 288 0.2195
196 290 0.25395
196 314 0.23408
196 459 0.20965
196 479 0.22848
196 511 0.20696
196 521 0.26791
196 522 0.32259
196 523 0.28254
196 534 0.21316
196 536 0.2088
196 547 0.2143
196 560 0.24014
196 719 0.24215
196 728 0.2334
196 731 0.20719
196 764 0.24546
196 826 0.20738
196 849 0.22408
196 1081 0.29365
196 1086 0.32962
196 1090 0.21662
196 1100 0.27184
196 1102 0.22456
196 1128 0.2661
196 1262 0.22251
196 1303 0.21044
196 1340 0.23631
196 1344 0.235
196 1350 0.26797
196 1382 0.21004
196 1449 0.26652
196 1496 0.20976
196 1593 0.23316
196 1594 0.24588
196 1597 0.22768
196 1602 0.2094
196 1622 0.28361
196 1649 0.2405
196 1741 0.20666
196 1804 0.22996
196 1819 0.2116
196 1826 0.23165
196 1855 0.22744
196 1892 0.22319
196 1986 0.21792
196 2091 0.22455
196 2139 0.20626
196 2151 0.24269
196 2160 0.2207
196 2308 0.27491
196 2309 0.21733
196 2393 0.27832
196 2412 0.20667
196 2473 0.26318
196 2539 0.23479
196 2553 0.20916
196 2565 0.21953
196 2645 0.24596
196 2748 0.26407
196 2782 0.29457
196 2791 0.21851
196 2811 0.28385
196 2812 0.2768
196 3099 0.24357
196 3128 0.22347
196 3152 0.26794
196 3170 0.22112
196 3193 0.24531
196 3277 0.20639
196 3435 0.25218
196 3450 0.23165
196 3462 0.24239
196 3605 0.26971
196 3644 0.23984
196 3645 0.24687
196 3673 0.24153
196 3683 0.23136
196 3685 0.24695
196 3778 0.24487
196 3794 0.24821
196 3822 0.21663
196 3823 0.22425
196 3873 0.30751
196 3892 0.20986
196 4079 0.21549
196 4086 0.23517
196 4103 0.27553
196 4104 0.22801
196 4480 0.21429
196 4541 0.20757
196 4590 0.24624
196 4653 0.212
196 4726 0.20732
196 4747 0.24077
196 4749 0.30683
196 4760 0.23782
196 4761 0.34631
196 4808 0.21265
196 4811 0.22444
196 4827 0.26392
196 4870 0.21527
196 4946 0.31351
196 4947 0.24982
196 4958 0.27542
196 4959 0.3349
196 5027 0.21846
196 5092 0.20577
196 5093 0.22164
196 5104 0.22507
196 5115 0.22346
196 5161 0.2397
196 5163 0.22174
197 214 0.21021
197 254 0.26716
197 289 0.24092
197 290 0.24538
197 299 0.28152
197 314 0.27012
197 316 0.23619
197 329 0.238
197 330 0.22757
197 357 0.2531
197 372 0.22219
197 373 0.23568
197 445 0.23938
197 448 0.20584
197 449 0.23805
197 459 0.27859
197 475 0.21147
197 488 0.22223
197 511 0.23609
197 538 0.24628
197 571 0.23462
197 585 0.21376
197 587 0.24523
197 603 0.28034
197 604 0.23685
197 620 0.22756
197 631 0.20712
197 632 0.24295
197 669 0.20663
197 699 0.22544
197 718 0.21108
197 719 0.24981
197 730 0.24445
197 731 0.27967
197 732 0.25946
197 747 0.25436
197 748 0.33
197 749 0.25147
197 788 0.20949
197 792 0.22525
197 793 0.24048
197 816 0.20957
197 846 0.21119
197 850 0.20726
197 864 0.24838
197 871 0.2102
197 941 0.21719
197 945 0.21738
197 966 0.21014
197 976 0.24121
197 1006 0.22615
197 1028 0.24146
197 1050 0.20715
197 1057 0.20632
197 1070 0.20559
197 1071 0.24474
197 1075 0.20681
197 1084 0.25334
197 1089 0.20701
197 1186 0.28587
197 1216 0.26489
197 1275 0.26459
197 1285 0.20578
197 1287 0.27291
197 1296 0.29573
197 1307 0.23522
197 1481 0.23597
197 1484 0.22538
197 1496 0.26673
197 1497 0.21977
197 1511 0.22866
197 1529 0.28139
197 1552 0.23727
197 1591 0.26957
197 1592 0.25144
197 1594 0.25881
197 1597 0.28362
197 1602 0.25111
197 1603 0.24235
197 1626 0.20718
197 1630 0.21018
197 1723 0.21785
197 1739 0.24481
197 1757 0.22368
197 1758 0.26144
197 1795 0.23789
197 1829 0.28285
197 1839 0.22519
197 1850 0.21091
197 1851 0.2143
197 1867 0.20864
197 1925 0.20682
197 1927 0.21186
197 1928 0.22703
197 1981 0.23731
197 1982 0.22281
197 1986 0.24326
197 1996 0.23278
197 2013 0.26123
197 2014 0.24588
197 2018 0.21104
197 2029 0.23152
197 2076 0.2145
197 2077 0.20751
197 2078 0.3598
197 2112 0.21105
197 2113 0.21468
197 2134 0.24554
197 2136 0.27566
197 2137 0.30708
197 2139 0.23703
197 2140 0.23283
197 2240 0.20569
197 2273 0.22526
197 2274 0.23506
[truncated: 6,627,830 more chars]
