# Supplementary material for: Emotional speech synchronizes brains across listeners and engages large-scale dynamic brain networks
Source: Neuroimage. 2014 Nov 15;102:498–509. doi: 10.1016/j.neuroimage.2014.07.063 (PMC4229500; doi:10.1016/j.neuroimage.2014.07.063)
Supplement: Supplementary material 5 — Valence-positive network in Pajek NET format. [file mmc8.txt]

*Vertices 5183
1 "-64_-58_2" 
2 "-64_-52_-4" 
3 "-64_-52_2" 
4 "-64_-52_8" 
5 "-64_-52_14" 
6 "-64_-46_-10" 
7 "-64_-46_-4" 
8 "-64_-46_2" 
9 "-64_-46_8" 
10 "-64_-46_14" 
11 "-64_-46_20" 
12 "-64_-46_26" 
13 "-64_-40_-16" 
14 "-64_-40_-10" 
15 "-64_-40_-4" 
16 "-64_-40_2" 
17 "-64_-40_8" 
18 "-64_-40_14" 
19 "-64_-40_20" 
20 "-64_-40_26" 
21 "-64_-40_32" 
22 "-64_-34_-16" 
23 "-64_-34_-10" 
24 "-64_-34_-4" 
25 "-64_-34_2" 
26 "-64_-34_8" 
27 "-64_-34_14" 
28 "-64_-34_20" 
29 "-64_-34_26" 
30 "-64_-34_32" 
31 "-64_-34_38" 
32 "-64_-28_-16" 
33 "-64_-28_-10" 
34 "-64_-28_-4" 
35 "-64_-28_2" 
36 "-64_-28_8" 
37 "-64_-28_14" 
38 "-64_-28_20" 
39 "-64_-28_26" 
40 "-64_-28_32" 
41 "-64_-28_38" 
42 "-64_-22_-16" 
43 "-64_-22_-10" 
44 "-64_-22_-4" 
45 "-64_-22_2" 
46 "-64_-22_8" 
47 "-64_-22_14" 
48 "-64_-22_20" 
49 "-64_-22_26" 
50 "-64_-22_32" 
51 "-64_-22_38" 
52 "-64_-16_-16" 
53 "-64_-16_-10" 
54 "-64_-16_-4" 
55 "-64_-16_2" 
56 "-64_-16_8" 
57 "-64_-16_14" 
58 "-64_-16_20" 
59 "-64_-16_26" 
60 "-64_-16_32" 
61 "-64_-10_-4" 
62 "-64_-10_14" 
63 "-64_-10_20" 
64 "-64_-10_26" 
65 "-64_-10_32" 
66 "-64_-4_20" 
67 "-58_-64_-10" 
68 "-58_-64_-4" 
69 "-58_-64_2" 
70 "-58_-64_8" 
71 "-58_-64_14" 
72 "-58_-58_-16" 
73 "-58_-58_-10" 
74 "-58_-58_-4" 
75 "-58_-58_2" 
76 "-58_-58_8" 
77 "-58_-58_14" 
78 "-58_-58_20" 
79 "-58_-58_26" 
80 "-58_-58_32" 
81 "-58_-52_-16" 
82 "-58_-52_-10" 
83 "-58_-52_-4" 
84 "-58_-52_2" 
85 "-58_-52_8" 
86 "-58_-52_14" 
87 "-58_-52_20" 
88 "-58_-52_26" 
89 "-58_-52_32" 
90 "-58_-52_38" 
91 "-58_-46_-16" 
92 "-58_-46_-10" 
93 "-58_-46_-4" 
94 "-58_-46_2" 
95 "-58_-46_8" 
96 "-58_-46_14" 
97 "-58_-46_20" 
98 "-58_-46_26" 
99 "-58_-46_32" 
100 "-58_-46_38" 
101 "-58_-46_44" 
102 "-58_-40_-16" 
103 "-58_-40_-10" 
104 "-58_-40_-4" 
105 "-58_-40_2" 
106 "-58_-40_8" 
107 "-58_-40_14" 
108 "-58_-40_20" 
109 "-58_-40_26" 
110 "-58_-40_32" 
111 "-58_-40_38" 
112 "-58_-40_44" 
113 "-58_-34_-16" 
114 "-58_-34_-10" 
115 "-58_-34_-4" 
116 "-58_-34_2" 
117 "-58_-34_8" 
118 "-58_-34_14" 
119 "-58_-34_20" 
120 "-58_-34_26" 
121 "-58_-34_32" 
122 "-58_-34_38" 
123 "-58_-34_44" 
124 "-58_-28_-22" 
125 "-58_-28_-16" 
126 "-58_-28_-10" 
127 "-58_-28_-4" 
128 "-58_-28_2" 
129 "-58_-28_8" 
130 "-58_-28_14" 
131 "-58_-28_20" 
132 "-58_-28_26" 
133 "-58_-28_32" 
134 "-58_-28_38" 
135 "-58_-28_44" 
136 "-58_-22_-22" 
137 "-58_-22_-16" 
138 "-58_-22_-10" 
139 "-58_-22_-4" 
140 "-58_-22_2" 
141 "-58_-22_8" 
142 "-58_-22_14" 
143 "-58_-22_20" 
144 "-58_-22_26" 
145 "-58_-22_32" 
146 "-58_-22_38" 
147 "-58_-22_44" 
148 "-58_-16_-28" 
149 "-58_-16_-22" 
150 "-58_-16_-16" 
151 "-58_-16_-10" 
152 "-58_-16_-4" 
153 "-58_-16_2" 
154 "-58_-16_8" 
155 "-58_-16_14" 
156 "-58_-16_20" 
157 "-58_-16_26" 
158 "-58_-16_32" 
159 "-58_-16_38" 
160 "-58_-16_44" 
161 "-58_-10_-28" 
162 "-58_-10_-22" 
163 "-58_-10_-16" 
164 "-58_-10_-10" 
165 "-58_-10_-4" 
166 "-58_-10_2" 
167 "-58_-10_8" 
168 "-58_-10_14" 
169 "-58_-10_20" 
170 "-58_-10_26" 
171 "-58_-10_32" 
172 "-58_-10_38" 
173 "-58_-10_44" 
174 "-58_-4_-28" 
175 "-58_-4_-22" 
176 "-58_-4_-16" 
177 "-58_-4_-10" 
178 "-58_-4_-4" 
179 "-58_-4_2" 
180 "-58_-4_8" 
181 "-58_-4_14" 
182 "-58_-4_20" 
183 "-58_-4_26" 
184 "-58_-4_32" 
185 "-58_-4_38" 
186 "-58_2_-16" 
187 "-58_2_-10" 
188 "-58_2_-4" 
189 "-58_2_2" 
190 "-58_2_8" 
191 "-58_2_14" 
192 "-58_2_20" 
193 "-58_2_26" 
194 "-58_2_32" 
195 "-58_8_-10" 
196 "-58_8_-4" 
197 "-58_8_2" 
198 "-58_8_8" 
199 "-58_8_14" 
200 "-58_8_20" 
201 "-58_8_26" 
202 "-58_8_32" 
203 "-58_14_8" 
204 "-58_14_14" 
205 "-58_14_20" 
206 "-58_14_26" 
207 "-58_20_14" 
208 "-58_20_20" 
209 "-52_-76_-4" 
210 "-52_-76_2" 
211 "-52_-76_8" 
212 "-52_-70_-10" 
213 "-52_-70_-4" 
214 "-52_-70_2" 
215 "-52_-70_8" 
216 "-52_-70_14" 
217 "-52_-70_20" 
218 "-52_-70_26" 
219 "-52_-64_-16" 
220 "-52_-64_-10" 
221 "-52_-64_-4" 
222 "-52_-64_2" 
223 "-52_-64_8" 
224 "-52_-64_14" 
225 "-52_-64_20" 
226 "-52_-64_26" 
227 "-52_-64_32" 
228 "-52_-64_38" 
229 "-52_-58_-22" 
230 "-52_-58_-16" 
231 "-52_-58_-10" 
232 "-52_-58_-4" 
233 "-52_-58_2" 
234 "-52_-58_8" 
235 "-52_-58_14" 
236 "-52_-58_20" 
237 "-52_-58_26" 
238 "-52_-58_32" 
239 "-52_-58_38" 
240 "-52_-58_44" 
241 "-52_-52_-22" 
242 "-52_-52_-16" 
243 "-52_-52_-10" 
244 "-52_-52_-4" 
245 "-52_-52_2" 
246 "-52_-52_8" 
247 "-52_-52_14" 
248 "-52_-52_20" 
249 "-52_-52_26" 
250 "-52_-52_32" 
251 "-52_-52_38" 
252 "-52_-52_44" 
253 "-52_-52_50" 
254 "-52_-46_-22" 
255 "-52_-46_-16" 
256 "-52_-46_-10" 
257 "-52_-46_-4" 
258 "-52_-46_2" 
259 "-52_-46_8" 
260 "-52_-46_14" 
261 "-52_-46_20" 
262 "-52_-46_26" 
263 "-52_-46_32" 
264 "-52_-46_38" 
265 "-52_-46_44" 
266 "-52_-46_50" 
267 "-52_-40_-16" 
268 "-52_-40_-10" 
269 "-52_-40_-4" 
270 "-52_-40_2" 
271 "-52_-40_8" 
272 "-52_-40_14" 
273 "-52_-40_20" 
274 "-52_-40_26" 
275 "-52_-40_32" 
276 "-52_-40_38" 
277 "-52_-40_44" 
278 "-52_-40_50" 
279 "-52_-34_-16" 
280 "-52_-34_-10" 
281 "-52_-34_-4" 
282 "-52_-34_2" 
283 "-52_-34_8" 
284 "-52_-34_14" 
285 "-52_-34_20" 
286 "-52_-34_26" 
287 "-52_-34_32" 
288 "-52_-34_38" 
289 "-52_-34_44" 
290 "-52_-34_50" 
291 "-52_-28_-22" 
292 "-52_-28_-10" 
293 "-52_-28_-4" 
294 "-52_-28_2" 
295 "-52_-28_8" 
296 "-52_-28_14" 
297 "-52_-28_20" 
298 "-52_-28_26" 
299 "-52_-28_32" 
300 "-52_-28_38" 
301 "-52_-28_44" 
302 "-52_-28_50" 
303 "-52_-28_56" 
304 "-52_-22_-22" 
305 "-52_-22_-16" 
306 "-52_-22_-10" 
307 "-52_-22_-4" 
308 "-52_-22_2" 
309 "-52_-22_8" 
310 "-52_-22_14" 
311 "-52_-22_20" 
312 "-52_-22_26" 
313 "-52_-22_32" 
314 "-52_-22_38" 
315 "-52_-22_44" 
316 "-52_-22_50" 
317 "-52_-22_56" 
318 "-52_-16_-28" 
319 "-52_-16_-22" 
320 "-52_-16_-16" 
321 "-52_-16_-10" 
322 "-52_-16_-4" 
323 "-52_-16_2" 
324 "-52_-16_8" 
325 "-52_-16_14" 
326 "-52_-16_20" 
327 "-52_-16_26" 
328 "-52_-16_32" 
329 "-52_-16_38" 
330 "-52_-16_44" 
331 "-52_-16_50" 
332 "-52_-10_-34" 
333 "-52_-10_-28" 
334 "-52_-10_-22" 
335 "-52_-10_-16" 
336 "-52_-10_-10" 
337 "-52_-10_-4" 
338 "-52_-10_2" 
339 "-52_-10_8" 
340 "-52_-10_14" 
341 "-52_-10_20" 
342 "-52_-10_26" 
343 "-52_-10_32" 
344 "-52_-10_38" 
345 "-52_-10_44" 
346 "-52_-10_50" 
347 "-52_-4_-34" 
348 "-52_-4_-28" 
349 "-52_-4_-22" 
350 "-52_-4_-16" 
351 "-52_-4_-10" 
352 "-52_-4_-4" 
353 "-52_-4_2" 
354 "-52_-4_8" 
355 "-52_-4_14" 
356 "-52_-4_20" 
357 "-52_-4_26" 
358 "-52_-4_32" 
359 "-52_-4_38" 
360 "-52_-4_44" 
361 "-52_2_-34" 
362 "-52_2_-28" 
363 "-52_2_-22" 
364 "-52_2_-16" 
365 "-52_2_-10" 
366 "-52_2_-4" 
367 "-52_2_2" 
368 "-52_2_8" 
369 "-52_2_14" 
370 "-52_2_20" 
371 "-52_2_26" 
372 "-52_2_32" 
373 "-52_2_38" 
374 "-52_2_44" 
375 "-52_8_-22" 
376 "-52_8_-16" 
377 "-52_8_-10" 
378 "-52_8_-4" 
379 "-52_8_2" 
380 "-52_8_8" 
381 "-52_8_14" 
382 "-52_8_20" 
383 "-52_8_26" 
384 "-52_8_32" 
385 "-52_8_38" 
386 "-52_14_-10" 
387 "-52_14_-4" 
388 "-52_14_2" 
389 "-52_14_8" 
390 "-52_14_14" 
391 "-52_14_20" 
392 "-52_14_26" 
393 "-52_14_32" 
394 "-52_14_38" 
395 "-52_20_2" 
396 "-52_20_8" 
397 "-52_20_14" 
398 "-52_20_20" 
399 "-52_20_26" 
400 "-52_20_32" 
401 "-52_26_-4" 
402 "-52_26_2" 
403 "-52_26_8" 
404 "-52_26_14" 
405 "-52_26_20" 
406 "-52_26_26" 
407 "-52_32_-10" 
408 "-52_32_-4" 
409 "-52_32_2" 
410 "-52_32_8" 
411 "-52_32_14" 
412 "-52_32_20" 
413 "-52_38_-10" 
414 "-52_38_-4" 
415 "-52_38_2" 
416 "-52_38_8" 
417 "-46_-82_-10" 
418 "-46_-82_-4" 
419 "-46_-82_2" 
420 "-46_-82_8" 
421 "-46_-82_14" 
422 "-46_-76_-16" 
423 "-46_-76_-10" 
424 "-46_-76_-4" 
425 "-46_-76_2" 
426 "-46_-76_8" 
427 "-46_-76_14" 
428 "-46_-76_20" 
429 "-46_-76_26" 
430 "-46_-70_-40" 
431 "-46_-70_-34" 
432 "-46_-70_-28" 
433 "-46_-70_-22" 
434 "-46_-70_-16" 
435 "-46_-70_-10" 
436 "-46_-70_-4" 
437 "-46_-70_2" 
438 "-46_-70_8" 
439 "-46_-70_14" 
440 "-46_-70_20" 
441 "-46_-70_26" 
442 "-46_-70_32" 
443 "-46_-70_38" 
444 "-46_-64_-40" 
445 "-46_-64_-34" 
446 "-46_-64_-28" 
447 "-46_-64_-22" 
448 "-46_-64_-16" 
449 "-46_-64_-10" 
450 "-46_-64_-4" 
451 "-46_-64_2" 
452 "-46_-64_8" 
453 "-46_-64_14" 
454 "-46_-64_20" 
455 "-46_-64_26" 
456 "-46_-64_32" 
457 "-46_-64_38" 
458 "-46_-64_44" 
459 "-46_-58_-34" 
460 "-46_-58_-28" 
461 "-46_-58_-22" 
462 "-46_-58_-16" 
463 "-46_-58_-10" 
464 "-46_-58_-4" 
465 "-46_-58_2" 
466 "-46_-58_8" 
467 "-46_-58_14" 
468 "-46_-58_20" 
469 "-46_-58_26" 
470 "-46_-58_32" 
471 "-46_-58_38" 
472 "-46_-58_44" 
473 "-46_-58_50" 
474 "-46_-52_-40" 
475 "-46_-52_-34" 
476 "-46_-52_-22" 
477 "-46_-52_-16" 
478 "-46_-52_-10" 
479 "-46_-52_-4" 
480 "-46_-52_8" 
481 "-46_-52_14" 
482 "-46_-52_20" 
483 "-46_-52_26" 
484 "-46_-52_32" 
485 "-46_-52_38" 
486 "-46_-52_44" 
487 "-46_-52_50" 
488 "-46_-46_-22" 
489 "-46_-46_-16" 
490 "-46_-46_-10" 
491 "-46_-46_2" 
492 "-46_-46_8" 
493 "-46_-46_14" 
494 "-46_-46_20" 
495 "-46_-46_26" 
496 "-46_-46_32" 
497 "-46_-46_38" 
498 "-46_-46_44" 
499 "-46_-46_50" 
500 "-46_-46_56" 
501 "-46_-40_-22" 
502 "-46_-40_-16" 
503 "-46_-40_2" 
504 "-46_-40_8" 
505 "-46_-40_14" 
506 "-46_-40_20" 
507 "-46_-40_26" 
508 "-46_-40_32" 
509 "-46_-40_38" 
510 "-46_-40_44" 
511 "-46_-40_50" 
512 "-46_-40_56" 
513 "-46_-34_-16" 
514 "-46_-34_-4" 
515 "-46_-34_2" 
516 "-46_-34_8" 
517 "-46_-34_14" 
518 "-46_-34_20" 
519 "-46_-34_26" 
520 "-46_-34_32" 
521 "-46_-34_38" 
522 "-46_-34_44" 
523 "-46_-34_50" 
524 "-46_-34_56" 
525 "-46_-28_-22" 
526 "-46_-28_-4" 
527 "-46_-28_2" 
528 "-46_-28_8" 
529 "-46_-28_14" 
530 "-46_-28_20" 
531 "-46_-28_26" 
532 "-46_-28_32" 
533 "-46_-28_38" 
534 "-46_-28_44" 
535 "-46_-28_50" 
536 "-46_-28_56" 
537 "-46_-22_-22" 
538 "-46_-22_-4" 
539 "-46_-22_2" 
540 "-46_-22_8" 
541 "-46_-22_14" 
542 "-46_-22_20" 
543 "-46_-22_26" 
544 "-46_-22_32" 
545 "-46_-22_38" 
546 "-46_-22_44" 
547 "-46_-22_50" 
548 "-46_-22_56" 
549 "-46_-16_-28" 
550 "-46_-16_-10" 
551 "-46_-16_-4" 
552 "-46_-16_2" 
553 "-46_-16_8" 
554 "-46_-16_14" 
555 "-46_-16_20" 
556 "-46_-16_32" 
557 "-46_-16_38" 
558 "-46_-16_44" 
559 "-46_-16_50" 
560 "-46_-16_56" 
561 "-46_-10_-34" 
562 "-46_-10_-28" 
563 "-46_-10_-16" 
564 "-46_-10_-10" 
565 "-46_-10_-4" 
566 "-46_-10_2" 
567 "-46_-10_8" 
568 "-46_-10_14" 
569 "-46_-10_20" 
570 "-46_-10_26" 
571 "-46_-10_32" 
572 "-46_-10_38" 
573 "-46_-10_44" 
574 "-46_-10_50" 
575 "-46_-10_56" 
576 "-46_-4_-40" 
577 "-46_-4_-34" 
578 "-46_-4_-28" 
579 "-46_-4_-16" 
580 "-46_-4_-10" 
581 "-46_-4_-4" 
582 "-46_-4_2" 
583 "-46_-4_8" 
584 "-46_-4_14" 
585 "-46_-4_26" 
586 "-46_-4_32" 
587 "-46_-4_38" 
588 "-46_-4_44" 
589 "-46_-4_50" 
590 "-46_-4_56" 
591 "-46_2_-40" 
592 "-46_2_-34" 
593 "-46_2_-28" 
594 "-46_2_-22" 
595 "-46_2_-16" 
596 "-46_2_-10" 
597 "-46_2_-4" 
598 "-46_2_2" 
599 "-46_2_8" 
600 "-46_2_14" 
601 "-46_2_20" 
602 "-46_2_26" 
603 "-46_2_32" 
604 "-46_2_38" 
605 "-46_2_44" 
606 "-46_2_50" 
607 "-46_8_-28" 
608 "-46_8_-22" 
609 "-46_8_-16" 
610 "-46_8_-10" 
611 "-46_8_-4" 
612 "-46_8_2" 
613 "-46_8_8" 
614 "-46_8_14" 
615 "-46_8_20" 
616 "-46_8_26" 
617 "-46_8_32" 
618 "-46_8_38" 
619 "-46_8_44" 
620 "-46_14_-4" 
621 "-46_14_2" 
622 "-46_14_8" 
623 "-46_14_14" 
624 "-46_14_20" 
625 "-46_14_26" 
626 "-46_14_32" 
627 "-46_14_38" 
628 "-46_14_44" 
629 "-46_20_2" 
630 "-46_20_8" 
631 "-46_20_14" 
632 "-46_20_20" 
633 "-46_20_26" 
634 "-46_20_32" 
635 "-46_20_38" 
636 "-46_26_-4" 
637 "-46_26_2" 
638 "-46_26_8" 
639 "-46_26_14" 
640 "-46_26_20" 
641 "-46_26_26" 
642 "-46_26_32" 
643 "-46_32_-16" 
644 "-46_32_-10" 
645 "-46_32_-4" 
646 "-46_32_2" 
647 "-46_32_8" 
648 "-46_32_14" 
649 "-46_32_20" 
650 "-46_32_26" 
651 "-46_38_-16" 
652 "-46_38_-10" 
653 "-46_38_-4" 
654 "-46_38_2" 
655 "-46_38_8" 
656 "-46_38_14" 
657 "-46_38_20" 
658 "-46_44_-10" 
659 "-46_44_-4" 
660 "-46_44_2" 
661 "-46_44_8" 
662 "-46_44_14" 
663 "-46_50_-4" 
664 "-46_50_2" 
665 "-46_50_8" 
666 "-40_-88_-10" 
667 "-40_-88_-4" 
668 "-40_-88_2" 
669 "-40_-88_8" 
670 "-40_-88_14" 
671 "-40_-82_-16" 
672 "-40_-82_-10" 
673 "-40_-82_-4" 
674 "-40_-82_2" 
675 "-40_-82_8" 
676 "-40_-82_14" 
677 "-40_-82_20" 
678 "-40_-82_26" 
679 "-40_-76_-46" 
680 "-40_-76_-40" 
681 "-40_-76_-34" 
682 "-40_-76_-28" 
683 "-40_-76_-22" 
684 "-40_-76_-16" 
685 "-40_-76_-10" 
686 "-40_-76_-4" 
687 "-40_-76_2" 
688 "-40_-76_8" 
689 "-40_-76_14" 
690 "-40_-76_20" 
691 "-40_-76_26" 
692 "-40_-76_32" 
693 "-40_-76_38" 
694 "-40_-70_-52" 
695 "-40_-70_-46" 
696 "-40_-70_-40" 
697 "-40_-70_-34" 
698 "-40_-70_-28" 
699 "-40_-70_-16" 
700 "-40_-70_-10" 
701 "-40_-70_-4" 
702 "-40_-70_2" 
703 "-40_-70_8" 
704 "-40_-70_14" 
705 "-40_-70_20" 
706 "-40_-70_26" 
707 "-40_-70_32" 
708 "-40_-70_38" 
709 "-40_-70_44" 
710 "-40_-64_-52" 
711 "-40_-64_-46" 
712 "-40_-64_-40" 
713 "-40_-64_-34" 
714 "-40_-64_-28" 
715 "-40_-64_-22" 
716 "-40_-64_-16" 
717 "-40_-64_-10" 
718 "-40_-64_-4" 
719 "-40_-64_2" 
720 "-40_-64_8" 
721 "-40_-64_14" 
722 "-40_-64_20" 
723 "-40_-64_26" 
724 "-40_-64_32" 
725 "-40_-64_38" 
726 "-40_-64_44" 
727 "-40_-64_50" 
728 "-40_-58_-52" 
729 "-40_-58_-46" 
730 "-40_-58_-40" 
731 "-40_-58_-34" 
732 "-40_-58_-28" 
733 "-40_-58_-16" 
734 "-40_-58_-10" 
735 "-40_-58_-4" 
736 "-40_-58_14" 
737 "-40_-58_20" 
738 "-40_-58_26" 
739 "-40_-58_32" 
740 "-40_-58_38" 
741 "-40_-58_44" 
742 "-40_-58_50" 
743 "-40_-58_56" 
744 "-40_-52_-52" 
745 "-40_-52_-46" 
746 "-40_-52_-40" 
747 "-40_-52_-34" 
748 "-40_-52_-28" 
749 "-40_-52_-22" 
750 "-40_-52_-16" 
751 "-40_-52_-10" 
752 "-40_-52_20" 
753 "-40_-52_26" 
754 "-40_-52_32" 
755 "-40_-52_38" 
756 "-40_-52_44" 
757 "-40_-52_50" 
758 "-40_-52_56" 
759 "-40_-46_-40" 
760 "-40_-46_-22" 
761 "-40_-46_-16" 
762 "-40_-46_-10" 
763 "-40_-46_38" 
764 "-40_-46_44" 
765 "-40_-46_50" 
766 "-40_-46_56" 
767 "-40_-40_-22" 
768 "-40_-40_-16" 
769 "-40_-40_14" 
770 "-40_-40_20" 
771 "-40_-40_38" 
772 "-40_-40_44" 
773 "-40_-40_50" 
774 "-40_-40_56" 
775 "-40_-40_62" 
776 "-40_-34_-22" 
777 "-40_-34_-16" 
778 "-40_-34_8" 
779 "-40_-34_14" 
780 "-40_-34_20" 
781 "-40_-34_38" 
782 "-40_-34_44" 
783 "-40_-34_50" 
784 "-40_-34_56" 
785 "-40_-34_62" 
786 "-40_-28_-22" 
787 "-40_-28_-16" 
788 "-40_-28_8" 
789 "-40_-28_14" 
790 "-40_-28_20" 
791 "-40_-28_38" 
792 "-40_-28_44" 
793 "-40_-28_50" 
794 "-40_-28_56" 
795 "-40_-28_62" 
796 "-40_-22_-22" 
797 "-40_-22_-4" 
798 "-40_-22_2" 
799 "-40_-22_8" 
800 "-40_-22_14" 
801 "-40_-22_20" 
802 "-40_-22_38" 
803 "-40_-22_44" 
804 "-40_-22_50" 
805 "-40_-22_56" 
806 "-40_-22_62" 
807 "-40_-16_-28" 
808 "-40_-16_-22" 
809 "-40_-16_-4" 
810 "-40_-16_2" 
811 "-40_-16_8" 
812 "-40_-16_14" 
813 "-40_-16_20" 
814 "-40_-16_38" 
815 "-40_-16_44" 
816 "-40_-16_50" 
817 "-40_-16_56" 
818 "-40_-16_62" 
819 "-40_-10_-34" 
820 "-40_-10_-28" 
821 "-40_-10_-10" 
822 "-40_-10_-4" 
823 "-40_-10_2" 
824 "-40_-10_8" 
825 "-40_-10_14" 
826 "-40_-10_20" 
827 "-40_-10_38" 
828 "-40_-10_44" 
829 "-40_-10_50" 
830 "-40_-10_56" 
831 "-40_-10_62" 
832 "-40_-4_-40" 
833 "-40_-4_-34" 
834 "-40_-4_-16" 
835 "-40_-4_-10" 
836 "-40_-4_-4" 
837 "-40_-4_2" 
838 "-40_-4_8" 
839 "-40_-4_14" 
840 "-40_-4_32" 
841 "-40_-4_38" 
842 "-40_-4_44" 
843 "-40_-4_50" 
844 "-40_-4_56" 
845 "-40_2_-40" 
846 "-40_2_-34" 
847 "-40_2_-22" 
848 "-40_2_-16" 
849 "-40_2_-10" 
850 "-40_2_-4" 
851 "-40_2_2" 
852 "-40_2_8" 
853 "-40_2_14" 
854 "-40_2_20" 
855 "-40_2_26" 
856 "-40_2_32" 
857 "-40_2_38" 
858 "-40_2_44" 
859 "-40_2_50" 
860 "-40_2_56" 
861 "-40_8_-40" 
862 "-40_8_-34" 
863 "-40_8_-28" 
864 "-40_8_-22" 
865 "-40_8_-16" 
866 "-40_8_-10" 
867 "-40_8_-4" 
868 "-40_8_2" 
869 "-40_8_8" 
870 "-40_8_26" 
871 "-40_8_32" 
872 "-40_8_38" 
873 "-40_8_44" 
874 "-40_8_50" 
875 "-40_8_56" 
876 "-40_14_-4" 
877 "-40_14_2" 
878 "-40_14_8" 
879 "-40_14_20" 
880 "-40_14_26" 
881 "-40_14_32" 
882 "-40_14_38" 
883 "-40_14_44" 
884 "-40_14_50" 
885 "-40_20_-4" 
886 "-40_20_2" 
887 "-40_20_8" 
888 "-40_20_14" 
889 "-40_20_20" 
890 "-40_20_26" 
891 "-40_20_32" 
892 "-40_20_38" 
893 "-40_20_44" 
894 "-40_26_-10" 
895 "-40_26_-4" 
896 "-40_26_2" 
897 "-40_26_8" 
898 "-40_26_14" 
899 "-40_26_20" 
900 "-40_26_26" 
901 "-40_26_32" 
902 "-40_26_38" 
903 "-40_26_44" 
904 "-40_32_-16" 
905 "-40_32_-10" 
906 "-40_32_-4" 
907 "-40_32_2" 
908 "-40_32_8" 
909 "-40_32_14" 
910 "-40_32_20" 
911 "-40_32_26" 
912 "-40_32_32" 
913 "-40_32_38" 
914 "-40_38_-16" 
915 "-40_38_-10" 
916 "-40_38_-4" 
917 "-40_38_2" 
918 "-40_38_8" 
919 "-40_38_14" 
920 "-40_38_20" 
921 "-40_38_26" 
922 "-40_38_32" 
923 "-40_44_-16" 
924 "-40_44_-10" 
925 "-40_44_-4" 
926 "-40_44_2" 
927 "-40_44_8" 
928 "-40_44_14" 
929 "-40_44_20" 
930 "-40_44_26" 
931 "-40_50_-10" 
932 "-40_50_-4" 
933 "-40_50_2" 
934 "-40_50_8" 
935 "-40_50_14" 
936 "-40_56_-10" 
937 "-40_56_-4" 
938 "-40_56_2" 
939 "-40_56_8" 
940 "-34_-94_-10" 
941 "-34_-94_-4" 
942 "-34_-94_2" 
943 "-34_-94_8" 
944 "-34_-88_-16" 
945 "-34_-88_-10" 
946 "-34_-88_-4" 
947 "-34_-88_2" 
948 "-34_-88_8" 
949 "-34_-88_14" 
950 "-34_-88_20" 
951 "-34_-82_-34" 
952 "-34_-82_-28" 
953 "-34_-82_-16" 
954 "-34_-82_-10" 
955 "-34_-82_-4" 
956 "-34_-82_2" 
957 "-34_-82_8" 
958 "-34_-82_14" 
959 "-34_-82_20" 
960 "-34_-82_26" 
961 "-34_-82_32" 
962 "-34_-76_-52" 
963 "-34_-76_-46" 
964 "-34_-76_-40" 
965 "-34_-76_-34" 
966 "-34_-76_-28" 
967 "-34_-76_-16" 
968 "-34_-76_-10" 
969 "-34_-76_-4" 
970 "-34_-76_14" 
971 "-34_-76_20" 
972 "-34_-76_26" 
973 "-34_-76_32" 
974 "-34_-76_38" 
975 "-34_-76_44" 
976 "-34_-70_-52" 
977 "-34_-70_-46" 
978 "-34_-70_-40" 
979 "-34_-70_-34" 
980 "-34_-70_-28" 
981 "-34_-70_-16" 
982 "-34_-70_-10" 
983 "-34_-70_-4" 
984 "-34_-70_20" 
985 "-34_-70_26" 
986 "-34_-70_32" 
987 "-34_-70_38" 
988 "-34_-70_44" 
989 "-34_-70_50" 
990 "-34_-64_-58" 
991 "-34_-64_-52" 
992 "-34_-64_-46" 
993 "-34_-64_-40" 
994 "-34_-64_-34" 
995 "-34_-64_-28" 
996 "-34_-64_-16" 
997 "-34_-64_-10" 
998 "-34_-64_32" 
999 "-34_-64_38" 
1000 "-34_-64_44" 
1001 "-34_-64_50" 
1002 "-34_-64_56" 
1003 "-34_-58_-58" 
1004 "-34_-58_-52" 
1005 "-34_-58_-46" 
1006 "-34_-58_-34" 
1007 "-34_-58_-28" 
1008 "-34_-58_-16" 
1009 "-34_-58_-10" 
1010 "-34_-58_32" 
1011 "-34_-58_38" 
1012 "-34_-58_44" 
1013 "-34_-58_50" 
1014 "-34_-58_56" 
1015 "-34_-52_-58" 
1016 "-34_-52_-52" 
1017 "-34_-52_-46" 
1018 "-34_-52_-34" 
1019 "-34_-52_-28" 
1020 "-34_-52_-16" 
1021 "-34_-52_-10" 
1022 "-34_-52_38" 
1023 "-34_-52_44" 
1024 "-34_-52_50" 
1025 "-34_-52_56" 
1026 "-34_-46_-52" 
1027 "-34_-46_-46" 
1028 "-34_-46_-34" 
1029 "-34_-46_-28" 
1030 "-34_-46_-22" 
1031 "-34_-46_-16" 
1032 "-34_-46_-10" 
1033 "-34_-46_38" 
1034 "-34_-46_44" 
1035 "-34_-46_50" 
1036 "-34_-46_56" 
1037 "-34_-46_62" 
1038 "-34_-40_-22" 
1039 "-34_-40_-16" 
1040 "-34_-40_-10" 
1041 "-34_-40_38" 
1042 "-34_-40_44" 
1043 "-34_-40_50" 
1044 "-34_-40_56" 
1045 "-34_-40_62" 
1046 "-34_-34_-22" 
1047 "-34_-34_-16" 
1048 "-34_-34_14" 
1049 "-34_-34_20" 
1050 "-34_-34_38" 
1051 "-34_-34_44" 
1052 "-34_-34_50" 
1053 "-34_-34_56" 
1054 "-34_-34_62" 
1055 "-34_-34_68" 
1056 "-34_-28_-22" 
1057 "-34_-28_-10" 
1058 "-34_-28_8" 
1059 "-34_-28_14" 
1060 "-34_-28_20" 
1061 "-34_-28_44" 
1062 "-34_-28_50" 
1063 "-34_-28_56" 
1064 "-34_-28_62" 
1065 "-34_-28_68" 
1066 "-34_-22_-22" 
1067 "-34_-22_2" 
1068 "-34_-22_8" 
1069 "-34_-22_14" 
1070 "-34_-22_20" 
1071 "-34_-22_44" 
1072 "-34_-22_50" 
1073 "-34_-22_56" 
1074 "-34_-22_62" 
1075 "-34_-22_68" 
1076 "-34_-16_-28" 
1077 "-34_-16_-22" 
1078 "-34_-16_-4" 
1079 "-34_-16_2" 
1080 "-34_-16_8" 
1081 "-34_-16_14" 
1082 "-34_-16_20" 
1083 "-34_-16_44" 
1084 "-34_-16_50" 
1085 "-34_-16_56" 
1086 "-34_-16_62" 
1087 "-34_-10_-34" 
1088 "-34_-10_-28" 
1089 "-34_-10_-4" 
1090 "-34_-10_2" 
1091 "-34_-10_8" 
1092 "-34_-10_14" 
1093 "-34_-10_20" 
1094 "-34_-10_44" 
1095 "-34_-10_50" 
1096 "-34_-10_56" 
1097 "-34_-10_62" 
1098 "-34_-4_-34" 
1099 "-34_-4_2" 
1100 "-34_-4_8" 
1101 "-34_-4_14" 
1102 "-34_-4_44" 
1103 "-34_-4_50" 
1104 "-34_-4_56" 
1105 "-34_-4_62" 
1106 "-34_2_-40" 
1107 "-34_2_-34" 
1108 "-34_2_-22" 
1109 "-34_2_-16" 
1110 "-34_2_2" 
1111 "-34_2_8" 
1112 "-34_2_14" 
1113 "-34_2_32" 
1114 "-34_2_38" 
1115 "-34_2_44" 
1116 "-34_2_50" 
1117 "-34_2_56" 
1118 "-34_2_62" 
1119 "-34_8_-40" 
1120 "-34_8_-34" 
1121 "-34_8_-28" 
1122 "-34_8_-22" 
1123 "-34_8_-16" 
1124 "-34_8_-10" 
1125 "-34_8_-4" 
1126 "-34_8_2" 
1127 "-34_8_8" 
1128 "-34_8_14" 
1129 "-34_8_26" 
1130 "-34_8_32" 
1131 "-34_8_38" 
1132 "-34_8_44" 
1133 "-34_8_50" 
1134 "-34_8_56" 
1135 "-34_14_-34" 
1136 "-34_14_-10" 
1137 "-34_14_-4" 
1138 "-34_14_2" 
1139 "-34_14_8" 
1140 "-34_14_14" 
1141 "-34_14_26" 
1142 "-34_14_32" 
1143 "-34_14_38" 
1144 "-34_14_44" 
1145 "-34_14_50" 
1146 "-34_14_56" 
1147 "-34_20_-10" 
1148 "-34_20_-4" 
1149 "-34_20_2" 
1150 "-34_20_8" 
1151 "-34_20_26" 
1152 "-34_20_32" 
1153 "-34_20_38" 
1154 "-34_20_44" 
1155 "-34_20_50" 
1156 "-34_26_-16" 
1157 "-34_26_-10" 
1158 "-34_26_-4" 
1159 "-34_26_2" 
1160 "-34_26_8" 
1161 "-34_26_20" 
1162 "-34_26_26" 
1163 "-34_26_32" 
1164 "-34_26_38" 
1165 "-34_26_44" 
1166 "-34_26_50" 
1167 "-34_32_-16" 
1168 "-34_32_-10" 
1169 "-34_32_-4" 
1170 "-34_32_2" 
1171 "-34_32_14" 
1172 "-34_32_20" 
1173 "-34_32_26" 
1174 "-34_32_32" 
1175 "-34_32_38" 
1176 "-34_32_44" 
1177 "-34_38_-16" 
1178 "-34_38_-10" 
1179 "-34_38_14" 
1180 "-34_38_20" 
1181 "-34_38_26" 
1182 "-34_38_32" 
1183 "-34_38_38" 
1184 "-34_44_-16" 
1185 "-34_44_-10" 
1186 "-34_44_8" 
1187 "-34_44_14" 
1188 "-34_44_20" 
1189 "-34_44_26" 
1190 "-34_44_32" 
1191 "-34_50_-10" 
1192 "-34_50_-4" 
1193 "-34_50_2" 
1194 "-34_50_8" 
1195 "-34_50_14" 
1196 "-34_50_20" 
1197 "-34_50_26" 
1198 "-34_56_-10" 
1199 "-34_56_-4" 
1200 "-34_56_2" 
1201 "-34_56_8" 
1202 "-34_56_14" 
1203 "-34_56_20" 
1204 "-34_62_-4" 
1205 "-34_62_2" 
1206 "-34_62_8" 
1207 "-28_-94_-16" 
1208 "-28_-94_-10" 
1209 "-28_-94_-4" 
1210 "-28_-94_2" 
1211 "-28_-94_8" 
1212 "-28_-94_14" 
1213 "-28_-94_20" 
1214 "-28_-88_-22" 
1215 "-28_-88_-16" 
1216 "-28_-88_-10" 
1217 "-28_-88_-4" 
1218 "-28_-88_2" 
1219 "-28_-88_8" 
1220 "-28_-88_14" 
1221 "-28_-88_20" 
1222 "-28_-88_26" 
1223 "-28_-82_-46" 
1224 "-28_-82_-40" 
1225 "-28_-82_-34" 
1226 "-28_-82_-28" 
1227 "-28_-82_-16" 
1228 "-28_-82_-10" 
1229 "-28_-82_14" 
1230 "-28_-82_20" 
1231 "-28_-82_26" 
1232 "-28_-82_32" 
1233 "-28_-82_38" 
1234 "-28_-76_-52" 
1235 "-28_-76_-46" 
1236 "-28_-76_-40" 
1237 "-28_-76_-34" 
1238 "-28_-76_-28" 
1239 "-28_-76_-16" 
1240 "-28_-76_-10" 
1241 "-28_-76_-4" 
1242 "-28_-76_20" 
1243 "-28_-76_26" 
1244 "-28_-76_32" 
1245 "-28_-76_38" 
1246 "-28_-76_44" 
1247 "-28_-70_-58" 
1248 "-28_-70_-52" 
1249 "-28_-70_-46" 
1250 "-28_-70_-40" 
1251 "-28_-70_-34" 
1252 "-28_-70_-28" 
1253 "-28_-70_-16" 
1254 "-28_-70_-10" 
1255 "-28_-70_-4" 
1256 "-28_-70_26" 
1257 "-28_-70_32" 
1258 "-28_-70_38" 
1259 "-28_-70_44" 
1260 "-28_-70_50" 
1261 "-28_-64_-58" 
1262 "-28_-64_-52" 
1263 "-28_-64_-28" 
1264 "-28_-64_-22" 
1265 "-28_-64_-16" 
1266 "-28_-64_-10" 
1267 "-28_-64_-4" 
1268 "-28_-64_32" 
1269 "-28_-64_38" 
1270 "-28_-64_44" 
1271 "-28_-64_50" 
1272 "-28_-64_56" 
1273 "-28_-58_-58" 
1274 "-28_-58_-52" 
1275 "-28_-58_-28" 
1276 "-28_-58_-22" 
1277 "-28_-58_-16" 
1278 "-28_-58_-10" 
1279 "-28_-58_-4" 
1280 "-28_-58_38" 
1281 "-28_-58_44" 
1282 "-28_-58_50" 
1283 "-28_-58_56" 
1284 "-28_-58_62" 
1285 "-28_-52_-58" 
1286 "-28_-52_-52" 
1287 "-28_-52_-28" 
1288 "-28_-52_-16" 
1289 "-28_-52_-10" 
1290 "-28_-52_-4" 
1291 "-28_-52_38" 
1292 "-28_-52_44" 
1293 "-28_-52_50" 
1294 "-28_-52_56" 
1295 "-28_-52_62" 
1296 "-28_-46_-52" 
1297 "-28_-46_-28" 
1298 "-28_-46_-16" 
1299 "-28_-46_-10" 
1300 "-28_-46_-4" 
1301 "-28_-46_38" 
1302 "-28_-46_44" 
1303 "-28_-46_50" 
1304 "-28_-46_56" 
1305 "-28_-46_62" 
1306 "-28_-40_-34" 
1307 "-28_-40_-28" 
1308 "-28_-40_-22" 
1309 "-28_-40_-16" 
1310 "-28_-40_-10" 
1311 "-28_-40_44" 
1312 "-28_-40_50" 
1313 "-28_-40_56" 
1314 "-28_-40_62" 
1315 "-28_-40_68" 
1316 "-28_-34_-22" 
1317 "-28_-34_-16" 
1318 "-28_-34_50" 
1319 "-28_-34_56" 
1320 "-28_-34_62" 
1321 "-28_-34_68" 
1322 "-28_-28_-28" 
1323 "-28_-28_-22" 
1324 "-28_-28_-16" 
1325 "-28_-28_-10" 
1326 "-28_-28_50" 
1327 "-28_-28_56" 
1328 "-28_-28_62" 
1329 "-28_-28_68" 
1330 "-28_-22_-22" 
1331 "-28_-22_-16" 
1332 "-28_-22_56" 
1333 "-28_-22_62" 
1334 "-28_-22_68" 
1335 "-28_-16_-28" 
1336 "-28_-16_-22" 
1337 "-28_-16_-16" 
1338 "-28_-16_-4" 
1339 "-28_-16_2" 
1340 "-28_-16_8" 
1341 "-28_-16_50" 
1342 "-28_-16_56" 
1343 "-28_-16_62" 
1344 "-28_-16_68" 
1345 "-28_-10_-34" 
1346 "-28_-10_-22" 
1347 "-28_-10_-16" 
1348 "-28_-10_-10" 
1349 "-28_-10_-4" 
1350 "-28_-10_2" 
1351 "-28_-10_8" 
1352 "-28_-10_44" 
1353 "-28_-10_50" 
1354 "-28_-10_56" 
1355 "-28_-10_62" 
1356 "-28_-10_68" 
1357 "-28_-4_-34" 
1358 "-28_-4_-28" 
1359 "-28_-4_-22" 
1360 "-28_-4_-16" 
1361 "-28_-4_-4" 
1362 "-28_-4_2" 
1363 "-28_-4_8" 
1364 "-28_-4_44" 
1365 "-28_-4_50" 
1366 "-28_-4_56" 
1367 "-28_-4_62" 
1368 "-28_-4_68" 
1369 "-28_2_-34" 
1370 "-28_2_-28" 
1371 "-28_2_-10" 
1372 "-28_2_-4" 
1373 "-28_2_2" 
1374 "-28_2_8" 
1375 "-28_2_44" 
1376 "-28_2_50" 
1377 "-28_2_56" 
1378 "-28_2_62" 
1379 "-28_8_-28" 
1380 "-28_8_-22" 
1381 "-28_8_-16" 
1382 "-28_8_-4" 
1383 "-28_8_2" 
1384 "-28_8_8" 
1385 "-28_8_50" 
1386 "-28_8_56" 
1387 "-28_8_62" 
1388 "-28_14_-16" 
1389 "-28_14_44" 
1390 "-28_14_50" 
1391 "-28_14_56" 
1392 "-28_14_62" 
1393 "-28_20_-16" 
1394 "-28_20_-10" 
1395 "-28_20_-4" 
1396 "-28_20_8" 
1397 "-28_20_38" 
1398 "-28_20_44" 
1399 "-28_20_50" 
1400 "-28_20_56" 
1401 "-28_26_-16" 
1402 "-28_26_-10" 
1403 "-28_26_-4" 
1404 "-28_26_2" 
1405 "-28_26_8" 
1406 "-28_26_32" 
1407 "-28_26_38" 
1408 "-28_26_44" 
1409 "-28_26_50" 
1410 "-28_32_-16" 
1411 "-28_32_-10" 
1412 "-28_32_32" 
1413 "-28_32_38" 
1414 "-28_32_44" 
1415 "-28_38_-16" 
1416 "-28_38_-10" 
1417 "-28_38_20" 
1418 "-28_38_26" 
1419 "-28_38_32" 
1420 "-28_38_38" 
1421 "-28_38_44" 
1422 "-28_44_-16" 
1423 "-28_44_-10" 
1424 "-28_44_14" 
1425 "-28_44_20" 
1426 "-28_44_26" 
1427 "-28_44_32" 
1428 "-28_44_38" 
1429 "-28_50_-16" 
1430 "-28_50_-10" 
1431 "-28_50_2" 
1432 "-28_50_8" 
1433 "-28_50_14" 
1434 "-28_50_20" 
1435 "-28_50_26" 
1436 "-28_50_32" 
1437 "-28_56_-10" 
1438 "-28_56_-4" 
1439 "-28_56_2" 
1440 "-28_56_8" 
1441 "-28_56_14" 
1442 "-28_56_20" 
1443 "-28_56_26" 
1444 "-28_62_-10" 
1445 "-28_62_-4" 
1446 "-28_62_2" 
1447 "-28_62_8" 
1448 "-28_62_14" 
1449 "-22_-100_-10" 
1450 "-22_-100_-4" 
1451 "-22_-100_2" 
1452 "-22_-94_-16" 
1453 "-22_-94_-10" 
1454 "-22_-94_-4" 
1455 "-22_-94_2" 
1456 "-22_-94_8" 
1457 "-22_-94_14" 
1458 "-22_-94_20" 
1459 "-22_-88_-28" 
1460 "-22_-88_-16" 
1461 "-22_-88_-10" 
1462 "-22_-88_-4" 
1463 "-22_-88_2" 
1464 "-22_-88_14" 
1465 "-22_-88_20" 
1466 "-22_-88_26" 
1467 "-22_-88_32" 
1468 "-22_-82_-46" 
1469 "-22_-82_-40" 
1470 "-22_-82_-34" 
1471 "-22_-82_-28" 
1472 "-22_-82_-16" 
1473 "-22_-82_-10" 
1474 "-22_-82_-4" 
1475 "-22_-82_20" 
1476 "-22_-82_26" 
1477 "-22_-82_32" 
1478 "-22_-82_38" 
1479 "-22_-82_44" 
1480 "-22_-76_-52" 
1481 "-22_-76_-46" 
1482 "-22_-76_-40" 
1483 "-22_-76_-34" 
1484 "-22_-76_-28" 
1485 "-22_-76_-16" 
1486 "-22_-76_-10" 
1487 "-22_-76_-4" 
1488 "-22_-76_26" 
1489 "-22_-76_32" 
1490 "-22_-76_38" 
1491 "-22_-76_44" 
1492 "-22_-76_50" 
1493 "-22_-70_-52" 
1494 "-22_-70_-46" 
1495 "-22_-70_-34" 
1496 "-22_-70_-28" 
1497 "-22_-70_-22" 
1498 "-22_-70_-10" 
1499 "-22_-70_-4" 
1500 "-22_-70_2" 
1501 "-22_-70_8" 
1502 "-22_-70_26" 
1503 "-22_-70_32" 
1504 "-22_-70_38" 
1505 "-22_-70_44" 
1506 "-22_-70_50" 
1507 "-22_-70_56" 
1508 "-22_-64_-58" 
1509 "-22_-64_-52" 
1510 "-22_-64_-46" 
1511 "-22_-64_-28" 
1512 "-22_-64_-22" 
1513 "-22_-64_-10" 
1514 "-22_-64_-4" 
1515 "-22_-64_2" 
1516 "-22_-64_8" 
1517 "-22_-64_14" 
1518 "-22_-64_20" 
1519 "-22_-64_26" 
1520 "-22_-64_32" 
1521 "-22_-64_38" 
1522 "-22_-64_44" 
1523 "-22_-64_50" 
1524 "-22_-64_56" 
1525 "-22_-64_62" 
1526 "-22_-58_-58" 
1527 "-22_-58_-52" 
1528 "-22_-58_-28" 
1529 "-22_-58_-22" 
1530 "-22_-58_-10" 
1531 "-22_-58_-4" 
1532 "-22_-58_2" 
1533 "-22_-58_8" 
1534 "-22_-58_20" 
1535 "-22_-58_44" 
1536 "-22_-58_50" 
1537 "-22_-58_56" 
1538 "-22_-58_62" 
1539 "-22_-52_-58" 
1540 "-22_-52_-52" 
1541 "-22_-52_-28" 
1542 "-22_-52_-22" 
1543 "-22_-52_-10" 
1544 "-22_-52_-4" 
1545 "-22_-52_2" 
1546 "-22_-52_50" 
1547 "-22_-52_56" 
1548 "-22_-52_62" 
1549 "-22_-52_68" 
1550 "-22_-46_-58" 
1551 "-22_-46_-52" 
1552 "-22_-46_-28" 
1553 "-22_-46_-22" 
1554 "-22_-46_-10" 
1555 "-22_-46_-4" 
1556 "-22_-46_56" 
1557 "-22_-46_62" 
1558 "-22_-46_68" 
1559 "-22_-40_-52" 
1560 "-22_-40_-46" 
1561 "-22_-40_-28" 
1562 "-22_-40_-16" 
1563 "-22_-40_-10" 
1564 "-22_-40_-4" 
1565 "-22_-40_2" 
1566 "-22_-40_56" 
1567 "-22_-40_62" 
1568 "-22_-40_68" 
1569 "-22_-34_-28" 
1570 "-22_-34_-16" 
1571 "-22_-34_-10" 
1572 "-22_-34_-4" 
1573 "-22_-34_56" 
1574 "-22_-34_62" 
1575 "-22_-34_68" 
1576 "-22_-34_74" 
1577 "-22_-28_-22" 
1578 "-22_-28_-10" 
1579 "-22_-28_56" 
1580 "-22_-28_62" 
1581 "-22_-28_68" 
1582 "-22_-28_74" 
1583 "-22_-22_-28" 
1584 "-22_-22_-22" 
1585 "-22_-22_-16" 
1586 "-22_-22_56" 
1587 "-22_-22_62" 
1588 "-22_-22_68" 
1589 "-22_-22_74" 
1590 "-22_-16_-28" 
1591 "-22_-16_-22" 
1592 "-22_-16_-16" 
1593 "-22_-16_56" 
1594 "-22_-16_62" 
1595 "-22_-16_68" 
1596 "-22_-10_-22" 
1597 "-22_-10_-16" 
1598 "-22_-10_-10" 
1599 "-22_-10_-4" 
1600 "-22_-10_2" 
1601 "-22_-10_50" 
1602 "-22_-10_56" 
1603 "-22_-10_62" 
1604 "-22_-10_68" 
1605 "-22_-4_-22" 
1606 "-22_-4_-16" 
1607 "-22_-4_-4" 
1608 "-22_-4_2" 
1609 "-22_-4_8" 
1610 "-22_-4_50" 
1611 "-22_-4_56" 
1612 "-22_-4_62" 
1613 "-22_-4_68" 
1614 "-22_2_-4" 
1615 "-22_2_2" 
1616 "-22_2_8" 
1617 "-22_2_50" 
1618 "-22_2_56" 
1619 "-22_2_62" 
1620 "-22_2_68" 
1621 "-22_8_-22" 
1622 "-22_8_-16" 
1623 "-22_8_-10" 
1624 "-22_8_-4" 
1625 "-22_8_2" 
1626 "-22_8_8" 
1627 "-22_8_50" 
1628 "-22_8_56" 
1629 "-22_8_62" 
1630 "-22_14_-16" 
1631 "-22_14_-4" 
1632 "-22_14_2" 
1633 "-22_14_44" 
1634 "-22_14_50" 
1635 "-22_14_56" 
1636 "-22_14_62" 
1637 "-22_20_-22" 
1638 "-22_20_-16" 
1639 "-22_20_44" 
1640 "-22_20_50" 
1641 "-22_20_56" 
1642 "-22_26_-22" 
1643 "-22_26_-16" 
1644 "-22_26_38" 
1645 "-22_26_44" 
1646 "-22_26_50" 
1647 "-22_26_56" 
1648 "-22_32_-22" 
1649 "-22_32_-16" 
1650 "-22_32_32" 
1651 "-22_32_38" 
1652 "-22_32_44" 
1653 "-22_32_50" 
1654 "-22_38_-16" 
1655 "-22_38_-10" 
1656 "-22_38_26" 
1657 "-22_38_32" 
1658 "-22_38_38" 
1659 "-22_38_44" 
1660 "-22_44_-16" 
1661 "-22_44_20" 
1662 "-22_44_26" 
1663 "-22_44_32" 
1664 "-22_44_38" 
1665 "-22_50_-16" 
1666 "-22_50_-10" 
1667 "-22_50_14" 
1668 "-22_50_20" 
1669 "-22_50_26" 
1670 "-22_50_32" 
1671 "-22_56_-10" 
1672 "-22_56_-4" 
1673 "-22_56_2" 
1674 "-22_56_8" 
1675 "-22_56_14" 
1676 "-22_56_20" 
1677 "-22_56_26" 
1678 "-22_62_-10" 
1679 "-22_62_-4" 
1680 "-22_62_2" 
1681 "-22_62_8" 
1682 "-22_62_14" 
1683 "-22_62_20" 
1684 "-22_68_2" 
1685 "-22_68_8" 
1686 "-16_-100_-10" 
1687 "-16_-100_-4" 
1688 "-16_-100_2" 
1689 "-16_-100_8" 
1690 "-16_-100_14" 
1691 "-16_-94_-16" 
1692 "-16_-94_-10" 
1693 "-16_-94_-4" 
1694 "-16_-94_2" 
1695 "-16_-94_8" 
1696 "-16_-94_14" 
1697 "-16_-94_20" 
1698 "-16_-94_26" 
1699 "-16_-88_-34" 
1700 "-16_-88_-28" 
1701 "-16_-88_-16" 
1702 "-16_-88_-10" 
1703 "-16_-88_-4" 
1704 "-16_-88_2" 
1705 "-16_-88_14" 
1706 "-16_-88_20" 
1707 "-16_-88_26" 
1708 "-16_-88_32" 
1709 "-16_-88_38" 
1710 "-16_-82_-46" 
1711 "-16_-82_-40" 
1712 "-16_-82_-34" 
1713 "-16_-82_-28" 
1714 "-16_-82_-16" 
1715 "-16_-82_-10" 
1716 "-16_-82_-4" 
1717 "-16_-82_2" 
1718 "-16_-82_26" 
1719 "-16_-82_32" 
1720 "-16_-82_38" 
1721 "-16_-82_44" 
1722 "-16_-76_-52" 
1723 "-16_-76_-46" 
1724 "-16_-76_-40" 
1725 "-16_-76_-34" 
1726 "-16_-76_-28" 
1727 "-16_-76_-22" 
1728 "-16_-76_-10" 
1729 "-16_-76_-4" 
1730 "-16_-76_2" 
1731 "-16_-76_8" 
1732 "-16_-76_14" 
1733 "-16_-76_20" 
1734 "-16_-76_26" 
1735 "-16_-76_32" 
1736 "-16_-76_38" 
1737 "-16_-76_44" 
1738 "-16_-76_50" 
1739 "-16_-70_-52" 
1740 "-16_-70_-46" 
1741 "-16_-70_-28" 
1742 "-16_-70_-22" 
1743 "-16_-70_-10" 
1744 "-16_-70_-4" 
1745 "-16_-70_2" 
1746 "-16_-70_8" 
1747 "-16_-70_14" 
1748 "-16_-70_20" 
1749 "-16_-70_26" 
1750 "-16_-70_32" 
1751 "-16_-70_38" 
1752 "-16_-70_44" 
1753 "-16_-70_50" 
1754 "-16_-70_56" 
1755 "-16_-64_-52" 
1756 "-16_-64_-46" 
1757 "-16_-64_-28" 
1758 "-16_-64_-22" 
1759 "-16_-64_-10" 
1760 "-16_-64_-4" 
1761 "-16_-64_2" 
1762 "-16_-64_8" 
1763 "-16_-64_14" 
1764 "-16_-64_20" 
1765 "-16_-64_26" 
1766 "-16_-64_32" 
1767 "-16_-64_38" 
1768 "-16_-64_44" 
1769 "-16_-64_50" 
1770 "-16_-64_56" 
1771 "-16_-64_62" 
1772 "-16_-58_-58" 
1773 "-16_-58_-52" 
1774 "-16_-58_-46" 
1775 "-16_-58_-22" 
1776 "-16_-58_-16" 
1777 "-16_-58_-10" 
1778 "-16_-58_-4" 
1779 "-16_-58_2" 
1780 "-16_-58_8" 
1781 "-16_-58_14" 
1782 "-16_-58_20" 
1783 "-16_-58_26" 
1784 "-16_-58_50" 
1785 "-16_-58_56" 
1786 "-16_-58_62" 
1787 "-16_-58_68" 
1788 "-16_-52_-58" 
1789 "-16_-52_-52" 
1790 "-16_-52_-22" 
1791 "-16_-52_-16" 
1792 "-16_-52_-10" 
1793 "-16_-52_-4" 
1794 "-16_-52_2" 
1795 "-16_-52_8" 
1796 "-16_-52_56" 
1797 "-16_-52_62" 
1798 "-16_-52_68" 
1799 "-16_-46_-58" 
1800 "-16_-46_-52" 
1801 "-16_-46_-22" 
1802 "-16_-46_-10" 
1803 "-16_-46_-4" 
1804 "-16_-46_50" 
1805 "-16_-46_56" 
1806 "-16_-46_62" 
1807 "-16_-46_68" 
1808 "-16_-40_-52" 
1809 "-16_-40_-46" 
1810 "-16_-40_-22" 
1811 "-16_-40_-10" 
1812 "-16_-40_-4" 
1813 "-16_-40_2" 
1814 "-16_-40_44" 
1815 "-16_-40_50" 
1816 "-16_-40_56" 
1817 "-16_-40_62" 
1818 "-16_-40_68" 
1819 "-16_-40_74" 
1820 "-16_-34_-22" 
1821 "-16_-34_-16" 
1822 "-16_-34_-10" 
1823 "-16_-34_-4" 
1824 "-16_-34_2" 
1825 "-16_-34_38" 
1826 "-16_-34_44" 
1827 "-16_-34_62" 
1828 "-16_-34_68" 
1829 "-16_-34_74" 
1830 "-16_-28_-34" 
1831 "-16_-28_-28" 
1832 "-16_-28_-22" 
1833 "-16_-28_-16" 
1834 "-16_-28_2" 
1835 "-16_-28_8" 
1836 "-16_-28_14" 
1837 "-16_-28_38" 
1838 "-16_-28_62" 
1839 "-16_-28_68" 
1840 "-16_-28_74" 
1841 "-16_-22_-28" 
1842 "-16_-22_-22" 
1843 "-16_-22_2" 
1844 "-16_-22_8" 
1845 "-16_-22_14" 
1846 "-16_-22_62" 
1847 "-16_-22_68" 
1848 "-16_-22_74" 
1849 "-16_-16_-28" 
1850 "-16_-16_8" 
1851 "-16_-16_14" 
1852 "-16_-16_62" 
1853 "-16_-16_68" 
1854 "-16_-16_74" 
1855 "-16_-10_-16" 
1856 "-16_-10_62" 
1857 "-16_-10_68" 
1858 "-16_-10_74" 
1859 "-16_-4_-16" 
1860 "-16_-4_-10" 
1861 "-16_-4_-4" 
1862 "-16_-4_2" 
1863 "-16_-4_20" 
1864 "-16_-4_56" 
1865 "-16_-4_62" 
1866 "-16_-4_68" 
1867 "-16_2_-16" 
1868 "-16_2_-4" 
1869 "-16_2_2" 
1870 "-16_2_20" 
1871 "-16_2_56" 
1872 "-16_2_62" 
1873 "-16_2_68" 
1874 "-16_8_-16" 
1875 "-16_8_-10" 
1876 "-16_8_-4" 
1877 "-16_8_14" 
1878 "-16_8_56" 
1879 "-16_8_62" 
1880 "-16_8_68" 
1881 "-16_14_-16" 
1882 "-16_14_-10" 
1883 "-16_14_-4" 
1884 "-16_14_2" 
1885 "-16_14_8" 
1886 "-16_14_14" 
1887 "-16_14_56" 
1888 "-16_14_62" 
1889 "-16_20_-16" 
1890 "-16_20_-4" 
1891 "-16_20_2" 
1892 "-16_20_8" 
1893 "-16_20_50" 
1894 "-16_20_56" 
1895 "-16_20_62" 
1896 "-16_26_50" 
1897 "-16_26_56" 
1898 "-16_32_-22" 
1899 "-16_32_44" 
1900 "-16_32_50" 
1901 "-16_32_56" 
1902 "-16_38_38" 
1903 "-16_38_44" 
1904 "-16_38_50" 
1905 "-16_44_32" 
1906 "-16_44_38" 
1907 "-16_44_44" 
1908 "-16_50_-16" 
1909 "-16_50_26" 
1910 "-16_50_32" 
1911 "-16_50_38" 
1912 "-16_56_20" 
1913 "-16_56_26" 
1914 "-16_62_-10" 
1915 "-16_62_-4" 
1916 "-16_62_2" 
1917 "-16_62_8" 
1918 "-16_62_14" 
1919 "-16_62_20" 
1920 "-16_62_26" 
1921 "-16_68_-4" 
1922 "-16_68_2" 
1923 "-16_68_8" 
1924 "-10_-100_-10" 
1925 "-10_-100_-4" 
1926 "-10_-100_2" 
1927 "-10_-100_8" 
1928 "-10_-100_14" 
1929 "-10_-94_-16" 
1930 "-10_-94_-10" 
1931 "-10_-94_-4" 
1932 "-10_-94_2" 
1933 "-10_-94_8" 
1934 "-10_-94_14" 
1935 "-10_-94_20" 
1936 "-10_-94_26" 
1937 "-10_-88_-28" 
1938 "-10_-88_-16" 
1939 "-10_-88_-10" 
1940 "-10_-88_-4" 
1941 "-10_-88_2" 
1942 "-10_-88_8" 
1943 "-10_-88_14" 
1944 "-10_-88_20" 
1945 "-10_-88_26" 
1946 "-10_-88_32" 
1947 "-10_-88_38" 
1948 "-10_-82_-40" 
1949 "-10_-82_-34" 
1950 "-10_-82_-28" 
1951 "-10_-82_-16" 
1952 "-10_-82_-10" 
1953 "-10_-82_-4" 
1954 "-10_-82_2" 
1955 "-10_-82_8" 
1956 "-10_-82_14" 
1957 "-10_-82_20" 
1958 "-10_-82_26" 
1959 "-10_-82_32" 
1960 "-10_-82_38" 
1961 "-10_-82_44" 
1962 "-10_-76_-46" 
1963 "-10_-76_-40" 
1964 "-10_-76_-34" 
1965 "-10_-76_-28" 
1966 "-10_-76_-22" 
1967 "-10_-76_-10" 
1968 "-10_-76_-4" 
1969 "-10_-76_2" 
1970 "-10_-76_8" 
1971 "-10_-76_14" 
1972 "-10_-76_20" 
1973 "-10_-76_26" 
1974 "-10_-76_32" 
1975 "-10_-76_38" 
1976 "-10_-76_44" 
1977 "-10_-76_50" 
1978 "-10_-70_-52" 
1979 "-10_-70_-46" 
1980 "-10_-70_-40" 
1981 "-10_-70_-28" 
1982 "-10_-70_-22" 
1983 "-10_-70_-4" 
1984 "-10_-70_2" 
1985 "-10_-70_8" 
1986 "-10_-70_14" 
1987 "-10_-70_20" 
1988 "-10_-70_26" 
1989 "-10_-70_32" 
1990 "-10_-70_38" 
1991 "-10_-70_44" 
1992 "-10_-70_50" 
1993 "-10_-70_56" 
1994 "-10_-64_-52" 
1995 "-10_-64_-46" 
1996 "-10_-64_-22" 
1997 "-10_-64_-16" 
1998 "-10_-64_-4" 
1999 "-10_-64_2" 
2000 "-10_-64_8" 
2001 "-10_-64_14" 
2002 "-10_-64_20" 
2003 "-10_-64_26" 
2004 "-10_-64_32" 
2005 "-10_-64_38" 
2006 "-10_-64_44" 
2007 "-10_-64_50" 
2008 "-10_-64_56" 
2009 "-10_-64_62" 
2010 "-10_-58_-58" 
2011 "-10_-58_-52" 
2012 "-10_-58_-46" 
2013 "-10_-58_-22" 
2014 "-10_-58_-16" 
2015 "-10_-58_-10" 
2016 "-10_-58_-4" 
2017 "-10_-58_2" 
2018 "-10_-58_8" 
2019 "-10_-58_14" 
2020 "-10_-58_20" 
2021 "-10_-58_26" 
2022 "-10_-58_32" 
2023 "-10_-58_38" 
2024 "-10_-58_44" 
2025 "-10_-58_50" 
2026 "-10_-58_56" 
2027 "-10_-58_62" 
2028 "-10_-58_68" 
2029 "-10_-52_-58" 
2030 "-10_-52_-52" 
2031 "-10_-52_-46" 
2032 "-10_-52_-40" 
2033 "-10_-52_-16" 
2034 "-10_-52_-10" 
2035 "-10_-52_-4" 
2036 "-10_-52_2" 
2037 "-10_-52_8" 
2038 "-10_-52_14" 
2039 "-10_-52_20" 
2040 "-10_-52_26" 
2041 "-10_-52_32" 
2042 "-10_-52_38" 
2043 "-10_-52_44" 
2044 "-10_-52_50" 
2045 "-10_-52_56" 
2046 "-10_-52_62" 
2047 "-10_-52_68" 
2048 "-10_-46_-58" 
2049 "-10_-46_-22" 
2050 "-10_-46_-16" 
2051 "-10_-46_-10" 
2052 "-10_-46_-4" 
2053 "-10_-46_2" 
2054 "-10_-46_8" 
2055 "-10_-46_32" 
2056 "-10_-46_38" 
2057 "-10_-46_44" 
2058 "-10_-46_50" 
2059 "-10_-46_56" 
2060 "-10_-46_62" 
2061 "-10_-46_68" 
2062 "-10_-46_74" 
2063 "-10_-40_-52" 
2064 "-10_-40_-16" 
2065 "-10_-40_-4" 
2066 "-10_-40_38" 
2067 "-10_-40_44" 
2068 "-10_-40_50" 
2069 "-10_-40_56" 
2070 "-10_-40_62" 
2071 "-10_-40_68" 
2072 "-10_-40_74" 
2073 "-10_-34_-40" 
2074 "-10_-34_-34" 
2075 "-10_-34_-28" 
2076 "-10_-34_-10" 
2077 "-10_-34_-4" 
2078 "-10_-34_2" 
2079 "-10_-34_8" 
2080 "-10_-34_38" 
2081 "-10_-34_44" 
2082 "-10_-34_50" 
2083 "-10_-34_56" 
2084 "-10_-34_62" 
2085 "-10_-34_68" 
2086 "-10_-34_74" 
2087 "-10_-28_-40" 
2088 "-10_-28_-34" 
2089 "-10_-28_-28" 
2090 "-10_-28_-22" 
2091 "-10_-28_-16" 
2092 "-10_-28_-10" 
2093 "-10_-28_-4" 
2094 "-10_-28_2" 
2095 "-10_-28_8" 
2096 "-10_-28_14" 
2097 "-10_-28_38" 
2098 "-10_-28_44" 
2099 "-10_-28_50" 
2100 "-10_-28_62" 
2101 "-10_-28_68" 
2102 "-10_-28_74" 
2103 "-10_-22_-34" 
2104 "-10_-22_-28" 
2105 "-10_-22_-22" 
2106 "-10_-22_2" 
2107 "-10_-22_8" 
2108 "-10_-22_14" 
2109 "-10_-22_38" 
2110 "-10_-22_44" 
2111 "-10_-22_50" 
2112 "-10_-22_62" 
2113 "-10_-22_68" 
2114 "-10_-22_74" 
2115 "-10_-16_-28" 
2116 "-10_-16_-22" 
2117 "-10_-16_2" 
2118 "-10_-16_8" 
2119 "-10_-16_14" 
2120 "-10_-16_38" 
2121 "-10_-16_44" 
2122 "-10_-16_50" 
2123 "-10_-16_62" 
2124 "-10_-16_68" 
2125 "-10_-16_74" 
2126 "-10_-10_2" 
2127 "-10_-10_8" 
2128 "-10_-10_14" 
2129 "-10_-10_38" 
2130 "-10_-10_44" 
2131 "-10_-10_50" 
2132 "-10_-10_56" 
2133 "-10_-10_62" 
2134 "-10_-10_68" 
2135 "-10_-10_74" 
2136 "-10_-4_2" 
2137 "-10_-4_8" 
2138 "-10_-4_14" 
2139 "-10_-4_38" 
2140 "-10_-4_44" 
2141 "-10_-4_50" 
2142 "-10_-4_56" 
2143 "-10_-4_62" 
2144 "-10_-4_68" 
2145 "-10_-4_74" 
2146 "-10_2_-10" 
2147 "-10_2_14" 
2148 "-10_2_38" 
2149 "-10_2_44" 
2150 "-10_2_50" 
2151 "-10_2_56" 
2152 "-10_2_62" 
2153 "-10_2_68" 
2154 "-10_8_-16" 
2155 "-10_8_-4" 
2156 "-10_8_2" 
2157 "-10_8_8" 
2158 "-10_8_14" 
2159 "-10_8_38" 
2160 "-10_8_44" 
2161 "-10_8_50" 
2162 "-10_8_56" 
2163 "-10_8_62" 
2164 "-10_8_68" 
2165 "-10_14_-16" 
2166 "-10_14_-10" 
2167 "-10_14_-4" 
2168 "-10_14_2" 
2169 "-10_14_8" 
2170 "-10_14_32" 
2171 "-10_14_38" 
2172 "-10_14_44" 
2173 "-10_14_50" 
2174 "-10_14_56" 
2175 "-10_14_62" 
2176 "-10_20_-16" 
2177 "-10_20_2" 
2178 "-10_20_32" 
2179 "-10_20_38" 
2180 "-10_20_56" 
2181 "-10_20_62" 
2182 "-10_26_-16" 
2183 "-10_26_26" 
2184 "-10_26_32" 
2185 "-10_26_50" 
2186 "-10_26_56" 
2187 "-10_26_62" 
2188 "-10_32_20" 
2189 "-10_32_26" 
2190 "-10_32_32" 
2191 "-10_32_50" 
2192 "-10_32_56" 
2193 "-10_38_-16" 
2194 "-10_38_-10" 
2195 "-10_38_-4" 
2196 "-10_38_8" 
2197 "-10_38_14" 
2198 "-10_38_20" 
2199 "-10_38_26" 
2200 "-10_38_44" 
2201 "-10_38_50" 
2202 "-10_38_56" 
2203 "-10_44_-16" 
2204 "-10_44_-10" 
2205 "-10_44_-4" 
2206 "-10_44_2" 
2207 "-10_44_8" 
2208 "-10_44_14" 
2209 "-10_44_20" 
2210 "-10_44_26" 
2211 "-10_44_38" 
2212 "-10_44_44" 
2213 "-10_44_50" 
2214 "-10_50_-10" 
2215 "-10_50_-4" 
2216 "-10_50_2" 
2217 "-10_50_8" 
2218 "-10_50_14" 
2219 "-10_50_20" 
2220 "-10_50_26" 
2221 "-10_50_32" 
2222 "-10_50_38" 
2223 "-10_56_-16" 
2224 "-10_56_-4" 
2225 "-10_56_2" 
2226 "-10_56_8" 
2227 "-10_56_14" 
2228 "-10_56_20" 
2229 "-10_56_26" 
2230 "-10_56_32" 
2231 "-10_62_-10" 
2232 "-10_62_-4" 
2233 "-10_62_2" 
2234 "-10_62_8" 
2235 "-10_62_14" 
2236 "-10_62_20" 
2237 "-10_68_-4" 
2238 "-10_68_2" 
2239 "-10_68_8" 
2240 "-4_-100_-4" 
2241 "-4_-100_2" 
2242 "-4_-100_8" 
2243 "-4_-94_-10" 
2244 "-4_-94_-4" 
2245 "-4_-94_2" 
2246 "-4_-94_8" 
2247 "-4_-94_14" 
2248 "-4_-94_20" 
2249 "-4_-94_26" 
2250 "-4_-88_-16" 
2251 "-4_-88_-10" 
2252 "-4_-88_-4" 
2253 "-4_-88_2" 
2254 "-4_-88_8" 
2255 "-4_-88_14" 
2256 "-4_-88_20" 
2257 "-4_-88_26" 
2258 "-4_-88_32" 
2259 "-4_-82_-34" 
2260 "-4_-82_-28" 
2261 "-4_-82_-16" 
2262 "-4_-82_-10" 
2263 "-4_-82_-4" 
2264 "-4_-82_2" 
2265 "-4_-82_8" 
2266 "-4_-82_14" 
2267 "-4_-82_20" 
2268 "-4_-82_26" 
2269 "-4_-82_32" 
2270 "-4_-82_38" 
2271 "-4_-82_44" 
2272 "-4_-76_-40" 
2273 "-4_-76_-34" 
2274 "-4_-76_-28" 
2275 "-4_-76_-22" 
2276 "-4_-76_-10" 
2277 "-4_-76_-4" 
2278 "-4_-76_2" 
2279 "-4_-76_8" 
2280 "-4_-76_14" 
2281 "-4_-76_20" 
2282 "-4_-76_26" 
2283 "-4_-76_32" 
2284 "-4_-76_38" 
2285 "-4_-76_44" 
2286 "-4_-76_50" 
2287 "-4_-70_-46" 
2288 "-4_-70_-40" 
2289 "-4_-70_-34" 
2290 "-4_-70_-28" 
2291 "-4_-70_-22" 
2292 "-4_-70_-16" 
2293 "-4_-70_-10" 
2294 "-4_-70_-4" 
2295 "-4_-70_2" 
2296 "-4_-70_8" 
2297 "-4_-70_14" 
2298 "-4_-70_20" 
2299 "-4_-70_26" 
2300 "-4_-70_32" 
2301 "-4_-70_38" 
2302 "-4_-70_44" 
2303 "-4_-70_50" 
2304 "-4_-70_56" 
2305 "-4_-64_-46" 
2306 "-4_-64_-40" 
2307 "-4_-64_-34" 
2308 "-4_-64_-28" 
2309 "-4_-64_-22" 
2310 "-4_-64_-16" 
2311 "-4_-64_-10" 
2312 "-4_-64_-4" 
2313 "-4_-64_2" 
2314 "-4_-64_8" 
2315 "-4_-64_14" 
2316 "-4_-64_20" 
2317 "-4_-64_26" 
2318 "-4_-64_32" 
2319 "-4_-64_38" 
2320 "-4_-64_44" 
2321 "-4_-64_50" 
2322 "-4_-64_56" 
2323 "-4_-64_62" 
2324 "-4_-58_-58" 
2325 "-4_-58_-52" 
2326 "-4_-58_-46" 
2327 "-4_-58_-40" 
2328 "-4_-58_-34" 
2329 "-4_-58_-16" 
2330 "-4_-58_-10" 
2331 "-4_-58_-4" 
2332 "-4_-58_2" 
2333 "-4_-58_8" 
2334 "-4_-58_14" 
2335 "-4_-58_20" 
2336 "-4_-58_26" 
2337 "-4_-58_32" 
2338 "-4_-58_38" 
2339 "-4_-58_44" 
2340 "-4_-58_50" 
2341 "-4_-58_56" 
2342 "-4_-58_62" 
2343 "-4_-58_68" 
2344 "-4_-52_-58" 
2345 "-4_-52_-52" 
2346 "-4_-52_-46" 
2347 "-4_-52_-40" 
2348 "-4_-52_-34" 
2349 "-4_-52_-16" 
2350 "-4_-52_-10" 
2351 "-4_-52_-4" 
2352 "-4_-52_8" 
2353 "-4_-52_14" 
2354 "-4_-52_20" 
2355 "-4_-52_26" 
2356 "-4_-52_32" 
2357 "-4_-52_38" 
2358 "-4_-52_44" 
2359 "-4_-52_50" 
2360 "-4_-52_56" 
2361 "-4_-52_62" 
2362 "-4_-52_68" 
2363 "-4_-46_-58" 
2364 "-4_-46_-40" 
2365 "-4_-46_-22" 
2366 "-4_-46_-16" 
2367 "-4_-46_-10" 
2368 "-4_-46_8" 
2369 "-4_-46_14" 
2370 "-4_-46_20" 
2371 "-4_-46_26" 
2372 "-4_-46_32" 
2373 "-4_-46_38" 
2374 "-4_-46_44" 
2375 "-4_-46_50" 
2376 "-4_-46_56" 
2377 "-4_-46_62" 
2378 "-4_-46_68" 
2379 "-4_-40_-58" 
2380 "-4_-40_-52" 
2381 "-4_-40_-46" 
2382 "-4_-40_-40" 
2383 "-4_-40_-34" 
2384 "-4_-40_-10" 
2385 "-4_-40_26" 
2386 "-4_-40_32" 
2387 "-4_-40_38" 
2388 "-4_-40_44" 
2389 "-4_-40_50" 
2390 "-4_-40_56" 
2391 "-4_-40_62" 
2392 "-4_-40_68" 
2393 "-4_-40_74" 
2394 "-4_-34_-58" 
2395 "-4_-34_-52" 
2396 "-4_-34_-46" 
2397 "-4_-34_-40" 
2398 "-4_-34_-34" 
2399 "-4_-34_-28" 
2400 "-4_-34_-22" 
2401 "-4_-34_-16" 
2402 "-4_-34_-10" 
2403 "-4_-34_-4" 
2404 "-4_-34_26" 
2405 "-4_-34_32" 
2406 "-4_-34_38" 
2407 "-4_-34_44" 
2408 "-4_-34_50" 
2409 "-4_-34_56" 
2410 "-4_-34_62" 
2411 "-4_-34_68" 
2412 "-4_-34_74" 
2413 "-4_-28_-46" 
2414 "-4_-28_-40" 
2415 "-4_-28_-34" 
2416 "-4_-28_-28" 
2417 "-4_-28_-22" 
2418 "-4_-28_-16" 
2419 "-4_-28_-10" 
2420 "-4_-28_26" 
2421 "-4_-28_32" 
2422 "-4_-28_38" 
2423 "-4_-28_44" 
2424 "-4_-28_50" 
2425 "-4_-28_56" 
2426 "-4_-28_62" 
2427 "-4_-28_68" 
2428 "-4_-28_74" 
2429 "-4_-22_-46" 
2430 "-4_-22_-40" 
2431 "-4_-22_-34" 
2432 "-4_-22_-28" 
2433 "-4_-22_-22" 
2434 "-4_-22_2" 
2435 "-4_-22_8" 
2436 "-4_-22_14" 
2437 "-4_-22_32" 
2438 "-4_-22_38" 
2439 "-4_-22_44" 
2440 "-4_-22_50" 
2441 "-4_-22_56" 
2442 "-4_-22_62" 
2443 "-4_-22_68" 
2444 "-4_-22_74" 
2445 "-4_-16_-22" 
2446 "-4_-16_2" 
2447 "-4_-16_8" 
2448 "-4_-16_14" 
2449 "-4_-16_32" 
2450 "-4_-16_38" 
2451 "-4_-16_44" 
2452 "-4_-16_50" 
2453 "-4_-16_56" 
2454 "-4_-16_62" 
2455 "-4_-16_68" 
2456 "-4_-16_74" 
2457 "-4_-10_2" 
2458 "-4_-10_8" 
2459 "-4_-10_14" 
2460 "-4_-10_32" 
2461 "-4_-10_38" 
2462 "-4_-10_44" 
2463 "-4_-10_50" 
2464 "-4_-10_56" 
2465 "-4_-10_62" 
2466 "-4_-10_68" 
2467 "-4_-10_74" 
2468 "-4_-4_2" 
2469 "-4_-4_8" 
2470 "-4_-4_32" 
2471 "-4_-4_38" 
2472 "-4_-4_44" 
2473 "-4_-4_50" 
2474 "-4_-4_56" 
2475 "-4_-4_62" 
2476 "-4_-4_68" 
2477 "-4_2_32" 
2478 "-4_2_38" 
2479 "-4_2_44" 
2480 "-4_2_50" 
2481 "-4_2_56" 
2482 "-4_2_62" 
2483 "-4_2_68" 
2484 "-4_8_-10" 
2485 "-4_8_-4" 
2486 "-4_8_26" 
2487 "-4_8_32" 
2488 "-4_8_38" 
2489 "-4_8_44" 
2490 "-4_8_50" 
2491 "-4_8_56" 
2492 "-4_8_62" 
2493 "-4_8_68" 
2494 "-4_14_-10" 
2495 "-4_14_-4" 
2496 "-4_14_26" 
2497 "-4_14_32" 
2498 "-4_14_38" 
2499 "-4_14_44" 
2500 "-4_14_50" 
2501 "-4_14_56" 
2502 "-4_14_62" 
2503 "-4_14_68" 
2504 "-4_20_-16" 
2505 "-4_20_-10" 
2506 "-4_20_-4" 
2507 "-4_20_20" 
2508 "-4_20_26" 
2509 "-4_20_32" 
2510 "-4_20_38" 
2511 "-4_20_44" 
2512 "-4_20_50" 
2513 "-4_20_56" 
2514 "-4_20_62" 
2515 "-4_26_-16" 
2516 "-4_26_-10" 
2517 "-4_26_-4" 
2518 "-4_26_20" 
2519 "-4_26_26" 
2520 "-4_26_32" 
2521 "-4_26_38" 
2522 "-4_26_44" 
2523 "-4_26_50" 
2524 "-4_26_56" 
2525 "-4_26_62" 
2526 "-4_32_-16" 
2527 "-4_32_-10" 
2528 "-4_32_-4" 
2529 "-4_32_14" 
2530 "-4_32_20" 
2531 "-4_32_26" 
2532 "-4_32_32" 
2533 "-4_32_38" 
2534 "-4_32_44" 
2535 "-4_32_50" 
2536 "-4_32_56" 
2537 "-4_38_-16" 
2538 "-4_38_-10" 
2539 "-4_38_-4" 
2540 "-4_38_2" 
2541 "-4_38_8" 
2542 "-4_38_14" 
2543 "-4_38_20" 
2544 "-4_38_26" 
2545 "-4_38_32" 
2546 "-4_38_38" 
2547 "-4_38_44" 
2548 "-4_38_50" 
2549 "-4_38_56" 
2550 "-4_44_-22" 
2551 "-4_44_-16" 
2552 "-4_44_-10" 
2553 "-4_44_-4" 
2554 "-4_44_2" 
2555 "-4_44_8" 
2556 "-4_44_14" 
2557 "-4_44_20" 
2558 "-4_44_26" 
2559 "-4_44_32" 
2560 "-4_44_38" 
2561 "-4_44_44" 
2562 "-4_44_50" 
2563 "-4_50_-16" 
2564 "-4_50_-10" 
2565 "-4_50_-4" 
2566 "-4_50_2" 
2567 "-4_50_8" 
2568 "-4_50_14" 
2569 "-4_50_20" 
2570 "-4_50_26" 
2571 "-4_50_32" 
2572 "-4_50_38" 
2573 "-4_56_-16" 
2574 "-4_56_-10" 
2575 "-4_56_-4" 
2576 "-4_56_2" 
2577 "-4_56_8" 
2578 "-4_56_14" 
2579 "-4_56_20" 
2580 "-4_56_26" 
2581 "-4_62_-4" 
2582 "-4_62_2" 
2583 "-4_62_8" 
2584 "-4_62_14" 
2585 "-4_62_20" 
2586 "2_-94_-10" 
2587 "2_-94_-4" 
2588 "2_-94_2" 
2589 "2_-94_8" 
2590 "2_-94_14" 
2591 "2_-88_-16" 
2592 "2_-88_-10" 
2593 "2_-88_-4" 
2594 "2_-88_2" 
2595 "2_-88_8" 
2596 "2_-88_14" 
2597 "2_-88_20" 
2598 "2_-88_26" 
2599 "2_-88_32" 
2600 "2_-82_-16" 
2601 "2_-82_-10" 
2602 "2_-82_-4" 
2603 "2_-82_2" 
2604 "2_-82_8" 
2605 "2_-82_14" 
2606 "2_-82_20" 
2607 "2_-82_26" 
2608 "2_-82_32" 
2609 "2_-82_38" 
2610 "2_-76_-34" 
2611 "2_-76_-28" 
2612 "2_-76_-22" 
2613 "2_-76_-16" 
2614 "2_-76_-10" 
2615 "2_-76_-4" 
2616 "2_-76_2" 
2617 "2_-76_8" 
2618 "2_-76_14" 
2619 "2_-76_20" 
2620 "2_-76_26" 
2621 "2_-76_32" 
2622 "2_-76_38" 
2623 "2_-76_44" 
2624 "2_-76_50" 
2625 "2_-70_-46" 
2626 "2_-70_-40" 
2627 "2_-70_-34" 
2628 "2_-70_-28" 
2629 "2_-70_-22" 
2630 "2_-70_-16" 
2631 "2_-70_2" 
2632 "2_-70_8" 
2633 "2_-70_14" 
2634 "2_-70_20" 
2635 "2_-70_26" 
2636 "2_-70_32" 
2637 "2_-70_38" 
2638 "2_-70_44" 
2639 "2_-70_50" 
2640 "2_-70_56" 
2641 "2_-64_-46" 
2642 "2_-64_-40" 
2643 "2_-64_-34" 
2644 "2_-64_-28" 
2645 "2_-64_-22" 
2646 "2_-64_-16" 
2647 "2_-64_-10" 
2648 "2_-64_-4" 
2649 "2_-64_8" 
2650 "2_-64_14" 
2651 "2_-64_20" 
2652 "2_-64_26" 
2653 "2_-64_32" 
2654 "2_-64_38" 
2655 "2_-64_44" 
2656 "2_-64_50" 
2657 "2_-64_56" 
2658 "2_-58_-58" 
2659 "2_-58_-52" 
2660 "2_-58_-46" 
2661 "2_-58_-40" 
2662 "2_-58_-34" 
2663 "2_-58_-22" 
2664 "2_-58_-16" 
2665 "2_-58_-10" 
2666 "2_-58_-4" 
2667 "2_-58_14" 
2668 "2_-58_20" 
2669 "2_-58_26" 
2670 "2_-58_32" 
2671 "2_-58_38" 
2672 "2_-58_44" 
2673 "2_-58_50" 
2674 "2_-58_56" 
2675 "2_-58_62" 
2676 "2_-52_-52" 
2677 "2_-52_-46" 
2678 "2_-52_-40" 
2679 "2_-52_-34" 
2680 "2_-52_-22" 
2681 "2_-52_-16" 
2682 "2_-52_-10" 
2683 "2_-52_-4" 
2684 "2_-52_20" 
2685 "2_-52_26" 
2686 "2_-52_32" 
2687 "2_-52_38" 
2688 "2_-52_44" 
2689 "2_-52_50" 
2690 "2_-52_56" 
2691 "2_-52_62" 
2692 "2_-52_68" 
2693 "2_-46_-58" 
2694 "2_-46_-52" 
2695 "2_-46_-40" 
2696 "2_-46_-22" 
2697 "2_-46_-16" 
2698 "2_-46_-10" 
2699 "2_-46_20" 
2700 "2_-46_26" 
2701 "2_-46_32" 
2702 "2_-46_38" 
2703 "2_-46_44" 
2704 "2_-46_50" 
2705 "2_-46_56" 
2706 "2_-46_62" 
2707 "2_-46_68" 
2708 "2_-40_-58" 
2709 "2_-40_-52" 
2710 "2_-40_-46" 
2711 "2_-40_-40" 
2712 "2_-40_-34" 
2713 "2_-40_-16" 
2714 "2_-40_-10" 
2715 "2_-40_20" 
2716 "2_-40_26" 
2717 "2_-40_32" 
2718 "2_-40_38" 
2719 "2_-40_44" 
2720 "2_-40_50" 
2721 "2_-40_56" 
2722 "2_-40_62" 
2723 "2_-40_68" 
2724 "2_-34_-58" 
2725 "2_-34_-52" 
2726 "2_-34_-46" 
2727 "2_-34_-40" 
2728 "2_-34_-34" 
2729 "2_-34_-28" 
2730 "2_-34_-22" 
2731 "2_-34_-16" 
2732 "2_-34_-10" 
2733 "2_-34_26" 
2734 "2_-34_32" 
2735 "2_-34_38" 
2736 "2_-34_44" 
2737 "2_-34_50" 
2738 "2_-34_56" 
2739 "2_-34_62" 
2740 "2_-34_68" 
2741 "2_-34_74" 
2742 "2_-28_-46" 
2743 "2_-28_-40" 
2744 "2_-28_-34" 
2745 "2_-28_-28" 
2746 "2_-28_-22" 
2747 "2_-28_-16" 
2748 "2_-28_-10" 
2749 "2_-28_26" 
2750 "2_-28_32" 
2751 "2_-28_38" 
2752 "2_-28_44" 
2753 "2_-28_50" 
2754 "2_-28_56" 
2755 "2_-28_62" 
2756 "2_-28_68" 
2757 "2_-28_74" 
2758 "2_-22_-46" 
2759 "2_-22_-40" 
2760 "2_-22_-34" 
2761 "2_-22_-28" 
2762 "2_-22_-22" 
2763 "2_-22_8" 
2764 "2_-22_32" 
2765 "2_-22_38" 
2766 "2_-22_44" 
2767 "2_-22_50" 
2768 "2_-22_56" 
2769 "2_-22_62" 
2770 "2_-22_68" 
2771 "2_-22_74" 
2772 "2_-16_2" 
2773 "2_-16_8" 
2774 "2_-16_32" 
2775 "2_-16_38" 
2776 "2_-16_44" 
2777 "2_-16_50" 
2778 "2_-16_56" 
2779 "2_-16_62" 
2780 "2_-16_68" 
2781 "2_-16_74" 
2782 "2_-10_2" 
2783 "2_-10_8" 
2784 "2_-10_32" 
2785 "2_-10_38" 
2786 "2_-10_44" 
2787 "2_-10_50" 
2788 "2_-10_56" 
2789 "2_-10_62" 
2790 "2_-10_68" 
2791 "2_-4_2" 
2792 "2_-4_8" 
2793 "2_-4_32" 
2794 "2_-4_38" 
2795 "2_-4_44" 
2796 "2_-4_50" 
2797 "2_-4_56" 
2798 "2_-4_62" 
2799 "2_-4_68" 
2800 "2_2_32" 
2801 "2_2_38" 
2802 "2_2_44" 
2803 "2_2_50" 
2804 "2_2_56" 
2805 "2_2_62" 
2806 "2_2_68" 
2807 "2_8_-10" 
2808 "2_8_-4" 
2809 "2_8_26" 
2810 "2_8_32" 
2811 "2_8_38" 
2812 "2_8_44" 
2813 "2_8_50" 
2814 "2_8_56" 
2815 "2_8_62" 
2816 "2_8_68" 
2817 "2_14_-10" 
2818 "2_14_-4" 
2819 "2_14_26" 
2820 "2_14_32" 
2821 "2_14_38" 
2822 "2_14_44" 
2823 "2_14_50" 
2824 "2_14_56" 
2825 "2_14_62" 
2826 "2_20_-16" 
2827 "2_20_-10" 
2828 "2_20_-4" 
2829 "2_20_20" 
2830 "2_20_26" 
2831 "2_20_32" 
2832 "2_20_38" 
2833 "2_20_44" 
2834 "2_20_50" 
2835 "2_20_56" 
2836 "2_20_62" 
2837 "2_26_-22" 
2838 "2_26_-16" 
2839 "2_26_-10" 
2840 "2_26_-4" 
2841 "2_26_14" 
2842 "2_26_20" 
2843 "2_26_26" 
2844 "2_26_32" 
2845 "2_26_38" 
2846 "2_26_44" 
2847 "2_26_50" 
2848 "2_26_56" 
2849 "2_32_-22" 
2850 "2_32_-16" 
2851 "2_32_-10" 
2852 "2_32_-4" 
2853 "2_32_2" 
2854 "2_32_8" 
2855 "2_32_14" 
2856 "2_32_20" 
2857 "2_32_26" 
2858 "2_32_32" 
2859 "2_32_38" 
2860 "2_32_44" 
2861 "2_32_50" 
2862 "2_32_56" 
2863 "2_38_-22" 
2864 "2_38_-16" 
2865 "2_38_-10" 
2866 "2_38_-4" 
2867 "2_38_2" 
2868 "2_38_8" 
2869 "2_38_14" 
2870 "2_38_20" 
2871 "2_38_26" 
2872 "2_38_32" 
2873 "2_38_38" 
2874 "2_38_44" 
2875 "2_38_50" 
2876 "2_44_-22" 
2877 "2_44_-16" 
2878 "2_44_-10" 
2879 "2_44_-4" 
2880 "2_44_2" 
2881 "2_44_8" 
2882 "2_44_14" 
2883 "2_44_20" 
2884 "2_44_26" 
2885 "2_44_32" 
2886 "2_44_38" 
2887 "2_44_44" 
2888 "2_44_50" 
2889 "2_50_-16" 
2890 "2_50_-10" 
2891 "2_50_-4" 
2892 "2_50_2" 
2893 "2_50_8" 
2894 "2_50_14" 
2895 "2_50_20" 
2896 "2_50_26" 
2897 "2_50_32" 
2898 "2_50_38" 
2899 "2_56_-16" 
2900 "2_56_-10" 
2901 "2_56_-4" 
2902 "2_56_2" 
2903 "2_56_8" 
2904 "2_56_14" 
2905 "2_56_20" 
2906 "2_56_26" 
2907 "2_62_-4" 
2908 "2_62_2" 
2909 "2_62_8" 
2910 "2_62_14" 
2911 "2_62_20" 
2912 "8_-100_2" 
2913 "8_-100_8" 
2914 "8_-94_-10" 
2915 "8_-94_-4" 
2916 "8_-94_2" 
2917 "8_-94_8" 
2918 "8_-94_14" 
2919 "8_-94_20" 
2920 "8_-88_-34" 
2921 "8_-88_-28" 
2922 "8_-88_-16" 
2923 "8_-88_-10" 
2924 "8_-88_-4" 
2925 "8_-88_2" 
2926 "8_-88_8" 
2927 "8_-88_14" 
2928 "8_-88_20" 
2929 "8_-88_26" 
2930 "8_-88_32" 
2931 "8_-88_38" 
2932 "8_-82_-40" 
2933 "8_-82_-34" 
2934 "8_-82_-28" 
2935 "8_-82_-16" 
2936 "8_-82_-10" 
2937 "8_-82_-4" 
2938 "8_-82_2" 
2939 "8_-82_8" 
2940 "8_-82_14" 
2941 "8_-82_20" 
2942 "8_-82_26" 
2943 "8_-82_32" 
2944 "8_-82_38" 
2945 "8_-82_44" 
2946 "8_-76_-46" 
2947 "8_-76_-40" 
2948 "8_-76_-34" 
2949 "8_-76_-28" 
2950 "8_-76_-22" 
2951 "8_-76_-16" 
2952 "8_-76_-10" 
2953 "8_-76_-4" 
2954 "8_-76_2" 
2955 "8_-76_8" 
2956 "8_-76_14" 
2957 "8_-76_20" 
2958 "8_-76_26" 
2959 "8_-76_32" 
2960 "8_-76_38" 
2961 "8_-76_44" 
2962 "8_-76_50" 
2963 "8_-70_-52" 
2964 "8_-70_-46" 
2965 "8_-70_-40" 
2966 "8_-70_-34" 
2967 "8_-70_-28" 
2968 "8_-70_-22" 
2969 "8_-70_-16" 
2970 "8_-70_-10" 
2971 "8_-70_-4" 
2972 "8_-70_2" 
2973 "8_-70_8" 
2974 "8_-70_14" 
2975 "8_-70_20" 
2976 "8_-70_26" 
2977 "8_-70_32" 
2978 "8_-70_38" 
2979 "8_-70_44" 
2980 "8_-70_50" 
2981 "8_-70_56" 
2982 "8_-64_-52" 
2983 "8_-64_-46" 
2984 "8_-64_-40" 
2985 "8_-64_-22" 
2986 "8_-64_-16" 
2987 "8_-64_-10" 
2988 "8_-64_-4" 
2989 "8_-64_2" 
2990 "8_-64_8" 
2991 "8_-64_14" 
2992 "8_-64_20" 
2993 "8_-64_26" 
2994 "8_-64_32" 
2995 "8_-64_38" 
2996 "8_-64_44" 
2997 "8_-64_50" 
2998 "8_-64_56" 
2999 "8_-64_62" 
3000 "8_-58_-58" 
3001 "8_-58_-52" 
3002 "8_-58_-46" 
3003 "8_-58_-40" 
3004 "8_-58_-22" 
3005 "8_-58_-16" 
3006 "8_-58_-10" 
3007 "8_-58_-4" 
3008 "8_-58_2" 
3009 "8_-58_8" 
3010 "8_-58_14" 
3011 "8_-58_20" 
3012 "8_-58_26" 
3013 "8_-58_32" 
3014 "8_-58_38" 
3015 "8_-58_44" 
3016 "8_-58_50" 
3017 "8_-58_56" 
3018 "8_-58_62" 
3019 "8_-52_-58" 
3020 "8_-52_-52" 
3021 "8_-52_-46" 
3022 "8_-52_-40" 
3023 "8_-52_-16" 
3024 "8_-52_-10" 
3025 "8_-52_-4" 
3026 "8_-52_2" 
3027 "8_-52_8" 
3028 "8_-52_14" 
3029 "8_-52_20" 
3030 "8_-52_26" 
3031 "8_-52_32" 
3032 "8_-52_38" 
3033 "8_-52_44" 
3034 "8_-52_50" 
3035 "8_-52_56" 
3036 "8_-52_62" 
3037 "8_-52_68" 
3038 "8_-46_-22" 
3039 "8_-46_-16" 
3040 "8_-46_-10" 
3041 "8_-46_-4" 
3042 "8_-46_2" 
3043 "8_-46_8" 
3044 "8_-46_32" 
3045 "8_-46_38" 
3046 "8_-46_44" 
3047 "8_-46_50" 
3048 "8_-46_56" 
3049 "8_-46_62" 
3050 "8_-46_68" 
3051 "8_-40_-58" 
3052 "8_-40_-52" 
3053 "8_-40_-46" 
3054 "8_-40_-40" 
3055 "8_-40_-34" 
3056 "8_-40_-28" 
3057 "8_-40_-10" 
3058 "8_-40_32" 
3059 "8_-40_38" 
3060 "8_-40_44" 
3061 "8_-40_50" 
3062 "8_-40_56" 
3063 "8_-40_62" 
3064 "8_-40_68" 
3065 "8_-40_74" 
3066 "8_-34_-52" 
3067 "8_-34_-46" 
3068 "8_-34_-40" 
3069 "8_-34_-34" 
3070 "8_-34_-28" 
3071 "8_-34_-22" 
3072 "8_-34_-16" 
3073 "8_-34_-10" 
3074 "8_-34_-4" 
3075 "8_-34_38" 
3076 "8_-34_44" 
3077 "8_-34_50" 
3078 "8_-34_56" 
3079 "8_-34_62" 
3080 "8_-34_68" 
3081 "8_-34_74" 
3082 "8_-28_-46" 
3083 "8_-28_-40" 
3084 "8_-28_-34" 
3085 "8_-28_-28" 
3086 "8_-28_-22" 
3087 "8_-28_-16" 
3088 "8_-28_-10" 
3089 "8_-28_2" 
3090 "8_-28_8" 
3091 "8_-28_38" 
3092 "8_-28_44" 
3093 "8_-28_50" 
3094 "8_-28_56" 
3095 "8_-28_62" 
3096 "8_-28_68" 
3097 "8_-28_74" 
3098 "8_-22_-34" 
3099 "8_-22_-28" 
3100 "8_-22_-22" 
3101 "8_-22_2" 
3102 "8_-22_8" 
3103 "8_-22_14" 
3104 "8_-22_38" 
3105 "8_-22_44" 
3106 "8_-22_50" 
3107 "8_-22_56" 
3108 "8_-22_62" 
3109 "8_-22_68" 
3110 "8_-22_74" 
3111 "8_-16_-22" 
3112 "8_-16_2" 
3113 "8_-16_8" 
3114 "8_-16_14" 
3115 "8_-16_38" 
3116 "8_-16_44" 
3117 "8_-16_50" 
3118 "8_-16_56" 
3119 "8_-16_62" 
3120 "8_-16_68" 
3121 "8_-16_74" 
3122 "8_-10_2" 
3123 "8_-10_8" 
3124 "8_-10_14" 
3125 "8_-10_38" 
3126 "8_-10_44" 
3127 "8_-10_50" 
3128 "8_-10_56" 
3129 "8_-10_62" 
3130 "8_-10_68" 
3131 "8_-10_74" 
3132 "8_-4_2" 
3133 "8_-4_8" 
3134 "8_-4_14" 
3135 "8_-4_38" 
3136 "8_-4_44" 
3137 "8_-4_50" 
3138 "8_-4_56" 
3139 "8_-4_62" 
3140 "8_-4_68" 
3141 "8_-4_74" 
3142 "8_2_8" 
3143 "8_2_38" 
3144 "8_2_44" 
3145 "8_2_50" 
3146 "8_2_56" 
3147 "8_2_62" 
3148 "8_2_68" 
3149 "8_8_-4" 
3150 "8_8_2" 
3151 "8_8_38" 
3152 "8_8_44" 
3153 "8_8_50" 
3154 "8_8_56" 
3155 "8_8_62" 
3156 "8_8_68" 
3157 "8_14_-10" 
3158 "8_14_-4" 
3159 "8_14_2" 
3160 "8_14_8" 
3161 "8_14_32" 
3162 "8_14_38" 
3163 "8_14_44" 
3164 "8_14_50" 
3165 "8_14_56" 
3166 "8_14_62" 
3167 "8_14_68" 
3168 "8_20_-16" 
3169 "8_20_32" 
3170 "8_20_38" 
3171 "8_20_44" 
3172 "8_20_50" 
3173 "8_20_56" 
3174 "8_20_62" 
3175 "8_26_-16" 
3176 "8_26_26" 
3177 "8_26_32" 
3178 "8_26_38" 
3179 "8_26_44" 
3180 "8_26_50" 
3181 "8_26_56" 
3182 "8_26_62" 
3183 "8_32_-10" 
3184 "8_32_20" 
3185 "8_32_26" 
3186 "8_32_32" 
3187 "8_32_38" 
3188 "8_32_44" 
3189 "8_32_50" 
3190 "8_32_56" 
3191 "8_38_-10" 
3192 "8_38_-4" 
3193 "8_38_2" 
3194 "8_38_8" 
3195 "8_38_14" 
3196 "8_38_20" 
3197 "8_38_26" 
3198 "8_38_32" 
3199 "8_38_38" 
3200 "8_38_50" 
3201 "8_38_56" 
3202 "8_44_-22" 
3203 "8_44_-16" 
3204 "8_44_-10" 
3205 "8_44_-4" 
3206 "8_44_2" 
3207 "8_44_8" 
3208 "8_44_14" 
3209 "8_44_20" 
3210 "8_44_26" 
3211 "8_44_32" 
3212 "8_44_38" 
3213 "8_44_44" 
3214 "8_44_50" 
3215 "8_50_-16" 
3216 "8_50_-10" 
3217 "8_50_-4" 
3218 "8_50_2" 
3219 "8_50_8" 
3220 "8_50_14" 
3221 "8_50_20" 
3222 "8_50_26" 
3223 "8_50_32" 
3224 "8_50_38" 
3225 "8_56_-16" 
3226 "8_56_-10" 
3227 "8_56_-4" 
3228 "8_56_2" 
3229 "8_56_8" 
3230 "8_56_14" 
3231 "8_56_20" 
3232 "8_56_26" 
3233 "8_62_-10" 
3234 "8_62_-4" 
3235 "8_62_2" 
3236 "8_62_8" 
3237 "8_62_14" 
3238 "8_62_20" 
3239 "8_62_26" 
3240 "8_68_2" 
3241 "8_68_8" 
3242 "14_-100_-4" 
3243 "14_-100_2" 
3244 "14_-100_8" 
3245 "14_-100_14" 
3246 "14_-94_-10" 
3247 "14_-94_-4" 
3248 "14_-94_2" 
3249 "14_-94_8" 
3250 "14_-94_14" 
3251 "14_-94_20" 
3252 "14_-94_26" 
3253 "14_-88_-34" 
3254 "14_-88_-28" 
3255 "14_-88_-16" 
3256 "14_-88_-10" 
3257 "14_-88_-4" 
3258 "14_-88_2" 
3259 "14_-88_8" 
3260 "14_-88_14" 
3261 "14_-88_20" 
3262 "14_-88_26" 
3263 "14_-88_32" 
3264 "14_-88_38" 
3265 "14_-82_-46" 
3266 "14_-82_-40" 
3267 "14_-82_-34" 
3268 "14_-82_-28" 
3269 "14_-82_-22" 
3270 "14_-82_-16" 
3271 "14_-82_-10" 
3272 "14_-82_-4" 
3273 "14_-82_2" 
3274 "14_-82_8" 
3275 "14_-82_14" 
3276 "14_-82_26" 
3277 "14_-82_32" 
3278 "14_-82_38" 
3279 "14_-82_44" 
3280 "14_-76_-52" 
3281 "14_-76_-46" 
3282 "14_-76_-40" 
3283 "14_-76_-34" 
3284 "14_-76_-28" 
3285 "14_-76_-22" 
3286 "14_-76_-16" 
3287 "14_-76_-10" 
3288 "14_-76_-4" 
3289 "14_-76_2" 
3290 "14_-76_8" 
3291 "14_-76_14" 
3292 "14_-76_26" 
3293 "14_-76_32" 
3294 "14_-76_38" 
3295 "14_-76_44" 
3296 "14_-76_50" 
3297 "14_-70_-52" 
3298 "14_-70_-46" 
3299 "14_-70_-28" 
3300 "14_-70_-22" 
3301 "14_-70_-16" 
3302 "14_-70_-10" 
3303 "14_-70_-4" 
3304 "14_-70_2" 
3305 "14_-70_8" 
3306 "14_-70_14" 
3307 "14_-70_20" 
3308 "14_-70_26" 
3309 "14_-70_32" 
3310 "14_-70_38" 
3311 "14_-70_44" 
3312 "14_-70_50" 
3313 "14_-70_56" 
3314 "14_-64_-58" 
3315 "14_-64_-52" 
3316 "14_-64_-46" 
3317 "14_-64_-22" 
3318 "14_-64_-16" 
3319 "14_-64_-10" 
3320 "14_-64_-4" 
3321 "14_-64_2" 
3322 "14_-64_8" 
3323 "14_-64_14" 
3324 "14_-64_20" 
3325 "14_-64_26" 
3326 "14_-64_32" 
3327 "14_-64_38" 
3328 "14_-64_44" 
3329 "14_-64_50" 
3330 "14_-64_56" 
3331 "14_-64_62" 
3332 "14_-58_-58" 
3333 "14_-58_-52" 
3334 "14_-58_-46" 
3335 "14_-58_-22" 
3336 "14_-58_-16" 
3337 "14_-58_-10" 
3338 "14_-58_-4" 
3339 "14_-58_2" 
3340 "14_-58_8" 
3341 "14_-58_14" 
3342 "14_-58_20" 
3343 "14_-58_26" 
3344 "14_-58_32" 
3345 "14_-58_56" 
3346 "14_-58_62" 
3347 "14_-52_-58" 
3348 "14_-52_-52" 
3349 "14_-52_-22" 
3350 "14_-52_-16" 
3351 "14_-52_-4" 
3352 "14_-52_2" 
3353 "14_-52_8" 
3354 "14_-52_14" 
3355 "14_-52_56" 
3356 "14_-52_62" 
3357 "14_-52_68" 
3358 "14_-46_-58" 
3359 "14_-46_-52" 
3360 "14_-46_-22" 
3361 "14_-46_-16" 
3362 "14_-46_-10" 
3363 "14_-46_-4" 
3364 "14_-46_2" 
3365 "14_-46_44" 
3366 "14_-46_50" 
3367 "14_-46_56" 
3368 "14_-46_62" 
3369 "14_-46_68" 
3370 "14_-40_-46" 
3371 "14_-40_-22" 
3372 "14_-40_-16" 
3373 "14_-40_-10" 
3374 "14_-40_-4" 
3375 "14_-40_38" 
3376 "14_-40_44" 
3377 "14_-40_50" 
3378 "14_-40_56" 
3379 "14_-40_62" 
3380 "14_-40_68" 
3381 "14_-40_74" 
3382 "14_-34_-40" 
3383 "14_-34_-34" 
3384 "14_-34_-28" 
3385 "14_-34_-16" 
3386 "14_-34_-10" 
3387 "14_-34_-4" 
3388 "14_-34_2" 
3389 "14_-34_38" 
3390 "14_-34_44" 
3391 "14_-34_50" 
3392 "14_-34_62" 
3393 "14_-34_68" 
3394 "14_-34_74" 
3395 "14_-28_-40" 
3396 "14_-28_-34" 
3397 "14_-28_-28" 
3398 "14_-28_-22" 
3399 "14_-28_-16" 
3400 "14_-28_2" 
3401 "14_-28_8" 
3402 "14_-28_14" 
3403 "14_-28_38" 
3404 "14_-28_44" 
3405 "14_-28_68" 
3406 "14_-28_74" 
3407 "14_-22_-34" 
3408 "14_-22_-28" 
3409 "14_-22_-22" 
3410 "14_-22_2" 
3411 "14_-22_8" 
3412 "14_-22_14" 
3413 "14_-22_44" 
3414 "14_-22_68" 
3415 "14_-22_74" 
3416 "14_-16_-28" 
3417 "14_-16_-22" 
3418 "14_-16_2" 
3419 "14_-16_8" 
3420 "14_-16_14" 
3421 "14_-16_20" 
3422 "14_-16_68" 
3423 "14_-16_74" 
3424 "14_-10_-16" 
3425 "14_-10_2" 
3426 "14_-10_8" 
3427 "14_-10_14" 
3428 "14_-10_20" 
3429 "14_-10_62" 
3430 "14_-10_68" 
3431 "14_-10_74" 
3432 "14_-4_-16" 
3433 "14_-4_-4" 
3434 "14_-4_2" 
3435 "14_-4_8" 
3436 "14_-4_14" 
3437 "14_-4_20" 
3438 "14_-4_62" 
3439 "14_-4_68" 
3440 "14_-4_74" 
3441 "14_2_-10" 
3442 "14_2_-4" 
3443 "14_2_2" 
3444 "14_2_20" 
3445 "14_2_62" 
3446 "14_2_68" 
3447 "14_8_-16" 
3448 "14_8_-4" 
3449 "14_8_14" 
3450 "14_8_20" 
3451 "14_8_62" 
3452 "14_8_68" 
3453 "14_14_-16" 
3454 "14_14_-10" 
3455 "14_14_-4" 
3456 "14_14_2" 
3457 "14_14_8" 
3458 "14_14_14" 
3459 "14_14_62" 
3460 "14_14_68" 
3461 "14_20_-16" 
3462 "14_20_-4" 
3463 "14_20_2" 
3464 "14_20_8" 
3465 "14_20_56" 
3466 "14_20_62" 
3467 "14_26_56" 
3468 "14_32_-22" 
3469 "14_32_50" 
3470 "14_32_56" 
3471 "14_38_-22" 
3472 "14_38_50" 
3473 "14_44_-22" 
3474 "14_44_38" 
3475 "14_44_44" 
3476 "14_44_50" 
3477 "14_50_32" 
3478 "14_50_38" 
3479 "14_56_26" 
3480 "14_56_32" 
3481 "14_62_-10" 
3482 "14_62_14" 
3483 "14_62_20" 
3484 "14_62_26" 
3485 "14_68_-4" 
3486 "14_68_2" 
3487 "14_68_8" 
3488 "14_68_14" 
3489 "20_-94_-16" 
3490 "20_-94_-10" 
3491 "20_-94_-4" 
3492 "20_-94_2" 
3493 "20_-94_8" 
3494 "20_-94_14" 
3495 "20_-94_20" 
3496 "20_-88_-28" 
3497 "20_-88_-16" 
3498 "20_-88_-10" 
3499 "20_-88_-4" 
3500 "20_-88_20" 
3501 "20_-88_26" 
3502 "20_-88_32" 
3503 "20_-82_-46" 
3504 "20_-82_-40" 
3505 "20_-82_-34" 
3506 "20_-82_-28" 
3507 "20_-82_-22" 
3508 "20_-82_-16" 
3509 "20_-82_-10" 
3510 "20_-82_-4" 
3511 "20_-82_26" 
3512 "20_-82_32" 
3513 "20_-82_38" 
3514 "20_-82_44" 
3515 "20_-76_-52" 
3516 "20_-76_-46" 
3517 "20_-76_-40" 
3518 "20_-76_-34" 
3519 "20_-76_-28" 
3520 "20_-76_-22" 
3521 "20_-76_-16" 
3522 "20_-76_-10" 
3523 "20_-76_-4" 
3524 "20_-76_26" 
3525 "20_-76_32" 
3526 "20_-76_38" 
3527 "20_-76_44" 
3528 "20_-76_50" 
3529 "20_-70_-52" 
3530 "20_-70_-46" 
3531 "20_-70_-34" 
3532 "20_-70_-28" 
3533 "20_-70_-22" 
3534 "20_-70_-10" 
3535 "20_-70_-4" 
3536 "20_-70_2" 
3537 "20_-70_8" 
3538 "20_-70_20" 
3539 "20_-70_26" 
3540 "20_-70_32" 
3541 "20_-70_38" 
3542 "20_-70_44" 
3543 "20_-70_50" 
3544 "20_-70_56" 
3545 "20_-64_-58" 
3546 "20_-64_-52" 
3547 "20_-64_-46" 
3548 "20_-64_-28" 
3549 "20_-64_-22" 
3550 "20_-64_-10" 
3551 "20_-64_-4" 
3552 "20_-64_2" 
3553 "20_-64_8" 
3554 "20_-64_14" 
3555 "20_-64_20" 
3556 "20_-64_26" 
3557 "20_-64_32" 
3558 "20_-64_38" 
3559 "20_-64_44" 
3560 "20_-64_50" 
3561 "20_-64_56" 
3562 "20_-64_62" 
3563 "20_-58_-58" 
3564 "20_-58_-52" 
3565 "20_-58_-28" 
3566 "20_-58_-22" 
3567 "20_-58_-10" 
3568 "20_-58_-4" 
3569 "20_-58_2" 
3570 "20_-58_8" 
3571 "20_-58_14" 
3572 "20_-58_20" 
3573 "20_-58_26" 
3574 "20_-58_56" 
3575 "20_-58_62" 
3576 "20_-52_-58" 
3577 "20_-52_-52" 
3578 "20_-52_-22" 
3579 "20_-52_-16" 
3580 "20_-52_-10" 
3581 "20_-52_-4" 
3582 "20_-52_2" 
3583 "20_-52_8" 
3584 "20_-52_56" 
3585 "20_-52_62" 
3586 "20_-52_68" 
3587 "20_-46_-58" 
3588 "20_-46_-52" 
3589 "20_-46_-22" 
3590 "20_-46_-16" 
3591 "20_-46_-10" 
3592 "20_-46_-4" 
3593 "20_-46_2" 
3594 "20_-46_62" 
3595 "20_-46_68" 
3596 "20_-40_-52" 
3597 "20_-40_-46" 
3598 "20_-40_-22" 
3599 "20_-40_-16" 
3600 "20_-40_-10" 
3601 "20_-40_-4" 
3602 "20_-40_62" 
3603 "20_-40_68" 
3604 "20_-40_74" 
3605 "20_-34_-46" 
3606 "20_-34_-28" 
3607 "20_-34_-22" 
3608 "20_-34_-16" 
3609 "20_-34_-10" 
3610 "20_-34_-4" 
3611 "20_-34_2" 
3612 "20_-34_62" 
3613 "20_-34_68" 
3614 "20_-34_74" 
3615 "20_-28_-34" 
3616 "20_-28_-28" 
3617 "20_-28_-22" 
3618 "20_-28_-16" 
3619 "20_-28_2" 
3620 "20_-28_8" 
3621 "20_-28_62" 
3622 "20_-28_68" 
3623 "20_-28_74" 
3624 "20_-22_-28" 
3625 "20_-22_-22" 
3626 "20_-22_2" 
3627 "20_-22_8" 
3628 "20_-22_14" 
3629 "20_-22_62" 
3630 "20_-22_68" 
3631 "20_-22_74" 
3632 "20_-16_-28" 
3633 "20_-16_-16" 
3634 "20_-16_62" 
3635 "20_-16_68" 
3636 "20_-16_74" 
3637 "20_-10_-22" 
3638 "20_-10_-16" 
3639 "20_-10_-10" 
3640 "20_-10_-4" 
3641 "20_-10_2" 
3642 "20_-10_56" 
3643 "20_-10_62" 
3644 "20_-10_68" 
3645 "20_-10_74" 
3646 "20_-4_-22" 
3647 "20_-4_-16" 
3648 "20_-4_-10" 
3649 "20_-4_-4" 
3650 "20_-4_2" 
3651 "20_-4_56" 
3652 "20_-4_62" 
3653 "20_-4_68" 
3654 "20_2_-16" 
3655 "20_2_-4" 
3656 "20_2_2" 
3657 "20_2_56" 
3658 "20_2_62" 
3659 "20_2_68" 
3660 "20_8_-16" 
3661 "20_8_-10" 
3662 "20_8_-4" 
3663 "20_8_2" 
3664 "20_8_56" 
3665 "20_8_62" 
3666 "20_8_68" 
3667 "20_14_-10" 
3668 "20_14_-4" 
3669 "20_14_2" 
3670 "20_14_50" 
3671 "20_14_56" 
3672 "20_14_62" 
3673 "20_20_-4" 
3674 "20_20_50" 
3675 "20_20_56" 
3676 "20_20_62" 
3677 "20_26_-22" 
3678 "20_26_-16" 
3679 "20_26_44" 
3680 "20_26_50" 
3681 "20_26_56" 
3682 "20_32_-22" 
3683 "20_32_-16" 
3684 "20_32_38" 
3685 "20_32_44" 
3686 "20_32_50" 
3687 "20_32_56" 
3688 "20_38_-22" 
3689 "20_38_-16" 
3690 "20_38_38" 
3691 "20_38_44" 
3692 "20_38_50" 
3693 "20_44_-16" 
3694 "20_44_32" 
3695 "20_44_38" 
3696 "20_44_44" 
3697 "20_50_-16" 
3698 "20_50_26" 
3699 "20_50_32" 
3700 "20_50_38" 
3701 "20_56_-16" 
3702 "20_56_20" 
3703 "20_56_26" 
3704 "20_62_-10" 
3705 "20_62_-4" 
3706 "20_62_2" 
3707 "20_62_8" 
3708 "20_62_14" 
3709 "20_62_20" 
3710 "20_62_26" 
3711 "20_68_-4" 
3712 "20_68_2" 
3713 "20_68_8" 
3714 "20_68_14" 
3715 "26_-94_-16" 
3716 "26_-94_-10" 
3717 "26_-94_-4" 
3718 "26_-94_2" 
3719 "26_-94_8" 
3720 "26_-94_14" 
3721 "26_-88_-16" 
3722 "26_-88_-10" 
3723 "26_-88_-4" 
3724 "26_-88_8" 
3725 "26_-88_14" 
3726 "26_-88_20" 
3727 "26_-88_26" 
3728 "26_-82_-46" 
3729 "26_-82_-40" 
3730 "26_-82_-34" 
3731 "26_-82_-28" 
3732 "26_-82_-22" 
3733 "26_-82_-16" 
3734 "26_-82_-10" 
3735 "26_-82_20" 
3736 "26_-82_26" 
3737 "26_-82_32" 
3738 "26_-82_38" 
3739 "26_-76_-52" 
3740 "26_-76_-46" 
3741 "26_-76_-40" 
3742 "26_-76_-34" 
3743 "26_-76_-28" 
3744 "26_-76_-22" 
3745 "26_-76_-16" 
3746 "26_-76_-10" 
3747 "26_-76_-4" 
3748 "26_-76_26" 
3749 "26_-76_32" 
3750 "26_-76_38" 
3751 "26_-76_44" 
3752 "26_-76_50" 
3753 "26_-70_-52" 
3754 "26_-70_-46" 
3755 "26_-70_-40" 
3756 "26_-70_-34" 
3757 "26_-70_-28" 
3758 "26_-70_-22" 
3759 "26_-70_-16" 
3760 "26_-70_-10" 
3761 "26_-70_-4" 
3762 "26_-70_32" 
3763 "26_-70_38" 
3764 "26_-70_44" 
3765 "26_-70_50" 
3766 "26_-64_-58" 
3767 "26_-64_-52" 
3768 "26_-64_-28" 
3769 "26_-64_-22" 
3770 "26_-64_-10" 
3771 "26_-64_-4" 
3772 "26_-64_2" 
3773 "26_-64_8" 
3774 "26_-64_32" 
3775 "26_-64_38" 
3776 "26_-64_44" 
3777 "26_-64_50" 
3778 "26_-64_56" 
3779 "26_-58_-58" 
3780 "26_-58_-52" 
3781 "26_-58_-28" 
3782 "26_-58_-22" 
3783 "26_-58_-10" 
3784 "26_-58_-4" 
3785 "26_-58_2" 
3786 "26_-58_8" 
3787 "26_-58_38" 
3788 "26_-58_44" 
3789 "26_-58_50" 
3790 "26_-58_56" 
3791 "26_-58_62" 
3792 "26_-52_-58" 
3793 "26_-52_-52" 
3794 "26_-52_-28" 
3795 "26_-52_-22" 
3796 "26_-52_-16" 
3797 "26_-52_-10" 
3798 "26_-52_-4" 
3799 "26_-52_50" 
3800 "26_-52_56" 
3801 "26_-52_62" 
3802 "26_-46_-52" 
3803 "26_-46_-28" 
3804 "26_-46_-22" 
3805 "26_-46_-16" 
3806 "26_-46_-10" 
3807 "26_-46_-4" 
3808 "26_-46_50" 
3809 "26_-46_56" 
3810 "26_-46_62" 
3811 "26_-46_68" 
3812 "26_-40_-52" 
3813 "26_-40_-46" 
3814 "26_-40_-28" 
3815 "26_-40_-22" 
3816 "26_-40_-16" 
3817 "26_-40_-10" 
3818 "26_-40_-4" 
3819 "26_-40_50" 
3820 "26_-40_56" 
3821 "26_-40_62" 
3822 "26_-40_68" 
3823 "26_-34_-34" 
3824 "26_-34_-28" 
3825 "26_-34_-22" 
3826 "26_-34_-16" 
3827 "26_-34_-10" 
3828 "26_-34_-4" 
3829 "26_-34_56" 
3830 "26_-34_62" 
3831 "26_-34_68" 
3832 "26_-28_-22" 
3833 "26_-28_-16" 
3834 "26_-28_-10" 
3835 "26_-28_56" 
3836 "26_-28_62" 
3837 "26_-28_68" 
3838 "26_-28_74" 
3839 "26_-22_-22" 
3840 "26_-22_-16" 
3841 "26_-22_56" 
3842 "26_-22_62" 
3843 "26_-22_68" 
3844 "26_-22_74" 
3845 "26_-16_-28" 
3846 "26_-16_-22" 
3847 "26_-16_-16" 
3848 "26_-16_-4" 
3849 "26_-16_2" 
3850 "26_-16_56" 
3851 "26_-16_62" 
3852 "26_-16_68" 
3853 "26_-10_-28" 
3854 "26_-10_-22" 
3855 "26_-10_-16" 
3856 "26_-10_-10" 
3857 "26_-10_-4" 
3858 "26_-10_2" 
3859 "26_-10_8" 
3860 "26_-10_50" 
3861 "26_-10_56" 
3862 "26_-10_62" 
3863 "26_-10_68" 
3864 "26_-4_-22" 
3865 "26_-4_-16" 
3866 "26_-4_-10" 
3867 "26_-4_-4" 
3868 "26_-4_2" 
3869 "26_-4_8" 
3870 "26_-4_50" 
3871 "26_-4_56" 
3872 "26_-4_62" 
3873 "26_-4_68" 
3874 "26_2_-4" 
3875 "26_2_2" 
3876 "26_2_8" 
3877 "26_2_50" 
3878 "26_2_56" 
3879 "26_2_62" 
3880 "26_2_68" 
3881 "26_8_-28" 
3882 "26_8_-22" 
3883 "26_8_-16" 
3884 "26_8_-4" 
3885 "26_8_2" 
3886 "26_8_8" 
3887 "26_8_50" 
3888 "26_8_56" 
3889 "26_8_62" 
3890 "26_14_-16" 
3891 "26_14_-4" 
3892 "26_14_2" 
3893 "26_14_44" 
3894 "26_14_50" 
3895 "26_14_56" 
3896 "26_14_62" 
3897 "26_20_-16" 
3898 "26_20_44" 
3899 "26_20_50" 
3900 "26_20_56" 
3901 "26_26_-22" 
3902 "26_26_-16" 
3903 "26_26_38" 
3904 "26_26_44" 
3905 "26_26_50" 
3906 "26_26_56" 
3907 "26_32_-16" 
3908 "26_32_-10" 
3909 "26_32_32" 
3910 "26_32_38" 
3911 "26_32_44" 
3912 "26_32_50" 
3913 "26_38_-16" 
3914 "26_38_-10" 
3915 "26_38_26" 
3916 "26_38_32" 
3917 "26_38_38" 
3918 "26_38_44" 
3919 "26_44_-16" 
3920 "26_44_-10" 
3921 "26_44_20" 
3922 "26_44_26" 
3923 "26_44_32" 
3924 "26_44_38" 
3925 "26_50_-16" 
3926 "26_50_-10" 
3927 "26_50_8" 
3928 "26_50_14" 
3929 "26_50_20" 
3930 "26_50_26" 
3931 "26_50_32" 
3932 "26_50_38" 
3933 "26_56_-16" 
3934 "26_56_-10" 
3935 "26_56_-4" 
3936 "26_56_2" 
3937 "26_56_8" 
3938 "26_56_14" 
3939 "26_56_20" 
3940 "26_56_26" 
3941 "26_62_-10" 
3942 "26_62_-4" 
3943 "26_62_2" 
3944 "26_62_8" 
3945 "26_62_14" 
3946 "26_62_20" 
3947 "26_68_2" 
3948 "32_-88_-16" 
3949 "32_-88_-10" 
3950 "32_-88_-4" 
3951 "32_-88_2" 
3952 "32_-88_8" 
3953 "32_-88_14" 
3954 "32_-88_20" 
3955 "32_-82_-40" 
3956 "32_-82_-34" 
3957 "32_-82_-28" 
3958 "32_-82_-22" 
3959 "32_-82_-16" 
3960 "32_-82_-10" 
3961 "32_-82_-4" 
3962 "32_-82_2" 
3963 "32_-82_8" 
3964 "32_-82_14" 
3965 "32_-82_20" 
3966 "32_-82_26" 
3967 "32_-82_32" 
3968 "32_-76_-52" 
3969 "32_-76_-46" 
3970 "32_-76_-40" 
3971 "32_-76_-34" 
3972 "32_-76_-28" 
3973 "32_-76_-22" 
3974 "32_-76_-16" 
3975 "32_-76_-10" 
3976 "32_-76_20" 
3977 "32_-76_26" 
3978 "32_-76_32" 
3979 "32_-76_38" 
3980 "32_-76_44" 
3981 "32_-70_-52" 
3982 "32_-70_-46" 
3983 "32_-70_-40" 
3984 "32_-70_-34" 
3985 "32_-70_-28" 
3986 "32_-70_-22" 
3987 "32_-70_-16" 
3988 "32_-70_-10" 
3989 "32_-70_26" 
3990 "32_-70_32" 
3991 "32_-70_38" 
3992 "32_-70_44" 
3993 "32_-70_50" 
3994 "32_-64_-58" 
3995 "32_-64_-52" 
3996 "32_-64_-46" 
3997 "32_-64_-40" 
3998 "32_-64_-34" 
3999 "32_-64_-28" 
4000 "32_-64_-22" 
4001 "32_-64_-16" 
4002 "32_-64_-10" 
4003 "32_-64_32" 
4004 "32_-64_38" 
4005 "32_-64_44" 
4006 "32_-64_50" 
4007 "32_-64_56" 
4008 "32_-58_-58" 
4009 "32_-58_-52" 
4010 "32_-58_-34" 
4011 "32_-58_-28" 
4012 "32_-58_-22" 
4013 "32_-58_-16" 
4014 "32_-58_-10" 
4015 "32_-58_38" 
4016 "32_-58_44" 
4017 "32_-58_50" 
4018 "32_-58_56" 
4019 "32_-52_-58" 
4020 "32_-52_-52" 
4021 "32_-52_-34" 
4022 "32_-52_-28" 
4023 "32_-52_-22" 
4024 "32_-52_-16" 
4025 "32_-52_-10" 
4026 "32_-52_44" 
4027 "32_-52_50" 
4028 "32_-52_56" 
4029 "32_-52_62" 
4030 "32_-46_-52" 
4031 "32_-46_-46" 
4032 "32_-46_-34" 
4033 "32_-46_-28" 
4034 "32_-46_-16" 
4035 "32_-46_-10" 
4036 "32_-46_38" 
4037 "32_-46_44" 
4038 "32_-46_50" 
4039 "32_-46_56" 
4040 "32_-46_62" 
4041 "32_-40_-34" 
4042 "32_-40_-28" 
4043 "32_-40_-22" 
4044 "32_-40_-16" 
4045 "32_-40_-10" 
4046 "32_-40_38" 
4047 "32_-40_44" 
4048 "32_-40_50" 
4049 "32_-40_56" 
4050 "32_-40_62" 
4051 "32_-40_68" 
4052 "32_-34_-22" 
4053 "32_-34_-16" 
4054 "32_-34_-10" 
4055 "32_-34_-4" 
4056 "32_-34_44" 
4057 "32_-34_50" 
4058 "32_-34_56" 
4059 "32_-34_62" 
4060 "32_-34_68" 
4061 "32_-28_-22" 
4062 "32_-28_-16" 
4063 "32_-28_-10" 
4064 "32_-28_50" 
4065 "32_-28_56" 
4066 "32_-28_62" 
4067 "32_-28_68" 
4068 "32_-22_-22" 
4069 "32_-22_-16" 
4070 "32_-22_-10" 
4071 "32_-22_50" 
4072 "32_-22_56" 
4073 "32_-22_62" 
4074 "32_-22_68" 
4075 "32_-16_-28" 
4076 "32_-16_-22" 
4077 "32_-16_-16" 
4078 "32_-16_2" 
4079 "32_-16_8" 
4080 "32_-16_56" 
4081 "32_-16_62" 
4082 "32_-16_68" 
4083 "32_-10_-28" 
4084 "32_-10_-22" 
4085 "32_-10_-4" 
4086 "32_-10_2" 
4087 "32_-10_8" 
4088 "32_-10_50" 
4089 "32_-10_56" 
4090 "32_-10_62" 
4091 "32_-10_68" 
4092 "32_-4_-40" 
4093 "32_-4_-34" 
4094 "32_-4_-4" 
4095 "32_-4_2" 
4096 "32_-4_8" 
4097 "32_-4_44" 
4098 "32_-4_50" 
4099 "32_-4_56" 
4100 "32_-4_62" 
4101 "32_2_-40" 
4102 "32_2_8" 
4103 "32_2_50" 
4104 "32_2_56" 
4105 "32_2_62" 
4106 "32_8_-34" 
4107 "32_8_-28" 
4108 "32_8_-22" 
4109 "32_8_-16" 
4110 "32_8_8" 
4111 "32_8_50" 
4112 "32_8_56" 
4113 "32_8_62" 
4114 "32_14_-22" 
4115 "32_14_-16" 
4116 "32_14_-10" 
4117 "32_14_8" 
4118 "32_14_44" 
4119 "32_14_50" 
4120 "32_14_56" 
4121 "32_20_-16" 
4122 "32_20_-10" 
4123 "32_20_-4" 
4124 "32_20_2" 
4125 "32_20_8" 
4126 "32_20_44" 
4127 "32_20_50" 
4128 "32_20_56" 
4129 "32_26_-16" 
4130 "32_26_-10" 
4131 "32_26_-4" 
4132 "32_26_2" 
4133 "32_26_8" 
4134 "32_26_32" 
4135 "32_26_38" 
4136 "32_26_44" 
4137 "32_26_50" 
4138 "32_32_-16" 
4139 "32_32_-10" 
4140 "32_32_26" 
4141 "32_32_32" 
4142 "32_32_38" 
4143 "32_32_44" 
4144 "32_38_-16" 
4145 "32_38_-10" 
4146 "32_38_26" 
4147 "32_38_32" 
4148 "32_38_38" 
4149 "32_44_-16" 
4150 "32_44_-10" 
4151 "32_44_20" 
4152 "32_44_26" 
4153 "32_44_32" 
4154 "32_44_38" 
4155 "32_50_-16" 
4156 "32_50_-10" 
4157 "32_50_2" 
4158 "32_50_8" 
4159 "32_50_14" 
4160 "32_50_20" 
4161 "32_50_26" 
4162 "32_50_32" 
4163 "32_56_-10" 
4164 "32_56_-4" 
4165 "32_56_2" 
4166 "32_56_8" 
4167 "32_56_14" 
4168 "32_56_20" 
4169 "32_62_-10" 
4170 "32_62_-4" 
4171 "32_62_2" 
4172 "32_62_8" 
4173 "32_62_14" 
4174 "38_-88_-4" 
4175 "38_-88_2" 
4176 "38_-88_8" 
4177 "38_-82_-34" 
4178 "38_-82_-16" 
4179 "38_-82_-10" 
4180 "38_-82_-4" 
4181 "38_-82_2" 
4182 "38_-82_8" 
4183 "38_-82_14" 
4184 "38_-82_20" 
4185 "38_-82_26" 
4186 "38_-76_-46" 
4187 "38_-76_-40" 
4188 "38_-76_-34" 
4189 "38_-76_-28" 
4190 "38_-76_-22" 
4191 "38_-76_-16" 
4192 "38_-76_-10" 
4193 "38_-76_8" 
4194 "38_-76_14" 
4195 "38_-76_20" 
4196 "38_-76_26" 
4197 "38_-76_32" 
4198 "38_-76_38" 
4199 "38_-70_-52" 
4200 "38_-70_-46" 
4201 "38_-70_-40" 
4202 "38_-70_-34" 
4203 "38_-70_-28" 
4204 "38_-70_-22" 
4205 "38_-70_-16" 
4206 "38_-70_-10" 
4207 "38_-70_14" 
4208 "38_-70_20" 
4209 "38_-70_26" 
4210 "38_-70_32" 
4211 "38_-70_38" 
4212 "38_-70_44" 
4213 "38_-64_-58" 
4214 "38_-64_-52" 
4215 "38_-64_-46" 
4216 "38_-64_-40" 
4217 "38_-64_-34" 
4218 "38_-64_-28" 
4219 "38_-64_-22" 
4220 "38_-64_-16" 
4221 "38_-64_-10" 
4222 "38_-64_26" 
4223 "38_-64_32" 
4224 "38_-64_38" 
4225 "38_-64_44" 
4226 "38_-64_50" 
4227 "38_-58_-58" 
4228 "38_-58_-52" 
4229 "38_-58_-46" 
4230 "38_-58_-40" 
4231 "38_-58_-34" 
4232 "38_-58_-28" 
4233 "38_-58_-22" 
4234 "38_-58_-16" 
4235 "38_-58_-10" 
4236 "38_-58_38" 
4237 "38_-58_44" 
4238 "38_-58_50" 
4239 "38_-58_56" 
4240 "38_-52_-52" 
4241 "38_-52_-46" 
4242 "38_-52_-34" 
4243 "38_-52_-28" 
4244 "38_-52_-22" 
4245 "38_-52_-16" 
4246 "38_-52_38" 
4247 "38_-52_44" 
4248 "38_-52_50" 
4249 "38_-52_56" 
4250 "38_-52_62" 
4251 "38_-46_-52" 
4252 "38_-46_-46" 
4253 "38_-46_-40" 
4254 "38_-46_-34" 
4255 "38_-46_-28" 
4256 "38_-46_-22" 
4257 "38_-46_-16" 
4258 "38_-46_38" 
4259 "38_-46_44" 
4260 "38_-46_50" 
4261 "38_-46_56" 
4262 "38_-46_62" 
4263 "38_-40_-22" 
4264 "38_-40_-16" 
4265 "38_-40_38" 
4266 "38_-40_44" 
4267 "38_-40_50" 
4268 "38_-40_56" 
4269 "38_-40_62" 
4270 "38_-34_-22" 
4271 "38_-34_-16" 
4272 "38_-34_20" 
4273 "38_-34_38" 
4274 "38_-34_44" 
4275 "38_-34_50" 
4276 "38_-34_56" 
4277 "38_-34_62" 
4278 "38_-28_-22" 
4279 "38_-28_14" 
4280 "38_-28_20" 
4281 "38_-28_44" 
4282 "38_-28_50" 
4283 "38_-28_56" 
4284 "38_-28_62" 
4285 "38_-28_68" 
4286 "38_-22_-22" 
4287 "38_-22_2" 
4288 "38_-22_8" 
4289 "38_-22_14" 
4290 "38_-22_20" 
4291 "38_-22_44" 
4292 "38_-22_50" 
4293 "38_-22_56" 
4294 "38_-22_62" 
4295 "38_-22_68" 
4296 "38_-16_-28" 
4297 "38_-16_-22" 
4298 "38_-16_-4" 
4299 "38_-16_2" 
4300 "38_-16_8" 
4301 "38_-16_14" 
4302 "38_-16_20" 
4303 "38_-16_38" 
4304 "38_-16_44" 
4305 "38_-16_50" 
4306 "38_-16_56" 
4307 "38_-16_62" 
4308 "38_-10_-34" 
4309 "38_-10_-28" 
4310 "38_-10_-10" 
4311 "38_-10_-4" 
4312 "38_-10_2" 
4313 "38_-10_8" 
4314 "38_-10_14" 
4315 "38_-10_20" 
4316 "38_-10_44" 
4317 "38_-10_50" 
4318 "38_-10_56" 
4319 "38_-10_62" 
4320 "38_-4_-40" 
4321 "38_-4_-34" 
4322 "38_-4_-10" 
4323 "38_-4_-4" 
4324 "38_-4_2" 
4325 "38_-4_8" 
4326 "38_-4_14" 
4327 "38_-4_44" 
4328 "38_-4_50" 
4329 "38_-4_56" 
4330 "38_-4_62" 
4331 "38_2_-40" 
4332 "38_2_-16" 
4333 "38_2_-10" 
4334 "38_2_-4" 
4335 "38_2_2" 
4336 "38_2_8" 
4337 "38_2_14" 
4338 "38_2_32" 
4339 "38_2_38" 
4340 "38_2_44" 
4341 "38_2_50" 
4342 "38_2_56" 
4343 "38_8_-22" 
4344 "38_8_-16" 
4345 "38_8_-10" 
4346 "38_8_-4" 
4347 "38_8_2" 
4348 "38_8_8" 
4349 "38_8_26" 
4350 "38_8_32" 
4351 "38_8_38" 
4352 "38_8_44" 
4353 "38_8_50" 
4354 "38_8_56" 
4355 "38_14_-34" 
4356 "38_14_-10" 
4357 "38_14_-4" 
4358 "38_14_2" 
4359 "38_14_8" 
4360 "38_14_26" 
4361 "38_14_32" 
4362 "38_14_38" 
4363 "38_14_44" 
4364 "38_14_50" 
4365 "38_14_56" 
4366 "38_20_-10" 
4367 "38_20_-4" 
4368 "38_20_2" 
4369 "38_20_8" 
4370 "38_20_26" 
4371 "38_20_32" 
4372 "38_20_38" 
4373 "38_20_44" 
4374 "38_20_50" 
4375 "38_26_-16" 
4376 "38_26_-10" 
4377 "38_26_-4" 
4378 "38_26_2" 
4379 "38_26_8" 
4380 "38_26_20" 
4381 "38_26_26" 
4382 "38_26_32" 
4383 "38_26_38" 
4384 "38_26_44" 
4385 "38_32_-16" 
4386 "38_32_-10" 
4387 "38_32_-4" 
4388 "38_32_14" 
4389 "38_32_20" 
4390 "38_32_26" 
4391 "38_32_32" 
4392 "38_32_38" 
4393 "38_38_-16" 
4394 "38_38_-10" 
4395 "38_38_8" 
4396 "38_38_14" 
4397 "38_38_20" 
4398 "38_38_26" 
4399 "38_38_32" 
4400 "38_38_38" 
4401 "38_44_-16" 
4402 "38_44_-10" 
4403 "38_44_2" 
4404 "38_44_8" 
4405 "38_44_14" 
4406 "38_44_20" 
4407 "38_44_26" 
4408 "38_44_32" 
4409 "38_50_-10" 
4410 "38_50_-4" 
4411 "38_50_2" 
4412 "38_50_8" 
4413 "38_50_14" 
4414 "38_50_20" 
4415 "38_50_26" 
4416 "38_56_-10" 
4417 "38_56_-4" 
4418 "38_56_2" 
4419 "38_56_8" 
4420 "38_56_14" 
4421 "38_62_-4" 
4422 "38_62_2" 
4423 "44_-82_-4" 
4424 "44_-82_2" 
4425 "44_-82_8" 
4426 "44_-82_14" 
4427 "44_-76_-34" 
4428 "44_-76_-16" 
4429 "44_-76_-10" 
4430 "44_-76_-4" 
4431 "44_-76_2" 
4432 "44_-76_8" 
4433 "44_-76_14" 
4434 "44_-76_20" 
4435 "44_-76_26" 
4436 "44_-76_32" 
4437 "44_-70_-46" 
4438 "44_-70_-40" 
4439 "44_-70_-34" 
4440 "44_-70_-28" 
4441 "44_-70_-22" 
4442 "44_-70_-16" 
4443 "44_-70_-10" 
4444 "44_-70_-4" 
4445 "44_-70_2" 
4446 "44_-70_8" 
4447 "44_-70_14" 
4448 "44_-70_20" 
4449 "44_-70_26" 
4450 "44_-70_32" 
4451 "44_-70_38" 
4452 "44_-64_-52" 
4453 "44_-64_-46" 
4454 "44_-64_-40" 
4455 "44_-64_-34" 
4456 "44_-64_-28" 
4457 "44_-64_-22" 
4458 "44_-64_-16" 
4459 "44_-64_-10" 
4460 "44_-64_-4" 
4461 "44_-64_2" 
4462 "44_-64_8" 
4463 "44_-64_14" 
4464 "44_-64_20" 
4465 "44_-64_26" 
4466 "44_-64_32" 
4467 "44_-64_38" 
4468 "44_-64_44" 
4469 "44_-58_-52" 
4470 "44_-58_-46" 
4471 "44_-58_-40" 
4472 "44_-58_-34" 
4473 "44_-58_-28" 
4474 "44_-58_-22" 
4475 "44_-58_-16" 
4476 "44_-58_-10" 
4477 "44_-58_-4" 
4478 "44_-58_2" 
4479 "44_-58_8" 
4480 "44_-58_14" 
4481 "44_-58_20" 
4482 "44_-58_26" 
4483 "44_-58_32" 
4484 "44_-58_38" 
4485 "44_-58_44" 
4486 "44_-58_50" 
4487 "44_-52_-46" 
4488 "44_-52_-40" 
4489 "44_-52_-34" 
4490 "44_-52_-28" 
4491 "44_-52_-22" 
4492 "44_-52_-16" 
4493 "44_-52_-10" 
4494 "44_-52_14" 
4495 "44_-52_20" 
4496 "44_-52_26" 
4497 "44_-52_32" 
4498 "44_-52_38" 
4499 "44_-52_44" 
4500 "44_-52_50" 
4501 "44_-52_56" 
4502 "44_-46_-46" 
4503 "44_-46_-40" 
4504 "44_-46_-34" 
4505 "44_-46_-22" 
4506 "44_-46_-16" 
4507 "44_-46_14" 
4508 "44_-46_20" 
4509 "44_-46_38" 
4510 "44_-46_44" 
4511 "44_-46_50" 
4512 "44_-46_56" 
4513 "44_-40_-22" 
4514 "44_-40_-16" 
4515 "44_-40_38" 
4516 "44_-40_44" 
4517 "44_-40_50" 
4518 "44_-40_56" 
4519 "44_-40_62" 
4520 "44_-34_-22" 
4521 "44_-34_2" 
4522 "44_-34_14" 
4523 "44_-34_20" 
4524 "44_-34_26" 
4525 "44_-34_38" 
4526 "44_-34_44" 
4527 "44_-34_50" 
4528 "44_-34_56" 
4529 "44_-34_62" 
4530 "44_-28_-22" 
4531 "44_-28_14" 
4532 "44_-28_20" 
4533 "44_-28_38" 
4534 "44_-28_44" 
4535 "44_-28_50" 
4536 "44_-28_56" 
4537 "44_-28_62" 
4538 "44_-22_-22" 
4539 "44_-22_8" 
4540 "44_-22_14" 
4541 "44_-22_20" 
4542 "44_-22_38" 
4543 "44_-22_44" 
4544 "44_-22_50" 
4545 "44_-22_56" 
4546 "44_-22_62" 
4547 "44_-16_-28" 
4548 "44_-16_-4" 
4549 "44_-16_2" 
4550 "44_-16_8" 
4551 "44_-16_14" 
4552 "44_-16_20" 
4553 "44_-16_38" 
4554 "44_-16_44" 
4555 "44_-16_50" 
4556 "44_-16_56" 
4557 "44_-16_62" 
4558 "44_-10_-10" 
4559 "44_-10_-4" 
4560 "44_-10_2" 
4561 "44_-10_8" 
4562 "44_-10_14" 
4563 "44_-10_32" 
4564 "44_-10_38" 
4565 "44_-10_44" 
4566 "44_-10_50" 
4567 "44_-10_56" 
4568 "44_-4_-34" 
4569 "44_-4_-16" 
4570 "44_-4_-10" 
4571 "44_-4_-4" 
4572 "44_-4_2" 
4573 "44_-4_8" 
4574 "44_-4_14" 
4575 "44_-4_38" 
4576 "44_-4_44" 
4577 "44_-4_50" 
4578 "44_-4_56" 
4579 "44_2_-40" 
4580 "44_2_-34" 
4581 "44_2_-16" 
4582 "44_2_-10" 
4583 "44_2_-4" 
4584 "44_2_2" 
4585 "44_2_8" 
4586 "44_2_26" 
4587 "44_2_32" 
4588 "44_2_38" 
4589 "44_2_44" 
4590 "44_2_50" 
4591 "44_2_56" 
4592 "44_8_-34" 
4593 "44_8_-28" 
4594 "44_8_-22" 
4595 "44_8_-16" 
4596 "44_8_-10" 
4597 "44_8_-4" 
4598 "44_8_2" 
4599 "44_8_8" 
4600 "44_8_20" 
4601 "44_8_26" 
4602 "44_8_32" 
4603 "44_8_38" 
4604 "44_8_44" 
4605 "44_8_50" 
4606 "44_14_-28" 
4607 "44_14_-10" 
4608 "44_14_-4" 
4609 "44_14_2" 
4610 "44_14_8" 
4611 "44_14_26" 
4612 "44_14_32" 
4613 "44_14_38" 
4614 "44_14_44" 
4615 "44_14_50" 
4616 "44_20_-4" 
4617 "44_20_2" 
4618 "44_20_8" 
4619 "44_20_14" 
4620 "44_20_20" 
4621 "44_20_26" 
4622 "44_20_32" 
4623 "44_20_38" 
4624 "44_20_44" 
4625 "44_26_-10" 
4626 "44_26_-4" 
4627 "44_26_2" 
4628 "44_26_8" 
4629 "44_26_14" 
4630 "44_26_20" 
4631 "44_26_26" 
4632 "44_26_32" 
4633 "44_26_38" 
4634 "44_32_-10" 
4635 "44_32_-4" 
4636 "44_32_2" 
4637 "44_32_8" 
4638 "44_32_14" 
4639 "44_32_20" 
4640 "44_32_26" 
4641 "44_32_32" 
4642 "44_38_-16" 
4643 "44_38_-10" 
4644 "44_38_-4" 
4645 "44_38_2" 
4646 "44_38_8" 
4647 "44_38_14" 
4648 "44_38_20" 
4649 "44_38_26" 
4650 "44_44_-16" 
4651 "44_44_-10" 
4652 "44_44_-4" 
4653 "44_44_2" 
4654 "44_44_8" 
4655 "44_44_14" 
4656 "44_44_20" 
4657 "44_50_-10" 
4658 "44_50_-4" 
4659 "44_50_2" 
4660 "44_50_8" 
4661 "44_50_14" 
4662 "44_56_-4" 
4663 "44_56_2" 
4664 "44_56_8" 
4665 "50_-76_-10" 
4666 "50_-76_-4" 
4667 "50_-76_2" 
4668 "50_-76_8" 
4669 "50_-76_14" 
4670 "50_-70_-10" 
4671 "50_-70_-4" 
4672 "50_-70_2" 
4673 "50_-70_8" 
4674 "50_-70_14" 
4675 "50_-70_20" 
4676 "50_-70_26" 
4677 "50_-70_32" 
4678 "50_-64_-40" 
4679 "50_-64_-34" 
4680 "50_-64_-28" 
4681 "50_-64_-16" 
4682 "50_-64_-10" 
4683 "50_-64_-4" 
4684 "50_-64_2" 
4685 "50_-64_8" 
4686 "50_-64_14" 
4687 "50_-64_20" 
4688 "50_-64_26" 
4689 "50_-64_32" 
4690 "50_-64_38" 
4691 "50_-58_-34" 
4692 "50_-58_-28" 
4693 "50_-58_-22" 
4694 "50_-58_-16" 
4695 "50_-58_-10" 
4696 "50_-58_-4" 
4697 "50_-58_2" 
4698 "50_-58_8" 
4699 "50_-58_14" 
4700 "50_-58_20" 
4701 "50_-58_26" 
4702 "50_-58_32" 
4703 "50_-58_38" 
4704 "50_-58_44" 
4705 "50_-52_-40" 
4706 "50_-52_-34" 
4707 "50_-52_-28" 
4708 "50_-52_-22" 
4709 "50_-52_-16" 
4710 "50_-52_-10" 
4711 "50_-52_-4" 
4712 "50_-52_2" 
4713 "50_-52_8" 
4714 "50_-52_14" 
4715 "50_-52_20" 
4716 "50_-52_26" 
4717 "50_-52_32" 
4718 "50_-52_38" 
4719 "50_-52_44" 
4720 "50_-52_50" 
4721 "50_-46_-16" 
4722 "50_-46_-10" 
4723 "50_-46_8" 
4724 "50_-46_14" 
4725 "50_-46_20" 
4726 "50_-46_26" 
4727 "50_-46_32" 
4728 "50_-46_38" 
4729 "50_-46_44" 
4730 "50_-46_50" 
4731 "50_-46_56" 
4732 "50_-40_-16" 
4733 "50_-40_2" 
4734 "50_-40_8" 
4735 "50_-40_14" 
4736 "50_-40_20" 
4737 "50_-40_26" 
4738 "50_-40_32" 
4739 "50_-40_38" 
4740 "50_-40_44" 
4741 "50_-40_50" 
4742 "50_-40_56" 
4743 "50_-34_-4" 
4744 "50_-34_2" 
4745 "50_-34_8" 
4746 "50_-34_14" 
4747 "50_-34_20" 
4748 "50_-34_26" 
4749 "50_-34_32" 
4750 "50_-34_38" 
4751 "50_-34_44" 
4752 "50_-34_50" 
4753 "50_-34_56" 
4754 "50_-28_-22" 
4755 "50_-28_-4" 
4756 "50_-28_2" 
4757 "50_-28_8" 
4758 "50_-28_14" 
4759 "50_-28_20" 
4760 "50_-28_26" 
4761 "50_-28_32" 
4762 "50_-28_38" 
4763 "50_-28_44" 
4764 "50_-28_50" 
4765 "50_-28_56" 
4766 "50_-22_-10" 
4767 "50_-22_-4" 
4768 "50_-22_8" 
4769 "50_-22_14" 
4770 "50_-22_20" 
4771 "50_-22_32" 
4772 "50_-22_38" 
4773 "50_-22_44" 
4774 "50_-22_50" 
4775 "50_-22_56" 
4776 "50_-16_-16" 
4777 "50_-16_-10" 
4778 "50_-16_-4" 
4779 "50_-16_2" 
4780 "50_-16_8" 
4781 "50_-16_14" 
4782 "50_-16_20" 
4783 "50_-16_32" 
4784 "50_-16_38" 
4785 "50_-16_44" 
4786 "50_-16_50" 
4787 "50_-16_56" 
4788 "50_-10_-28" 
4789 "50_-10_-16" 
4790 "50_-10_-10" 
4791 "50_-10_-4" 
4792 "50_-10_2" 
4793 "50_-10_8" 
4794 "50_-10_14" 
4795 "50_-10_32" 
4796 "50_-10_38" 
4797 "50_-10_44" 
4798 "50_-10_50" 
4799 "50_-4_-34" 
4800 "50_-4_-28" 
4801 "50_-4_-22" 
4802 "50_-4_-16" 
4803 "50_-4_-10" 
4804 "50_-4_-4" 
4805 "50_-4_2" 
4806 "50_-4_8" 
4807 "50_-4_14" 
4808 "50_-4_32" 
4809 "50_-4_38" 
4810 "50_-4_44" 
4811 "50_-4_50" 
4812 "50_2_-40" 
4813 "50_2_-34" 
4814 "50_2_-28" 
4815 "50_2_-22" 
4816 "50_2_-16" 
4817 "50_2_-10" 
4818 "50_2_-4" 
4819 "50_2_2" 
4820 "50_2_8" 
4821 "50_2_14" 
4822 "50_2_20" 
4823 "50_2_26" 
4824 "50_2_32" 
4825 "50_2_38" 
4826 "50_2_44" 
4827 "50_2_50" 
4828 "50_8_-34" 
4829 "50_8_-28" 
4830 "50_8_-22" 
4831 "50_8_-16" 
4832 "50_8_-10" 
4833 "50_8_-4" 
4834 "50_8_2" 
4835 "50_8_8" 
4836 "50_8_14" 
4837 "50_8_20" 
4838 "50_8_26" 
4839 "50_8_32" 
4840 "50_8_38" 
4841 "50_8_44" 
4842 "50_14_-16" 
4843 "50_14_-10" 
4844 "50_14_-4" 
4845 "50_14_2" 
4846 "50_14_8" 
4847 "50_14_14" 
4848 "50_14_20" 
4849 "50_14_26" 
4850 "50_14_32" 
4851 "50_14_38" 
4852 "50_14_44" 
4853 "50_20_-4" 
4854 "50_20_2" 
4855 "50_20_8" 
4856 "50_20_14" 
4857 "50_20_20" 
4858 "50_20_26" 
4859 "50_20_32" 
4860 "50_20_38" 
4861 "50_26_-4" 
4862 "50_26_2" 
4863 "50_26_8" 
4864 "50_26_14" 
4865 "50_26_20" 
4866 "50_26_26" 
4867 "50_26_32" 
4868 "50_32_-10" 
4869 "50_32_-4" 
4870 "50_32_2" 
4871 "50_32_8" 
4872 "50_32_14" 
4873 "50_32_20" 
4874 "50_32_26" 
4875 "50_38_-16" 
4876 "50_38_-10" 
4877 "50_38_-4" 
4878 "50_38_2" 
4879 "50_38_8" 
4880 "50_38_14" 
4881 "50_38_20" 
4882 "50_44_-10" 
4883 "50_44_-4" 
4884 "50_44_2" 
4885 "50_44_8" 
4886 "56_-64_-10" 
4887 "56_-64_-4" 
4888 "56_-64_2" 
4889 "56_-64_8" 
4890 "56_-64_14" 
4891 "56_-64_20" 
4892 "56_-64_26" 
4893 "56_-58_-22" 
4894 "56_-58_-16" 
4895 "56_-58_-10" 
4896 "56_-58_-4" 
4897 "56_-58_2" 
4898 "56_-58_8" 
4899 "56_-58_14" 
4900 "56_-58_20" 
4901 "56_-58_26" 
4902 "56_-58_32" 
4903 "56_-58_38" 
4904 "56_-52_-22" 
4905 "56_-52_-16" 
4906 "56_-52_-10" 
4907 "56_-52_-4" 
4908 "56_-52_2" 
4909 "56_-52_8" 
4910 "56_-52_14" 
4911 "56_-52_20" 
4912 "56_-52_26" 
4913 "56_-52_32" 
4914 "56_-52_38" 
4915 "56_-52_44" 
4916 "56_-46_-16" 
4917 "56_-46_-10" 
4918 "56_-46_-4" 
4919 "56_-46_2" 
4920 "56_-46_8" 
4921 "56_-46_14" 
4922 "56_-46_20" 
4923 "56_-46_26" 
4924 "56_-46_32" 
4925 "56_-46_38" 
4926 "56_-46_44" 
4927 "56_-46_50" 
4928 "56_-40_-16" 
4929 "56_-40_-10" 
4930 "56_-40_-4" 
4931 "56_-40_2" 
4932 "56_-40_8" 
4933 "56_-40_14" 
4934 "56_-40_20" 
4935 "56_-40_26" 
4936 "56_-40_32" 
4937 "56_-40_38" 
4938 "56_-40_44" 
4939 "56_-40_50" 
4940 "56_-34_-16" 
4941 "56_-34_-4" 
4942 "56_-34_2" 
4943 "56_-34_8" 
4944 "56_-34_14" 
4945 "56_-34_20" 
4946 "56_-34_26" 
4947 "56_-34_32" 
4948 "56_-34_38" 
4949 "56_-34_44" 
4950 "56_-34_50" 
4951 "56_-28_-22" 
4952 "56_-28_-10" 
4953 "56_-28_-4" 
4954 "56_-28_2" 
4955 "56_-28_8" 
4956 "56_-28_14" 
4957 "56_-28_20" 
4958 "56_-28_26" 
4959 "56_-28_32" 
4960 "56_-28_38" 
4961 "56_-28_44" 
4962 "56_-28_50" 
4963 "56_-22_-22" 
4964 "56_-22_-10" 
4965 "56_-22_-4" 
4966 "56_-22_2" 
4967 "56_-22_8" 
4968 "56_-22_14" 
4969 "56_-22_20" 
4970 "56_-22_26" 
4971 "56_-22_32" 
4972 "56_-22_38" 
4973 "56_-22_44" 
4974 "56_-22_50" 
4975 "56_-16_-28" 
4976 "56_-16_-22" 
4977 "56_-16_-16" 
4978 "56_-16_-10" 
4979 "56_-16_-4" 
4980 "56_-16_2" 
4981 "56_-16_8" 
4982 "56_-16_14" 
4983 "56_-16_20" 
4984 "56_-16_26" 
4985 "56_-16_32" 
4986 "56_-16_38" 
4987 "56_-16_44" 
4988 "56_-16_50" 
4989 "56_-10_-28" 
4990 "56_-10_-22" 
4991 "56_-10_-16" 
4992 "56_-10_-10" 
4993 "56_-10_-4" 
4994 "56_-10_2" 
4995 "56_-10_8" 
4996 "56_-10_14" 
4997 "56_-10_20" 
4998 "56_-10_26" 
4999 "56_-10_32" 
5000 "56_-10_38" 
5001 "56_-10_44" 
5002 "56_-4_-34" 
5003 "56_-4_-28" 
5004 "56_-4_-22" 
5005 "56_-4_-16" 
5006 "56_-4_-10" 
5007 "56_-4_-4" 
5008 "56_-4_2" 
5009 "56_-4_8" 
5010 "56_-4_14" 
5011 "56_-4_20" 
5012 "56_-4_26" 
5013 "56_-4_32" 
5014 "56_-4_38" 
5015 "56_-4_44" 
5016 "56_2_-28" 
5017 "56_2_-22" 
5018 "56_2_-16" 
5019 "56_2_-10" 
5020 "56_2_-4" 
5021 "56_2_2" 
5022 "56_2_8" 
5023 "56_2_14" 
5024 "56_2_20" 
5025 "56_2_26" 
5026 "56_2_32" 
5027 "56_2_38" 
5028 "56_8_-22" 
5029 "56_8_-16" 
5030 "56_8_-10" 
5031 "56_8_-4" 
5032 "56_8_2" 
5033 "56_8_8" 
5034 "56_8_14" 
5035 "56_8_20" 
5036 "56_8_26" 
5037 "56_8_32" 
5038 "56_8_38" 
5039 "56_14_-10" 
5040 "56_14_-4" 
5041 "56_14_2" 
5042 "56_14_8" 
5043 "56_14_14" 
5044 "56_14_20" 
5045 "56_14_26" 
5046 "56_14_32" 
5047 "56_20_2" 
5048 "56_20_8" 
5049 "56_20_14" 
5050 "56_20_20" 
5051 "56_20_26" 
5052 "56_26_2" 
5053 "56_26_8" 
5054 "56_26_14" 
5055 "56_26_20" 
5056 "56_32_2" 
5057 "56_32_8" 
5058 "56_32_14" 
5059 "62_-58_-4" 
5060 "62_-58_2" 
5061 "62_-58_8" 
5062 "62_-52_-10" 
5063 "62_-52_-4" 
5064 "62_-52_2" 
5065 "62_-52_8" 
5066 "62_-52_14" 
5067 "62_-52_20" 
5068 "62_-52_26" 
5069 "62_-46_-10" 
5070 "62_-46_-4" 
5071 "62_-46_2" 
5072 "62_-46_8" 
5073 "62_-46_14" 
5074 "62_-46_20" 
5075 "62_-46_26" 
5076 "62_-46_32" 
5077 "62_-40_-10" 
5078 "62_-40_-4" 
5079 "62_-40_2" 
5080 "62_-40_8" 
5081 "62_-40_14" 
5082 "62_-40_20" 
5083 "62_-40_26" 
5084 "62_-40_32" 
5085 "62_-40_38" 
5086 "62_-34_-10" 
5087 "62_-34_-4" 
5088 "62_-34_2" 
5089 "62_-34_8" 
5090 "62_-34_14" 
5091 "62_-34_20" 
5092 "62_-34_26" 
5093 "62_-34_32" 
5094 "62_-34_38" 
5095 "62_-34_44" 
5096 "62_-28_-16" 
5097 "62_-28_-10" 
5098 "62_-28_-4" 
5099 "62_-28_2" 
5100 "62_-28_8" 
5101 "62_-28_14" 
5102 "62_-28_20" 
5103 "62_-28_26" 
5104 "62_-28_32" 
5105 "62_-28_38" 
5106 "62_-28_44" 
5107 "62_-22_-22" 
5108 "62_-22_-16" 
5109 "62_-22_-10" 
5110 "62_-22_-4" 
5111 "62_-22_2" 
5112 "62_-22_8" 
5113 "62_-22_14" 
5114 "62_-22_20" 
5115 "62_-22_26" 
5116 "62_-22_32" 
5117 "62_-22_38" 
5118 "62_-22_44" 
5119 "62_-16_-22" 
5120 "62_-16_-16" 
5121 "62_-16_-10" 
5122 "62_-16_-4" 
5123 "62_-16_2" 
5124 "62_-16_8" 
5125 "62_-16_14" 
5126 "62_-16_20" 
5127 "62_-16_26" 
5128 "62_-16_32" 
5129 "62_-16_38" 
5130 "62_-16_44" 
5131 "62_-10_-22" 
5132 "62_-10_-16" 
5133 "62_-10_-10" 
5134 "62_-10_-4" 
5135 "62_-10_2" 
5136 "62_-10_8" 
5137 "62_-10_14" 
5138 "62_-10_20" 
5139 "62_-10_26" 
5140 "62_-10_32" 
5141 "62_-10_38" 
5142 "62_-4_-22" 
5143 "62_-4_-16" 
5144 "62_-4_-10" 
5145 "62_-4_-4" 
5146 "62_-4_2" 
5147 "62_-4_8" 
5148 "62_-4_14" 
5149 "62_-4_20" 
5150 "62_-4_26" 
5151 "62_-4_32" 
5152 "62_2_-16" 
5153 "62_2_-10" 
5154 "62_2_-4" 
5155 "62_2_2" 
5156 "62_2_8" 
5157 "62_2_14" 
5158 "62_2_20" 
5159 "62_2_26" 
5160 "62_2_32" 
5161 "62_8_8" 
5162 "62_8_14" 
5163 "62_8_20" 
5164 "62_8_26" 
5165 "62_14_14" 
5166 "68_-46_2" 
5167 "68_-40_-4" 
5168 "68_-40_2" 
5169 "68_-40_8" 
5170 "68_-34_-4" 
5171 "68_-34_2" 
5172 "68_-34_8" 
5173 "68_-34_14" 
5174 "68_-28_-4" 
5175 "68_-28_2" 
5176 "68_-28_8" 
5177 "68_-28_14" 
5178 "68_-22_2" 
5179 "68_-22_8" 
5180 "68_-22_14" 
5181 "68_-16_-16" 
5182 "68_-16_-10" 
5183 "68_-16_2" 
*Edges 117677
1 82 0.23034
1 254 0.25918
1 267 0.23347
1 268 0.20546
1 387 0.23441
1 408 0.20192
1 438 0.20206
1 525 0.22727
1 615 0.20013
1 690 0.31348
1 691 0.21995
1 768 0.22397
1 807 0.21995
1 855 0.2483
1 884 0.31979
1 902 0.22698
1 934 0.29525
1 937 0.21363
1 939 0.21816
1 984 0.23865
1 1145 0.21826
1 1189 0.21837
1 1191 0.22283
1 1192 0.30834
1 1199 0.25215
1 1243 0.20509
1 1316 0.21959
1 1647 0.21786
1 1674 0.21927
1 1680 0.22519
1 1703 0.21542
1 1712 0.23778
1 1863 0.20027
1 1888 0.25551
1 1895 0.24388
1 1896 0.21782
1 1901 0.21166
1 1917 0.30858
1 1918 0.24162
1 2153 0.25384
1 2158 0.21574
1 2167 0.20472
1 2181 0.26593
1 2192 0.24306
1 2268 0.21891
1 2269 0.22682
1 2288 0.21093
1 2314 0.2319
1 2447 0.20598
1 2494 0.21813
1 2536 0.22177
1 2549 0.25263
1 2572 0.22541
1 2871 0.22136
1 2887 0.23225
1 2893 0.20505
1 3181 0.20014
1 3237 0.25498
1 3240 0.21103
1 3253 0.22009
1 3428 0.23474
1 3459 0.23991
1 3486 0.27961
1 3665 0.20638
1 3672 0.22996
1 3676 0.23094
1 3701 0.2063
1 3712 0.20179
1 3947 0.20805
1 4128 0.22884
1 4217 0.23042
1 4315 0.26608
1 4365 0.22917
1 4416 0.2174
1 4547 0.21088
1 4556 0.2293
1 4615 0.20577
1 4644 0.2567
1 4799 0.21366
1 4834 0.22604
1 4860 0.24488
1 4892 0.24245
1 5055 0.21746
2 376 0.21476
2 822 0.20621
2 1148 0.23423
2 1192 0.20091
2 2033 0.20455
2 2494 0.2516
2 3039 0.21052
2 3132 0.20605
2 3240 0.24328
2 3486 0.23873
2 3601 0.23448
2 3864 0.20083
2 4920 0.23984
3 113 0.20436
3 225 0.24184
3 256 0.20046
3 347 0.25891
3 348 0.21056
3 400 0.21025
3 440 0.20024
3 454 0.26465
3 525 0.29645
3 617 0.21766
3 618 0.21965
3 625 0.24067
3 692 0.23275
3 777 0.23589
3 812 0.21355
3 961 0.20278
3 1152 0.20407
3 1278 0.23528
3 1463 0.21916
3 1645 0.21576
3 1646 0.20723
3 1653 0.21137
3 1813 0.23482
3 2020 0.20755
3 2118 0.21657
3 2158 0.24708
3 2198 0.20835
3 2202 0.2117
3 2494 0.20256
3 2504 0.20283
3 2505 0.21991
3 2839 0.21631
3 3123 0.24529
3 3132 0.23504
3 3166 0.21089
3 3219 0.20587
3 3220 0.23243
3 3230 0.2213
3 3482 0.20793
3 3488 0.21772
3 3601 0.23904
3 3616 0.25637
3 3676 0.20685
3 3689 0.20364
3 4122 0.21312
3 4300 0.20365
3 4341 0.20374
3 4385 0.23193
3 4409 0.21578
3 4416 0.20778
3 4562 0.20866
3 4592 0.25093
3 4625 0.28033
3 4776 0.20891
3 4860 0.23722
3 4864 0.21024
3 4867 0.20261
3 4892 0.20367
3 5052 0.21096
4 14 0.22096
4 92 0.22004
4 254 0.25787
4 347 0.29315
4 384 0.26407
4 406 0.21909
4 429 0.21904
4 488 0.20718
4 511 0.20205
4 521 0.23375
4 522 0.22853
4 616 0.20258
4 617 0.23486
4 690 0.20273
4 691 0.20226
4 777 0.22816
4 801 0.21428
4 861 0.20211
4 895 0.21293
4 931 0.21562
4 1026 0.22023
4 1076 0.28474
4 1123 0.23251
4 1191 0.22
4 1192 0.20676
4 1196 0.2128
4 1200 0.24046
4 1231 0.20939
4 1267 0.20867
4 1268 0.21005
4 1274 0.22919
4 1296 0.25748
4 1335 0.22898
4 1433 0.26205
4 1439 0.20979
4 1440 0.25587
4 1441 0.23764
4 1463 0.28543
4 1473 0.20482
4 1489 0.203
4 1509 0.27042
4 1522 0.20254
4 1523 0.21471
4 1539 0.22638
4 1563 0.26281
4 1636 0.23131
4 1639 0.24237
4 1646 0.23233
4 1665 0.21282
4 1667 0.2109
4 1671 0.22653
4 1674 0.22673
4 1676 0.23474
4 1697 0.20658
4 1715 0.22134
4 1759 0.22063
4 1770 0.20574
4 1901 0.24119
4 1904 0.20766
4 1908 0.33019
4 1913 0.20014
4 2021 0.26373
4 2175 0.22849
4 2224 0.21666
4 2226 0.29259
4 2268 0.22096
4 2269 0.20141
4 2494 0.26378
4 2505 0.21153
4 2516 0.24541
4 2527 0.22791
4 2575 0.20839
4 2577 0.2344
4 2775 0.20275
4 2776 0.21416
4 2839 0.30199
4 2893 0.2034
4 2995 0.21879
4 3116 0.2353
4 3192 0.20664
4 3302 0.20738
4 3373 0.206
4 3482 0.2044
4 3537 0.20131
4 3611 0.20458
4 3679 0.22402
4 3685 0.24225
4 3733 0.22607
4 3765 0.25931
4 3807 0.21359
4 3810 0.20379
4 3811 0.24259
4 3839 0.22745
4 3938 0.21062
4 3952 0.221
4 3963 0.20613
4 4068 0.21761
4 4092 0.25773
4 4132 0.24206
4 4150 0.20113
4 4176 0.21442
4 4238 0.20398
4 4299 0.25306
4 4337 0.26454
4 4409 0.23491
4 4416 0.21794
4 4600 0.23195
4 4610 0.26546
4 4631 0.22307
4 4632 0.27244
4 4636 0.25024
4 4638 0.21515
4 4644 0.24062
4 4817 0.21128
4 4834 0.237
4 4835 0.33362
4 4846 0.20528
4 4883 0.20407
4 4916 0.21842
4 5033 0.21444
4 5055 0.28787
5 6 0.22289
5 13 0.29718
5 14 0.20754
5 81 0.28187
5 114 0.26817
5 431 0.27176
5 525 0.27336
5 548 0.25168
5 600 0.22394
5 661 0.22649
5 681 0.20254
5 709 0.23408
5 737 0.26669
5 776 0.20447
5 850 0.21313
5 895 0.20403
5 901 0.34626
5 902 0.23367
5 913 0.23118
5 918 0.20182
5 925 0.28544
5 926 0.27135
5 927 0.20404
5 931 0.22202
5 932 0.22732
5 934 0.24928
5 955 0.20111
5 961 0.20844
5 982 0.20404
5 984 0.21804
5 985 0.23177
5 989 0.21959
5 1000 0.21517
5 1011 0.22091
5 1033 0.2036
5 1076 0.23981
5 1092 0.20382
5 1176 0.21927
5 1191 0.26633
5 1192 0.28435
5 1194 0.20289
5 1195 0.20213
5 1196 0.26707
5 1198 0.21575
5 1199 0.22913
5 1200 0.21623
5 1201 0.20246
5 1243 0.21333
5 1255 0.24098
5 1260 0.22464
5 1273 0.21078
5 1335 0.21162
5 1423 0.27926
5 1432 0.26827
5 1433 0.25329
5 1438 0.27576
5 1439 0.28673
5 1440 0.2827
5 1441 0.22347
5 1445 0.22539
5 1446 0.2574
5 1447 0.22678
5 1463 0.21509
5 1491 0.21909
5 1515 0.22261
5 1522 0.21942
5 1539 0.25838
5 1585 0.22049
5 1621 0.24501
5 1631 0.24163
5 1639 0.22456
5 1643 0.29039
5 1648 0.20652
5 1653 0.21896
5 1660 0.22946
5 1665 0.20408
5 1667 0.21424
5 1668 0.22929
5 1671 0.23684
5 1676 0.23486
5 1679 0.24007
5 1684 0.23148
5 1759 0.20094
5 1777 0.2266
5 1813 0.25328
5 1829 0.2012
5 1830 0.22445
5 1842 0.20017
5 1863 0.2205
5 1896 0.22315
5 1908 0.332
5 1987 0.21453
5 2002 0.21906
5 2019 0.30038
5 2020 0.25539
5 2021 0.27851
5 2036 0.20862
5 2134 0.20036
5 2165 0.30952
5 2166 0.23407
5 2176 0.21298
5 2178 0.25291
5 2182 0.24592
5 2194 0.33186
5 2198 0.24516
5 2218 0.20038
5 2222 0.25731
5 2225 0.21496
5 2226 0.23347
5 2231 0.25427
5 2238 0.26217
5 2268 0.23147
5 2269 0.21395
5 2282 0.20453
5 2333 0.23215
5 2370 0.2166
5 2384 0.21416
5 2386 0.21277
5 2405 0.21478
5 2420 0.25056
5 2421 0.23248
5 2422 0.21092
5 2447 0.21312
5 2494 0.24788
5 2516 0.20405
5 2527 0.21208
5 2550 0.2364
5 2552 0.20492
5 2553 0.21662
5 2556 0.25868
5 2564 0.22568
5 2574 0.2232
5 2582 0.21357
5 2584 0.21875
5 2613 0.20841
5 2734 0.22885
5 2735 0.22232
5 2736 0.21788
5 2750 0.22044
5 2751 0.24733
5 2765 0.23458
5 2784 0.26229
5 2785 0.23009
5 2830 0.20871
5 2839 0.21274
5 2850 0.25054
5 2871 0.21646
5 2878 0.21951
5 2881 0.2075
5 2882 0.33733
5 2883 0.24657
5 2890 0.2199
5 2891 0.24727
5 2892 0.22339
5 2893 0.21327
5 2900 0.31711
5 2901 0.2402
5 3003 0.20416
5 3027 0.22892
5 3028 0.23322
5 3070 0.22824
5 3116 0.21456
5 3149 0.20426
5 3208 0.22062
5 3235 0.20777
5 3241 0.21882
5 3333 0.22838
5 3344 0.20428
5 3348 0.24344
5 3374 0.20093
5 3387 0.2345
5 3397 0.22133
5 3398 0.21476
5 3411 0.22226
5 3487 0.2195
5 3488 0.23389
5 3551 0.22436
5 3568 0.2086
5 3588 0.2397
5 3599 0.20862
5 3611 0.20677
5 3615 0.27354
5 3616 0.23507
5 3640 0.20556
5 3677 0.21663
5 3679 0.21616
5 3680 0.23982
5 3692 0.26527
5 3706 0.20093
5 3711 0.26575
5 3712 0.23761
5 3787 0.20458
5 3807 0.21253
5 3839 0.32181
5 3935 0.22458
5 3936 0.22125
5 3937 0.21774
5 3942 0.21043
5 3943 0.24149
5 3947 0.3097
5 4014 0.21883
5 4025 0.20329
5 4053 0.20534
5 4068 0.25509
5 4069 0.20641
5 4092 0.22668
5 4121 0.22072
5 4122 0.21768
5 4131 0.20555
5 4132 0.27697
5 4137 0.25412
5 4139 0.2837
5 4143 0.27059
5 4150 0.20929
5 4156 0.22253
5 4167 0.22716
5 4189 0.2067
5 4216 0.2245
5 4236 0.21943
5 4286 0.25969
5 4321 0.23247
5 4337 0.21811
5 4358 0.21055
5 4374 0.23233
5 4391 0.22658
5 4392 0.21356
5 4402 0.27597
5 4404 0.2438
5 4409 0.31654
5 4410 0.27554
5 4416 0.22419
5 4424 0.21501
5 4437 0.25365
5 4438 0.25222
5 4585 0.23041
5 4609 0.22111
5 4624 0.21854
5 4633 0.20403
5 4642 0.27468
5 4651 0.20027
5 4652 0.24202
5 4654 0.20332
5 4657 0.32055
5 4662 0.2423
5 4663 0.23292
5 4664 0.2529
5 4667 0.24333
5 4689 0.21498
5 4721 0.21076
5 4819 0.24713
5 4820 0.24651
5 4835 0.32868
5 4882 0.29652
5 4883 0.33662
5 4916 0.22313
5 4945 0.21021
5 5010 0.22316
5 5033 0.25609
5 5041 0.22695
5 5042 0.23047
6 11 0.22746
6 24 0.25133
6 41 0.206
6 52 0.20878
6 78 0.2002
6 87 0.2117
6 96 0.25696
6 101 0.25134
6 104 0.25354
6 126 0.31828
6 160 0.20142
6 209 0.20708
6 219 0.22874
6 268 0.20902
6 347 0.23626
6 367 0.20605
6 407 0.20806
6 411 0.22239
6 413 0.21156
6 442 0.2292
6 566 0.23474
6 665 0.23366
6 700 0.24096
6 758 0.20336
6 900 0.22191
6 914 0.25912
6 936 0.20996
6 1097 0.23295
6 1174 0.22231
6 1191 0.20775
6 1223 0.25206
6 1236 0.22644
6 1237 0.20437
6 1253 0.20562
6 1335 0.24962
6 1444 0.22297
6 1482 0.22243
6 1486 0.22052
6 1635 0.21428
6 1671 0.22399
6 1699 0.20058
6 1790 0.27986
6 1801 0.25295
6 1929 0.24805
6 1941 0.21793
6 1949 0.20277
6 1995 0.20745
6 2088 0.22648
6 2095 0.22847
6 2107 0.21734
6 2109 0.22305
6 2223 0.26048
6 2250 0.27322
6 2306 0.27404
6 2310 0.21718
6 2349 0.21203
6 2379 0.23312
6 2415 0.205
6 2494 0.25518
6 2515 0.22001
6 2537 0.29332
6 2577 0.20827
6 2744 0.27478
6 2816 0.20376
6 2851 0.20188
6 2887 0.20047
6 2921 0.2577
6 2933 0.20597
6 3102 0.2721
6 3213 0.24382
6 3240 0.20717
6 3465 0.26845
6 3469 0.20216
6 3478 0.20978
6 3482 0.20879
6 3505 0.26317
6 3666 0.22838
6 3694 0.20214
6 3704 0.20645
6 3708 0.21338
6 3709 0.21113
6 3730 0.30881
6 3941 0.23741
6 3969 0.22647
6 3981 0.21963
6 3983 0.20194
6 4020 0.21444
6 4109 0.23381
6 4128 0.26021
6 4140 0.28685
6 4141 0.26823
6 4186 0.20387
6 4214 0.2052
6 4216 0.23692
6 4227 0.21418
6 4240 0.26933
6 4365 0.2524
6 4376 0.21771
6 4389 0.23481
6 4390 0.28324
6 4427 0.21708
6 4502 0.21653
6 4523 0.21818
6 4605 0.22164
6 4841 0.20264
6 4860 0.28831
6 4875 0.20764
6 4920 0.23841
6 4921 0.20409
6 4976 0.22434
6 5048 0.2407
6 5049 0.21014
6 5055 0.23796
6 5060 0.22828
6 5063 0.28119
6 5070 0.25349
6 5071 0.26322
6 5072 0.28353
6 5078 0.22227
6 5079 0.27391
7 14 0.23345
7 23 0.23665
7 92 0.22057
7 96 0.31033
7 103 0.2387
7 114 0.22131
7 115 0.2506
7 126 0.28491
7 162 0.21157
7 256 0.20113
7 268 0.3163
7 280 0.24851
7 333 0.21768
7 347 0.34313
7 376 0.27359
7 408 0.22518
7 566 0.24379
7 623 0.29273
7 685 0.26131
7 843 0.20051
7 1265 0.20521
7 1335 0.31898
7 1482 0.22095
7 1555 0.22881
7 1908 0.23763
7 2402 0.23191
7 2494 0.30127
7 2515 0.20771
7 2807 0.23629
7 2817 0.34387
7 3072 0.24804
7 3073 0.26452
7 3074 0.2143
7 3240 0.20133
7 3465 0.22869
7 3639 0.2227
7 4523 0.2584
7 4860 0.20194
7 5049 0.24284
7 5052 0.20541
7 5072 0.21757
8 9 0.20305
8 13 0.24197
8 14 0.25171
8 90 0.2
8 92 0.24913
8 96 0.20043
8 103 0.22887
8 126 0.21927
8 242 0.23425
8 256 0.23663
8 268 0.32348
8 347 0.31256
8 388 0.20915
8 648 0.27552
8 777 0.25629
8 907 0.21529
8 923 0.2502
8 924 0.28018
8 931 0.28373
8 936 0.22704
8 951 0.23541
8 1174 0.24637
8 1191 0.24788
8 1192 0.21169
8 1199 0.2853
8 1200 0.21834
8 1433 0.20969
8 1438 0.21519
8 1439 0.20788
8 1646 0.21131
8 1653 0.23692
8 1662 0.20834
8 1663 0.21893
8 1665 0.22509
8 1667 0.26854
8 1674 0.24913
8 1680 0.2901
8 1681 0.27137
8 1743 0.23122
8 1895 0.24896
8 1897 0.22098
8 1906 0.25399
8 2181 0.24066
8 2184 0.21095
8 2198 0.24085
8 2227 0.20155
8 2351 0.21063
8 2363 0.27463
8 2379 0.22811
8 2407 0.28238
8 2494 0.26927
8 2542 0.20885
8 2556 0.25406
8 2576 0.22745
8 2577 0.2089
8 2578 0.3151
8 2582 0.22405
8 2583 0.21323
8 2734 0.21597
8 2735 0.32707
8 2736 0.31063
8 2752 0.217
8 2828 0.20425
8 2839 0.20648
8 3040 0.21258
8 3204 0.24612
8 3213 0.21691
8 3215 0.20302
8 3216 0.21288
8 3220 0.24683
8 3226 0.23052
8 3459 0.20566
8 3470 0.22541
8 3506 0.22755
8 3678 0.21796
8 3679 0.23581
8 3712 0.228
8 3854 0.20477
8 3928 0.23929
8 3938 0.22524
8 3940 0.22847
8 4068 0.26479
8 4127 0.22877
8 4137 0.21672
8 4156 0.2221
8 4164 0.23257
8 4165 0.28628
8 4226 0.21269
8 4272 0.21426
8 4366 0.22687
8 4402 0.23931
8 4409 0.28717
8 4410 0.23413
8 4416 0.22632
8 4638 0.2287
8 4651 0.2073
8 4658 0.22219
8 4662 0.2098
8 4819 0.22689
8 4835 0.21936
8 4856 0.23344
8 4871 0.24537
8 5017 0.20049
8 5049 0.20105
8 5053 0.23223
8 5054 0.22494
8 5055 0.22084
9 104 0.20817
9 162 0.24121
9 268 0.26663
9 347 0.235
9 361 0.2341
9 409 0.21677
9 633 0.22044
9 642 0.20498
9 869 0.23607
9 878 0.2022
9 902 0.20469
9 988 0.2097
9 989 0.26558
9 1063 0.20296
9 1165 0.23116
9 1175 0.2404
9 1192 0.28916
9 1260 0.23283
9 1268 0.20024
9 1270 0.24387
9 1473 0.21358
9 1522 0.22041
9 1550 0.20343
9 1667 0.22249
9 1834 0.21457
9 1908 0.24615
9 2173 0.23157
9 2191 0.23303
9 2363 0.21772
9 2422 0.20026
9 2446 0.25458
9 2775 0.22187
9 2912 0.20353
9 3101 0.20884
9 3631 0.2088
9 3780 0.21674
9 3807 0.21597
9 4092 0.2249
9 4128 0.20546
9 4363 0.20693
9 4375 0.22583
9 4571 0.21478
9 4625 0.21902
9 4822 0.24765
9 4871 0.21183
9 4892 0.22216
9 4916 0.25509
9 4934 0.22712
9 5033 0.21449
9 5055 0.22594
9 5058 0.21441
10 13 0.2344
10 96 0.20842
10 113 0.22007
10 114 0.21717
10 176 0.24421
10 240 0.20681
10 243 0.22665
10 304 0.20697
10 496 0.2132
10 525 0.26556
10 548 0.22079
10 727 0.21513
10 776 0.25633
10 989 0.25094
10 1011 0.21068
10 1076 0.21661
10 1077 0.22354
10 1196 0.28655
10 1255 0.22921
10 1260 0.25375
10 1268 0.21473
10 1270 0.25264
10 1271 0.21936
10 1330 0.21159
10 1473 0.22745
10 1523 0.2122
10 1524 0.20483
10 1591 0.21712
10 1665 0.2498
10 1759 0.22207
10 1810 0.24683
10 1830 0.20526
10 1908 0.27857
10 2105 0.20814
10 2165 0.25046
10 2386 0.23156
10 2446 0.20044
10 2461 0.29138
10 2596 0.23465
10 2734 0.201
10 2784 0.23266
10 2785 0.2024
10 2850 0.22155
10 2900 0.20958
10 3101 0.24404
10 3340 0.21258
10 3341 0.20292
10 3354 0.27019
10 3472 0.21205
10 3601 0.25537
10 3615 0.23619
10 3641 0.22933
10 3677 0.24567
10 3681 0.22457
10 3705 0.23869
10 3837 0.27921
10 3839 0.20935
10 3864 0.22278
10 3947 0.23963
10 3984 0.24974
10 4046 0.21705
10 4074 0.25983
10 4083 0.2179
10 4092 0.22858
10 4114 0.30748
10 4124 0.26165
10 4131 0.20657
10 4132 0.25532
10 4169 0.22916
10 4249 0.20605
10 4286 0.22551
10 4299 0.25141
10 4310 0.21585
10 4321 0.22348
10 4421 0.21439
10 4431 0.21286
10 4438 0.205
10 4457 0.20947
10 4485 0.20364
10 4585 0.2024
10 4602 0.20704
10 4625 0.22834
10 4651 0.22625
10 4655 0.24744
10 4656 0.29773
10 4657 0.225
10 4666 0.22603
10 4677 0.25737
10 4742 0.23762
10 4819 0.20961
10 4882 0.23074
10 4905 0.26284
10 4939 0.20845
10 5033 0.31158
10 5036 0.20754
10 5042 0.22453
10 5048 0.21252
10 5055 0.26485
10 5077 0.22607
10 5126 0.20999
11 13 0.27235
11 14 0.24802
11 22 0.22966
11 92 0.21198
11 103 0.21298
11 113 0.21873
11 125 0.20817
11 176 0.21277
11 243 0.22736
11 332 0.21252
11 366 0.21295
11 418 0.21661
11 458 0.23558
11 476 0.20773
11 548 0.26417
11 610 0.20593
11 646 0.21717
11 708 0.24542
11 709 0.2723
11 724 0.20497
11 725 0.2165
11 727 0.24665
11 771 0.20538
11 776 0.30159
11 777 0.30871
11 932 0.2265
11 961 0.29055
11 974 0.25449
11 989 0.26976
11 1026 0.2556
11 1123 0.22741
11 1156 0.25959
11 1168 0.22946
11 1260 0.24445
11 1330 0.23456
11 1463 0.21074
11 1473 0.23187
11 1507 0.20348
11 1563 0.20638
11 1584 0.23821
11 1621 0.21679
11 1671 0.23103
11 1692 0.20971
11 1821 0.20471
11 1832 0.25748
11 1849 0.20607
11 1863 0.23905
11 1908 0.34321
11 1929 0.21454
11 1945 0.25988
11 2052 0.20104
11 2172 0.20512
11 2185 0.20091
11 2230 0.22618
11 2243 0.21439
11 2250 0.21648
11 2256 0.25125
11 2282 0.20817
11 2564 0.20876
11 2588 0.20973
11 2596 0.26343
11 2607 0.2107
11 2800 0.21179
11 2829 0.20093
11 2900 0.20701
11 2912 0.25576
11 2915 0.22092
11 3052 0.22817
11 3101 0.22501
11 3246 0.21186
11 3387 0.23278
11 3398 0.30572
11 3399 0.23521
11 3472 0.21294
11 3537 0.24249
11 3601 0.25241
11 3615 0.23885
11 3617 0.25064
11 3654 0.22122
11 3692 0.22604
11 3725 0.21652
11 3736 0.23974
11 3826 0.23928
11 3839 0.23458
11 3864 0.26776
11 3919 0.20655
11 4031 0.25486
11 4044 0.23911
11 4052 0.34813
11 4074 0.25585
11 4085 0.23872
11 4235 0.21212
11 4270 0.26287
11 4286 0.23895
11 4296 0.21214
11 4319 0.217
11 4347 0.24094
11 4402 0.2258
11 4409 0.20738
11 4437 0.22148
11 4440 0.23923
11 4457 0.22131
11 4475 0.21476
11 4529 0.2379
11 4562 0.24205
11 4630 0.21091
11 4631 0.2363
11 4680 0.21788
11 4694 0.21486
11 4782 0.22891
11 4802 0.23238
11 4830 0.2166
11 4858 0.28633
11 4871 0.20469
11 4893 0.20687
11 4905 0.20108
11 4976 0.22316
11 5022 0.21709
11 5033 0.24632
11 5055 0.21866
12 161 0.23372
12 162 0.21092
12 183 0.20086
12 243 0.22445
12 292 0.20898
12 348 0.23493
12 549 0.21787
12 562 0.22243
12 767 0.21321
12 808 0.30503
12 916 0.21391
12 961 0.20721
12 1371 0.23617
12 1411 0.21274
12 1449 0.21278
12 1453 0.22883
12 1454 0.21432
12 1455 0.20126
12 1463 0.20793
12 1486 0.2093
12 1608 0.21843
12 1609 0.22327
12 1655 0.20457
12 1686 0.2741
12 1693 0.21196
12 1731 0.27992
12 1821 0.22109
12 1925 0.27577
12 1944 0.20613
12 2052 0.2693
12 2073 0.23284
12 2243 0.21858
12 2252 0.20232
12 2256 0.21558
12 2502 0.21986
12 2527 0.22531
12 2594 0.20106
12 2596 0.24438
12 2597 0.21559
12 2606 0.20373
12 2626 0.20251
12 2815 0.21184
12 2939 0.20933
12 3051 0.25618
12 3082 0.25944
12 3171 0.22037
12 3178 0.20472
12 3223 0.23635
12 3243 0.25738
12 3249 0.25497
12 3373 0.22802
12 3470 0.26063
12 3537 0.23203
12 3601 0.2521
12 3615 0.26214
12 3616 0.22532
12 3617 0.20254
12 3717 0.22527
12 4024 0.23378
12 4052 0.24866
12 4118 0.22754
12 4234 0.20037
12 4235 0.22777
12 4270 0.21628
12 4310 0.22912
12 4323 0.25171
12 4409 0.20164
12 4429 0.21197
12 4529 0.2055
12 4625 0.20142
12 4630 0.23913
12 4676 0.21286
12 4680 0.22287
12 4700 0.22693
12 4715 0.20859
12 4858 0.20294
12 4859 0.24392
12 4860 0.20745
12 4862 0.20465
12 4863 0.21858
12 4866 0.23935
12 4867 0.29689
12 4893 0.20643
12 4900 0.27855
12 4928 0.24066
12 4940 0.25977
12 4990 0.25113
12 5002 0.20744
12 5005 0.20116
12 5006 0.26137
12 5055 0.20137
12 5057 0.2119
12 5066 0.20401
12 5067 0.20256
13 18 0.28315
13 19 0.25062
13 86 0.20337
13 94 0.26521
13 95 0.27098
13 96 0.24127
13 126 0.29356
13 230 0.22686
13 242 0.20012
13 253 0.20449
13 261 0.21836
13 281 0.21102
13 424 0.20563
13 435 0.21068
13 450 0.22854
13 460 0.22012
13 488 0.2236
13 531 0.24357
13 580 0.25187
13 685 0.27001
13 686 0.21797
13 734 0.21872
13 748 0.20296
13 750 0.21022
13 944 0.20838
13 953 0.3883
13 966 0.24716
13 1018 0.22914
13 1019 0.20162
13 1028 0.22881
13 1029 0.23706
13 1066 0.24952
13 1083 0.20134
13 1150 0.2145
13 1155 0.22693
13 1166 0.2157
13 1215 0.2034
13 1227 0.21708
13 1236 0.24543
13 1238 0.22157
13 1265 0.25931
13 1277 0.27253
13 1287 0.28371
13 1288 0.27276
13 1366 0.26299
13 1367 0.30153
13 1377 0.20149
13 1473 0.20831
13 1488 0.22589
13 1494 0.20132
13 1495 0.21637
13 1496 0.21907
13 1502 0.21763
13 1553 0.21261
13 1554 0.2479
13 1561 0.23718
13 1569 0.22577
13 1605 0.24224
13 1606 0.20137
13 1674 0.22738
13 1681 0.25225
13 1822 0.22198
13 1856 0.20066
13 1883 0.23762
13 1916 0.20783
13 1917 0.20322
13 1941 0.25126
13 2011 0.20124
13 2012 0.22732
13 2079 0.25596
13 2108 0.21934
13 2112 0.22237
13 2339 0.21435
13 2341 0.22451
13 2408 0.22006
13 2409 0.25991
13 2410 0.20331
13 2424 0.21393
13 2425 0.24114
13 2494 0.25863
13 2526 0.25837
13 2704 0.20565
13 2754 0.2183
13 2817 0.2251
13 2920 0.20054
13 2933 0.21249
13 3005 0.2127
13 3061 0.20337
13 3074 0.22783
13 3080 0.22248
13 3089 0.22464
13 3121 0.22467
13 3203 0.20212
13 3253 0.21764
13 3329 0.23138
13 3430 0.22784
13 3432 0.21794
13 3440 0.20368
13 3474 0.21881
13 3478 0.21317
13 3615 0.23023
13 3619 0.23648
13 3637 0.2348
13 3646 0.26077
13 3695 0.20359
13 3741 0.2142
13 3758 0.22177
13 3802 0.23058
13 3809 0.21568
13 3871 0.23217
13 3887 0.21868
13 4039 0.203
13 4049 0.21861
13 4098 0.22031
13 4186 0.23314
13 4260 0.22538
13 4267 0.20179
13 4272 0.23546
13 4355 0.25372
13 4402 0.24631
13 4481 0.21499
13 4524 0.21128
13 4782 0.2444
13 4899 0.22871
13 4917 0.20503
13 4920 0.21656
13 4991 0.2082
13 5072 0.20136
13 5073 0.22387
13 5108 0.29448
13 5120 0.22055
13 5143 0.20118
13 5181 0.30594
14 52 0.23943
14 78 0.21404
14 85 0.22391
14 88 0.22867
14 94 0.22071
14 96 0.21333
14 97 0.23204
14 105 0.20194
14 126 0.28676
14 281 0.30262
14 335 0.23441
14 336 0.20702
14 347 0.27884
14 348 0.2294
14 362 0.22883
14 566 0.21311
14 578 0.27059
14 686 0.24369
14 744 0.21023
14 777 0.23845
14 823 0.20199
14 1150 0.22772
14 1191 0.20035
14 1336 0.20481
14 1481 0.216
14 1494 0.23464
14 1669 0.23729
14 1674 0.20374
14 1675 0.2235
14 1676 0.24977
14 2208 0.21893
14 2209 0.20147
14 2226 0.21423
14 2379 0.20139
14 2402 0.22143
14 2494 0.22946
14 2577 0.25142
14 3089 0.20673
14 3165 0.20434
14 3207 0.20623
14 3223 0.20981
14 3240 0.23458
14 3601 0.22351
14 3730 0.22721
14 4187 0.23484
14 4320 0.2249
14 4514 0.22002
14 4596 0.25795
14 4662 0.21091
14 4767 0.2171
14 4854 0.22191
14 4953 0.20189
14 4965 0.23524
14 4976 0.20483
14 4977 0.27508
14 5048 0.21734
14 5049 0.20724
14 5063 0.22326
14 5072 0.29586
14 5080 0.31252
14 5088 0.22136
14 5089 0.2398
14 5143 0.20609
15 268 0.29373
15 334 0.21082
15 347 0.28186
15 613 0.20069
15 638 0.20165
15 777 0.23837
15 837 0.24257
15 862 0.20463
15 864 0.22948
15 1108 0.20454
15 1150 0.21067
15 1237 0.21363
15 1335 0.2112
15 1591 0.20791
15 1671 0.23423
15 1674 0.20402
15 1681 0.30102
15 1917 0.207
15 1920 0.25328
15 2236 0.21448
15 2238 0.20723
15 2494 0.20115
15 2580 0.28814
15 2583 0.29261
15 2717 0.20964
15 2774 0.22868
15 2863 0.2956
15 2891 0.23394
15 2910 0.24198
15 3089 0.2059
15 3203 0.22161
15 3216 0.30352
15 3226 0.23472
15 3237 0.23923
15 3482 0.20975
15 3713 0.20275
15 4212 0.2123
15 4272 0.23583
15 4321 0.26254
15 4370 0.2016
15 4499 0.20002
15 4638 0.21214
15 4976 0.2301
15 4977 0.209
15 4990 0.22267
15 5108 0.21366
15 5181 0.23971
16 32 0.20413
16 42 0.22693
16 92 0.22883
16 162 0.23401
16 163 0.23098
16 256 0.231
16 268 0.31285
16 334 0.2072
16 347 0.25469
16 361 0.20029
16 531 0.22763
16 777 0.24896
16 936 0.22053
16 989 0.23769
16 1106 0.23922
16 1108 0.22067
16 1297 0.21568
16 1335 0.29865
16 1345 0.23128
16 1555 0.22222
16 1571 0.23478
16 1671 0.27502
16 1684 0.21304
16 1823 0.25795
16 1920 0.22095
16 2035 0.2031
16 2198 0.21978
16 2206 0.20802
16 2207 0.22453
16 2236 0.21598
16 2351 0.22846
16 2386 0.22503
16 2494 0.36333
16 2515 0.2244
16 2527 0.22761
16 2537 0.28028
16 2556 0.21338
16 2573 0.20455
16 2577 0.27474
16 2578 0.24771
16 2582 0.20833
16 2583 0.23716
16 2735 0.24205
16 2736 0.23909
16 2752 0.25223
16 2828 0.20129
16 2839 0.20393
16 2853 0.23349
16 2863 0.24391
16 2890 0.20081
16 2899 0.21023
16 2904 0.21927
16 3000 0.20092
16 3203 0.31575
16 3204 0.24577
16 3215 0.21079
16 3220 0.23138
16 3235 0.20573
16 3341 0.20038
16 3564 0.21059
16 3625 0.21419
16 3677 0.22164
16 3839 0.20302
16 4068 0.2622
16 4130 0.21786
16 4375 0.2349
16 4625 0.20147
16 4643 0.21312
16 4856 0.26895
16 4863 0.22744
16 4916 0.2308
16 4976 0.26672
16 4990 0.22136
16 5004 0.261
16 5049 0.20248
16 5052 0.20212
16 5054 0.21983
16 5108 0.24458
16 5181 0.24025
17 22 0.20212
17 113 0.22952
17 114 0.27014
17 136 0.22008
17 148 0.2862
17 347 0.2069
17 361 0.20535
17 400 0.2554
17 409 0.21352
17 443 0.23527
17 446 0.22016
17 458 0.23025
17 628 0.20372
17 709 0.23984
17 807 0.2572
17 878 0.20199
17 961 0.24087
17 975 0.25408
17 987 0.2363
17 988 0.25858
17 989 0.35531
17 990 0.27718
17 1076 0.28129
17 1135 0.20533
17 1148 0.2032
17 1155 0.22099
17 1158 0.23502
17 1192 0.23795
17 1252 0.24415
17 1260 0.23347
17 1335 0.27914
17 1336 0.22278
17 1380 0.23033
17 1394 0.28419
17 1409 0.20261
17 1508 0.2471
17 1509 0.25081
17 1583 0.26812
17 1607 0.22971
17 1608 0.21695
17 1614 0.21037
17 1641 0.22067
17 1647 0.25757
17 1674 0.22028
17 1684 0.24649
17 1733 0.20982
17 1881 0.23216
17 1895 0.20331
17 1897 0.20547
17 1908 0.21296
17 1917 0.21608
17 1995 0.20501
17 2019 0.28547
17 2055 0.20153
17 2181 0.22796
17 2182 0.26283
17 2188 0.20351
17 2193 0.25097
17 2194 0.21334
17 2198 0.24176
17 2207 0.22853
17 2363 0.2219
17 2386 0.32565
17 2434 0.26423
17 2515 0.28612
17 2516 0.31701
17 2520 0.26993
17 2527 0.25056
17 2537 0.22558
17 2551 0.25158
17 2728 0.21766
17 2765 0.22945
17 2817 0.20512
17 2839 0.26886
17 2853 0.20257
17 2857 0.21257
17 2858 0.29006
17 2864 0.21064
17 2871 0.26748
17 2872 0.23108
17 2877 0.22904
17 2882 0.28219
17 2893 0.22103
17 3027 0.22481
17 3058 0.22787
17 3114 0.26186
17 3177 0.20655
17 3184 0.25082
17 3185 0.27178
17 3186 0.25233
17 3190 0.24551
17 3192 0.23221
17 3195 0.22233
17 3197 0.23006
17 3201 0.2396
17 3202 0.21342
17 3203 0.25175
17 3204 0.21562
17 3219 0.22282
17 3220 0.22897
17 3387 0.2104
17 3406 0.21914
17 3472 0.27223
17 3476 0.26666
17 3484 0.20687
17 3616 0.2074
17 3632 0.20072
17 3679 0.28273
17 3681 0.2139
17 3684 0.21059
17 3692 0.22067
17 3765 0.21051
17 3779 0.27753
17 3780 0.25123
17 3853 0.26499
17 3864 0.23867
17 3900 0.31931
17 3901 0.21996
17 3903 0.26009
17 3905 0.24038
17 3906 0.26611
17 3910 0.21096
17 3911 0.2779
17 3940 0.24126
17 3947 0.21727
17 3993 0.20697
17 4007 0.24447
17 4014 0.20006
17 4015 0.21349
17 4054 0.215
17 4062 0.2167
17 4068 0.25996
17 4092 0.24694
17 4109 0.21984
17 4115 0.24925
17 4122 0.30966
17 4128 0.26004
17 4130 0.24255
17 4131 0.24705
17 4136 0.24533
17 4165 0.20735
17 4203 0.24501
17 4212 0.31123
17 4215 0.21918
17 4218 0.26845
17 4224 0.20342
17 4225 0.21937
17 4226 0.29796
17 4236 0.2319
17 4237 0.26843
17 4296 0.2201
17 4311 0.2392
17 4354 0.23885
17 4355 0.20233
17 4366 0.25133
17 4375 0.24414
17 4377 0.21572
17 4393 0.26537
17 4419 0.21119
17 4429 0.22056
17 4439 0.2066
17 4450 0.22886
17 4451 0.20884
17 4467 0.20306
17 4482 0.22085
17 4486 0.2257
17 4489 0.22375
17 4501 0.24136
17 4547 0.23506
17 4593 0.26372
17 4606 0.20031
17 4614 0.21289
17 4615 0.22749
17 4616 0.25576
17 4624 0.26742
17 4625 0.21467
17 4633 0.23579
17 4660 0.20061
17 4663 0.20111
17 4664 0.33774
17 4676 0.20351
17 4677 0.27788
17 4701 0.21062
17 4727 0.21152
17 4753 0.20487
17 4819 0.21063
17 4851 0.26564
17 4852 0.24392
17 4856 0.24087
17 4860 0.24335
17 4865 0.20401
17 4871 0.27435
17 4879 0.20237
17 4881 0.21392
17 4882 0.2089
17 4892 0.20503
17 4901 0.2522
17 4902 0.21935
17 4905 0.23335
17 4906 0.20874
17 4912 0.20308
17 4913 0.22425
17 4915 0.30365
17 4916 0.26012
17 4927 0.22334
17 4976 0.25488
17 5004 0.24685
17 5006 0.26274
17 5019 0.20569
17 5032 0.20526
17 5042 0.20187
17 5048 0.21007
17 5051 0.2038
17 5052 0.26171
17 5053 0.21768
17 5054 0.30971
17 5055 0.3207
17 5058 0.26281
17 5077 0.2134
17 5119 0.20047
18 100 0.20213
18 113 0.21602
18 266 0.21402
18 278 0.23006
18 542 0.2041
18 566 0.21093
18 621 0.207
18 709 0.20104
18 725 0.25857
18 727 0.28654
18 740 0.21961
18 755 0.25038
18 918 0.20467
18 929 0.22668
18 961 0.20057
18 988 0.2661
18 989 0.33104
18 1000 0.22851
18 1011 0.23822
18 1013 0.21011
18 1022 0.22969
18 1123 0.21272
18 1260 0.26739
18 1270 0.26096
18 1290 0.20711
18 1316 0.22294
18 1317 0.24065
18 1336 0.20536
18 1632 0.24555
18 1640 0.21845
18 1646 0.22453
18 1849 0.21671
18 1908 0.2151
18 1917 0.21984
18 2175 0.21261
18 2268 0.20888
18 2363 0.21327
18 2367 0.21848
18 2809 0.23654
18 2819 0.23354
18 2830 0.20228
18 2914 0.20246
18 3114 0.24177
18 3246 0.2189
18 3341 0.20159
18 3354 0.21198
18 3385 0.25279
18 3398 0.26127
18 3406 0.20961
18 3459 0.24319
18 3573 0.22635
18 3601 0.22161
18 3625 0.22627
18 3984 0.23553
18 4129 0.23134
18 4235 0.22392
18 4237 0.21215
18 4311 0.22794
18 4322 0.20335
18 4450 0.21142
18 4465 0.2191
18 4466 0.20925
18 4556 0.20275
18 4583 0.20418
18 4688 0.2274
18 4689 0.20552
18 4817 0.20455
18 4819 0.29443
18 4843 0.22957
18 4905 0.22745
18 4916 0.25985
18 5096 0.21189
18 5108 0.20151
18 5118 0.20135
18 5129 0.22259
19 22 0.20719
19 113 0.28575
19 642 0.20112
19 727 0.22158
19 1038 0.20432
19 1046 0.242
19 1270 0.22624
19 1271 0.22009
19 1316 0.20854
19 1317 0.23519
19 1563 0.23207
19 1842 0.207
19 2742 0.21174
19 2939 0.24424
19 3052 0.22135
19 3385 0.21086
19 3398 0.23364
19 3616 0.20155
19 4024 0.24815
19 4044 0.21982
19 4450 0.20022
19 4819 0.25436
20 22 0.20316
20 113 0.22557
20 114 0.25189
20 562 0.22582
20 916 0.20178
20 1461 0.2063
20 1655 0.2038
20 1810 0.21128
20 1820 0.23177
20 2017 0.20337
20 2035 0.20493
20 2314 0.21649
20 2383 0.24626
20 2556 0.20754
20 2711 0.21229
20 2939 0.25959
20 2990 0.22587
20 3066 0.20717
20 3373 0.21754
20 3385 0.29114
20 3498 0.23738
20 3591 0.20619
20 3601 0.22902
20 3615 0.2606
20 3616 0.21012
20 3617 0.23548
20 3826 0.25652
20 4235 0.24517
20 4646 0.20812
20 4891 0.22866
21 114 0.30204
21 137 0.26783
21 267 0.20148
21 280 0.23927
21 292 0.21526
21 304 0.25988
21 407 0.20116
21 462 0.21977
21 537 0.23051
21 562 0.21088
21 566 0.20344
21 580 0.22192
21 644 0.23545
21 663 0.21676
21 957 0.21205
21 1076 0.22418
21 1216 0.20615
21 1423 0.27543
21 1461 0.20825
21 1462 0.22374
21 1571 0.21442
21 1670 0.20949
21 1849 0.26678
21 1861 0.31199
21 2305 0.2226
21 2326 0.29991
21 2327 0.21255
21 2379 0.24325
21 2727 0.25081
21 2745 0.2048
21 3372 0.20153
21 3601 0.23094
21 3615 0.22635
21 3626 0.22787
21 3864 0.25796
21 3866 0.20461
21 3882 0.23299
21 3908 0.20715
21 4192 0.22344
21 4235 0.25492
21 4476 0.20347
21 4652 0.23439
21 4854 0.2044
21 5030 0.24012
22 69 0.22737
22 76 0.21788
22 85 0.21314
22 86 0.29124
22 94 0.25464
22 96 0.22675
22 100 0.25561
22 101 0.22143
22 105 0.22614
22 132 0.28425
22 138 0.22021
22 144 0.24642
22 155 0.20882
22 159 0.20569
22 171 0.247
22 189 0.20778
22 209 0.30347
22 213 0.2224
22 223 0.23571
22 285 0.23192
22 311 0.25914
22 312 0.24264
22 315 0.20191
22 326 0.21784
22 343 0.21009
22 347 0.23469
22 358 0.24104
22 367 0.25179
22 418 0.21339
22 424 0.2353
22 466 0.21684
22 482 0.21383
22 535 0.23874
22 572 0.2489
22 582 0.20623
22 674 0.20632
22 685 0.28598
22 686 0.30307
22 699 0.24148
22 726 0.20966
22 739 0.20234
22 762 0.24326
22 793 0.23268
22 818 0.21277
22 823 0.26124
22 836 0.22543
22 839 0.22487
22 843 0.23781
22 969 0.23412
22 978 0.23798
22 996 0.22852
22 1067 0.23837
22 1084 0.23988
22 1183 0.2125
22 1234 0.2065
22 1276 0.21509
22 1277 0.22902
22 1288 0.25143
22 1304 0.21336
22 1308 0.255
22 1313 0.20832
22 1341 0.20093
22 1343 0.22644
22 1351 0.20874
22 1355 0.26933
22 1412 0.2077
22 1488 0.25672
22 1494 0.2219
22 1501 0.29771
22 1554 0.22413
22 1566 0.23547
22 1574 0.24971
22 1595 0.22766
22 1605 0.2363
22 1606 0.23379
22 1612 0.29852
22 1766 0.21693
22 1837 0.2047
22 1917 0.31964
22 1923 0.22484
22 2057 0.21562
22 2079 0.22841
22 2084 0.20294
22 2098 0.21796
22 2109 0.26161
22 2131 0.29183
22 2132 0.20793
22 2134 0.21451
22 2140 0.2096
22 2141 0.25747
22 2178 0.23102
22 2312 0.21838
22 2414 0.22211
22 2423 0.26297
22 2424 0.24194
22 2425 0.20141
22 2439 0.26039
22 2442 0.20738
22 2449 0.30922
22 2450 0.22047
22 2453 0.22961
22 2454 0.23858
22 2462 0.26787
22 2463 0.21943
22 2465 0.22786
22 2473 0.23694
22 2477 0.28237
22 2478 0.27358
22 2480 0.20925
22 2589 0.23498
22 2626 0.20813
22 2720 0.21054
22 2737 0.20491
22 2738 0.22983
22 2752 0.20452
22 2753 0.23234
22 2754 0.22971
22 2764 0.21528
22 2767 0.21157
22 2801 0.24596
22 2817 0.20801
22 2920 0.21645
22 3062 0.22622
22 3076 0.22034
22 3077 0.26974
22 3096 0.21964
22 3102 0.26926
22 3126 0.24666
22 3137 0.26088
22 3138 0.22597
22 3139 0.20506
22 3145 0.22704
22 3146 0.20301
22 3223 0.22816
22 3368 0.28055
22 3369 0.20477
22 3388 0.22166
22 3403 0.21476
22 3404 0.2166
22 3410 0.25692
22 3430 0.23178
22 3438 0.31319
22 3610 0.20855
22 3611 0.20341
22 3646 0.20128
22 3652 0.2068
22 3656 0.21015
22 3657 0.22267
22 3665 0.22038
22 3702 0.22554
22 3733 0.21624
22 3809 0.23909
22 3851 0.21803
22 3865 0.23282
22 3900 0.24158
22 3909 0.20952
22 3928 0.25295
22 4025 0.21366
22 4046 0.20978
22 4096 0.23659
22 4110 0.20057
22 4141 0.29223
22 4142 0.26104
22 4150 0.22676
22 4186 0.21962
22 4267 0.20069
22 4272 0.25296
22 4276 0.20318
22 4285 0.20956
22 4290 0.25573
22 4299 0.23387
22 4302 0.26264
22 4314 0.20955
22 4325 0.28211
22 4326 0.27118
22 4337 0.2099
22 4365 0.26207
22 4462 0.22903
22 4463 0.20828
22 4481 0.22589
22 4486 0.20882
22 4495 0.21381
22 4496 0.20402
22 4498 0.2406
22 4508 0.24515
22 4509 0.21934
22 4523 0.27419
22 4552 0.20627
22 4574 0.20364
22 4585 0.22646
22 4700 0.20539
22 4712 0.25284
22 4713 0.21786
22 4714 0.25607
22 4715 0.20317
22 4750 0.20586
22 4753 0.20977
22 4765 0.24324
22 4782 0.29746
22 4806 0.21309
22 4819 0.22835
22 4841 0.24637
22 4851 0.22146
22 4860 0.20207
22 4887 0.22011
22 4894 0.24298
22 4895 0.20521
22 4897 0.26293
22 4898 0.21357
22 4899 0.24396
22 4904 0.23417
22 4905 0.25516
22 4910 0.23324
22 4921 0.23539
22 4922 0.20301
22 4944 0.26325
22 4946 0.21248
22 4947 0.21969
22 4971 0.31386
22 4974 0.23461
22 4990 0.21277
22 5009 0.20512
22 5010 0.20768
22 5060 0.35966
22 5061 0.23153
22 5064 0.22937
22 5066 0.24912
22 5070 0.21956
22 5073 0.25662
22 5092 0.21813
22 5093 0.20439
22 5102 0.23832
22 5103 0.28814
22 5108 0.21696
22 5114 0.29425
22 5157 0.2738
22 5162 0.21896
22 5171 0.21957
23 76 0.20152
23 96 0.26118
23 103 0.21777
23 131 0.22848
23 132 0.2292
23 138 0.23098
23 143 0.21724
23 146 0.24114
23 198 0.21715
23 210 0.20884
23 297 0.23113
23 354 0.21619
23 542 0.22031
23 544 0.22208
23 566 0.2315
23 687 0.24744
23 812 0.22253
23 818 0.25068
23 996 0.20577
23 1028 0.23248
23 1165 0.2189
23 1265 0.22064
23 1494 0.28276
23 1554 0.23344
23 1854 0.21101
23 1860 0.20019
23 2034 0.21725
23 2035 0.21302
23 2098 0.22043
23 2104 0.20765
23 2293 0.25296
23 2306 0.21732
23 2439 0.21661
23 2453 0.20116
23 2462 0.23831
23 2494 0.21373
23 2626 0.24124
23 2809 0.20699
23 3072 0.30216
23 3102 0.23598
23 3553 0.20308
23 3570 0.22017
23 3610 0.30569
23 4045 0.22602
23 4110 0.20343
23 4272 0.20298
23 4290 0.26664
23 4301 0.20621
23 4302 0.21855
23 4326 0.21725
23 4498 0.21405
23 4499 0.20875
23 4508 0.2887
23 4510 0.21294
23 4570 0.2036
23 4585 0.20143
23 4724 0.21564
23 4820 0.21802
23 4907 0.21465
23 4944 0.2123
23 4946 0.22501
23 4953 0.21276
23 5063 0.21458
23 5070 0.25127
23 5072 0.30581
23 5073 0.27975
23 5074 0.21489
23 5079 0.23335
23 5080 0.25986
23 5171 0.20788
24 92 0.21965
24 364 0.20552
24 568 0.26394
24 620 0.21228
24 633 0.20916
24 681 0.29251
24 812 0.23295
24 864 0.20342
24 868 0.20195
24 1108 0.29996
24 1137 0.20283
24 1148 0.23931
24 1150 0.20482
24 1157 0.20228
24 1158 0.24045
24 1183 0.20582
24 1191 0.23714
24 1254 0.25637
24 1265 0.23927
24 1266 0.23649
24 1297 0.2654
24 1345 0.26519
24 1360 0.23644
24 1371 0.20281
24 1379 0.20815
24 1421 0.2128
24 1509 0.25664
24 1545 0.22264
24 1563 0.26049
24 1907 0.23408
24 1917 0.22119
24 2011 0.20446
24 2065 0.20126
24 2095 0.21269
24 2170 0.23093
24 2218 0.21528
24 2225 0.20407
24 2226 0.24423
24 2227 0.25392
24 2233 0.21434
24 2234 0.20913
24 2235 0.21613
24 2306 0.31516
24 2315 0.21098
24 2373 0.21256
24 2386 0.22008
24 2494 0.26172
24 2497 0.22131
24 2527 0.21421
24 2528 0.20059
24 2531 0.24859
24 2550 0.20899
24 2556 0.21743
24 2577 0.30976
24 2578 0.25392
24 2637 0.21922
24 2761 0.20373
24 2839 0.28046
24 2863 0.23933
24 2905 0.22851
24 2957 0.22383
24 2982 0.20654
24 2995 0.24766
24 3031 0.20863
24 3123 0.21063
24 3204 0.2183
24 3208 0.23178
24 3215 0.20408
24 3216 0.27505
24 3226 0.20018
24 3363 0.24307
24 3547 0.20665
24 3601 0.20904
24 3845 0.20346
24 3996 0.21595
24 4054 0.24696
24 4131 0.24226
24 4212 0.21514
24 4224 0.21865
24 4225 0.20516
24 4272 0.21926
24 4302 0.23382
24 4320 0.28785
24 4321 0.24002
24 4358 0.24242
24 4359 0.20123
24 4416 0.24809
24 4437 0.25875
24 4483 0.2101
24 4562 0.22479
24 4582 0.26568
24 4817 0.2836
24 4864 0.20594
24 4871 0.21302
24 4876 0.2533
24 5010 0.20886
24 5054 0.21318
24 5063 0.2225
24 5077 0.23982
24 5080 0.23976
24 5108 0.21296
25 162 0.21333
25 525 0.22996
25 691 0.21289
25 707 0.22831
25 777 0.25362
25 808 0.2133
25 985 0.20043
25 1107 0.20316
25 1156 0.21818
25 1287 0.22741
25 1380 0.20627
25 1509 0.20775
25 1563 0.24332
25 1674 0.26728
25 1801 0.26533
25 1834 0.20441
25 1842 0.26111
25 2020 0.24217
25 2515 0.20355
25 2554 0.21773
25 2577 0.24561
25 2995 0.21987
25 3564 0.25847
25 3593 0.20619
25 3601 0.20644
25 3615 0.24026
25 3625 0.20722
25 4068 0.28104
25 4916 0.24826
25 5077 0.20121
26 136 0.23093
26 148 0.22577
26 347 0.24037
26 348 0.25458
26 354 0.22521
26 418 0.20898
26 525 0.27567
26 542 0.25599
26 557 0.22578
26 667 0.2031
26 1583 0.25206
26 1728 0.22988
26 1842 0.24697
26 1861 0.20372
26 1894 0.20265
26 2051 0.21675
26 2105 0.28218
26 2305 0.20337
26 2538 0.22047
26 2577 0.21347
26 2853 0.21656
26 2891 0.24467
26 3040 0.23944
26 3192 0.20672
26 3406 0.23272
26 3415 0.20177
26 3616 0.35513
26 3864 0.22749
26 4402 0.2047
26 4727 0.23978
26 4819 0.21347
26 4856 0.21952
26 4912 0.22414
26 4916 0.24304
26 4971 0.21108
26 5108 0.20927
27 399 0.20357
27 408 0.24242
27 414 0.23857
27 463 0.23508
27 505 0.20687
27 629 0.25042
27 639 0.23604
27 648 0.21251
27 667 0.2136
27 777 0.3024
27 796 0.27589
27 812 0.20059
27 929 0.24875
27 1260 0.31112
27 1507 0.20641
27 1509 0.21492
27 1908 0.24647
27 1939 0.24516
27 2208 0.22166
27 2540 0.2062
27 2784 0.2132
27 3072 0.25139
27 3399 0.22477
27 3406 0.2038
27 3408 0.2102
27 3583 0.22505
27 3601 0.21356
27 3624 0.20814
27 3625 0.24748
27 4322 0.20059
27 4323 0.26379
27 4409 0.20092
27 4466 0.22852
27 4482 0.20163
27 4571 0.24851
27 4644 0.24044
27 4664 0.21637
27 4804 0.23195
27 4817 0.30537
27 4818 0.24303
27 4819 0.21505
27 4843 0.20977
27 5020 0.24391
27 5021 0.22767
27 5051 0.20752
27 5109 0.20262
28 113 0.23163
28 388 0.24449
28 562 0.23728
28 693 0.22219
28 706 0.27543
28 777 0.33235
28 790 0.20352
28 808 0.2325
28 1047 0.2197
28 1517 0.20418
28 1563 0.20597
28 1939 0.24849
28 2194 0.24425
28 2208 0.20103
28 2445 0.23428
28 2504 0.20755
28 2793 0.22882
28 3240 0.27493
28 3385 0.20546
28 3486 0.26201
28 4644 0.24249
28 4688 0.24457
29 562 0.22249
29 1047 0.20834
29 1563 0.20308
29 1728 0.20973
29 1942 0.22224
29 2066 0.20982
29 2105 0.22807
29 2305 0.20649
29 2990 0.21847
29 3240 0.20411
29 3303 0.21192
29 3373 0.24557
29 3385 0.22268
29 3486 0.23191
29 3601 0.22029
29 3796 0.21365
29 3797 0.2736
29 3826 0.21147
29 4120 0.22255
29 4883 0.21672
29 4996 0.20804
30 267 0.22524
30 375 0.22293
30 645 0.2224
30 663 0.23662
30 697 0.24045
30 1849 0.26028
30 2305 0.22
30 3385 0.2636
30 3864 0.29672
30 4253 0.20471
30 4862 0.21973
31 231 0.2139
31 267 0.20192
31 418 0.22184
31 580 0.22646
31 809 0.27555
31 907 0.20805
31 1009 0.22067
31 1168 0.22026
31 1209 0.20248
31 1228 0.20176
31 1358 0.23747
31 1411 0.23712
31 1502 0.2085
31 1555 0.20569
31 1656 0.20757
31 1783 0.20077
31 1898 0.26389
31 2035 0.20595
31 2226 0.20544
31 2313 0.20694
31 2346 0.21913
31 2358 0.24252
31 2359 0.25302
31 2398 0.21787
31 2519 0.21225
31 2985 0.20925
31 3051 0.22548
31 3053 0.20142
31 3176 0.20533
31 3204 0.21096
31 3383 0.2101
31 3385 0.23432
31 3481 0.27292
31 3601 0.26066
31 3770 0.22543
31 4025 0.2056
31 4235 0.25922
31 4402 0.31785
31 4651 0.2102
31 4741 0.22695
31 4834 0.23986
31 4845 0.2524
31 4883 0.27288
31 4962 0.21867
31 5034 0.20185
31 5173 0.21572
32 79 0.25112
32 126 0.20771
32 132 0.24442
32 192 0.23314
32 196 0.24614
32 312 0.22751
32 332 0.22588
32 347 0.33585
32 367 0.22559
32 386 0.20365
32 460 0.20131
32 531 0.20293
32 584 0.23554
32 634 0.22007
32 650 0.22086
32 657 0.27271
32 702 0.20376
32 786 0.21155
32 839 0.21945
32 919 0.24808
32 924 0.22259
32 930 0.21789
32 937 0.26033
32 938 0.201
32 1019 0.22177
32 1097 0.23674
32 1140 0.28385
32 1171 0.2239
32 1183 0.20949
32 1192 0.22006
32 1265 0.22938
32 1296 0.23868
32 1319 0.24057
32 1351 0.24217
32 1355 0.28775
32 1357 0.26029
32 1360 0.26393
32 1415 0.20221
32 1416 0.22302
32 1427 0.21401
32 1490 0.22456
32 1501 0.21461
32 1549 0.20734
32 1606 0.23495
32 1609 0.21724
32 1619 0.2488
32 1630 0.20219
32 1632 0.28717
32 1654 0.26883
32 1834 0.21376
32 1854 0.2314
32 1858 0.21053
32 1917 0.25293
32 1919 0.22693
32 2047 0.2315
32 2141 0.20028
32 2159 0.21184
32 2252 0.21906
32 2341 0.21186
32 2391 0.21663
32 2457 0.24359
32 2494 0.26439
32 2597 0.21681
32 2666 0.20613
32 2703 0.20001
32 2704 0.20669
32 2739 0.20698
32 2755 0.20866
32 3098 0.23947
32 3102 0.21748
32 3104 0.23277
32 3110 0.2384
32 3121 0.23455
32 3132 0.2739
32 3219 0.20595
32 3224 0.20155
32 3329 0.26574
32 3368 0.25224
32 3415 0.24335
32 3422 0.24744
32 3423 0.29125
32 3434 0.2242
32 3435 0.20808
32 3438 0.23736
32 3574 0.25936
32 3656 0.27997
32 3660 0.25225
32 3661 0.21275
32 3665 0.21298
32 3678 0.27779
32 3808 0.20305
32 3852 0.23421
32 3859 0.20166
32 3887 0.26482
32 3900 0.22812
32 3914 0.21747
32 3921 0.20186
32 3928 0.27449
32 3982 0.22176
32 3997 0.20044
32 4007 0.24645
32 4022 0.20022
32 4027 0.22362
32 4037 0.28193
32 4060 0.2177
32 4073 0.23912
32 4074 0.20351
32 4095 0.20848
32 4109 0.24
32 4116 0.24109
32 4128 0.20854
32 4137 0.22657
32 4140 0.21807
32 4141 0.23114
32 4150 0.21519
32 4186 0.22902
32 4193 0.20058
32 4237 0.22602
32 4260 0.20454
32 4272 0.22655
32 4273 0.20937
32 4466 0.20046
32 4467 0.24332
32 4495 0.2511
32 4501 0.20861
32 4514 0.25664
32 4519 0.20921
32 4520 0.24104
32 4524 0.25422
32 4526 0.23485
32 4660 0.21989
32 4696 0.20279
32 4750 0.22121
32 4753 0.21942
32 4806 0.27501
32 4894 0.31645
32 4905 0.30237
32 4911 0.23942
32 5024 0.25491
32 5108 0.21438
32 5149 0.22913
32 5157 0.35318
32 5158 0.24064
32 5159 0.21102
33 92 0.28516
33 103 0.26841
33 113 0.28272
33 126 0.32258
33 143 0.22006
33 149 0.24181
33 347 0.24039
33 426 0.21559
33 442 0.20744
33 531 0.25991
33 671 0.23489
33 677 0.22704
33 685 0.20962
33 689 0.27463
33 699 0.24738
33 723 0.20085
33 744 0.30942
33 745 0.20155
33 762 0.24797
33 786 0.22712
33 808 0.22458
33 818 0.22165
33 937 0.21069
33 953 0.24652
33 967 0.21391
33 969 0.22001
33 993 0.20394
33 1046 0.24981
33 1047 0.24416
33 1139 0.26194
33 1164 0.21314
33 1215 0.20955
33 1216 0.2034
33 1242 0.20618
33 1243 0.20955
33 1265 0.27557
33 1290 0.20343
33 1296 0.20747
33 1345 0.27931
33 1372 0.24725
33 1382 0.20117
33 1466 0.22425
33 1488 0.22795
33 1489 0.23802
33 1494 0.27044
33 1498 0.21393
33 1501 0.21645
33 1502 0.23187
33 1508 0.21227
33 1518 0.27262
33 1582 0.20142
33 1605 0.24738
33 1606 0.21495
33 1609 0.23879
33 1728 0.21455
33 1749 0.22316
33 1839 0.21352
33 1918 0.2112
33 1945 0.24061
33 1975 0.21802
33 2046 0.2019
33 2047 0.2165
33 2095 0.20294
33 2108 0.22641
33 2138 0.20186
33 2178 0.21528
33 2225 0.21025
33 2226 0.2077
33 2235 0.22394
33 2257 0.23115
33 2268 0.23565
33 2273 0.23898
33 2289 0.2115
33 2306 0.22746
33 2317 0.21531
33 2332 0.2448
33 2334 0.20111
33 2335 0.22677
33 2339 0.21086
33 2373 0.29663
33 2421 0.21239
33 2447 0.24087
33 2494 0.33777
33 2537 0.21835
33 2574 0.22213
33 2577 0.27807
33 2596 0.20942
33 2597 0.24066
33 2598 0.23278
33 2653 0.20899
33 2654 0.23069
33 2655 0.23415
33 2702 0.21305
33 2703 0.26083
33 2863 0.21103
33 2890 0.23011
33 2899 0.2024
33 2900 0.2462
33 2933 0.22524
33 2995 0.24889
33 2996 0.21063
33 3012 0.20725
33 3027 0.237
33 3031 0.25905
33 3062 0.21389
33 3132 0.20635
33 3157 0.20024
33 3192 0.25278
33 3216 0.27517
33 3224 0.22081
33 3225 0.20954
33 3226 0.22129
33 3232 0.24043
33 3329 0.22719
33 3442 0.20245
33 3479 0.20615
33 3511 0.21567
33 3553 0.23232
33 3865 0.20011
33 3914 0.225
33 3939 0.20753
33 3940 0.25426
33 4007 0.21282
33 4045 0.21038
33 4109 0.22582
33 4125 0.20269
33 4174 0.23793
33 4178 0.21261
33 4179 0.24794
33 4205 0.21044
33 4234 0.20763
33 4272 0.3423
33 4326 0.22931
33 4365 0.20108
33 4372 0.21016
33 4453 0.20592
33 4467 0.20134
33 4488 0.22334
33 4523 0.20462
33 4532 0.25826
33 4585 0.21394
33 4690 0.21028
33 4748 0.23121
33 4782 0.23723
33 4786 0.24424
33 4892 0.2236
33 4899 0.20274
34 103 0.22028
34 113 0.20237
34 114 0.28057
34 143 0.28019
34 218 0.20831
34 347 0.21191
34 598 0.23535
34 599 0.23523
34 723 0.21297
34 762 0.20042
34 777 0.29328
34 808 0.3017
34 813 0.21085
34 835 0.20864
34 838 0.23015
34 1126 0.26884
34 1265 0.22552
34 1338 0.20698
34 1345 0.32513
34 1363 0.20214
34 1393 0.25261
34 1501 0.22254
34 1508 0.23407
34 1509 0.21242
34 1555 0.20014
34 1571 0.22078
34 1582 0.22665
34 1834 0.21311
34 1861 0.25457
34 1868 0.25051
34 2107 0.20459
34 2138 0.22154
34 2156 0.24338
34 2434 0.27166
34 2494 0.28792
34 2577 0.22642
34 2863 0.20433
34 3031 0.22132
34 3203 0.21522
34 3216 0.20487
34 3473 0.21062
34 3656 0.22226
34 4075 0.21442
34 4302 0.27862
34 4457 0.2016
34 4766 0.21587
34 4916 0.28307
34 5048 0.20107
34 5072 0.22538
34 5077 0.20584
34 5086 0.2656
35 1066 0.2325
35 1861 0.20766
35 3601 0.2106
35 3616 0.21545
35 4024 0.23856
35 4068 0.25169
36 318 0.20352
36 332 0.22784
36 350 0.20298
36 646 0.20735
36 808 0.24485
36 1066 0.22488
36 1583 0.21105
36 1607 0.20175
36 1671 0.30981
36 1862 0.22893
36 2852 0.23634
36 2853 0.29373
36 3240 0.23798
36 3616 0.20011
36 3688 0.27112
36 4024 0.21878
36 4025 0.20566
36 4300 0.20838
36 4402 0.21301
36 4499 0.20501
36 4916 0.25214
37 566 0.22049
37 580 0.22317
37 581 0.23929
37 768 0.21117
37 776 0.21948
37 777 0.27575
37 808 0.23517
37 810 0.2035
37 811 0.29198
37 824 0.24838
37 1293 0.22763
37 1671 0.24964
37 1780 0.2081
37 2507 0.21393
37 2554 0.20342
37 2956 0.22614
37 3003 0.20145
37 3388 0.22131
37 3406 0.21889
37 3573 0.22465
37 3601 0.2054
37 3797 0.26798
37 3816 0.25976
37 3826 0.22254
37 3833 0.2084
37 4006 0.20065
37 4025 0.23871
37 4109 0.27416
37 4301 0.25947
37 4644 0.23281
37 4727 0.20179
38 113 0.20009
38 525 0.22604
38 562 0.2571
38 566 0.23115
38 811 0.20293
38 975 0.23048
38 1018 0.20897
38 1040 0.20434
38 1066 0.29101
38 1317 0.20323
38 1365 0.21076
38 1502 0.22052
38 1509 0.25261
38 1517 0.21567
38 1519 0.22097
38 1563 0.20678
38 1811 0.2051
38 1898 0.21989
38 2288 0.24562
38 2504 0.26506
38 2515 0.2034
38 2626 0.20828
38 2947 0.24119
38 3374 0.2176
38 3611 0.2037
38 3786 0.21512
38 3797 0.22125
38 3817 0.21692
38 3826 0.27357
38 4025 0.25172
38 4052 0.25998
38 4198 0.20131
38 4435 0.20569
38 4465 0.22764
38 4831 0.21597
39 202 0.20933
39 562 0.25735
39 790 0.2049
39 929 0.20053
39 1040 0.21878
39 1162 0.24221
39 1293 0.20325
39 1324 0.21043
39 1502 0.20379
39 1563 0.23408
39 1635 0.20155
39 1871 0.26927
39 2288 0.21434
39 2305 0.20938
39 2340 0.24859
39 2349 0.23583
39 2367 0.20113
39 3373 0.23909
39 3385 0.25019
39 3412 0.21614
39 3496 0.21004
39 3826 0.25044
39 3845 0.20131
39 3933 0.26786
39 4025 0.25969
40 126 0.2558
40 161 0.21007
40 267 0.24787
40 291 0.21214
40 375 0.26735
40 401 0.2101
40 455 0.22192
40 470 0.22206
40 484 0.20957
40 518 0.20912
40 525 0.2768
40 537 0.2152
40 607 0.20755
40 636 0.21122
40 723 0.23755
40 737 0.22313
40 790 0.23898
40 1053 0.20936
40 1168 0.20042
40 1548 0.2476
40 1563 0.21027
40 1667 0.21406
40 1871 0.22109
40 2305 0.32166
40 2644 0.20211
40 2696 0.2028
40 3053 0.32604
40 3054 0.25607
40 3385 0.2228
40 3933 0.21864
40 4312 0.22606
41 126 0.25108
41 365 0.20974
41 426 0.26995
41 532 0.20962
41 736 0.26175
41 761 0.22
41 790 0.21649
41 834 0.25335
41 933 0.22593
41 1044 0.20634
41 1189 0.20751
41 1194 0.2908
41 1195 0.26496
41 1313 0.23564
41 1333 0.21976
41 1411 0.24682
41 1432 0.25332
41 1433 0.21276
41 1527 0.20011
41 1557 0.25204
41 1566 0.20586
41 1667 0.20131
41 1795 0.27287
41 1806 0.2712
41 1827 0.24451
41 1838 0.33205
41 1861 0.2466
41 1918 0.22094
41 2003 0.21197
41 2084 0.28487
41 2100 0.24603
41 2101 0.21977
41 2388 0.21145
41 2407 0.26154
41 2517 0.2566
41 2769 0.2713
41 3051 0.20184
41 3053 0.2852
41 3079 0.21475
41 3185 0.2091
41 3204 0.20407
41 3370 0.21233
41 3649 0.26324
41 3803 0.20179
41 3842 0.20733
41 3894 0.20485
41 4239 0.20122
41 4249 0.20601
41 4306 0.24356
41 4317 0.22618
41 4402 0.23766
41 4524 0.20461
42 52 0.20112
42 76 0.21031
42 80 0.21431
42 92 0.23269
42 115 0.21137
42 161 0.21954
42 256 0.26931
42 325 0.23376
42 342 0.20933
42 347 0.21673
42 403 0.2135
42 412 0.21624
42 531 0.23271
42 542 0.31218
42 570 0.21927
42 754 0.24596
42 786 0.21285
42 790 0.21426
42 805 0.24762
42 839 0.20779
42 930 0.21206
42 937 0.21576
42 1052 0.20341
42 1062 0.20855
42 1063 0.23199
42 1072 0.20422
42 1074 0.21289
42 1099 0.20367
42 1106 0.21531
42 1154 0.22645
42 1192 0.22497
42 1193 0.20277
42 1319 0.31662
42 1320 0.2689
42 1337 0.22522
42 1355 0.20469
42 1423 0.20386
42 1560 0.22905
42 1586 0.21104
42 1653 0.21667
42 1750 0.21186
42 1835 0.21709
42 1838 0.26585
42 1839 0.28513
42 1897 0.24641
42 1901 0.21609
42 2095 0.20604
42 2100 0.24419
42 2105 0.28492
42 2111 0.20909
42 2112 0.24581
42 2121 0.22882
42 2122 0.21901
42 2131 0.31604
42 2141 0.21529
42 2186 0.20317
42 2213 0.21958
42 2385 0.20817
42 2409 0.25848
42 2420 0.23483
42 2449 0.22615
42 2457 0.27042
42 2484 0.20001
42 2546 0.22262
42 2547 0.29121
42 2577 0.24459
42 2750 0.31009
42 2751 0.24448
42 2764 0.23973
42 2774 0.21079
42 2775 0.21521
42 2776 0.22549
42 2777 0.25794
42 3096 0.20686
42 3098 0.23211
42 3117 0.26222
42 3118 0.2146
42 3121 0.23934
42 3128 0.20587
42 3368 0.25558
42 3410 0.27852
42 3422 0.21346
42 3425 0.2508
42 3634 0.23225
42 3649 0.25253
42 3710 0.20066
42 3808 0.24338
42 3836 0.20634
42 3970 0.22963
42 4017 0.25305
42 4027 0.21479
42 4073 0.22576
42 4079 0.23665
42 4179 0.2118
42 4237 0.20613
42 4294 0.23677
42 4339 0.32062
42 4340 0.21378
42 4348 0.22524
42 4349 0.20862
42 4360 0.25419
42 4404 0.20204
42 4437 0.20514
42 4441 0.21002
42 4453 0.21767
42 4473 0.23736
42 4524 0.26115
42 4599 0.23222
42 4600 0.20451
42 4603 0.21889
42 4604 0.24147
42 4710 0.2119
42 4748 0.21902
42 4782 0.21807
42 4821 0.20798
42 4934 0.20396
42 5035 0.20732
42 5036 0.23841
42 5043 0.20411
42 5060 0.21607
43 113 0.29923
43 114 0.26875
43 143 0.20962
43 162 0.21911
43 269 0.22736
43 418 0.20006
43 431 0.2259
43 463 0.25781
43 502 0.21773
43 646 0.20352
43 679 0.20084
43 776 0.26524
43 786 0.22482
43 816 0.2121
43 870 0.20892
43 1146 0.24854
43 1152 0.20373
43 1345 0.20839
43 1391 0.20406
43 1500 0.21061
43 1582 0.21017
43 1605 0.20913
43 1632 0.21436
43 1668 0.25672
43 1863 0.2129
43 1917 0.24343
43 1950 0.22862
43 2053 0.20558
43 2131 0.2235
43 2149 0.23208
43 2193 0.20566
43 2201 0.25688
43 2202 0.24857
43 2218 0.2124
43 2222 0.22591
43 2293 0.22256
43 2297 0.22156
43 2335 0.21564
43 2355 0.22446
43 2371 0.26146
43 2431 0.24948
43 2446 0.24459
43 2494 0.23788
43 2537 0.20571
43 2548 0.22144
43 2582 0.20598
43 2647 0.20363
43 2683 0.22513
43 2750 0.22654
43 2760 0.25828
43 2804 0.20166
43 2814 0.20628
43 2920 0.23611
43 2933 0.20279
43 2940 0.22419
43 3006 0.28675
43 3030 0.21339
43 3101 0.21303
43 3361 0.21596
43 3601 0.23917
43 3864 0.26911
43 4023 0.20029
43 4033 0.20749
43 4092 0.21646
43 4178 0.22554
43 4191 0.23119
43 4234 0.23701
43 4235 0.22293
43 4272 0.23143
43 4376 0.21378
43 4438 0.20994
43 4473 0.25732
43 4490 0.20363
43 4505 0.23339
43 4530 0.20083
43 4568 0.23649
43 4622 0.20963
43 4831 0.21661
43 4867 0.20377
43 4930 0.20758
43 4976 0.26653
43 4990 0.23542
43 5036 0.20851
43 5056 0.2023
43 5072 0.20591
43 5137 0.24673
43 5160 0.25905
44 114 0.21404
44 162 0.24452
44 268 0.22087
44 269 0.20206
44 361 0.23333
44 462 0.21247
44 620 0.21884
44 716 0.20249
44 760 0.20652
44 761 0.20415
44 762 0.29964
44 1019 0.24574
44 1047 0.22497
44 1106 0.2218
44 1108 0.21483
44 1297 0.22477
44 1330 0.23581
44 1335 0.2006
44 1345 0.33727
44 1671 0.21241
44 1795 0.21788
44 1971 0.20902
44 2108 0.26114
44 2402 0.24518
44 2494 0.20913
44 2650 0.21068
44 2750 0.21473
44 2827 0.23448
44 2849 0.20985
44 3010 0.23993
44 3020 0.24043
44 3028 0.28922
44 3030 0.24523
44 3031 0.22669
44 3114 0.20815
44 3203 0.20309
44 3487 0.26126
44 3601 0.25729
44 3616 0.22779
44 3625 0.2025
44 3631 0.20698
44 3637 0.21149
44 3677 0.2458
44 3678 0.23383
44 3839 0.23338
44 3845 0.26295
44 3846 0.22739
44 3864 0.22011
44 3881 0.24869
44 4033 0.23833
44 4053 0.23526
44 4075 0.21868
44 4083 0.24426
44 4128 0.25668
44 4132 0.21047
44 4224 0.23283
44 4225 0.21585
44 4226 0.21996
44 4242 0.25531
44 4272 0.23452
44 4326 0.23843
44 4409 0.22122
44 4410 0.20477
44 4532 0.21169
44 4657 0.2279
44 4976 0.24022
44 4977 0.24049
44 5062 0.20971
44 5077 0.25433
44 5086 0.24948
45 525 0.20027
45 554 0.21174
45 812 0.22368
45 861 0.24436
45 1111 0.27244
45 1608 0.20149
45 1650 0.21903
45 1879 0.20592
45 2020 0.24532
45 2434 0.22296
45 3111 0.20322
45 3341 0.25754
45 3415 0.2008
45 3459 0.2145
45 3616 0.22159
45 3631 0.20342
45 3797 0.23868
45 3838 0.21044
45 4044 0.20149
45 4045 0.20223
45 4068 0.25718
45 4115 0.23065
45 4131 0.22189
45 4132 0.20351
45 4501 0.25637
45 4519 0.21473
45 4541 0.30177
45 4916 0.23448
45 4950 0.20284
46 350 0.23548
46 580 0.24539
46 583 0.2105
46 777 0.22661
46 808 0.26555
46 811 0.22849
46 812 0.23543
46 813 0.20201
46 1066 0.28914
46 1076 0.20079
46 1671 0.302
46 2853 0.23498
46 3341 0.22644
46 3342 0.23296
46 3388 0.20853
46 3797 0.23323
46 4068 0.21082
46 4109 0.21458
46 4225 0.2351
46 4226 0.2147
46 4465 0.22895
46 4793 0.20409
46 4905 0.21061
46 4916 0.22743
46 5077 0.21283
47 149 0.21478
47 351 0.22299
47 580 0.24343
47 581 0.22572
47 583 0.2015
47 808 0.21393
47 810 0.20458
47 811 0.29416
47 812 0.21762
47 813 0.22908
47 864 0.25013
47 1066 0.30374
47 1316 0.2158
47 1554 0.20232
47 1671 0.24977
47 2019 0.22128
47 2826 0.26537
47 2839 0.2012
47 2853 0.20846
47 3770 0.21204
47 3797 0.32884
47 3816 0.24959
47 3824 0.20577
47 3826 0.22597
47 3832 0.21575
47 4044 0.2031
47 4052 0.20121
47 4061 0.23662
47 4062 0.20561
47 4109 0.21236
47 4465 0.23934
47 4644 0.21178
47 4799 0.2201
48 562 0.302
48 581 0.22624
48 811 0.24071
48 834 0.22756
48 1066 0.22557
48 1194 0.23024
48 1284 0.28529
48 1554 0.23075
48 1563 0.2293
48 2020 0.23302
48 2853 0.21296
48 3601 0.20645
48 3656 0.21821
48 3797 0.21208
48 3816 0.20682
48 3826 0.25636
48 4045 0.22207
48 4061 0.26577
48 4300 0.21793
48 4301 0.21711
48 4561 0.20466
48 4804 0.24789
48 5021 0.23468
49 88 0.20376
49 562 0.21423
49 580 0.24615
49 848 0.20542
49 975 0.20489
49 1284 0.26344
49 1519 0.20724
49 3053 0.22709
49 3385 0.29696
49 3878 0.21867
49 3933 0.21919
49 4275 0.20284
49 4523 0.23158
50 418 0.20561
50 426 0.23089
50 502 0.23742
50 667 0.22424
50 761 0.21211
50 790 0.24742
50 791 0.23026
50 792 0.2826
50 1044 0.20777
50 1082 0.21009
50 1189 0.20415
50 1293 0.25874
50 1373 0.22539
50 1402 0.29192
50 1438 0.20128
50 1548 0.226
50 1549 0.2051
50 1636 0.2492
50 1656 0.28918
50 1667 0.2167
50 2257 0.2102
50 2708 0.22526
50 3015 0.22114
50 3053 0.23594
50 3385 0.20455
50 3408 0.21089
50 3535 0.20879
50 3649 0.23012
50 3670 0.21707
50 4025 0.23477
50 4158 0.21317
50 4306 0.24672
50 4317 0.24197
50 4410 0.23376
50 4523 0.22773
50 4524 0.30008
51 317 0.26376
51 502 0.20251
51 704 0.20631
51 790 0.20833
51 854 0.23217
51 1267 0.2102
51 1402 0.24674
51 1517 0.27293
51 1518 0.21532
51 2364 0.24982
51 2413 0.20867
51 2505 0.20421
51 2641 0.27296
51 2713 0.22241
51 3004 0.24273
51 3053 0.22912
51 3225 0.20507
51 3608 0.21768
51 4524 0.2491
51 4538 0.21601
51 5137 0.24829
52 80 0.21903
52 114 0.23822
52 115 0.20606
52 125 0.2203
52 138 0.20248
52 407 0.22462
52 413 0.23457
52 556 0.22047
52 587 0.21548
52 690 0.20471
52 777 0.26362
52 801 0.23835
52 894 0.24393
52 916 0.23498
52 1141 0.2374
52 1142 0.25005
52 1192 0.20123
52 1328 0.20178
52 1337 0.22593
52 1509 0.2095
52 1580 0.20724
52 1592 0.26038
52 1823 0.22055
52 1824 0.25377
52 1896 0.20824
52 1897 0.22533
52 1901 0.23055
52 1903 0.23597
52 1917 0.22571
52 1924 0.20988
52 2121 0.22303
52 2192 0.21297
52 2200 0.2461
52 2201 0.2014
52 2211 0.20942
52 2305 0.2022
52 2306 0.28608
52 2421 0.20973
52 2494 0.22262
52 2534 0.21216
52 2535 0.23057
52 2546 0.20209
52 2547 0.29039
52 2578 0.2433
52 2772 0.20093
52 2776 0.24467
52 2913 0.24531
52 3006 0.23945
52 3039 0.22018
52 3123 0.21559
52 3219 0.29383
52 3361 0.21083
52 3398 0.20987
52 3425 0.20144
52 3637 0.24914
52 3646 0.2197
52 3716 0.21584
52 3729 0.20506
52 3730 0.23033
52 3732 0.2589
52 3861 0.21016
52 3865 0.23744
52 3914 0.21268
52 4092 0.27316
52 4131 0.20688
52 4215 0.22501
52 4286 0.21128
52 4320 0.25871
52 4345 0.22722
52 4355 0.20035
52 4376 0.22713
52 4595 0.22759
52 4628 0.20576
52 4737 0.21991
52 4799 0.22608
52 4931 0.20721
52 5024 0.22943
52 5049 0.21594
52 5052 0.2307
52 5056 0.24164
52 5060 0.228
53 92 0.22524
53 103 0.22226
53 114 0.23157
53 125 0.20201
53 256 0.23948
53 269 0.24247
53 808 0.25261
53 985 0.23881
53 1051 0.22513
53 1062 0.2068
53 1087 0.21667
53 1137 0.24281
53 1150 0.29419
53 1335 0.24465
53 1345 0.31808
53 1605 0.23293
53 1901 0.20507
53 2020 0.2016
53 2034 0.25459
53 2131 0.237
53 2192 0.22697
53 2222 0.21589
53 2234 0.26817
53 2352 0.20598
53 2535 0.21174
53 2577 0.22773
53 2578 0.216
53 2760 0.25258
53 2761 0.21809
53 2772 0.22973
53 2853 0.21325
53 2854 0.26318
53 2889 0.24563
53 2890 0.23608
53 2899 0.20426
53 2974 0.21974
53 2975 0.25245
53 3219 0.20532
53 3361 0.20624
53 3416 0.23583
53 3424 0.20077
53 3610 0.24099
53 3632 0.23993
53 3637 0.22458
53 3677 0.20091
53 3847 0.24348
53 3864 0.20819
53 3903 0.27521
53 4033 0.2602
53 4041 0.23494
53 4062 0.20247
53 4092 0.28092
53 4272 0.25803
53 4370 0.22484
53 4568 0.25492
53 4579 0.22718
53 4596 0.25158
53 4616 0.24719
53 4636 0.2072
53 4787 0.20872
53 4793 0.21929
53 4799 0.22229
53 5056 0.236
53 5063 0.20362
54 143 0.2034
54 354 0.25892
54 776 0.25661
54 777 0.23419
54 801 0.20822
54 808 0.22912
54 812 0.25413
54 813 0.21488
54 825 0.251
54 852 0.24009
54 1150 0.23861
54 1297 0.34179
54 1330 0.20307
54 1671 0.24767
54 2121 0.20637
54 2420 0.20977
54 2446 0.20757
54 2494 0.22974
54 2505 0.21317
54 2516 0.27595
54 2527 0.29789
54 2760 0.22498
54 2765 0.21086
54 2827 0.22841
54 2839 0.263
54 3601 0.26898
54 4131 0.23036
54 4132 0.24988
54 4272 0.27834
54 4376 0.20519
54 4582 0.24931
54 4616 0.262
54 4916 0.24998
54 5054 0.23796
55 583 0.23322
55 690 0.20787
55 808 0.23967
55 812 0.286
55 813 0.20391
55 932 0.20732
55 937 0.20167
55 1317 0.20615
55 1345 0.27671
55 1541 0.20228
55 1671 0.24734
55 1861 0.20939
55 2507 0.22949
55 2759 0.24967
55 2853 0.23144
55 3361 0.22388
55 3601 0.21734
55 3832 0.20074
55 3926 0.21223
55 4052 0.21024
55 4132 0.21631
55 4156 0.25164
55 4547 0.22922
55 4750 0.21239
55 4822 0.2134
55 4916 0.25938
55 5077 0.20377
56 347 0.22908
56 580 0.21642
56 583 0.23897
56 808 0.2913
56 812 0.2469
56 813 0.22945
56 1345 0.24697
56 1671 0.2047
56 2839 0.20909
56 2852 0.30467
56 2853 0.28231
56 3786 0.20071
56 3839 0.22943
56 4024 0.21983
56 4582 0.21621
56 4657 0.27632
56 4805 0.22348
57 332 0.2189
57 409 0.23003
57 562 0.21295
57 580 0.26212
57 581 0.20754
57 936 0.26692
57 1671 0.21737
57 1684 0.20052
57 2515 0.22679
57 2573 0.21094
57 2839 0.2068
57 2841 0.22188
57 2849 0.22997
57 2852 0.23274
57 2853 0.37283
57 2854 0.2704
57 3535 0.24804
57 4649 0.20437
58 581 0.2139
58 1898 0.23758
58 1914 0.20213
58 2853 0.26066
58 4821 0.2446
59 580 0.24426
59 704 0.24542
59 1066 0.22252
59 1324 0.20081
59 1569 0.23769
59 3053 0.28051
59 3826 0.20294
59 3933 0.22481
60 92 0.20117
60 148 0.20256
60 149 0.20942
60 291 0.24517
60 375 0.24548
60 513 0.20614
60 786 0.2083
60 795 0.226
60 890 0.21028
60 969 0.21045
60 1064 0.25693
60 1324 0.31606
60 1402 0.22379
60 1711 0.22474
60 1898 0.20169
60 2088 0.22379
60 2702 0.25374
60 2901 0.20767
60 3045 0.20373
60 3102 0.20308
60 3114 0.21267
60 3203 0.21076
60 3209 0.20453
60 3408 0.22598
60 3764 0.24181
60 3894 0.21475
60 3900 0.22307
60 3992 0.21779
60 3993 0.24466
60 4061 0.26424
60 4128 0.20731
60 4135 0.30318
60 4163 0.20418
60 4226 0.20912
60 4239 0.21077
60 4250 0.21505
60 4265 0.20097
60 4410 0.20387
60 4416 0.21887
60 4449 0.20856
60 4481 0.26572
60 4529 0.22521
60 4538 0.25856
60 4651 0.22516
60 4671 0.21651
60 4703 0.20445
60 4708 0.2407
60 4731 0.22269
60 5096 0.25397
60 5107 0.27118
60 5108 0.25486
60 5119 0.23474
60 5132 0.26652
61 367 0.23921
61 471 0.21149
61 531 0.27467
61 777 0.22344
61 808 0.24608
61 836 0.21075
61 1019 0.21916
61 1047 0.2823
61 1078 0.24281
61 1297 0.26692
61 1317 0.20711
61 1330 0.23237
61 1345 0.24377
61 1517 0.24819
61 1545 0.22001
61 1555 0.22966
61 1583 0.22499
61 1607 0.27185
61 1671 0.20398
61 1707 0.24402
61 1748 0.20377
61 1749 0.21308
61 1803 0.21234
61 1810 0.2725
61 1908 0.2177
61 2002 0.20176
61 2020 0.22422
61 2034 0.22613
61 2054 0.20907
61 2176 0.24243
61 2194 0.25927
61 2505 0.23739
61 2515 0.25574
61 2516 0.2178
61 2522 0.20498
61 2527 0.27104
61 2537 0.30633
61 2538 0.20236
61 2551 0.2413
61 2552 0.22123
61 2685 0.21277
61 2699 0.21114
61 2827 0.22014
61 2878 0.21397
61 2880 0.232
61 2957 0.20536
61 2975 0.24847
61 3168 0.2429
61 3185 0.20868
61 3401 0.20277
61 3601 0.22761
61 3616 0.21121
61 3671 0.20082
61 3679 0.22425
61 3783 0.20746
61 3839 0.26626
61 3857 0.20924
61 3864 0.21931
61 3903 0.26244
61 4014 0.22022
61 4024 0.25029
61 4044 0.22535
61 4054 0.21067
61 4068 0.26461
61 4092 0.25163
61 4101 0.21976
61 4131 0.21299
61 4132 0.20278
61 4280 0.22567
61 4355 0.21415
61 4376 0.20446
61 4404 0.21813
61 4499 0.22213
61 4523 0.24616
61 4616 0.21438
61 4625 0.20066
61 4630 0.21076
61 4638 0.20429
61 4846 0.20127
61 4852 0.21952
61 4925 0.21364
61 4927 0.20656
61 5048 0.20244
61 5054 0.23471
62 126 0.20312
62 379 0.20043
62 562 0.21533
62 580 0.25936
62 581 0.2046
62 596 0.20791
62 915 0.22688
62 936 0.20522
62 1039 0.21967
62 1066 0.21345
62 1169 0.2653
62 1241 0.21677
62 1330 0.24643
62 1335 0.20443
62 1336 0.23476
62 1571 0.2417
62 1764 0.20789
62 1832 0.21332
62 1995 0.29223
62 2061 0.21606
62 2088 0.20666
62 2442 0.20622
62 2568 0.20065
62 2769 0.2086
62 2817 0.26531
62 2852 0.21073
62 2854 0.21559
62 3364 0.21939
62 4569 0.24919
62 4817 0.20399
62 4878 0.21454
62 5004 0.20459
62 5181 0.23189
63 581 0.21956
63 679 0.23391
63 681 0.22468
63 1066 0.25265
63 2826 0.24147
63 2840 0.20987
63 2852 0.20985
63 2853 0.23606
63 3390 0.22643
63 3627 0.20087
63 4069 0.22245
63 4235 0.22175
63 4322 0.20224
63 4595 0.22443
63 4821 0.20603
63 5181 0.25806
64 580 0.29189
64 679 0.26627
64 695 0.23006
64 758 0.2212
64 4319 0.22563
64 5107 0.21825
65 2384 0.23078
65 3933 0.20014
66 808 0.21361
66 1309 0.20318
66 1554 0.20626
66 1562 0.20028
66 2095 0.20367
66 2504 0.20988
66 2527 0.21064
66 2807 0.20188
66 2826 0.20745
66 2853 0.27681
66 2854 0.20215
66 2948 0.20716
66 3832 0.21963
66 4109 0.21924
66 4235 0.26405
66 4707 0.2241
66 5007 0.24554
66 5120 0.26554
66 5132 0.21792
66 5181 0.21488
67 87 0.20495
67 117 0.20795
67 763 0.20395
67 790 0.22093
67 812 0.20797
67 892 0.20194
67 936 0.24778
67 1026 0.21075
67 1191 0.29177
67 1199 0.22865
67 1372 0.2179
67 1381 0.20286
67 1391 0.22411
67 1423 0.21404
67 1430 0.22382
67 1498 0.2099
67 1635 0.25562
67 1640 0.21753
67 1755 0.2056
67 1841 0.20993
67 1888 0.21393
67 1896 0.27922
67 2181 0.28133
67 2306 0.22718
67 2400 0.20072
67 2514 0.21317
67 2535 0.21414
67 2694 0.27452
67 3361 0.20412
67 3384 0.20566
67 3535 0.20065
67 3689 0.21297
67 3888 0.20994
67 4157 0.20978
67 4165 0.26466
67 4201 0.20398
67 4216 0.20505
67 4295 0.21897
67 4417 0.22869
67 4537 0.22182
67 4586 0.24703
67 4630 0.23164
67 4713 0.27723
67 4812 0.23935
67 4821 0.21359
67 4840 0.20295
67 4921 0.28252
67 5052 0.20974
67 5171 0.22803
68 87 0.21612
68 267 0.24935
68 348 0.20927
68 812 0.21981
68 835 0.25153
68 936 0.22914
68 937 0.21323
68 1192 0.2145
68 1430 0.25953
68 1533 0.20386
68 1888 0.21331
68 2108 0.20577
68 2314 0.21338
68 2402 0.22127
68 2693 0.20748
68 3406 0.2589
68 3459 0.23645
68 3631 0.20268
68 3826 0.20129
68 3839 0.20193
68 4271 0.21997
68 4355 0.26819
68 4812 0.21789
69 71 0.20134
69 73 0.20714
69 83 0.23033
69 87 0.20843
69 91 0.20304
69 267 0.33942
69 348 0.2329
69 387 0.21974
69 388 0.23768
69 400 0.20479
69 488 0.2594
69 525 0.22104
69 562 0.22081
69 635 0.20634
69 676 0.20455
69 693 0.27838
69 836 0.21832
69 908 0.20265
69 936 0.22888
69 937 0.24249
69 961 0.20924
69 974 0.28338
69 992 0.20483
69 1026 0.20726
69 1171 0.23508
69 1198 0.20322
69 1199 0.21555
69 1243 0.20308
69 1421 0.20744
69 1479 0.24124
69 1670 0.26268
69 1830 0.21085
69 1833 0.27025
69 1836 0.24532
69 1871 0.2013
69 1908 0.25116
69 2075 0.23014
69 2096 0.21433
69 2153 0.22742
69 2158 0.25992
69 2243 0.21905
69 2305 0.20432
69 2326 0.24359
69 2340 0.20246
69 2412 0.21704
69 2432 0.20387
69 2556 0.23079
69 2573 0.27474
69 2708 0.20491
69 2889 0.20886
69 3237 0.20841
69 3240 0.30467
69 3406 0.25457
69 3424 0.25324
69 3428 0.23349
69 3486 0.30041
69 3519 0.20685
69 3575 0.21648
69 4018 0.23258
69 4060 0.20174
69 4128 0.22143
69 4163 0.21126
69 4201 0.21024
69 4216 0.21172
69 4241 0.21581
69 4434 0.22599
69 4503 0.27201
69 4520 0.25229
69 4556 0.20575
69 4557 0.23282
69 4705 0.26269
69 4799 0.2078
70 83 0.21024
70 88 0.21469
70 125 0.21226
70 148 0.23383
70 149 0.28342
70 210 0.21156
70 267 0.23022
70 292 0.22717
70 332 0.25036
70 348 0.31535
70 349 0.22436
70 387 0.24664
70 396 0.26064
70 418 0.25177
70 419 0.21026
70 425 0.20791
70 454 0.21084
70 488 0.20322
70 502 0.32418
70 595 0.23215
70 687 0.21736
70 715 0.22349
70 720 0.2007
70 721 0.21658
70 739 0.20191
70 776 0.22472
70 810 0.21766
70 821 0.247
70 822 0.22436
70 937 0.22148
70 961 0.34847
70 982 0.23893
70 1047 0.2846
70 1171 0.22444
70 1233 0.20031
70 1243 0.24449
70 1260 0.20656
70 1290 0.24105
70 1438 0.20638
70 1478 0.25717
70 1483 0.20655
70 1522 0.20096
70 1632 0.20279
70 1643 0.23478
70 1699 0.26649
70 1724 0.23369
70 1745 0.20983
70 1762 0.24673
70 1796 0.2482
70 1812 0.20595
70 1813 0.22888
70 1833 0.20486
70 1836 0.22147
70 1848 0.22233
70 1863 0.2158
70 1873 0.20944
70 1896 0.21868
70 1908 0.25319
70 1936 0.24085
70 2021 0.25676
70 2050 0.26168
70 2093 0.20386
70 2095 0.23524
70 2096 0.33361
70 2105 0.25874
70 2108 0.28226
70 2153 0.20552
70 2154 0.20548
70 2158 0.26425
70 2182 0.3295
70 2194 0.2356
70 2204 0.25056
70 2232 0.21696
70 2237 0.23245
70 2238 0.20102
70 2243 0.21211
70 2257 0.21646
70 2295 0.22218
70 2313 0.2131
70 2359 0.20422
70 2386 0.20585
70 2432 0.20347
70 2446 0.24706
70 2447 0.20463
70 2483 0.22923
70 2494 0.31373
70 2573 0.20342
70 2594 0.23871
70 2595 0.21272
70 2597 0.26053
70 2604 0.22907
70 2606 0.24329
70 2607 0.21463
70 2620 0.21683
70 2621 0.22461
70 2637 0.24162
70 2703 0.204
70 2709 0.20298
70 2760 0.25047
70 2839 0.21122
70 2914 0.24596
70 2916 0.25335
70 2926 0.22867
70 2927 0.20033
70 2939 0.22663
70 2948 0.23949
70 2990 0.23994
70 2992 0.2545
70 2993 0.22678
70 3055 0.23746
70 3089 0.29427
70 3102 0.30002
70 3145 0.2026
70 3192 0.25154
70 3215 0.22958
70 3233 0.23421
70 3282 0.22339
70 3324 0.21468
70 3341 0.21073
70 3354 0.23552
70 3374 0.22442
70 3406 0.23687
70 3506 0.22697
70 3537 0.25799
70 3575 0.24671
70 3583 0.21942
70 3601 0.21167
70 3610 0.21116
70 3647 0.22556
70 3648 0.21594
70 3654 0.26587
70 3660 0.23174
70 3731 0.2284
70 3829 0.22997
70 3864 0.22194
70 3956 0.20181
70 4017 0.20394
70 4018 0.23508
70 4062 0.2258
70 4067 0.2315
70 4074 0.23355
70 4093 0.20371
70 4130 0.20713
70 4164 0.22334
70 4241 0.25398
70 4242 0.26107
70 4270 0.20237
70 4271 0.20318
70 4278 0.26604
70 4282 0.20715
70 4286 0.22819
70 4312 0.23337
70 4355 0.21497
70 4409 0.22334
70 4479 0.22584
70 4503 0.22406
70 4557 0.27265
70 4644 0.23771
70 4667 0.21456
70 4669 0.21077
70 4688 0.25039
70 4705 0.21607
70 4799 0.24026
70 4813 0.20017
70 4821 0.20941
70 4856 0.23314
70 4892 0.26543
70 4918 0.20619
70 5053 0.24003
70 5054 0.23217
70 5057 0.20605
70 5142 0.25281
71 348 0.23056
71 452 0.20664
71 502 0.29663
71 562 0.20115
71 625 0.2129
71 682 0.23726
71 715 0.21518
71 720 0.21952
71 776 0.2343
71 791 0.20754
71 796 0.20415
71 844 0.22769
71 862 0.21997
71 907 0.21257
71 961 0.22666
71 1087 0.22289
71 1315 0.21252
71 1502 0.22381
71 1677 0.20672
71 1699 0.21422
71 2021 0.26411
71 2044 0.21897
71 2194 0.24475
71 2311 0.21791
71 2379 0.2165
71 2708 0.23071
71 2840 0.22615
71 2841 0.21864
71 2853 0.25724
71 3145 0.25237
71 3440 0.21559
71 3593 0.22858
71 3601 0.27693
71 3624 0.2208
71 3718 0.21911
71 4074 0.21644
71 4075 0.20769
71 4092 0.20879
71 4108 0.20208
71 4282 0.2281
71 4286 0.21142
71 4557 0.27205
71 4582 0.23067
71 4782 0.2488
71 4787 0.25548
71 4856 0.21947
72 96 0.30949
72 101 0.21775
72 401 0.20679
72 408 0.22317
72 878 0.25625
72 1191 0.20606
72 1635 0.2456
72 2079 0.21367
72 2181 0.25079
72 2306 0.23108
72 2494 0.23897
72 2534 0.2375
72 4055 0.20072
72 4914 0.22166
73 85 0.20714
73 566 0.2096
73 685 0.2029
73 1026 0.21498
73 1057 0.24809
73 1339 0.22945
73 1391 0.20054
73 1413 0.20663
73 1550 0.25052
73 1635 0.21835
73 1966 0.21128
73 2180 0.2349
73 2181 0.3007
73 2729 0.20401
73 2892 0.20086
73 2942 0.24829
73 3119 0.22549
73 3120 0.21451
73 3415 0.21477
73 3424 0.20085
73 3486 0.21729
73 3636 0.2203
73 3843 0.20419
73 3844 0.23572
73 3909 0.20091
73 3910 0.30401
73 4109 0.20257
73 4131 0.20461
73 4240 0.25315
73 4371 0.20666
73 4523 0.24144
73 4586 0.2222
73 4638 0.21252
73 4697 0.23845
73 4889 0.25037
73 4920 0.20804
73 4921 0.20133
73 4933 0.20069
73 5059 0.21727
73 5062 0.20916
73 5063 0.20533
74 92 0.21169
74 113 0.20862
74 267 0.26059
74 602 0.21818
74 689 0.20108
74 811 0.25429
74 822 0.22937
74 848 0.20298
74 933 0.20836
74 934 0.27913
74 1057 0.22252
74 1066 0.21378
74 1194 0.26257
74 1201 0.23472
74 1596 0.21657
74 1674 0.21075
74 1680 0.23091
74 1682 0.21395
74 1684 0.22603
74 1895 0.20605
74 1918 0.20751
74 2062 0.23015
74 2075 0.20127
74 2234 0.25275
74 2402 0.21978
74 2756 0.21611
74 4023 0.24103
74 4025 0.23781
74 4412 0.21844
74 4479 0.20611
74 4595 0.23796
74 4697 0.21097
75 162 0.20636
75 164 0.21929
75 176 0.20751
75 267 0.21346
75 332 0.2001
75 348 0.26554
75 387 0.32294
75 599 0.20213
75 689 0.21879
75 693 0.20876
75 776 0.20152
75 807 0.25759
75 934 0.22822
75 961 0.30617
75 982 0.22054
75 1003 0.26899
75 1110 0.23182
75 1168 0.23979
75 1180 0.27835
75 1188 0.20326
75 1372 0.21579
75 1373 0.20737
75 1517 0.20076
75 1748 0.23127
75 1836 0.21199
75 1847 0.21797
75 1873 0.26899
75 2002 0.21245
75 2020 0.27302
75 2021 0.20284
75 2096 0.22146
75 2153 0.22572
75 2164 0.22795
75 2359 0.20089
75 2402 0.24733
75 2429 0.2104
75 2480 0.22407
75 2494 0.22281
75 2556 0.2169
75 2573 0.2229
75 2608 0.20068
75 2708 0.20358
75 2839 0.24567
75 2913 0.2408
75 2958 0.22388
75 2992 0.21024
75 3040 0.24046
75 3066 0.21177
75 3202 0.20364
75 3240 0.22188
75 3370 0.24649
75 3373 0.24166
75 3459 0.20323
75 3601 0.24883
75 3826 0.21566
75 3839 0.24574
75 4128 0.22433
75 4198 0.20947
75 4212 0.23816
75 4327 0.21821
75 4340 0.21171
75 4341 0.24007
75 4386 0.25359
75 4538 0.20571
75 4579 0.2332
75 4580 0.22339
75 4677 0.27098
75 5054 0.27397
76 114 0.22664
76 137 0.20444
76 148 0.21257
76 149 0.22959
76 150 0.21428
76 151 0.21789
76 161 0.24526
76 162 0.2703
76 164 0.29108
76 202 0.20444
76 268 0.24187
76 304 0.21101
76 347 0.2964
76 348 0.31681
76 349 0.23962
76 350 0.20022
76 396 0.21764
76 454 0.21181
76 468 0.21455
76 478 0.22598
76 481 0.21593
76 602 0.22884
76 629 0.20552
76 835 0.2217
76 850 0.21104
76 901 0.26019
76 906 0.25175
76 982 0.20287
76 1103 0.21844
76 1147 0.22848
76 1231 0.29181
76 1243 0.20525
76 1309 0.21756
76 1317 0.2114
76 1836 0.22002
76 1908 0.23672
76 2020 0.23847
76 2021 0.24078
76 2108 0.22106
76 2165 0.22767
76 2215 0.2341
76 2432 0.2977
76 2494 0.34347
76 2504 0.21533
76 2505 0.23183
76 2515 0.22391
76 2573 0.20743
76 2604 0.20805
76 2735 0.20368
76 2817 0.23435
76 2839 0.26893
76 2915 0.25919
76 2916 0.23748
76 2958 0.24502
76 2990 0.24304
76 2992 0.20108
76 3226 0.20855
76 3406 0.21175
76 3415 0.24116
76 3537 0.2014
76 3610 0.21536
76 3800 0.23389
76 4107 0.21145
76 4212 0.20149
76 4278 0.24573
76 4339 0.20692
76 4386 0.21013
76 4465 0.24498
76 4479 0.20783
76 4482 0.2311
76 4495 0.22
76 4503 0.26362
76 4582 0.25003
76 4604 0.20561
76 4637 0.22417
76 4677 0.25762
76 4688 0.23279
76 4700 0.21786
76 4716 0.23758
76 4860 0.21898
76 4865 0.20722
76 5053 0.23665
76 5054 0.2517
76 5055 0.23224
77 103 0.27346
77 114 0.21653
77 126 0.24452
77 268 0.26833
77 304 0.29767
77 347 0.20683
77 462 0.21288
77 525 0.22274
77 776 0.26519
77 884 0.25969
77 961 0.32591
77 1076 0.21162
77 1552 0.20145
77 1592 0.2291
77 1674 0.25896
77 1920 0.20618
77 1956 0.24771
77 1986 0.20152
77 2034 0.20304
77 2050 0.29746
77 2176 0.23495
77 2208 0.32291
77 2212 0.20103
77 2229 0.21103
77 2230 0.24156
77 2494 0.24443
77 2504 0.21093
77 2577 0.20891
77 2839 0.26159
77 2840 0.21637
77 2853 0.23599
77 2975 0.22566
77 3202 0.20309
77 3224 0.20764
77 3298 0.21218
77 3398 0.22198
77 3406 0.21484
77 3461 0.20618
77 3511 0.22622
77 3550 0.22826
77 3601 0.20803
77 3718 0.22414
77 3719 0.20296
77 3865 0.20021
77 4074 0.23473
77 4085 0.21056
77 4174 0.2197
77 4556 0.20722
77 4557 0.23453
77 4567 0.20603
77 4571 0.20161
77 4580 0.25964
77 4787 0.20286
77 4821 0.21597
77 4864 0.2167
77 5054 0.28683
77 5055 0.23735
77 5181 0.22447
78 92 0.30844
78 103 0.30346
78 114 0.31362
78 163 0.2023
78 191 0.20434
78 237 0.24273
78 241 0.24548
78 242 0.20328
78 243 0.29532
78 256 0.32434
78 268 0.24451
78 318 0.21152
78 347 0.23282
78 361 0.21249
78 418 0.20884
78 431 0.23097
78 432 0.2006
78 438 0.20938
78 445 0.21362
78 446 0.20281
78 454 0.20942
78 468 0.24316
78 502 0.20886
78 681 0.20665
78 698 0.23011
78 768 0.21661
78 801 0.25272
78 813 0.28253
78 859 0.20284
78 862 0.28643
78 966 0.20879
78 980 0.25571
78 1007 0.23772
78 1018 0.20741
78 1019 0.21431
78 1027 0.22854
78 1076 0.2258
78 1106 0.31074
78 1107 0.26073
78 1166 0.20054
78 1192 0.23411
78 1196 0.20187
78 1213 0.20032
78 1237 0.25084
78 1238 0.30904
78 1251 0.20564
78 1252 0.26613
78 1290 0.20237
78 1296 0.20466
78 1335 0.28082
78 1337 0.2033
78 1395 0.21046
78 1426 0.20293
78 1433 0.20196
78 1438 0.21994
78 1439 0.24992
78 1440 0.23078
78 1460 0.22706
78 1491 0.20252
78 1508 0.20026
78 1509 0.25028
78 1539 0.23193
78 1592 0.21262
78 1650 0.20337
78 1653 0.22012
78 1663 0.2304
78 1667 0.22379
78 1674 0.21404
78 1677 0.2333
78 1684 0.21407
78 1697 0.21773
78 1708 0.20082
78 1815 0.22897
78 1890 0.20192
78 1896 0.20487
78 1908 0.32428
78 1910 0.23243
78 1911 0.25357
78 1913 0.22783
78 1919 0.20216
78 1920 0.2386
78 1922 0.21353
78 1936 0.22562
78 1945 0.27362
78 1946 0.20837
78 1950 0.2329
78 2020 0.23439
78 2041 0.23813
78 2049 0.21141
78 2050 0.26172
78 2149 0.21018
78 2176 0.21243
78 2182 0.23326
78 2193 0.24737
78 2194 0.26018
78 2199 0.2499
78 2222 0.28501
78 2225 0.22971
78 2230 0.30686
78 2270 0.22025
78 2271 0.26572
78 2293 0.25539
78 2318 0.21143
78 2406 0.20893
78 2515 0.22221
78 2516 0.25187
78 2537 0.24837
78 2571 0.20223
78 2580 0.20413
78 2584 0.22054
78 2599 0.20754
78 2626 0.20895
78 2672 0.21618
78 2703 0.20364
78 2764 0.21518
78 2765 0.2367
78 2774 0.2092
78 2783 0.21422
78 2784 0.21451
78 2850 0.21047
78 2863 0.20212
78 2891 0.24084
78 2902 0.21813
78 2929 0.22186
78 2933 0.23832
78 2982 0.21596
78 3003 0.20979
78 3015 0.21513
78 3085 0.24245
78 3123 0.20777
78 3145 0.22911
78 3173 0.27244
78 3224 0.20661
78 3253 0.23781
78 3254 0.25127
78 3302 0.20374
78 3350 0.24239
78 3361 0.2019
78 3477 0.28435
78 3478 0.26901
78 3479 0.2214
78 3480 0.22371
78 3482 0.23435
78 3496 0.3211
78 3566 0.31067
78 3624 0.24226
78 3631 0.20855
78 3699 0.26404
78 3718 0.22949
78 3741 0.20956
78 3744 0.20353
78 3779 0.22848
78 3824 0.23752
78 3911 0.26251
78 3915 0.2014
78 3937 0.22469
78 3952 0.26204
78 3955 0.27501
78 3956 0.20261
78 3957 0.21545
78 3996 0.26933
78 4008 0.26303
78 4068 0.20351
78 4108 0.2366
78 4150 0.2309
78 4165 0.23713
78 4174 0.2702
78 4178 0.26904
78 4215 0.21287
78 4232 0.20537
78 4286 0.20888
78 4323 0.21975
78 4361 0.20499
78 4363 0.21949
78 4371 0.21002
78 4373 0.2144
78 4402 0.22636
78 4439 0.24316
78 4469 0.25842
78 4470 0.20565
78 4497 0.25808
78 4523 0.25895
78 4546 0.20551
78 4623 0.26904
78 4624 0.27043
78 4633 0.23282
78 4851 0.20453
78 4852 0.22839
78 5054 0.21217
78 5096 0.21338
79 90 0.24803
79 100 0.22822
79 103 0.27775
79 114 0.33952
79 124 0.24234
79 125 0.30172
79 137 0.20772
79 180 0.21735
79 189 0.23373
79 190 0.21139
79 191 0.21932
79 237 0.20571
79 241 0.25134
79 243 0.20269
79 432 0.2475
79 446 0.21031
79 537 0.2004
79 568 0.24676
79 683 0.21325
79 698 0.21375
79 801 0.2495
79 808 0.24251
79 916 0.26566
79 952 0.24258
79 1070 0.21095
79 1076 0.22199
79 1093 0.20668
79 1106 0.21916
79 1192 0.23929
79 1238 0.2493
79 1288 0.20126
79 1331 0.24829
79 1426 0.24369
79 1438 0.21681
79 1439 0.23905
79 1440 0.24174
79 1459 0.21037
79 1585 0.22856
79 1655 0.20778
79 1667 0.21241
79 1674 0.25451
79 1700 0.20764
79 1908 0.22262
79 1951 0.2007
79 2109 0.20165
79 2178 0.27012
79 2182 0.29277
79 2183 0.24472
79 2190 0.212
79 2206 0.21977
79 2218 0.20174
79 2222 0.25006
79 2230 0.2015
79 2305 0.25195
79 2491 0.22582
79 2505 0.22599
79 2516 0.23759
79 2527 0.21855
79 2537 0.2184
79 2548 0.22098
79 2574 0.21493
79 2626 0.21447
79 2765 0.21097
79 2774 0.23337
79 2783 0.20664
79 2839 0.25144
79 2852 0.23632
79 2887 0.23223
79 2891 0.25394
79 2898 0.21466
79 2920 0.211
79 2921 0.265
79 2933 0.20753
79 3031 0.2171
79 3090 0.22225
79 3126 0.28142
79 3192 0.21911
79 3207 0.20189
79 3216 0.21824
79 3219 0.20256
79 3232 0.22032
79 3253 0.31341
79 3254 0.24535
79 3435 0.22981
79 3479 0.23417
79 3496 0.28446
79 3566 0.22333
79 3588 0.21518
79 3589 0.20998
79 3615 0.25886
79 3839 0.23599
79 3864 0.23548
79 3952 0.22635
79 3955 0.20071
79 4109 0.33103
79 4133 0.29328
79 4150 0.2744
79 4189 0.22535
79 4299 0.23564
79 4376 0.21899
79 4383 0.20455
79 4402 0.2533
79 4416 0.27594
79 4417 0.21121
79 4438 0.22765
79 4454 0.2322
79 4469 0.24606
79 4624 0.20973
79 4782 0.20074
79 4819 0.2407
79 4820 0.23002
79 4843 0.21671
79 4863 0.20078
79 4882 0.20284
79 5096 0.21976
80 90 0.24518
80 100 0.21683
80 103 0.24561
80 132 0.20915
80 149 0.21632
80 162 0.24906
80 226 0.20045
80 238 0.24184
80 241 0.22243
80 559 0.21026
80 568 0.22732
80 629 0.23206
80 690 0.21625
80 801 0.25757
80 834 0.22131
80 1067 0.20914
80 1076 0.2726
80 1078 0.24115
80 1103 0.22374
80 1164 0.27354
80 1171 0.23402
80 1288 0.2006
80 1332 0.21377
80 1335 0.22076
80 1336 0.20013
80 1379 0.20871
80 1439 0.26338
80 1446 0.20991
80 1554 0.30597
80 1555 0.20327
80 1590 0.21462
80 1605 0.24947
80 1609 0.22337
80 1674 0.26651
80 1680 0.20872
80 1700 0.20538
80 1810 0.21792
80 1849 0.21104
80 1914 0.20266
80 1916 0.2313
80 1917 0.20997
80 2055 0.20313
80 2148 0.20018
80 2206 0.22533
80 2218 0.23827
80 2230 0.22136
80 2305 0.2642
80 2311 0.24129
80 2312 0.25348
80 2384 0.2666
80 2386 0.22281
80 2434 0.22145
80 2497 0.22059
80 2498 0.20987
80 2505 0.20192
80 2526 0.21202
80 2537 0.20888
80 2556 0.23772
80 2572 0.21036
80 2574 0.20277
80 2577 0.20453
80 2641 0.21378
80 2742 0.24291
80 2751 0.23787
80 2762 0.25249
80 2764 0.22039
80 2765 0.28086
80 2774 0.23486
80 2819 0.21292
80 2866 0.21108
80 2879 0.2154
80 2887 0.29476
80 2890 0.29649
80 2891 0.25385
80 2893 0.20657
80 2899 0.20553
80 2905 0.23232
80 2906 0.2384
80 2911 0.24977
80 3031 0.26934
80 3046 0.26546
80 3070 0.24508
80 3192 0.28327
80 3204 0.22716
80 3207 0.29013
80 3213 0.21467
80 3216 0.28353
80 3220 0.24818
80 3232 0.26527
80 3233 0.20976
80 3237 0.25377
80 3238 0.25646
80 3239 0.23354
80 3253 0.24148
80 3424 0.24631
80 3435 0.21631
80 3442 0.20387
80 3479 0.23884
80 3482 0.28518
80 3483 0.34628
80 3553 0.21853
80 3566 0.21446
80 3588 0.3299
80 3615 0.25072
80 3646 0.338
80 3647 0.21295
80 3654 0.22541
80 3679 0.23597
80 3685 0.21474
80 3695 0.20458
80 3705 0.23509
80 3806 0.28555
80 3814 0.20288
80 3839 0.28878
80 3840 0.25747
80 3864 0.22577
80 3865 0.2223
80 3939 0.20027
80 3947 0.21003
80 4062 0.22922
80 4069 0.23041
80 4109 0.34605
80 4133 0.28246
80 4150 0.29509
80 4164 0.24645
80 4170 0.22123
80 4179 0.23258
80 4302 0.23403
80 4359 0.2312
80 4371 0.37716
80 4382 0.24563
80 4383 0.2628
80 4384 0.21732
80 4402 0.20464
80 4416 0.24401
80 4469 0.20958
80 4514 0.20467
80 4547 0.20065
80 4581 0.21277
80 4607 0.27216
80 4632 0.21671
80 4633 0.26555
80 4681 0.21518
80 4702 0.22145
80 4900 0.20068
80 4901 0.22703
80 4976 0.23172
80 5080 0.21494
81 86 0.22246
81 87 0.26949
81 95 0.21495
81 96 0.32058
81 113 0.21745
81 118 0.23343
81 337 0.21453
81 488 0.2141
81 565 0.25888
81 1345 0.20682
81 2494 0.21305
81 4045 0.23832
81 4240 0.22828
81 4355 0.20464
81 4606 0.25918
81 4724 0.22791
81 4805 0.20542
81 4921 0.27335
81 4922 0.24182
81 4953 0.23986
81 5049 0.20363
81 5073 0.20827
82 95 0.20663
82 96 0.30187
82 101 0.20295
82 254 0.23742
82 267 0.21133
82 550 0.20648
82 685 0.20621
82 786 0.20176
82 796 0.25937
82 823 0.20066
82 824 0.26235
82 1494 0.21794
82 1813 0.20259
82 1836 0.22032
82 2062 0.21732
82 2306 0.22228
82 2665 0.20027
82 3637 0.2168
82 3689 0.2534
82 4140 0.22222
82 4212 0.21734
82 4225 0.22475
82 4485 0.22422
82 4523 0.23289
82 4713 0.20429
82 4714 0.23574
82 4724 0.22679
82 4872 0.23814
82 4920 0.29853
82 4921 0.27166
82 5063 0.2475
82 5065 0.22569
82 5072 0.27072
82 5079 0.22572
83 92 0.20386
83 96 0.20868
83 113 0.22061
83 126 0.20167
83 267 0.26582
83 268 0.22966
83 350 0.20519
83 438 0.23681
83 598 0.21646
83 612 0.20532
83 622 0.20499
83 644 0.23076
83 685 0.28954
83 796 0.24302
83 822 0.23448
83 906 0.21449
83 990 0.20583
83 1066 0.20569
83 1209 0.25976
83 1217 0.20811
83 1403 0.20456
83 1605 0.25664
83 1715 0.20801
83 1734 0.22421
83 1749 0.21978
83 1814 0.22687
83 2062 0.20374
83 2096 0.22561
83 2102 0.21788
83 2176 0.25113
83 2270 0.20188
83 2284 0.24975
83 2305 0.22056
83 2306 0.25452
83 2312 0.25798
83 2314 0.2162
83 2315 0.20183
83 2316 0.20009
83 2484 0.20715
83 2494 0.30364
83 2515 0.23263
83 2527 0.21047
83 2592 0.20002
83 2666 0.22976
83 2726 0.20341
83 2806 0.20835
83 2817 0.2693
83 3025 0.20514
83 3039 0.22149
83 3065 0.22591
83 3082 0.23157
83 3102 0.22883
83 3110 0.2045
83 3240 0.2056
83 3243 0.20244
83 3301 0.25251
83 3361 0.24561
83 3415 0.24051
83 3447 0.25677
83 3542 0.20047
83 3601 0.29974
83 3654 0.23996
83 3660 0.25782
83 3678 0.29572
83 3689 0.24787
83 3733 0.22177
83 3805 0.20332
83 3811 0.23617
83 3815 0.28208
83 3820 0.2332
83 3914 0.24006
83 3952 0.21766
83 4023 0.24301
83 4046 0.32483
83 4062 0.20228
83 4077 0.23525
83 4131 0.20129
83 4145 0.2183
83 4204 0.23732
83 4209 0.27238
83 4272 0.24331
83 4368 0.25761
83 4369 0.25259
83 4479 0.23193
83 4523 0.20867
83 4666 0.22673
83 5072 0.21476
83 5078 0.21895
84 92 0.20972
84 102 0.22129
84 113 0.20104
84 176 0.21932
84 268 0.25633
84 347 0.2421
84 350 0.29196
84 387 0.24603
84 388 0.23726
84 409 0.23761
84 525 0.27658
84 580 0.21458
84 599 0.22982
84 609 0.27447
84 646 0.23496
84 709 0.20868
84 796 0.21885
84 835 0.20896
84 861 0.23549
84 876 0.26593
84 884 0.23645
84 893 0.2101
84 894 0.20174
84 895 0.21856
84 901 0.20378
84 1026 0.25175
84 1066 0.23894
84 1125 0.21112
84 1126 0.21282
84 1145 0.21052
84 1146 0.26066
84 1168 0.23487
84 1335 0.24066
84 1336 0.21332
84 1674 0.22309
84 1687 0.21501
84 1748 0.20445
84 1763 0.22944
84 1848 0.22964
84 1893 0.20132
84 1908 0.26573
84 1917 0.21285
84 1918 0.24704
84 1920 0.22414
84 2019 0.21738
84 2020 0.22724
84 2021 0.25367
84 2129 0.20969
84 2165 0.25316
84 2182 0.27628
84 2197 0.20627
84 2201 0.2184
84 2386 0.2294
84 2429 0.22693
84 2494 0.34201
84 2495 0.23601
84 2504 0.22288
84 2505 0.23104
84 2515 0.21764
84 2527 0.25984
84 2537 0.2318
84 2538 0.21275
84 2572 0.22939
84 2573 0.21957
84 2574 0.21137
84 2582 0.21596
84 2817 0.21007
84 2849 0.24128
84 2877 0.2449
84 2892 0.28697
84 3110 0.20444
84 3203 0.21227
84 3204 0.20469
84 3215 0.21136
84 3406 0.21981
84 3461 0.27007
84 3631 0.24666
84 3719 0.24405
84 3765 0.21718
84 3811 0.21426
84 3826 0.20416
84 4044 0.25016
84 4062 0.23575
84 4083 0.20474
84 4176 0.21295
84 4234 0.21797
84 4355 0.20915
84 4500 0.20779
84 4592 0.28207
84 4615 0.20614
84 4616 0.24903
84 4625 0.21443
84 4626 0.20342
84 4835 0.21584
84 4836 0.21802
84 5054 0.2484
84 5086 0.20548
85 91 0.25478
85 92 0.26501
85 102 0.22823
85 103 0.26575
85 113 0.27527
85 114 0.21172
85 230 0.21914
85 256 0.24913
85 268 0.24937
85 347 0.24243
85 384 0.20136
85 418 0.24556
85 468 0.25552
85 595 0.24752
85 597 0.21215
85 599 0.23301
85 609 0.25457
85 645 0.20104
85 693 0.28153
85 698 0.22276
85 715 0.21698
85 737 0.25609
85 760 0.28139
85 768 0.23514
85 796 0.20012
85 836 0.21268
85 852 0.21068
85 895 0.27204
85 901 0.21506
85 906 0.23229
85 923 0.23997
85 961 0.2285
85 974 0.26743
85 979 0.20564
85 988 0.25107
85 1026 0.22167
85 1056 0.22741
85 1076 0.21846
85 1108 0.20254
85 1111 0.24287
85 1122 0.24803
85 1123 0.20171
85 1147 0.21327
85 1158 0.24907
85 1169 0.20849
85 1260 0.21707
85 1324 0.20183
85 1335 0.33491
85 1394 0.20574
85 1423 0.24433
85 1459 0.20512
85 1539 0.20887
85 1566 0.2089
85 1674 0.27135
85 1687 0.20379
85 1707 0.25429
85 1821 0.22123
85 1842 0.21077
85 1848 0.21027
85 1896 0.21691
85 1908 0.22878
85 1917 0.21711
85 1918 0.20917
85 1929 0.26294
85 1942 0.26454
85 1950 0.25337
85 2021 0.21003
85 2154 0.27919
85 2165 0.25765
85 2182 0.24709
85 2226 0.21781
85 2234 0.22312
85 2363 0.20497
85 2446 0.24504
85 2485 0.2188
85 2494 0.2296
85 2505 0.29837
85 2506 0.23752
85 2515 0.2179
85 2516 0.23805
85 2537 0.228
85 2551 0.24277
85 2563 0.20277
85 2568 0.2001
85 2573 0.20367
85 2577 0.28124
85 2580 0.26087
85 2827 0.22372
85 2839 0.22501
85 2840 0.21444
85 2878 0.20026
85 2880 0.20718
85 2881 0.20611
85 2889 0.2863
85 2892 0.23105
85 2903 0.24001
85 2904 0.25201
85 2905 0.23529
85 2906 0.21691
85 2910 0.22818
85 2916 0.20016
85 3041 0.21645
85 3181 0.22992
85 3203 0.23075
85 3232 0.24678
85 3239 0.22697
85 3324 0.21361
85 3406 0.26679
85 3573 0.24455
85 3616 0.22483
85 3637 0.20752
85 3654 0.21522
85 3713 0.21403
85 3719 0.26285
85 3765 0.26672
85 3833 0.24315
85 3840 0.24298
85 3864 0.20742
85 3902 0.20657
85 3943 0.22053
85 4007 0.21809
85 4017 0.22323
85 4018 0.22419
85 4024 0.27837
85 4044 0.22508
85 4053 0.20408
85 4092 0.27784
85 4101 0.22256
85 4109 0.27773
85 4130 0.23193
85 4139 0.21872
85 4163 0.21021
85 4165 0.20727
85 4170 0.21182
85 4171 0.26232
85 4211 0.22712
85 4212 0.26266
85 4217 0.20832
85 4224 0.21005
85 4226 0.20102
85 4234 0.26666
85 4278 0.20672
85 4375 0.20338
85 4385 0.23721
85 4393 0.26519
85 4416 0.34001
85 4424 0.2092
85 4457 0.22128
85 4483 0.20179
85 4499 0.22612
85 4500 0.21315
85 4508 0.22407
85 4519 0.24535
85 4526 0.24558
85 4580 0.22445
85 4582 0.23356
85 4624 0.2023
85 4630 0.24659
85 4636 0.2009
85 4637 0.2656
85 4638 0.25961
85 4645 0.20901
85 4652 0.30377
85 4802 0.28175
85 4817 0.30845
85 4821 0.25823
85 4834 0.20235
85 4835 0.29166
85 4836 0.27261
85 4843 0.20426
85 4853 0.23189
85 4861 0.2189
85 4863 0.22208
85 4865 0.22309
85 4871 0.24588
85 4872 0.21275
85 4879 0.20235
85 4883 0.28225
85 4948 0.21074
85 4976 0.20523
85 5029 0.28758
85 5042 0.2241
85 5052 0.20337
85 5053 0.27257
85 5054 0.25917
85 5055 0.28442
85 5056 0.2399
85 5058 0.22906
86 103 0.27195
86 113 0.27381
86 125 0.23154
86 136 0.267
86 137 0.23273
86 138 0.20655
86 149 0.23148
86 304 0.23447
86 319 0.23359
86 348 0.25991
86 349 0.24466
86 455 0.20221
86 456 0.2118
86 462 0.21429
86 468 0.26006
86 471 0.21313
86 525 0.21307
86 586 0.23052
86 597 0.20134
86 638 0.20062
86 668 0.24917
86 671 0.27111
86 683 0.21207
86 684 0.26849
86 737 0.23315
86 777 0.23652
86 796 0.2309
86 835 0.20331
86 836 0.28266
86 847 0.29872
86 850 0.20658
86 974 0.21267
86 998 0.266
86 1047 0.205
86 1062 0.20107
86 1122 0.24057
86 1168 0.24937
86 1169 0.29324
86 1346 0.2031
86 1369 0.2828
86 1407 0.23427
86 1411 0.21737
86 1416 0.26847
86 1423 0.22635
86 1426 0.22533
86 1433 0.2125
86 1440 0.21785
86 1460 0.24905
86 1463 0.20422
86 1480 0.20011
86 1488 0.20149
86 1501 0.20533
86 1502 0.24509
86 1514 0.21804
86 1519 0.22198
86 1542 0.22499
86 1566 0.21967
86 1585 0.21836
86 1650 0.22233
86 1655 0.29982
86 1657 0.21102
86 1667 0.24254
86 1676 0.24173
86 1705 0.20177
86 1707 0.20641
86 1759 0.21667
86 1777 0.24674
86 1821 0.28058
86 1832 0.21046
86 1833 0.24392
86 1842 0.2176
86 1920 0.22048
86 1945 0.21976
86 2091 0.22893
86 2208 0.21316
86 2226 0.28189
86 2268 0.21773
86 2436 0.2391
86 2506 0.29961
86 2556 0.22078
86 2572 0.2357
86 2577 0.33177
86 2578 0.26243
86 2580 0.22217
86 2763 0.20171
86 2784 0.20916
86 2853 0.22554
86 2854 0.21574
86 2862 0.20831
86 2891 0.29982
86 2902 0.23613
86 2903 0.23504
86 2916 0.22494
86 3224 0.2567
86 3249 0.26897
86 3254 0.21488
86 3260 0.20696
86 3374 0.20148
86 3384 0.22196
86 3387 0.24133
86 3398 0.30491
86 3406 0.21312
86 3496 0.24028
86 3533 0.24672
86 3550 0.21423
86 3566 0.23645
86 3609 0.20829
86 3610 0.21829
86 3625 0.30497
86 3670 0.23464
86 3782 0.20716
86 3839 0.22985
86 3840 0.23472
86 4053 0.30447
86 4094 0.24351
86 4143 0.2653
86 4174 0.22127
86 4181 0.21547
86 4272 0.20063
86 4287 0.20097
86 4321 0.21926
86 4323 0.23908
86 4402 0.26884
86 4410 0.23347
86 4570 0.21384
86 4802 0.26002
86 4817 0.22116
86 4818 0.20836
86 4821 0.20105
86 4835 0.2316
86 4871 0.21064
87 103 0.21064
87 113 0.28644
87 114 0.24316
87 125 0.20376
87 136 0.21323
87 182 0.23344
87 190 0.24323
87 209 0.2028
87 220 0.21912
87 233 0.20469
87 241 0.27197
87 243 0.30849
87 418 0.24991
87 431 0.24212
87 436 0.20402
87 444 0.27866
87 450 0.23775
87 451 0.21126
87 462 0.22028
87 470 0.20136
87 525 0.20133
87 586 0.2056
87 671 0.25274
87 682 0.23221
87 683 0.30463
87 684 0.28371
87 698 0.32026
87 714 0.20842
87 737 0.23302
87 745 0.26969
87 796 0.25765
87 801 0.21239
87 912 0.21505
87 946 0.20134
87 955 0.26964
87 980 0.34438
87 989 0.22284
87 995 0.30292
87 1134 0.24226
87 1168 0.24669
87 1195 0.21352
87 1196 0.20488
87 1216 0.21338
87 1237 0.21429
87 1238 0.26432
87 1251 0.21868
87 1252 0.23506
87 1324 0.20036
87 1393 0.24211
87 1407 0.24021
87 1411 0.20892
87 1414 0.2853
87 1417 0.21684
87 1418 0.20326
87 1419 0.2057
87 1420 0.23588
87 1425 0.21159
87 1426 0.37841
87 1427 0.2306
87 1434 0.21689
87 1435 0.20527
87 1439 0.20583
87 1440 0.24193
87 1454 0.21183
87 1461 0.21675
87 1468 0.20874
87 1471 0.20632
87 1501 0.2322
87 1515 0.20486
87 1542 0.20911
87 1585 0.22222
87 1614 0.21177
87 1645 0.20031
87 1650 0.25505
87 1668 0.20722
87 1673 0.21681
87 1674 0.23955
87 1676 0.20107
87 1680 0.21202
87 1759 0.21548
87 1776 0.2191
87 1831 0.20803
87 1840 0.20826
87 1860 0.22958
87 1870 0.25775
87 1937 0.21202
87 1938 0.21232
87 1945 0.23287
87 1946 0.20662
87 1950 0.28692
87 1951 0.24261
87 2020 0.21154
87 2034 0.21224
87 2049 0.20254
87 2073 0.20256
87 2093 0.29599
87 2097 0.21232
87 2098 0.21267
87 2212 0.20206
87 2240 0.21
87 2259 0.25178
87 2260 0.22291
87 2272 0.21223
87 2280 0.2081
87 2293 0.27595
87 2311 0.23576
87 2435 0.28569
87 2459 0.23912
87 2506 0.22867
87 2556 0.24675
87 2574 0.20013
87 2580 0.23672
87 2583 0.20767
87 2587 0.20023
87 2660 0.27021
87 2762 0.30681
87 2763 0.25139
87 2765 0.2129
87 2784 0.32603
87 2829 0.21384
87 2831 0.20329
87 2879 0.20224
87 2881 0.23505
87 2882 0.25051
87 2891 0.25908
87 2893 0.23673
87 2894 0.21953
87 2900 0.23757
87 2902 0.21523
87 2909 0.21555
87 2920 0.2174
87 2982 0.20477
87 3002 0.22538
87 3052 0.22143
87 3087 0.22962
87 3104 0.21038
87 3123 0.21791
87 3145 0.20042
87 3192 0.25003
87 3204 0.24571
87 3217 0.22808
87 3224 0.22004
87 3231 0.20818
87 3253 0.26131
87 3254 0.23358
87 3274 0.21209
87 3288 0.20083
87 3289 0.22907
87 3350 0.21481
87 3361 0.23272
87 3373 0.20518
87 3386 0.20582
87 3477 0.20576
87 3478 0.24624
87 3482 0.20267
87 3496 0.27143
87 3515 0.24974
87 3568 0.23059
87 3615 0.28433
87 3616 0.22163
87 3625 0.22551
87 3705 0.24333
87 3721 0.25519
87 3785 0.21509
87 3824 0.25416
87 3840 0.2181
87 3867 0.22118
87 3915 0.23187
87 3937 0.24392
87 3947 0.22927
87 3955 0.24436
87 3973 0.21606
87 3985 0.20533
87 4043 0.21841
87 4046 0.20425
87 4053 0.23165
87 4074 0.23264
87 4118 0.23344
87 4136 0.24712
87 4143 0.26527
87 4150 0.20111
87 4157 0.20593
87 4158 0.23973
87 4166 0.20332
87 4178 0.21602
87 4189 0.29129
87 4190 0.23835
87 4272 0.2184
87 4312 0.21211
87 4323 0.29577
87 4371 0.23414
87 4373 0.29706
87 4383 0.20928
87 4384 0.26166
87 4391 0.21497
87 4402 0.30287
87 4409 0.25928
87 4410 0.2098
87 4424 0.21608
87 4431 0.22068
87 4440 0.22509
87 4489 0.21535
87 4624 0.25872
87 4654 0.24673
87 4693 0.27911
87 4705 0.24574
87 4707 0.28157
87 4727 0.20628
87 4737 0.23463
87 4785 0.266
87 4891 0.24896
87 4893 0.22631
87 4904 0.20736
87 4971 0.21321
87 4977 0.21637
87 4989 0.21482
87 5070 0.29442
87 5071 0.23478
87 5090 0.20669
87 5096 0.24671
87 5173 0.22444
88 92 0.27964
88 103 0.21363
88 104 0.22375
88 113 0.27179
88 124 0.28244
88 125 0.26733
88 162 0.22787
88 230 0.26084
88 233 0.21042
88 237 0.20584
88 242 0.26409
88 243 0.31302
88 268 0.23112
88 292 0.31441
88 298 0.21135
88 319 0.21695
88 341 0.22001
88 370 0.24939
88 371 0.28266
88 424 0.20423
88 432 0.22867
88 433 0.21914
88 434 0.21645
88 436 0.23541
88 447 0.26055
88 449 0.21686
88 450 0.24332
88 477 0.21649
88 502 0.25469
88 547 0.27145
88 559 0.2315
88 563 0.25744
88 587 0.21546
88 683 0.2165
88 698 0.25319
88 700 0.21944
88 749 0.21489
88 760 0.20641
88 768 0.26039
88 803 0.20144
88 808 0.23502
88 841 0.20944
88 843 0.22409
88 859 0.22116
88 878 0.21599
88 894 0.22909
88 902 0.22945
88 980 0.22639
88 989 0.23727
88 1019 0.26001
88 1076 0.24164
88 1134 0.23981
88 1146 0.20761
88 1155 0.21514
88 1156 0.2119
88 1164 0.23916
88 1219 0.20512
88 1238 0.3036
88 1273 0.26939
88 1335 0.21465
88 1361 0.22048
88 1372 0.21129
88 1380 0.22299
88 1414 0.23964
88 1471 0.23197
88 1486 0.22264
88 1535 0.22564
88 1580 0.23773
88 1585 0.22448
88 1590 0.24574
88 1598 0.2418
88 1609 0.23956
88 1686 0.22197
88 1699 0.20106
88 1702 0.21504
88 1833 0.20684
88 1844 0.20909
88 1849 0.34545
88 1929 0.20327
88 1930 0.21203
88 1938 0.23354
88 1950 0.20619
88 1951 0.24229
88 1966 0.20305
88 1978 0.24404
88 1997 0.21964
88 2040 0.20246
88 2044 0.20689
88 2095 0.23477
88 2120 0.22008
88 2127 0.29348
88 2137 0.2026
88 2140 0.20019
88 2193 0.20594
88 2240 0.22166
88 2261 0.22896
88 2293 0.24145
88 2294 0.20983
88 2305 0.27516
88 2339 0.20258
88 2340 0.21185
88 2431 0.2179
88 2435 0.20732
88 2540 0.20027
88 2612 0.22101
88 2626 0.21086
88 2627 0.25033
88 2641 0.25777
88 2648 0.20511
88 2743 0.23183
88 2746 0.23175
88 2762 0.29808
88 2806 0.25765
88 2814 0.2275
88 2823 0.21048
88 2835 0.20408
88 2852 0.20263
88 2923 0.22183
88 2947 0.21173
88 2965 0.27822
88 2966 0.2421
88 3002 0.20638
88 3071 0.21443
88 3075 0.22799
88 3082 0.22696
88 3087 0.22486
88 3090 0.28712
88 3100 0.20549
88 3102 0.29616
88 3115 0.20307
88 3126 0.23622
88 3165 0.23703
88 3180 0.22748
88 3192 0.25167
88 3224 0.20905
88 3253 0.24035
88 3254 0.21209
88 3361 0.23059
88 3411 0.20469
88 3426 0.20023
88 3479 0.23439
88 3506 0.22358
88 3548 0.21687
88 3588 0.26527
88 3615 0.40856
88 3625 0.30978
88 3632 0.21139
88 3640 0.21028
88 3679 0.20764
88 3680 0.20648
88 3731 0.21149
88 3733 0.22055
88 3736 0.24709
88 3774 0.2115
88 3802 0.24311
88 3864 0.25036
88 3865 0.23765
88 3867 0.24158
88 3904 0.20709
88 3955 0.32756
88 3956 0.20324
88 4022 0.20972
88 4023 0.23322
88 4031 0.21632
88 4092 0.23743
88 4109 0.39415
88 4118 0.21856
88 4133 0.21541
88 4189 0.26465
88 4203 0.24724
88 4204 0.23776
88 4234 0.29275
88 4235 0.38098
88 4357 0.20785
88 4371 0.23038
88 4372 0.25742
88 4373 0.22695
88 4376 0.22577
88 4440 0.25763
88 4457 0.21062
88 4473 0.2213
88 4475 0.20381
88 4489 0.23079
88 4580 0.25986
88 4596 0.21031
88 4619 0.20264
88 4623 0.24235
88 4624 0.31164
88 4629 0.23577
88 4635 0.22238
88 4680 0.25951
88 4689 0.2041
88 4693 0.20813
88 4705 0.24709
88 4709 0.20764
88 4737 0.20901
88 4799 0.2671
88 4813 0.27367
88 4817 0.2557
88 4891 0.25422
88 4928 0.21206
88 4976 0.20138
88 4990 0.29504
88 5010 0.20141
88 5071 0.26008
88 5131 0.25512
88 5137 0.20148
89 120 0.23986
89 161 0.23988
89 298 0.24846
89 447 0.20282
89 532 0.23469
89 687 0.21337
89 699 0.2183
89 762 0.22137
89 767 0.20856
89 768 0.25635
89 1060 0.20334
89 1076 0.20731
89 1109 0.2541
89 1265 0.22703
89 1278 0.20496
89 1380 0.23162
89 1486 0.20074
89 1554 0.31085
89 1563 0.31217
89 1564 0.23412
89 1606 0.25099
89 1609 0.2471
89 1791 0.20268
89 1810 0.20017
89 1831 0.22818
89 2017 0.21403
89 2120 0.22276
89 2293 0.27671
89 2745 0.23768
89 2746 0.23701
89 3059 0.23715
89 3070 0.2821
89 3071 0.24296
89 3588 0.24995
89 3615 0.29232
89 3624 0.22979
89 4092 0.21842
89 4108 0.20921
89 4109 0.29815
89 4234 0.27576
89 4235 0.2522
89 4635 0.21177
89 4676 0.23901
89 4784 0.21223
90 124 0.2889
90 125 0.21636
90 126 0.20344
90 231 0.22298
90 243 0.28431
90 268 0.22013
90 304 0.21921
90 458 0.20254
90 473 0.20599
90 685 0.20213
90 768 0.21707
90 790 0.20345
90 957 0.20867
90 1109 0.23009
90 1278 0.20045
90 1554 0.26166
90 1563 0.27237
90 1564 0.22833
90 1821 0.25475
90 1849 0.22549
90 2088 0.2466
90 2093 0.20575
90 2102 0.21316
90 2305 0.23015
90 2431 0.30238
90 2744 0.2194
90 3006 0.22124
90 3007 0.21016
90 3101 0.20218
90 3102 0.23722
90 3112 0.2077
90 3588 0.24151
90 3589 0.20373
90 3615 0.26316
90 3815 0.24112
90 4179 0.21978
90 4235 0.29533
90 4313 0.25538
90 4548 0.20881
90 4596 0.20289
90 4976 0.20881
91 96 0.29744
91 126 0.21779
91 148 0.20656
91 347 0.20294
91 488 0.22031
91 565 0.23554
91 749 0.2205
91 796 0.20331
91 1174 0.20365
91 1248 0.20093
91 1308 0.21046
91 1322 0.22694
91 1569 0.22704
91 1590 0.24932
91 2079 0.20286
91 2494 0.2012
91 3072 0.25026
91 3400 0.22817
91 3529 0.29437
91 3564 0.20239
91 4310 0.23176
91 4355 0.21083
91 4724 0.2566
91 4817 0.22068
91 4887 0.22279
91 4910 0.20727
91 4921 0.22198
91 4922 0.25464
91 4932 0.20446
91 4990 0.20658
91 5071 0.31562
91 5072 0.22152
91 5073 0.29587
92 96 0.25145
92 103 0.21867
92 104 0.34285
92 115 0.22618
92 126 0.23935
92 148 0.24948
92 209 0.20307
92 223 0.21125
92 240 0.29852
92 251 0.2511
92 268 0.20737
92 269 0.25703
92 281 0.22131
92 321 0.2519
92 347 0.21949
92 409 0.25105
92 411 0.22325
92 414 0.23039
92 443 0.25938
92 485 0.21321
92 531 0.2022
92 563 0.21339
92 578 0.24243
92 623 0.20372
92 726 0.27769
92 740 0.20701
92 744 0.21179
92 796 0.22382
92 822 0.23811
92 823 0.28006
92 977 0.25283
92 996 0.21294
92 1082 0.20362
92 1097 0.24376
92 1174 0.25116
92 1223 0.28026
92 1227 0.22073
92 1234 0.28022
92 1235 0.22729
92 1236 0.25571
92 1253 0.22047
92 1273 0.20117
92 1468 0.2159
92 1480 0.20949
92 1481 0.32912
92 1482 0.3028
92 1484 0.24965
92 1494 0.22136
92 1561 0.269
92 1569 0.25725
92 1699 0.25362
92 1711 0.26522
92 1712 0.2261
92 1722 0.22175
92 1724 0.24738
92 1726 0.20071
92 1740 0.2102
92 1757 0.21861
92 1790 0.20814
92 1836 0.20106
92 1860 0.28179
92 1948 0.23305
92 1949 0.22055
92 2079 0.31221
92 2095 0.20401
92 2107 0.212
92 2127 0.2143
92 2136 0.23191
92 2223 0.32284
92 2250 0.25521
92 2306 0.26078
92 2319 0.20834
92 2434 0.24569
92 2458 0.20906
92 2494 0.20594
92 2515 0.24821
92 2526 0.23468
92 2537 0.20959
92 2589 0.22075
92 2592 0.25117
92 2601 0.22904
92 2614 0.23765
92 2665 0.20738
92 2744 0.27366
92 2984 0.2003
92 3102 0.26264
92 3123 0.24272
92 3191 0.21305
92 3204 0.20862
92 3267 0.20315
92 3360 0.20562
92 3437 0.20334
92 3444 0.32148
92 3449 0.21705
92 3470 0.21566
92 3517 0.21905
92 3627 0.203
92 3628 0.21687
92 3639 0.24585
92 3640 0.23832
92 3654 0.21444
92 3701 0.20823
92 3730 0.203
92 3731 0.22056
92 3741 0.20155
92 3767 0.22718
92 3854 0.2547
92 3864 0.28273
92 3955 0.23179
92 3957 0.22229
92 3968 0.21092
92 3969 0.21732
92 3970 0.24881
92 4186 0.24014
92 4231 0.2127
92 4240 0.23882
92 4356 0.22815
92 4362 0.21511
92 4376 0.24471
92 4452 0.24661
92 4497 0.23201
92 4502 0.24138
92 4507 0.24031
92 4508 0.30413
92 4523 0.20548
92 4714 0.25697
92 4724 0.27163
92 4725 0.24831
92 4726 0.28605
92 4743 0.25354
92 4755 0.20954
92 4776 0.24036
92 4907 0.21588
92 4920 0.26968
92 4922 0.20446
92 4941 0.27495
92 4990 0.27765
92 5007 0.23129
92 5048 0.20443
92 5049 0.2257
92 5060 0.20758
92 5063 0.28619
92 5064 0.20686
92 5065 0.24059
92 5071 0.30142
92 5072 0.26971
92 5079 0.23356
92 5080 0.20639
92 5171 0.20771
92 5181 0.22655
93 113 0.24302
93 268 0.25153
93 350 0.22529
93 390 0.20608
93 409 0.28777
93 413 0.23265
93 414 0.21464
93 415 0.20162
93 486 0.21252
93 564 0.23906
93 565 0.24105
93 623 0.20305
93 646 0.27008
93 647 0.20268
93 683 0.20342
93 777 0.20401
93 822 0.21737
93 836 0.21139
93 852 0.23506
93 953 0.20059
93 978 0.24469
93 980 0.20603
93 996 0.21672
93 1019 0.21226
93 1082 0.22027
93 1119 0.26025
93 1158 0.21925
93 1264 0.21375
93 1309 0.21563
93 1316 0.21941
93 1331 0.22793
93 1337 0.20534
93 1363 0.20514
93 1449 0.2252
93 1459 0.20769
93 1471 0.24395
93 1569 0.22906
93 1571 0.21336
93 1592 0.24432
93 1700 0.2053
93 1801 0.20376
93 1833 0.25431
93 1898 0.22809
93 1940 0.20595
93 2078 0.20062
93 2096 0.35362
93 2158 0.20894
93 2182 0.24003
93 2203 0.21972
93 2253 0.20796
93 2315 0.21815
93 2335 0.24417
93 2344 0.21969
93 2363 0.20572
93 2372 0.20562
93 2431 0.26513
93 2494 0.36524
93 2515 0.2693
93 2527 0.33652
93 2551 0.24198
93 2743 0.20798
93 2765 0.22132
93 2807 0.26539
93 2817 0.21414
93 2851 0.2181
93 2854 0.20595
93 2878 0.21156
93 3102 0.2025
93 3183 0.21214
93 3204 0.30185
93 3398 0.26707
93 3457 0.27172
93 3468 0.20467
93 3627 0.26392
93 3631 0.27487
93 3678 0.29396
93 3680 0.20369
93 3689 0.26336
93 3719 0.26083
93 3815 0.21016
93 3883 0.20401
93 4011 0.25567
93 4046 0.22181
93 4091 0.20801
93 4107 0.26443
93 4109 0.20195
93 4139 0.21529
93 4164 0.24969
93 4189 0.30856
93 4272 0.30213
93 4302 0.2164
93 4321 0.2005
93 4440 0.20158
93 4465 0.21489
93 4488 0.23363
93 4492 0.22091
93 4502 0.24361
93 4519 0.27201
93 4582 0.24508
93 4583 0.25038
93 4596 0.25064
93 4705 0.23386
93 4803 0.20879
93 4856 0.20606
93 4864 0.23289
93 4920 0.26478
93 5052 0.20746
93 5054 0.23144
93 5167 0.23898
93 5172 0.21912
94 102 0.21367
94 113 0.24006
94 114 0.20117
94 127 0.20556
94 137 0.23272
94 242 0.20344
94 256 0.30741
94 268 0.24328
94 279 0.22716
94 292 0.24948
94 418 0.24685
94 468 0.21097
94 533 0.28321
94 534 0.22746
94 535 0.21772
94 537 0.26561
94 564 0.2053
94 580 0.23941
94 597 0.24919
94 609 0.2056
94 648 0.23864
94 667 0.22129
94 668 0.24808
94 737 0.22192
94 777 0.24332
94 852 0.24678
94 861 0.22922
94 863 0.20007
94 894 0.25182
94 914 0.20617
94 996 0.25735
94 1082 0.22106
94 1122 0.25417
94 1123 0.23061
94 1146 0.25324
94 1287 0.22009
94 1309 0.21544
94 1335 0.20832
94 1346 0.27254
94 1438 0.22733
94 1609 0.21047
94 1701 0.21254
94 1705 0.22907
94 1836 0.24695
94 1842 0.25542
94 1895 0.27584
94 2182 0.21555
94 2197 0.20829
94 2431 0.23562
94 2434 0.22624
94 2494 0.29918
94 2527 0.22706
94 2528 0.21221
94 2580 0.25655
94 2582 0.32365
94 2744 0.21096
94 2893 0.24981
94 2900 0.21348
94 3190 0.24059
94 3203 0.20088
94 3204 0.24242
94 3215 0.22466
94 3226 0.20336
94 3237 0.27317
94 3406 0.20373
94 3412 0.20547
94 3470 0.21682
94 3612 0.21934
94 3687 0.22043
94 3807 0.20079
94 3811 0.21223
94 3850 0.2074
94 3864 0.20348
94 3875 0.24037
94 4065 0.20848
94 4068 0.24629
94 4101 0.2068
94 4109 0.22034
94 4130 0.21878
94 4139 0.20391
94 4143 0.21575
94 4150 0.20032
94 4176 0.23012
94 4300 0.24291
94 4321 0.25939
94 4336 0.20462
94 4356 0.23321
94 4402 0.22085
94 4487 0.2013
94 4552 0.22397
94 4580 0.31006
94 4582 0.20377
94 4583 0.22343
94 4615 0.21279
94 4766 0.23076
94 4776 0.28942
94 4829 0.20932
94 4835 0.2566
94 4853 0.21652
94 4856 0.20532
94 4864 0.21768
94 4871 0.23416
94 4876 0.23397
94 4891 0.20111
94 4892 0.20321
94 4990 0.26258
94 5029 0.22997
94 5043 0.20156
94 5052 0.2078
94 5053 0.26626
94 5054 0.33699
94 5055 0.20509
94 5056 0.23319
94 5057 0.27528
95 256 0.22168
95 268 0.20163
95 339 0.21527
95 381 0.21575
95 429 0.20938
95 502 0.22646
95 633 0.2069
95 648 0.20385
95 690 0.26399
95 777 0.215
95 854 0.3068
95 894 0.25555
95 961 0.28241
95 974 0.24097
95 978 0.24776
95 979 0.23439
95 985 0.23827
95 990 0.21051
95 1019 0.25594
95 1047 0.23402
95 1123 0.23405
95 1232 0.20072
95 1252 0.20233
95 1268 0.22494
95 1334 0.20515
95 1347 0.20214
95 1381 0.20437
95 1400 0.25757
95 1423 0.28062
95 1452 0.21047
95 1539 0.2758
95 1592 0.25261
95 1647 0.20635
95 1655 0.20462
95 1667 0.23159
95 1673 0.22742
95 1674 0.24503
95 1675 0.19999
95 1676 0.22364
95 1677 0.20559
95 1680 0.21284
95 1681 0.20299
95 1698 0.2071
95 1708 0.21779
95 1894 0.20122
95 1896 0.25696
95 1908 0.23183
95 2020 0.24709
95 2194 0.21032
95 2198 0.3377
95 2206 0.22417
95 2316 0.20911
95 2363 0.27992
95 2446 0.27981
95 2457 0.24485
95 2492 0.22017
95 2556 0.29657
95 2577 0.23105
95 2578 0.21779
95 2744 0.21884
95 2772 0.22377
95 2839 0.26676
95 3063 0.21892
95 3087 0.20214
95 3194 0.20021
95 3261 0.20435
95 3616 0.27665
95 3678 0.23649
95 3744 0.20744
95 4129 0.24017
95 4150 0.22276
95 4201 0.2269
95 4218 0.2277
95 4273 0.20526
95 4387 0.25113
95 4402 0.20799
95 4580 0.23591
95 4623 0.21259
95 4625 0.23862
95 4629 0.25072
95 4637 0.20128
95 4644 0.26573
95 4707 0.24157
95 4817 0.2894
95 4835 0.319
95 4871 0.23114
95 4879 0.21229
95 4916 0.24273
96 103 0.23394
96 113 0.22739
96 114 0.22863
96 125 0.23824
96 149 0.20844
96 206 0.2437
96 209 0.20043
96 215 0.21355
96 218 0.25564
96 219 0.3403
96 225 0.25183
96 230 0.25693
96 240 0.2025
96 242 0.22976
96 243 0.37303
96 350 0.22507
96 359 0.20622
96 362 0.21103
96 384 0.20984
96 385 0.2018
96 394 0.22477
96 399 0.23168
96 405 0.29637
96 406 0.32014
96 418 0.29487
96 436 0.31729
96 437 0.23791
96 438 0.2659
96 442 0.24651
96 446 0.23624
96 449 0.213
96 462 0.25825
96 463 0.2274
96 465 0.25057
96 502 0.23955
96 618 0.21342
96 633 0.37087
96 639 0.20864
96 640 0.29155
96 641 0.20927
96 642 0.20754
96 661 0.24558
96 667 0.21152
96 671 0.22802
96 681 0.21422
96 682 0.24277
96 683 0.20977
96 692 0.20683
96 693 0.23588
96 698 0.27031
96 699 0.20949
96 706 0.28326
96 708 0.21086
96 709 0.2515
96 715 0.24748
96 727 0.31293
96 731 0.20834
96 760 0.20078
96 776 0.21936
96 777 0.26226
96 808 0.31995
96 872 0.25092
96 883 0.24243
96 890 0.29217
96 893 0.21393
96 898 0.32292
96 899 0.21835
96 934 0.27051
96 961 0.35228
96 965 0.20959
96 973 0.2281
96 974 0.35606
96 975 0.28993
96 979 0.25935
96 980 0.25631
96 983 0.26481
96 984 0.22483
96 988 0.27067
96 989 0.34913
96 990 0.25849
96 992 0.22668
96 993 0.22425
96 1001 0.22559
96 1002 0.31981
96 1003 0.214
96 1014 0.22427
96 1016 0.20341
96 1022 0.23548
96 1030 0.21202
96 1037 0.23157
96 1062 0.22255
96 1077 0.22647
96 1094 0.24881
96 1134 0.22456
96 1142 0.24163
96 1145 0.22037
96 1151 0.22965
96 1165 0.25909
96 1167 0.20187
96 1168 0.20609
96 1194 0.21068
96 1196 0.24009
96 1201 0.23183
96 1209 0.20264
96 1214 0.24043
96 1226 0.26295
96 1228 0.23977
96 1234 0.21113
96 1235 0.24063
96 1237 0.26021
96 1238 0.22757
96 1245 0.24776
96 1246 0.21774
96 1252 0.26296
96 1258 0.22814
96 1260 0.33226
96 1264 0.23291
96 1270 0.24263
96 1271 0.31965
96 1272 0.2194
96 1276 0.30765
96 1317 0.24135
96 1330 0.22559
96 1400 0.23881
96 1411 0.26561
96 1449 0.23531
96 1460 0.31334
96 1461 0.21228
96 1471 0.20837
96 1472 0.2106
96 1473 0.28268
96 1478 0.2177
96 1483 0.2004
96 1484 0.21521
96 1486 0.21098
96 1493 0.2122
96 1495 0.25733
96 1506 0.24925
96 1542 0.23906
96 1555 0.20593
96 1592 0.20534
96 1618 0.20663
96 1631 0.20805
96 1635 0.20463
96 1639 0.21719
96 1641 0.24311
96 1646 0.26849
96 1650 0.24197
96 1653 0.22709
96 1668 0.20781
96 1676 0.27903
96 1686 0.20688
96 1687 0.22397
96 1688 0.22321
96 1691 0.28758
96 1692 0.23734
96 1696 0.23478
96 1698 0.25765
96 1701 0.27117
96 1707 0.27224
96 1708 0.27113
96 1709 0.21921
96 1713 0.2289
96 1715 0.24346
96 1724 0.27986
96 1725 0.26592
96 1728 0.22223
96 1733 0.24664
96 1748 0.20046
96 1759 0.2205
96 1791 0.20233
96 1798 0.20493
96 1823 0.22727
96 1856 0.29059
96 1896 0.25888
96 1900 0.23892
96 1901 0.2589
96 1934 0.23893
96 1936 0.29905
96 1938 0.22043
96 1942 0.28325
96 1945 0.29525
96 1946 0.20911
96 1950 0.27483
96 1951 0.20753
96 1965 0.21916
96 1981 0.2356
96 2010 0.24852
96 2011 0.22423
96 2030 0.22097
96 2032 0.21056
96 2074 0.22058
96 2093 0.29249
96 2095 0.21503
96 2126 0.20597
96 2134 0.2462
96 2157 0.24153
96 2165 0.24351
96 2169 0.2765
96 2182 0.23445
96 2189 0.21322
96 2191 0.20991
96 2198 0.20177
96 2212 0.23694
96 2244 0.20772
96 2246 0.20285
96 2268 0.28415
96 2269 0.26288
96 2279 0.20632
96 2325 0.22724
96 2403 0.23234
96 2405 0.24672
96 2408 0.22278
96 2421 0.21971
96 2431 0.23013
96 2446 0.22364
96 2459 0.23517
96 2461 0.27388
96 2476 0.22057
96 2492 0.30877
96 2502 0.30758
96 2514 0.21288
96 2523 0.31044
96 2535 0.20754
96 2580 0.21701
96 2607 0.27448
96 2608 0.28021
96 2613 0.20475
96 2626 0.21301
96 2627 0.21451
96 2649 0.20671
96 2728 0.26473
96 2735 0.21716
96 2744 0.23201
96 2764 0.23757
96 2784 0.2432
96 2785 0.20279
96 2797 0.20168
96 2800 0.22336
96 2815 0.24761
96 2816 0.25489
96 2817 0.2112
96 2818 0.2422
96 2819 0.21979
96 2834 0.21687
96 2859 0.2218
96 2860 0.25017
96 2865 0.20277
96 2929 0.20032
96 2990 0.21194
96 2997 0.30456
96 3039 0.26022
96 3055 0.20377
96 3066 0.21642
96 3070 0.20394
96 3084 0.20183
96 3085 0.22594
96 3154 0.25691
96 3166 0.21079
96 3167 0.20455
96 3173 0.20466
96 3181 0.29667
96 3189 0.21198
96 3212 0.24746
96 3213 0.20119
96 3214 0.20697
96 3223 0.20579
96 3224 0.27069
96 3228 0.22428
96 3243 0.24508
96 3251 0.20263
96 3256 0.22747
96 3260 0.20113
96 3285 0.25704
96 3299 0.21281
96 3302 0.24568
96 3347 0.21576
96 3354 0.20535
96 3359 0.20861
96 3378 0.22117
96 3383 0.21161
96 3398 0.24515
96 3406 0.21539
96 3412 0.20953
96 3421 0.20121
96 3449 0.23004
96 3459 0.24295
96 3464 0.22492
96 3465 0.22388
96 3466 0.21963
96 3467 0.22096
96 3472 0.26166
96 3482 0.27679
96 3515 0.22461
96 3519 0.26929
96 3520 0.20127
96 3532 0.21352
96 3563 0.21204
96 3565 0.21643
96 3574 0.21662
96 3601 0.26938
96 3615 0.24246
96 3616 0.20204
96 3617 0.24923
96 3625 0.2224
96 3670 0.3491
96 3671 0.26068
96 3672 0.25365
96 3674 0.22662
96 3679 0.21504
96 3681 0.26075
96 3689 0.20577
96 3719 0.20296
96 3736 0.21182
96 3737 0.25771
96 3743 0.20332
96 3744 0.24224
96 3759 0.24779
96 3762 0.21075
96 3779 0.24598
96 3780 0.22885
96 3792 0.2322
96 3793 0.22573
96 3837 0.22574
96 3893 0.21046
96 3894 0.21556
96 3895 0.27508
96 3898 0.2591
96 3900 0.22871
96 3903 0.2277
96 3905 0.20452
96 3906 0.237
96 3912 0.20036
96 3948 0.21898
96 3950 0.22102
96 3966 0.21103
96 3967 0.20454
96 3975 0.24614
96 3978 0.2171
96 3982 0.24775
96 3985 0.24568
96 3993 0.29542
96 3998 0.22655
96 4006 0.24136
96 4007 0.26518
96 4008 0.24271
96 4024 0.2239
96 4046 0.28976
96 4085 0.2589
96 4092 0.26756
96 4107 0.23732
96 4112 0.23206
96 4127 0.22373
96 4128 0.23726
96 4131 0.23389
96 4134 0.20789
96 4136 0.20725
96 4137 0.28333
96 4143 0.26783
96 4165 0.21432
96 4174 0.22881
96 4181 0.21922
96 4197 0.25853
96 4198 0.25848
96 4200 0.2293
96 4211 0.22402
96 4212 0.28514
96 4214 0.20766
96 4215 0.27634
96 4217 0.22424
96 4218 0.26682
96 4224 0.25306
96 4225 0.36522
96 4226 0.24593
96 4243 0.21564
96 4250 0.26823
96 4258 0.27617
96 4265 0.23993
96 4272 0.22444
96 4273 0.23544
96 4280 0.20555
96 4310 0.23337
96 4321 0.26022
96 4327 0.20667
96 4339 0.2002
96 4363 0.20182
96 4364 0.21486
96 4373 0.23844
96 4374 0.20185
96 4380 0.3322
96 4382 0.204
96 4387 0.27407
96 4393 0.23124
96 4396 0.28771
96 4397 0.2559
96 4402 0.20457
96 4405 0.20399
96 4429 0.25556
96 4431 0.2381
96 4440 0.24895
96 4450 0.25473
96 4451 0.28233
96 4466 0.25606
96 4468 0.29978
96 4482 0.26219
96 4483 0.24663
96 4485 0.20641
96 4486 0.20146
96 4526 0.20626
96 4570 0.20801
96 4580 0.2377
96 4587 0.21634
96 4614 0.21189
96 4615 0.26945
96 4620 0.2448
96 4623 0.211
96 4624 0.27753
96 4625 0.2522
96 4629 0.29041
96 4630 0.40628
96 4631 0.29997
96 4632 0.21925
96 4637 0.21408
96 4639 0.20863
96 4643 0.21616
96 4644 0.22416
96 4646 0.26386
96 4647 0.27283
96 4652 0.22556
96 4654 0.28976
96 4655 0.21623
96 4656 0.29186
96 4660 0.24677
96 4676 0.20746
96 4677 0.20406
96 4680 0.22636
96 4688 0.28634
96 4689 0.36733
96 4690 0.23384
96 4708 0.24691
96 4737 0.21025
96 4753 0.2239
96 4802 0.26738
96 4824 0.28317
96 4835 0.26314
96 4840 0.2643
96 4841 0.21495
96 4852 0.25428
96 4853 0.24069
96 4854 0.23349
96 4856 0.26102
96 4857 0.23259
96 4858 0.20423
96 4859 0.2083
96 4860 0.21661
96 4861 0.22961
96 4862 0.23149
96 4865 0.26002
96 4880 0.20802
96 4883 0.20763
96 4893 0.20749
96 4896 0.20898
96 4916 0.21991
96 4924 0.3227
96 4927 0.22814
96 4935 0.21139
96 4950 0.21026
96 5037 0.20166
96 5046 0.21164
96 5051 0.22341
96 5055 0.26507
96 5063 0.22269
96 5068 0.3121
96 5070 0.33022
96 5078 0.37575
96 5083 0.25618
96 5096 0.22587
96 5117 0.20839
96 5165 0.21061
97 103 0.25816
97 125 0.23939
97 219 0.25555
97 230 0.24636
97 243 0.29535
97 418 0.23626
97 433 0.22089
97 446 0.27369
97 447 0.22616
97 460 0.20989
97 462 0.23405
97 502 0.20893
97 639 0.281
97 661 0.23456
97 671 0.24384
97 690 0.219
97 691 0.2224
97 692 0.20602
97 693 0.2936
97 698 0.27513
97 709 0.20649
97 776 0.297
97 898 0.20078
97 918 0.20896
97 928 0.23228
97 961 0.32335
97 967 0.21857
97 970 0.22682
97 974 0.31474
97 979 0.20027
97 989 0.27676
97 1006 0.22158
97 1030 0.22823
97 1047 0.29152
97 1168 0.23396
97 1216 0.2039
97 1217 0.22065
97 1226 0.20697
97 1237 0.23515
97 1255 0.22625
97 1260 0.31523
97 1270 0.24772
97 1271 0.29225
97 1460 0.20088
97 1461 0.20171
97 1463 0.23495
97 1471 0.21535
97 1473 0.33185
97 1480 0.2161
97 1486 0.21348
97 1487 0.24769
97 1491 0.20487
97 1499 0.2014
97 1507 0.21112
97 1523 0.24525
97 1535 0.23147
97 1536 0.22858
97 1563 0.27394
97 1609 0.20319
97 1619 0.20561
97 1641 0.22307
97 1647 0.2153
97 1667 0.20824
97 1668 0.21045
97 1696 0.25744
97 1698 0.20422
97 1707 0.22446
97 1759 0.2407
97 1787 0.25029
97 1821 0.24812
97 1831 0.28344
97 1872 0.20011
97 1896 0.20244
97 1898 0.20228
97 1942 0.25621
97 1951 0.202
97 1956 0.20191
97 1970 0.24337
97 2065 0.22161
97 2091 0.27425
97 2092 0.24834
97 2183 0.21331
97 2244 0.27026
97 2253 0.21089
97 2254 0.20855
97 2257 0.22019
97 2268 0.22514
97 2269 0.21087
97 2271 0.20803
97 2279 0.31441
97 2280 0.23713
97 2281 0.20052
97 2294 0.20497
97 2296 0.24754
97 2297 0.20178
97 2304 0.22605
97 2419 0.23947
97 2487 0.21108
97 2494 0.22978
97 2495 0.22266
97 2500 0.22123
97 2517 0.23374
97 2519 0.23214
97 2520 0.20138
97 2587 0.29242
97 2599 0.20334
97 2607 0.24723
97 2608 0.31879
97 2613 0.23066
97 2618 0.2248
97 2620 0.24653
97 2696 0.23061
97 2735 0.21313
97 2756 0.21074
97 2784 0.31433
97 2785 0.27793
97 2793 0.22251
97 2794 0.223
97 2800 0.21561
97 2809 0.20873
97 2829 0.28794
97 2866 0.26024
97 2878 0.20366
97 2915 0.25726
97 2916 0.20442
97 2939 0.20999
97 3166 0.21916
97 3256 0.25455
97 3257 0.23306
97 3272 0.20778
97 3321 0.2093
97 3352 0.20875
97 3398 0.23367
97 3510 0.21353
97 3523 0.20826
97 3547 0.20076
97 3588 0.2384
97 3670 0.24079
97 3714 0.20343
97 3725 0.22965
97 3736 0.21965
97 3759 0.21257
97 3797 0.20927
97 3933 0.21967
97 3945 0.20668
97 3975 0.30015
97 3998 0.20625
97 4007 0.22241
97 4024 0.29326
97 4052 0.2103
97 4107 0.2277
97 4109 0.27384
97 4116 0.27869
97 4189 0.22504
97 4204 0.22632
97 4212 0.24175
97 4215 0.20901
97 4286 0.20749
97 4371 0.21904
97 4402 0.20569
97 4429 0.25533
97 4440 0.23651
97 4457 0.27756
97 4466 0.20326
97 4490 0.2107
97 4492 0.23595
97 4580 0.2044
97 4630 0.25059
97 4631 0.21047
97 4654 0.27614
97 4680 0.21877
97 4689 0.23018
97 4709 0.21649
97 4863 0.22072
97 4879 0.20654
97 4976 0.23859
98 136 0.20864
98 162 0.22133
98 298 0.20066
98 578 0.21955
98 684 0.21752
98 982 0.21015
98 1047 0.21403
98 1219 0.21349
98 1486 0.24233
98 1609 0.2433
98 2245 0.21414
98 2253 0.20138
98 2254 0.20123
98 2268 0.20185
98 2280 0.22884
98 2446 0.20876
98 2494 0.23181
98 2517 0.20764
98 2814 0.22665
98 3243 0.24165
98 3257 0.20663
98 3523 0.22563
98 3625 0.23366
98 3725 0.20678
98 4024 0.23264
98 4043 0.20246
98 4109 0.23531
98 4179 0.24298
98 4234 0.23243
98 4235 0.3152
98 4596 0.22178
98 4853 0.2056
98 4971 0.22163
98 4976 0.21963
99 298 0.20211
99 418 0.21464
99 578 0.25114
99 630 0.20638
99 1056 0.20068
99 1074 0.20682
99 1219 0.22361
99 1360 0.21143
99 1371 0.27452
99 1372 0.27778
99 1555 0.24392
99 1563 0.21071
99 1564 0.22932
99 1606 0.24122
99 2446 0.2215
99 3615 0.22736
99 3625 0.28743
99 4784 0.22199
99 4817 0.21883
100 124 0.28183
100 136 0.27206
100 242 0.27938
100 243 0.38013
100 320 0.21498
100 767 0.31396
100 975 0.2037
100 1056 0.21084
100 1554 0.23223
100 1670 0.21304
100 2088 0.22792
100 2305 0.20115
100 2351 0.20847
100 3102 0.24058
100 3383 0.21327
100 3625 0.24792
100 3996 0.23534
100 3997 0.2322
100 4393 0.211
101 124 0.25579
101 125 0.2032
101 132 0.20253
101 136 0.28628
101 227 0.21489
101 230 0.24352
101 231 0.24029
101 241 0.22748
101 242 0.22562
101 243 0.25125
101 254 0.23883
101 255 0.20897
101 562 0.23139
101 974 0.22275
101 1056 0.23207
101 1308 0.20681
101 1563 0.20899
101 1571 0.20876
101 2088 0.23252
101 2116 0.201
101 2180 0.22785
101 2332 0.21157
101 2745 0.24398
101 3070 0.23135
101 3102 0.21564
101 3396 0.20377
102 209 0.25548
102 591 0.22259
102 1307 0.24328
102 1308 0.23214
102 2057 0.22391
102 2095 0.20178
102 3088 0.235
102 3102 0.22324
102 3615 0.21059
102 4308 0.22585
102 4320 0.31577
102 4920 0.20164
102 4991 0.21015
102 5016 0.2081
102 5073 0.23805
103 105 0.22497
103 113 0.21092
103 115 0.2462
103 125 0.24049
103 126 0.306
103 127 0.20895
103 138 0.2422
103 164 0.25958
103 226 0.30217
103 228 0.22789
103 236 0.22217
103 239 0.20796
103 242 0.20901
103 243 0.20217
103 249 0.21696
103 335 0.22459
103 336 0.26839
103 339 0.21238
103 348 0.20926
103 457 0.26174
103 484 0.23006
103 505 0.22489
103 513 0.2076
103 519 0.20591
103 576 0.20643
103 578 0.25102
103 618 0.21508
103 619 0.20855
103 635 0.20151
103 739 0.21736
103 754 0.24319
103 892 0.23993
103 1008 0.23697
103 1047 0.31829
103 1114 0.20915
103 1131 0.23641
103 1132 0.22567
103 1164 0.23363
103 1338 0.2869
103 1345 0.28295
103 1348 0.22396
103 1369 0.23267
103 1390 0.21226
103 1605 0.23686
103 1641 0.26743
103 1643 0.25122
103 1652 0.20104
103 1724 0.20815
103 1733 0.20127
103 1834 0.27032
103 1850 0.20464
103 1852 0.30199
103 2057 0.33305
103 2071 0.20531
103 2096 0.22168
103 2109 0.20407
103 2110 0.23535
103 2111 0.22072
103 2305 0.27378
103 2374 0.23538
103 2379 0.23595
103 2401 0.22374
103 2463 0.2158
103 2494 0.30637
103 2731 0.22602
103 2899 0.23708
103 3020 0.23187
103 3021 0.28765
103 3031 0.24523
103 3070 0.25698
103 3085 0.25956
103 3089 0.23112
103 3101 0.2526
103 3102 0.21843
103 3125 0.20236
103 3189 0.20524
103 3220 0.22388
103 3365 0.20172
103 3488 0.2037
103 3601 0.22119
103 3615 0.25852
103 3646 0.22001
103 3647 0.20725
103 3729 0.20525
103 3817 0.2603
103 3818 0.29371
103 3864 0.21738
103 3865 0.24922
103 3867 0.21286
103 3983 0.20265
103 3996 0.22327
103 4068 0.20846
103 4110 0.22945
103 4216 0.22432
103 4240 0.20334
103 4320 0.27523
103 4355 0.22153
103 4507 0.20959
103 4521 0.23134
103 4568 0.23001
103 4706 0.20883
103 4707 0.23421
103 4724 0.28572
103 4892 0.20853
103 4900 0.26588
103 4901 0.20943
103 4911 0.25442
103 4920 0.25787
103 4921 0.20912
103 4922 0.25382
103 4923 0.20826
103 4932 0.21588
103 4941 0.22325
103 4974 0.20552
103 4991 0.23007
103 5028 0.20271
103 5065 0.24767
103 5066 0.24411
103 5067 0.20723
103 5073 0.21036
103 5168 0.24053
103 5171 0.24475
103 5174 0.21513
103 5175 0.20804
104 126 0.21419
104 256 0.21793
104 268 0.28797
104 292 0.24361
104 332 0.2298
104 347 0.26862
104 348 0.24849
104 559 0.22778
104 658 0.20844
104 671 0.21199
104 706 0.20004
104 760 0.25155
104 777 0.24449
104 796 0.2483
104 808 0.26101
104 834 0.23665
104 836 0.22021
104 846 0.28034
104 914 0.24521
104 984 0.21478
104 985 0.20064
104 999 0.21401
104 1078 0.2797
104 1087 0.20686
104 1108 0.20424
104 1139 0.24221
104 1140 0.20046
104 1157 0.20222
104 1164 0.20361
104 1316 0.2281
104 1335 0.21868
104 1336 0.21663
104 1345 0.23166
104 1489 0.20362
104 1555 0.25213
104 1643 0.2606
104 1646 0.21431
104 1667 0.22883
104 1680 0.2108
104 1813 0.27555
104 1834 0.22805
104 1850 0.24093
104 1907 0.21281
104 1910 0.20071
104 1916 0.26494
104 2038 0.20788
104 2039 0.21018
104 2052 0.23868
104 2074 0.21187
104 2078 0.25135
104 2094 0.20369
104 2095 0.26864
104 2206 0.22343
104 2268 0.20737
104 2315 0.22871
104 2318 0.23061
104 2333 0.24124
104 2335 0.2837
104 2336 0.20566
104 2344 0.24427
104 2352 0.29069
104 2370 0.20114
104 2373 0.21305
104 2385 0.2013
104 2386 0.25969
104 2402 0.27633
104 2405 0.25522
104 2406 0.21238
104 2421 0.20785
104 2422 0.23755
104 2493 0.22805
104 2494 0.22833
104 2509 0.24856
104 2520 0.22839
104 2532 0.20417
104 2537 0.23419
104 2577 0.22906
104 2580 0.22119
104 2651 0.26746
104 2668 0.26544
104 2669 0.23518
104 2699 0.28545
104 2701 0.23974
104 2715 0.25967
104 2717 0.27848
104 2734 0.25683
104 2744 0.26935
104 2750 0.2638
104 2761 0.2166
104 2762 0.21228
104 2764 0.31919
104 2765 0.23104
104 2774 0.28197
104 2775 0.21489
104 2844 0.2084
104 2863 0.20434
104 2865 0.22654
104 2879 0.20162
104 2899 0.22294
104 2900 0.22814
104 2905 0.22027
104 2908 0.20908
104 3011 0.20757
104 3020 0.23444
104 3028 0.27641
104 3030 0.22581
104 3031 0.24834
104 3089 0.20904
104 3102 0.23623
104 3165 0.20194
104 3189 0.25318
104 3216 0.22332
104 3238 0.21819
104 3477 0.21944
104 3486 0.20504
104 3539 0.2082
104 3601 0.21433
104 3679 0.21577
104 3685 0.21225
104 3704 0.24337
104 3705 0.26052
104 3712 0.21224
104 3845 0.21212
104 3941 0.23828
104 4075 0.21722
104 4122 0.21443
104 4212 0.20851
104 4272 0.27732
104 4302 0.20892
104 4320 0.20668
104 4321 0.22894
104 4370 0.23067
104 4375 0.20043
104 4376 0.22661
104 4387 0.29935
104 4485 0.20027
104 4499 0.27369
104 4509 0.21889
104 4619 0.20913
104 4620 0.211
104 4625 0.24433
104 4638 0.25095
104 4640 0.22307
104 4851 0.21134
104 4856 0.20692
104 4857 0.24432
104 4867 0.2002
104 4882 0.20222
104 5051 0.22116
104 5072 0.30436
104 5080 0.28787
104 5108 0.28146
104 5181 0.22687
105 240 0.24092
105 268 0.22166
105 292 0.20003
105 638 0.20424
105 777 0.24272
105 854 0.21635
105 863 0.23832
105 987 0.20439
105 1122 0.21058
105 1134 0.22284
105 1335 0.27328
105 1336 0.24951
105 1562 0.24069
105 1565 0.20024
105 1821 0.22872
105 2002 0.20586
105 2019 0.22451
105 2020 0.26108
105 2053 0.20099
105 2315 0.22047
105 2335 0.22907
105 2336 0.20742
105 2367 0.25376
105 2494 0.29512
105 2505 0.20811
105 2556 0.20612
105 2651 0.2399
105 2668 0.20224
105 2839 0.20194
105 2877 0.2136
105 2992 0.20411
105 3011 0.20202
105 3020 0.20609
105 3028 0.24053
105 3030 0.2078
105 3203 0.21984
105 3204 0.28324
105 3209 0.22106
105 3238 0.20935
105 3341 0.20156
105 3572 0.21172
105 3601 0.21681
105 3846 0.22033
105 3853 0.22618
105 3854 0.2287
105 3911 0.23332
105 4068 0.24709
105 4083 0.27503
105 4109 0.22219
105 4130 0.2582
105 4132 0.26561
105 4212 0.20735
105 4302 0.21506
105 4320 0.20524
105 4321 0.232
105 4375 0.24101
105 4376 0.20748
105 4385 0.20733
105 4387 0.22226
105 4552 0.27205
105 4561 0.20375
105 4568 0.22171
105 4606 0.23326
105 4990 0.25548
106 177 0.28937
106 230 0.20259
106 348 0.22473
106 350 0.20904
106 361 0.20331
106 376 0.24816
106 462 0.22941
106 531 0.2195
106 547 0.21483
106 639 0.25482
106 755 0.22157
106 777 0.20336
106 854 0.20495
106 961 0.20489
106 989 0.2778
106 1047 0.20032
106 1146 0.21217
106 1290 0.26128
106 1299 0.20173
106 1316 0.21709
106 1317 0.20716
106 1335 0.22358
106 1336 0.2027
106 1388 0.20814
106 1403 0.22437
106 1473 0.2262
106 1591 0.22818
106 1592 0.21682
106 1748 0.23752
106 1749 0.30358
106 1783 0.20771
106 1811 0.20604
106 1847 0.22608
106 1893 0.27163
106 1896 0.21092
106 2040 0.21571
106 2043 0.20982
106 2074 0.21852
106 2102 0.21193
106 2105 0.21567
106 2109 0.20621
106 2117 0.21267
106 2189 0.23648
106 2315 0.2395
106 2351 0.20185
106 2445 0.21771
106 2462 0.20499
106 2486 0.27741
106 2494 0.21626
106 2510 0.21764
106 2610 0.25772
106 2719 0.20275
106 2744 0.25498
106 2992 0.21613
106 2993 0.22155
106 3003 0.22634
106 3027 0.24907
106 3028 0.22334
106 3058 0.20403
106 3079 0.21824
106 3111 0.33001
106 3195 0.22958
106 3260 0.2207
106 3324 0.21372
106 3341 0.25821
106 3342 0.2029
106 3343 0.23849
106 3354 0.22955
106 3411 0.22648
106 3426 0.21995
106 3472 0.20429
106 3588 0.22119
106 3640 0.25738
106 3679 0.24083
106 3681 0.20496
106 3816 0.20853
106 3900 0.20144
106 3935 0.22372
106 4044 0.21056
106 4068 0.20452
106 4092 0.25298
106 4107 0.21159
106 4121 0.24361
106 4122 0.29468
106 4128 0.24176
106 4132 0.2517
106 4198 0.20513
106 4212 0.25505
106 4217 0.22258
106 4224 0.21661
106 4225 0.32001
106 4226 0.26421
106 4237 0.21066
106 4238 0.20006
106 4309 0.20129
106 4323 0.20342
106 4366 0.23083
106 4450 0.21898
106 4451 0.23512
106 4465 0.22851
106 4466 0.23122
106 4467 0.22551
106 4468 0.31641
106 4483 0.23446
106 4489 0.21496
106 4499 0.23018
106 4523 0.22311
106 4593 0.20587
106 4625 0.22527
106 4637 0.20295
106 4688 0.22874
106 4690 0.2418
106 4905 0.23556
106 4916 0.26017
106 5048 0.20361
106 5054 0.2076
106 5055 0.20005
106 5077 0.22045
107 437 0.21551
107 462 0.20967
107 639 0.28886
107 647 0.21413
107 648 0.21179
107 653 0.2063
107 690 0.20916
107 777 0.23418
107 852 0.23156
107 895 0.20984
107 989 0.26279
107 1047 0.20922
107 1141 0.22535
107 1297 0.21281
107 1299 0.21776
107 1316 0.28025
107 1330 0.21044
107 1335 0.28579
107 1590 0.2541
107 1647 0.20832
107 1794 0.21331
107 1896 0.21728
107 1945 0.24219
107 2019 0.23707
107 2074 0.2088
107 2486 0.22784
107 2492 0.22666
107 3111 0.2379
107 3387 0.21953
107 3601 0.21949
107 3615 0.20986
107 3640 0.28389
107 3780 0.21348
107 4024 0.25709
107 4310 0.2583
107 4311 0.26114
107 4323 0.2195
107 4652 0.20952
107 4659 0.27344
107 4819 0.25764
107 4879 0.22169
107 4883 0.20339
107 4905 0.20982
107 4916 0.23219
107 5042 0.24093
107 5096 0.20902
107 5126 0.22561
108 243 0.23929
108 615 0.20173
108 648 0.22395
108 1759 0.2059
108 2074 0.20101
108 2279 0.21526
108 3361 0.2024
108 3373 0.21686
108 3523 0.20082
108 3615 0.2181
108 3616 0.2619
108 4310 0.20957
108 4879 0.23066
109 243 0.31236
109 418 0.26125
109 446 0.22495
109 562 0.25337
109 1252 0.20179
109 1572 0.21848
109 1731 0.21142
109 1733 0.25458
109 1748 0.22413
109 1810 0.2193
109 1821 0.22025
109 1842 0.22694
109 1849 0.23738
109 2035 0.20453
109 2079 0.22377
109 2091 0.22455
109 2254 0.20219
109 2256 0.20124
109 2265 0.20661
109 2965 0.20219
109 3340 0.20778
109 3535 0.20901
109 3625 0.22799
109 4024 0.27279
109 4025 0.2047
109 4109 0.26202
109 4215 0.22129
109 4244 0.2071
109 4245 0.25919
109 4310 0.2316
109 4402 0.22356
109 4817 0.22055
109 4818 0.21621
109 4883 0.27429
109 4983 0.22808
110 136 0.2864
110 243 0.25716
110 388 0.3075
110 502 0.20214
110 750 0.25874
110 762 0.21777
110 847 0.21737
110 894 0.21078
110 1460 0.20252
110 1553 0.21707
110 1562 0.26052
110 1563 0.26527
110 1849 0.34772
110 3601 0.21564
110 4235 0.26816
110 4492 0.21773
110 4817 0.23173
110 4976 0.20291
111 136 0.25444
111 242 0.20986
111 243 0.24217
111 256 0.23561
111 260 0.22147
111 491 0.27273
111 658 0.20637
111 700 0.22314
111 953 0.21093
111 1411 0.2332
111 1860 0.2075
111 2772 0.25091
112 3072 0.22591
113 116 0.22544
113 164 0.27966
113 176 0.30799
113 177 0.25728
113 181 0.20568
113 209 0.20518
113 210 0.23983
113 213 0.22402
113 223 0.21909
113 226 0.23494
113 227 0.22701
113 230 0.23962
113 238 0.22215
113 242 0.2095
113 253 0.22056
113 255 0.25259
113 257 0.21301
113 326 0.24181
113 334 0.21568
113 335 0.32116
113 399 0.21551
113 405 0.21649
113 406 0.20386
113 424 0.23419
113 425 0.21153
113 436 0.20289
113 442 0.25726
113 456 0.2269
113 466 0.26021
113 494 0.34074
113 535 0.28247
113 565 0.27861
113 626 0.23226
113 638 0.22677
113 649 0.26197
113 650 0.29688
113 662 0.20731
113 674 0.22015
113 684 0.21004
113 686 0.21103
113 688 0.26482
113 701 0.20007
113 702 0.28128
113 716 0.24104
113 719 0.20127
113 726 0.24724
113 727 0.20309
113 749 0.21493
113 752 0.22413
113 762 0.21701
113 793 0.29327
113 804 0.20639
113 808 0.22627
113 812 0.29733
113 822 0.24649
113 823 0.23323
113 836 0.24403
113 843 0.2819
113 881 0.2593
113 882 0.22164
113 890 0.2076
113 891 0.22575
113 925 0.23742
113 932 0.22376
113 935 0.23914
113 947 0.21173
113 953 0.20244
113 956 0.22011
113 957 0.25412
113 967 0.20884
113 969 0.27466
113 971 0.26864
113 981 0.24987
113 989 0.28181
113 996 0.25096
113 1008 0.25303
113 1018 0.24109
113 1028 0.29599
113 1030 0.20207
113 1082 0.24943
113 1083 0.31255
113 1093 0.20846
113 1103 0.22907
113 1142 0.26248
113 1155 0.22052
113 1175 0.20857
113 1176 0.20084
113 1179 0.22745
113 1180 0.20654
113 1218 0.20449
113 1253 0.20382
113 1254 0.21398
113 1298 0.25575
113 1299 0.20513
113 1338 0.26266
113 1341 0.22665
113 1348 0.22085
113 1362 0.21059
113 1385 0.22795
113 1460 0.21566
113 1501 0.27939
113 1544 0.24667
113 1545 0.2422
113 1554 0.22565
113 1569 0.23788
113 1574 0.23463
113 1605 0.23349
113 1667 0.20322
113 1670 0.22318
113 1671 0.25749
113 1672 0.2327
113 1676 0.21548
113 1686 0.20891
113 1699 0.20561
113 1733 0.23129
113 1782 0.22285
113 1794 0.22231
113 1798 0.25036
113 1845 0.22735
113 1851 0.23532
113 1861 0.20681
113 1895 0.25255
113 1897 0.20021
113 1901 0.20292
113 1904 0.21406
113 1916 0.24013
113 1917 0.30001
113 1919 0.26552
113 1920 0.2532
113 1924 0.22327
113 1931 0.21561
113 1941 0.29339
113 1942 0.25718
113 1954 0.20041
113 1972 0.22473
113 2000 0.20897
113 2005 0.20401
113 2018 0.21864
113 2034 0.20346
113 2035 0.21185
113 2036 0.22595
113 2057 0.23289
113 2079 0.21327
113 2159 0.27036
113 2178 0.20011
113 2183 0.20435
113 2202 0.20498
113 2209 0.25076
113 2212 0.24394
113 2224 0.21702
113 2228 0.20912
113 2236 0.25973
113 2252 0.21968
113 2253 0.25417
113 2254 0.28526
113 2261 0.20698
113 2297 0.23685
113 2314 0.22296
113 2333 0.31469
113 2339 0.23729
113 2358 0.21183
113 2386 0.20443
113 2407 0.27877
113 2408 0.25181
113 2414 0.23111
113 2421 0.22008
113 2422 0.20652
113 2423 0.29176
113 2424 0.21435
113 2425 0.22729
113 2438 0.2025
113 2439 0.25261
113 2442 0.20185
113 2449 0.262
113 2450 0.25233
113 2453 0.21254
113 2462 0.26136
113 2470 0.27151
113 2477 0.24528
113 2478 0.20027
113 2487 0.26717
113 2494 0.25919
113 2508 0.22993
113 2537 0.25812
113 2560 0.20722
113 2572 0.2029
113 2579 0.226
113 2580 0.2064
113 2584 0.24347
113 2585 0.20338
113 2588 0.2495
113 2589 0.21811
113 2596 0.22976
113 2667 0.21156
113 2700 0.20333
113 2703 0.22455
113 2716 0.22861
113 2738 0.2514
113 2752 0.20108
113 2753 0.20322
113 2764 0.26408
113 2774 0.21281
113 2775 0.21996
113 2787 0.20308
113 2793 0.27616
113 2850 0.25171
113 2898 0.20363
113 2953 0.21824
113 2992 0.20011
113 3033 0.20176
113 3074 0.23112
113 3102 0.20092
113 3112 0.23789
113 3114 0.20538
113 3116 0.20121
113 3127 0.24598
113 3139 0.26216
113 3146 0.32493
113 3157 0.20911
113 3164 0.23321
113 3165 0.25476
113 3201 0.21891
113 3223 0.27793
113 3239 0.2129
113 3246 0.24669
113 3253 0.23632
113 3366 0.20778
113 3374 0.21462
113 3390 0.2029
113 3404 0.20834
113 3410 0.26821
113 3418 0.2224
113 3425 0.20318
113 3438 0.2594
113 3472 0.21255
113 3583 0.22287
113 3620 0.22025
113 3627 0.20827
113 3657 0.24421
113 3702 0.23127
113 3733 0.30787
113 3746 0.20253
113 3798 0.2086
113 3799 0.26462
113 3817 0.25277
113 3836 0.22941
113 3856 0.28247
113 3859 0.23483
113 3908 0.22251
113 3927 0.22906
113 3942 0.21958
113 3951 0.27069
113 3957 0.21039
113 3958 0.22916
113 4027 0.24764
113 4030 0.20054
113 4036 0.2246
113 4037 0.26234
113 4038 0.24788
113 4046 0.23348
113 4065 0.22976
113 4071 0.20057
113 4072 0.21572
113 4073 0.28905
113 4150 0.29814
113 4165 0.25014
113 4178 0.36342
113 4179 0.20969
113 4186 0.20541
113 4191 0.20166
113 4198 0.20097
113 4258 0.20757
113 4265 0.22886
113 4293 0.31973
113 4299 0.26998
113 4302 0.29909
113 4305 0.31507
113 4310 0.28299
113 4311 0.20692
113 4314 0.29697
113 4315 0.2232
113 4320 0.21861
113 4326 0.23886
113 4337 0.20523
113 4346 0.24929
113 4360 0.25361
113 4361 0.25443
113 4362 0.26153
113 4370 0.32616
113 4388 0.25267
113 4389 0.28664
113 4425 0.20473
113 4428 0.25934
113 4429 0.21098
113 4437 0.25111
113 4462 0.23688
113 4465 0.2571
113 4479 0.28293
113 4480 0.25093
113 4495 0.20634
113 4505 0.26632
113 4507 0.20566
113 4513 0.22105
113 4514 0.23459
113 4515 0.22981
113 4521 0.24477
113 4523 0.3894
113 4555 0.24761
113 4582 0.21841
113 4585 0.27362
113 4596 0.2546
113 4607 0.22959
113 4666 0.23594
113 4667 0.23118
113 4685 0.21294
113 4697 0.22782
113 4698 0.22464
113 4708 0.2903
113 4724 0.20281
113 4753 0.23287
113 4764 0.20832
113 4782 0.34356
113 4786 0.22511
113 4806 0.25393
113 4817 0.24859
113 4824 0.2283
113 4828 0.24875
113 4865 0.22151
113 4867 0.20905
113 4881 0.20171
113 4886 0.21269
113 4888 0.20498
113 4889 0.22122
113 4893 0.21075
113 4894 0.21469
113 4895 0.2179
113 4899 0.20089
113 4921 0.20307
113 4922 0.24299
113 4944 0.25587
113 4965 0.26212
113 4978 0.24848
113 4979 0.2511
113 4990 0.22172
113 5004 0.22129
113 5009 0.24064
113 5010 0.21872
113 5022 0.20597
113 5023 0.23744
113 5055 0.24666
113 5063 0.25256
113 5064 0.23488
113 5069 0.2258
113 5073 0.29313
113 5078 0.25119
113 5079 0.22355
113 5081 0.27905
113 5088 0.22391
113 5089 0.21642
113 5110 0.23124
113 5118 0.21513
113 5139 0.21397
113 5149 0.26827
113 5150 0.2188
113 5172 0.23497
113 5181 0.20581
113 5182 0.20009
114 116 0.21915
114 118 0.20105
114 132 0.21176
114 137 0.22212
114 198 0.24242
114 226 0.23071
114 228 0.24131
114 240 0.20045
114 272 0.20459
114 281 0.20147
114 284 0.23008
114 285 0.21292
114 324 0.21041
114 339 0.25237
114 418 0.21577
114 456 0.22282
114 457 0.20412
114 480 0.20338
114 492 0.22271
114 541 0.22614
114 566 0.21015
114 567 0.26407
114 568 0.22597
114 709 0.27764
114 780 0.22258
114 812 0.24573
114 825 0.23377
114 834 0.20391
114 835 0.28752
114 839 0.25423
114 849 0.22222
114 1028 0.21761
114 1071 0.21139
114 1076 0.21016
114 1108 0.24311
114 1155 0.21023
114 1486 0.20026
114 1501 0.22595
114 1539 0.23846
114 1917 0.23193
114 1971 0.219
114 1987 0.22668
114 2034 0.22746
114 2035 0.21892
114 2051 0.22465
114 2138 0.20709
114 2202 0.20484
114 2212 0.27615
114 2229 0.25981
114 2282 0.20825
114 2306 0.22221
114 2335 0.21869
114 2359 0.20128
114 2424 0.21096
114 2439 0.23752
114 2446 0.21233
114 2453 0.20349
114 2463 0.22623
114 2494 0.34678
114 2504 0.23465
114 2527 0.26458
114 2550 0.21175
114 2568 0.21919
114 2573 0.20637
114 2580 0.28537
114 2776 0.23002
114 2878 0.20813
114 2896 0.2371
114 2897 0.26123
114 2898 0.2174
114 2905 0.25076
114 3031 0.22091
114 3032 0.20159
114 3046 0.23649
114 3074 0.20509
114 3102 0.22698
114 3126 0.29627
114 3219 0.22074
114 3223 0.30671
114 3231 0.29414
114 3232 0.23802
114 3237 0.23399
114 3239 0.23936
114 3548 0.20259
114 3770 0.22918
114 3817 0.21594
114 3865 0.20438
114 4014 0.23069
114 4178 0.25702
114 4179 0.35069
114 4180 0.2473
114 4240 0.2453
114 4299 0.28558
114 4302 0.24526
114 4320 0.25861
114 4362 0.23928
114 4548 0.29816
114 4561 0.2082
114 4582 0.25046
114 4596 0.25008
114 4607 0.22969
114 4624 0.20404
114 4667 0.20786
114 4702 0.20516
114 4712 0.22971
114 4723 0.22559
114 4724 0.23608
114 4778 0.2752
114 4782 0.2702
114 4817 0.29773
114 4828 0.20819
114 4852 0.21795
114 4876 0.25217
114 4901 0.21372
114 4902 0.23854
114 4921 0.21558
114 4953 0.20469
114 4954 0.22601
114 4965 0.20084
114 5060 0.2152
114 5065 0.2171
114 5067 0.20151
114 5070 0.2643
114 5071 0.28839
114 5072 0.22312
114 5073 0.29318
114 5074 0.28434
114 5078 0.20111
114 5079 0.29375
114 5166 0.25954
114 5171 0.20051
114 5174 0.29016
114 5175 0.22981
114 5178 0.23739
115 126 0.28318
115 136 0.2369
115 137 0.30759
115 138 0.32205
115 149 0.27985
115 150 0.26975
115 226 0.24491
115 268 0.22552
115 292 0.20884
115 348 0.23963
115 349 0.29298
115 406 0.20768
115 456 0.21202
115 593 0.22092
115 646 0.20019
115 709 0.20834
115 723 0.27706
115 748 0.21402
115 813 0.21533
115 833 0.22135
115 835 0.30083
115 836 0.20143
115 846 0.2
115 872 0.21818
115 873 0.23127
115 884 0.29951
115 893 0.24211
115 1008 0.24817
115 1106 0.20467
115 1117 0.21133
115 1191 0.21007
115 1290 0.23775
115 1298 0.21518
115 1324 0.21787
115 1335 0.20673
115 1345 0.26038
115 1488 0.23249
115 1545 0.21259
115 1554 0.20354
115 1563 0.24453
115 1570 0.22742
115 1605 0.27918
115 1681 0.21638
115 1803 0.23854
115 1811 0.25471
115 1834 0.20209
115 1861 0.20369
115 1907 0.21345
115 1916 0.27693
115 1917 0.25586
115 1987 0.23224
115 2050 0.20626
115 2095 0.22105
115 2182 0.22438
115 2229 0.21834
115 2234 0.21533
115 2268 0.20192
115 2282 0.22385
115 2306 0.22583
115 2316 0.22344
115 2335 0.20295
115 2352 0.21198
115 2373 0.22026
115 2402 0.24753
115 2446 0.23022
115 2494 0.29626
115 2516 0.30449
115 2527 0.31491
115 2528 0.26395
115 2550 0.38785
115 2563 0.26747
115 2577 0.22434
115 2580 0.20552
115 2641 0.23143
115 2838 0.2265
115 2839 0.32969
115 2863 0.20391
115 2898 0.20202
115 2991 0.20684
115 2992 0.28444
115 3031 0.21857
115 3126 0.22865
115 3204 0.29409
115 3239 0.2422
115 3600 0.21788
115 3601 0.21879
115 3649 0.21105
115 3678 0.24855
115 3704 0.2206
115 3864 0.22509
115 4117 0.28288
115 4212 0.21211
115 4299 0.20356
115 4302 0.24543
115 4310 0.2143
115 4321 0.27194
115 4376 0.24314
115 4387 0.21147
115 4562 0.22266
115 4582 0.23118
115 4629 0.26246
115 4630 0.23656
115 4639 0.22931
115 4701 0.20388
115 4702 0.24255
115 4817 0.2427
115 4864 0.21171
115 4865 0.20366
115 4875 0.2704
115 4876 0.2842
115 4901 0.21809
115 5048 0.24558
115 5054 0.21729
115 5071 0.31574
115 5077 0.21212
115 5086 0.21402
115 5181 0.21936
116 125 0.2015
116 149 0.23298
116 176 0.25043
116 207 0.30235
116 304 0.20431
116 345 0.21368
116 349 0.22473
116 360 0.20357
116 367 0.20904
116 369 0.22919
116 377 0.20643
116 387 0.21767
116 530 0.20781
116 531 0.2233
116 537 0.20816
116 541 0.23275
116 574 0.20505
116 594 0.23435
116 595 0.2014
116 687 0.21957
116 700 0.22109
116 723 0.26824
116 748 0.2208
116 807 0.20231
116 808 0.24714
116 812 0.22437
116 830 0.27532
116 831 0.20505
116 835 0.2451
116 862 0.22209
116 914 0.2342
116 919 0.21684
116 1039 0.27609
116 1081 0.20152
116 1087 0.20369
116 1106 0.25427
116 1119 0.29146
116 1126 0.20592
116 1134 0.20274
116 1137 0.24167
116 1148 0.27362
116 1157 0.22455
116 1181 0.20116
116 1228 0.26787
116 1266 0.21745
116 1267 0.28577
116 1298 0.21824
116 1324 0.21598
116 1335 0.24575
116 1336 0.22302
116 1345 0.20948
116 1346 0.27996
116 1379 0.20403
116 1380 0.21146
116 1395 0.22476
116 1432 0.23629
116 1440 0.23423
116 1590 0.24537
116 1591 0.21232
116 1666 0.22007
116 1674 0.23421
116 1684 0.21873
116 1749 0.2025
116 1795 0.21505
116 1849 0.27367
116 1861 0.27735
116 1907 0.27717
116 1916 0.2324
116 1952 0.21025
116 1956 0.2071
116 1974 0.20702
116 1988 0.20542
116 1989 0.22303
116 2001 0.23191
116 2002 0.27813
116 2018 0.25564
116 2019 0.24141
116 2020 0.28785
116 2034 0.21159
116 2037 0.22673
116 2129 0.21134
116 2178 0.225
116 2184 0.26975
116 2193 0.20314
116 2201 0.22001
116 2206 0.22897
116 2270 0.20162
116 2298 0.22718
116 2306 0.31864
116 2315 0.23532
116 2316 0.22801
116 2335 0.21007
116 2352 0.2046
116 2363 0.20568
116 2386 0.2327
116 2422 0.2261
116 2434 0.21563
116 2476 0.20194
116 2499 0.22131
116 2505 0.25652
116 2520 0.26492
116 2534 0.2609
116 2550 0.30829
116 2551 0.20578
116 2554 0.25285
116 2577 0.20626
116 2651 0.22398
116 2839 0.25309
116 2849 0.23589
116 2853 0.21902
116 2863 0.20175
116 2889 0.2207
116 2975 0.20737
116 2992 0.28624
116 2993 0.23317
116 2995 0.20927
116 3011 0.27724
116 3029 0.20474
116 3061 0.21231
116 3078 0.24131
116 3226 0.20588
116 3310 0.20406
116 3324 0.26969
116 3325 0.22363
116 3413 0.20969
116 3473 0.23424
116 3550 0.246
116 3591 0.2489
116 3601 0.20132
116 3613 0.2004
116 3616 0.20577
116 3637 0.24659
116 3639 0.21881
116 3640 0.21989
116 3705 0.22439
116 3770 0.20641
116 3783 0.21976
116 3811 0.23241
116 3854 0.23681
116 3864 0.25281
116 3992 0.22163
116 4005 0.28666
116 4006 0.21486
116 4007 0.22404
116 4054 0.22067
116 4106 0.22669
116 4107 0.26569
116 4122 0.21659
116 4124 0.21731
116 4131 0.25664
116 4132 0.25971
116 4139 0.30327
116 4211 0.23755
116 4212 0.23627
116 4225 0.21054
116 4226 0.22894
116 4232 0.20986
116 4237 0.21422
116 4249 0.20474
116 4272 0.28594
116 4287 0.20963
116 4290 0.21759
116 4299 0.26669
116 4321 0.30258
116 4337 0.20661
116 4354 0.22335
116 4393 0.26671
116 4394 0.21644
116 4485 0.25469
116 4523 0.20206
116 4532 0.27322
116 4562 0.23514
116 4568 0.22719
116 4606 0.24842
116 4607 0.22539
116 4610 0.20837
116 4619 0.30731
116 4629 0.21705
116 4782 0.26132
116 4808 0.22675
116 4835 0.22387
116 4876 0.20402
116 4894 0.20747
116 5071 0.2096
116 5077 0.27597
116 5127 0.24388
116 5139 0.22475
116 5141 0.20923
116 5155 0.21279
116 5172 0.20811
117 148 0.21959
117 182 0.22266
117 347 0.21832
117 350 0.2597
117 361 0.26992
117 418 0.23571
117 425 0.24812
117 525 0.22719
117 541 0.23696
117 548 0.21158
117 567 0.2859
117 583 0.20064
117 667 0.24969
117 668 0.20859
117 675 0.23807
117 688 0.24365
117 698 0.21886
117 777 0.26445
117 800 0.25372
117 812 0.23101
117 813 0.20476
117 906 0.20809
117 941 0.22761
117 1081 0.2055
117 1097 0.25861
117 1106 0.22031
117 1119 0.21181
117 1148 0.21124
117 1266 0.21777
117 1299 0.20335
117 1335 0.20986
117 1336 0.26905
117 1488 0.22488
117 1509 0.22055
117 1516 0.21649
117 1533 0.2011
117 1583 0.21629
117 1591 0.23751
117 1608 0.25584
117 1655 0.20189
117 1687 0.2489
117 1691 0.20947
117 1842 0.28194
117 1849 0.25006
117 1965 0.21541
117 2001 0.21584
117 2034 0.25352
117 2051 0.22732
117 2089 0.21881
117 2102 0.24959
117 2105 0.23644
117 2245 0.24039
117 2257 0.26331
117 2305 0.21082
117 2306 0.24752
117 2367 0.22751
117 2505 0.20125
117 2554 0.2226
117 2622 0.20286
117 2637 0.21651
117 2744 0.22178
117 2839 0.24801
117 2915 0.23322
117 2959 0.20333
117 2966 0.23397
117 2975 0.20384
117 2976 0.20457
117 2992 0.20609
117 3003 0.24577
117 3085 0.25091
117 3102 0.21279
117 3206 0.20996
117 3219 0.21731
117 3240 0.21586
117 3246 0.20512
117 3251 0.21117
117 3323 0.22174
117 3341 0.22229
117 3361 0.26185
117 3378 0.22444
117 3406 0.20502
117 3566 0.21539
117 3616 0.24568
117 3624 0.26728
117 3625 0.26224
117 3632 0.27335
117 3672 0.24865
117 3704 0.21548
117 3705 0.28316
117 3737 0.21361
117 3811 0.21941
117 3815 0.22957
117 3941 0.2371
117 3942 0.22747
117 3974 0.22071
117 3985 0.2369
117 4013 0.25073
117 4022 0.22481
117 4044 0.21059
117 4062 0.27163
117 4092 0.22906
117 4132 0.20598
117 4189 0.20071
117 4212 0.21985
117 4236 0.21939
117 4277 0.21458
117 4302 0.22287
117 4310 0.20517
117 4451 0.22042
117 4490 0.20151
117 4547 0.20333
117 4856 0.20932
117 4974 0.20878
117 5068 0.24305
118 148 0.23917
118 205 0.20941
118 291 0.25562
118 350 0.22883
118 384 0.24199
118 392 0.23569
118 399 0.20573
118 405 0.22417
118 412 0.20833
118 429 0.25191
118 615 0.23354
118 616 0.23428
118 617 0.21238
118 678 0.23363
118 691 0.23595
118 706 0.23869
118 777 0.31714
118 808 0.26896
118 844 0.23767
118 874 0.20049
118 1047 0.29177
118 1105 0.20177
118 1117 0.20803
118 1118 0.26152
118 1268 0.22176
118 1293 0.2012
118 1299 0.21265
118 1699 0.23727
118 1842 0.21223
118 1950 0.2346
118 2367 0.2022
118 2492 0.21559
118 2819 0.243
118 2852 0.20177
118 2914 0.20541
118 2921 0.27417
118 2992 0.24578
118 3167 0.20636
118 3175 0.21486
118 3181 0.27381
118 3182 0.23622
118 3240 0.25128
118 3246 0.26402
118 3254 0.21504
118 3385 0.21169
118 3486 0.20815
118 3616 0.24808
118 3641 0.21568
118 3786 0.20335
118 3826 0.24927
118 3941 0.20971
118 3955 0.2183
118 4202 0.2547
118 4310 0.23537
118 4361 0.22784
118 4427 0.21438
118 4572 0.21929
118 4687 0.23192
118 4708 0.20808
118 4843 0.22381
118 4859 0.24149
118 5051 0.28702
118 5072 0.21175
118 5077 0.27182
118 5078 0.27049
119 646 0.24764
119 678 0.23983
119 777 0.20091
119 787 0.23759
119 990 0.21396
119 1040 0.21852
119 1134 0.21092
119 1509 0.20614
119 1517 0.20111
119 1563 0.20335
119 1790 0.20799
119 1908 0.27336
119 2079 0.32858
119 3090 0.27796
119 3181 0.24745
119 3361 0.22708
119 4120 0.20735
119 4286 0.20952
119 4315 0.21344
120 146 0.24948
120 243 0.20221
120 578 0.20498
120 645 0.22873
120 704 0.2071
120 721 0.21795
120 991 0.20318
120 1047 0.24104
120 1293 0.20014
120 1676 0.21476
120 1728 0.20273
120 1830 0.21201
120 2022 0.21988
120 2101 0.22787
120 2215 0.21104
120 2301 0.21422
120 2319 0.27982
120 2336 0.24251
120 2654 0.24445
120 2655 0.20444
120 2671 0.24442
120 3203 0.20224
120 3237 0.21963
120 3601 0.21198
120 3868 0.24191
120 4057 0.20604
120 4226 0.2116
120 4235 0.20343
120 4246 0.2248
120 4282 0.20629
120 4482 0.20072
120 4593 0.20067
120 4901 0.24497
120 5068 0.23304
121 321 0.21035
121 322 0.23826
121 348 0.21737
121 375 0.29361
121 480 0.20737
121 491 0.2004
121 492 0.23572
121 493 0.2859
121 538 0.20241
121 645 0.26853
121 697 0.2358
121 1168 0.24747
121 1460 0.2131
121 1509 0.20156
121 3053 0.22145
121 4057 0.20255
121 4198 0.254
121 4235 0.23576
121 4274 0.21198
121 4275 0.22214
121 4707 0.25083
121 4803 0.25041
121 4976 0.21945
122 777 0.22641
122 982 0.20032
122 1108 0.20479
122 1411 0.25393
122 3025 0.2817
122 3826 0.21858
122 4198 0.21744
122 4570 0.23921
122 4802 0.20062
123 1380 0.24193
123 1563 0.26506
123 3052 0.20621
123 3053 0.25841
124 143 0.20307
124 253 0.20924
124 263 0.24899
124 321 0.20743
124 334 0.26206
124 336 0.25711
124 347 0.21756
124 367 0.24007
124 409 0.20338
124 565 0.19998
124 566 0.28316
124 567 0.29638
124 631 0.20313
124 716 0.26602
124 769 0.24856
124 779 0.25473
124 813 0.21424
124 837 0.27256
124 888 0.2662
124 898 0.20199
124 996 0.20796
124 1008 0.20233
124 1122 0.21523
124 1223 0.20538
124 1267 0.22477
124 1290 0.21123
124 1300 0.22367
124 1319 0.26401
124 1341 0.21905
124 1426 0.21252
124 1666 0.27362
124 1832 0.22274
124 2002 0.2015
124 2079 0.29252
124 2133 0.20833
124 2206 0.20088
124 2211 0.22608
124 2410 0.2475
124 2442 0.22817
124 2454 0.24036
124 2487 0.20502
124 2494 0.23064
124 2506 0.21517
124 2570 0.20119
124 2588 0.20044
124 2600 0.20286
124 2899 0.20291
124 2913 0.21051
124 2914 0.21003
124 2917 0.20258
124 2921 0.22746
124 3102 0.23515
124 3206 0.20326
124 3219 0.21043
124 3232 0.22353
124 3237 0.20876
124 3239 0.23427
124 3251 0.23472
124 3254 0.22384
124 3264 0.20884
124 3422 0.24672
124 3505 0.22967
124 3624 0.28193
124 3887 0.23613
124 4116 0.2305
124 4150 0.20654
124 4239 0.22212
124 4345 0.20344
124 4356 0.22348
124 4514 0.20199
124 4574 0.22346
124 4589 0.25995
124 4598 0.22144
124 4720 0.21662
124 4753 0.33554
124 4778 0.25606
124 4784 0.23155
124 4806 0.28865
124 4835 0.28574
124 4894 0.21973
124 4905 0.2083
124 4915 0.24822
124 4921 0.24809
124 4922 0.21507
124 4943 0.23667
124 4944 0.24883
124 4949 0.20838
124 4950 0.2658
124 4962 0.23044
124 4965 0.20332
124 4973 0.22095
124 4980 0.22201
124 4985 0.21129
124 5043 0.22658
124 5049 0.2252
124 5072 0.23172
124 5073 0.28229
124 5075 0.20343
124 5081 0.21087
124 5083 0.20002
124 5089 0.20519
124 5117 0.25552
124 5118 0.24702
124 5129 0.27641
124 5162 0.21104
124 5163 0.26465
124 5171 0.23706
125 138 0.23338
125 155 0.26973
125 160 0.30832
125 171 0.25775
125 172 0.26469
125 173 0.20878
125 177 0.23535
125 207 0.2114
125 208 0.20386
125 238 0.2625
125 320 0.20811
125 335 0.24091
125 336 0.25227
125 367 0.28606
125 375 0.23907
125 396 0.24726
125 401 0.21047
125 493 0.25363
125 531 0.21438
125 562 0.20461
125 567 0.20904
125 606 0.22287
125 638 0.31473
125 752 0.22678
125 796 0.25139
125 812 0.21644
125 836 0.24311
125 843 0.27006
125 848 0.20626
125 859 0.22867
125 860 0.20083
125 866 0.21197
125 873 0.20322
125 889 0.23085
125 897 0.27424
125 969 0.25376
125 1044 0.25105
125 1081 0.24325
125 1097 0.22807
125 1103 0.24019
125 1126 0.24199
125 1145 0.217
125 1149 0.22353
125 1161 0.20517
125 1165 0.2099
125 1171 0.21985
125 1191 0.20709
125 1216 0.20149
125 1267 0.24195
125 1344 0.28475
125 1360 0.22574
125 1389 0.20191
125 1408 0.20264
125 1488 0.20142
125 1501 0.24598
125 1586 0.21833
125 1632 0.22654
125 1662 0.22744
125 1710 0.25172
125 1823 0.21398
125 1863 0.21455
125 1911 0.23232
125 1919 0.26673
125 1940 0.21566
125 1952 0.24527
125 1953 0.21666
125 2075 0.20899
125 2122 0.27199
125 2175 0.22315
125 2208 0.20971
125 2209 0.23694
125 2217 0.2158
125 2218 0.31789
125 2221 0.23706
125 2222 0.25591
125 2226 0.22837
125 2235 0.22084
125 2236 0.21923
125 2255 0.2034
125 2312 0.25647
125 2391 0.20423
125 2414 0.24566
125 2439 0.20714
125 2527 0.21751
125 2534 0.31035
125 2535 0.22839
125 2550 0.21881
125 2559 0.20468
125 2560 0.20799
125 2562 0.23491
125 2567 0.21226
125 2570 0.24971
125 2572 0.20065
125 2573 0.23006
125 2577 0.24399
125 2583 0.24075
125 2585 0.20634
125 2588 0.2045
125 2596 0.21313
125 2597 0.23555
125 2693 0.21664
125 2756 0.26074
125 2886 0.25727
125 2887 0.20969
125 2897 0.20671
125 2898 0.24901
125 2899 0.24617
125 2903 0.29125
125 2915 0.21236
125 2931 0.21829
125 2937 0.3031
125 2954 0.22028
125 2956 0.2279
125 3102 0.21733
125 3219 0.33373
125 3220 0.20016
125 3224 0.20485
125 3229 0.2241
125 3230 0.24841
125 3257 0.22918
125 3273 0.23924
125 3404 0.20033
125 3410 0.23519
125 3413 0.22391
125 3425 0.26779
125 3426 0.23771
125 3441 0.2055
125 3442 0.25397
125 3535 0.23713
125 3624 0.20182
125 3649 0.23126
125 3656 0.23492
125 3663 0.25077
125 3692 0.20448
125 3694 0.20431
125 3733 0.21473
125 3859 0.20364
125 3864 0.23228
125 3865 0.2319
125 3975 0.20124
125 4022 0.20184
125 4072 0.26001
125 4073 0.24573
125 4077 0.20744
125 4079 0.2291
125 4091 0.22527
125 4109 0.26486
125 4163 0.20045
125 4179 0.22536
125 4289 0.23982
125 4290 0.25711
125 4299 0.20061
125 4301 0.21177
125 4302 0.26917
125 4314 0.21923
125 4319 0.2
125 4343 0.20811
125 4522 0.20075
125 4523 0.21219
125 4573 0.20304
125 4574 0.23445
125 4581 0.22763
125 4585 0.22037
125 4594 0.20222
125 4596 0.34912
125 4607 0.25043
125 4724 0.2198
125 4727 0.25045
125 4749 0.21388
125 4786 0.20814
125 4794 0.21891
125 4806 0.33783
125 4809 0.20379
125 4854 0.20976
125 4864 0.23292
125 4913 0.26535
125 4985 0.21003
125 5014 0.20267
125 5022 0.22925
125 5047 0.20125
125 5051 0.22062
125 5067 0.22164
125 5081 0.22361
125 5083 0.24371
125 5121 0.23195
125 5142 0.21527
125 5149 0.21548
125 5157 0.24002
125 5158 0.2529
125 5159 0.20789
125 5163 0.252
125 5164 0.22709
126 133 0.21368
126 136 0.25333
126 149 0.2143
126 160 0.29714
126 170 0.22258
126 171 0.27684
126 173 0.2004
126 181 0.21714
126 196 0.23054
126 221 0.22429
126 228 0.22429
126 240 0.21587
126 253 0.20171
126 285 0.22997
126 297 0.22472
126 298 0.26947
126 315 0.28491
126 325 0.21216
126 330 0.21682
126 334 0.25086
126 343 0.20586
126 347 0.2542
126 348 0.23636
126 354 0.24428
126 355 0.20135
126 358 0.2914
126 367 0.20332
126 378 0.25332
126 411 0.24725
126 418 0.3003
126 420 0.20032
126 421 0.2554
126 426 0.23676
126 428 0.21423
126 429 0.23325
126 442 0.22958
126 443 0.24265
126 457 0.20838
126 466 0.21507
126 486 0.31232
126 487 0.20945
126 496 0.20635
126 531 0.24357
126 535 0.22853
126 542 0.2779
126 544 0.22874
126 545 0.21817
126 556 0.26272
126 557 0.24675
126 559 0.22198
126 609 0.2351
126 619 0.27954
126 668 0.22182
126 671 0.23022
126 677 0.20752
126 678 0.21157
126 685 0.21267
126 691 0.20242
126 693 0.23496
126 698 0.20766
126 707 0.20965
126 708 0.23938
126 709 0.27524
126 716 0.20073
126 736 0.21371
126 739 0.23869
126 744 0.34498
126 804 0.20667
126 808 0.2661
126 813 0.25236
126 816 0.25101
126 817 0.25066
126 829 0.20464
126 835 0.30567
126 836 0.21151
126 843 0.2227
126 844 0.20973
126 853 0.24878
126 872 0.21672
126 880 0.29061
126 886 0.21101
126 893 0.22663
126 894 0.2194
126 903 0.20559
126 922 0.21717
126 930 0.21597
126 932 0.20218
126 953 0.22957
126 954 0.21474
126 961 0.22565
126 969 0.26709
126 971 0.2175
126 974 0.23795
126 975 0.29715
126 980 0.27986
126 988 0.22787
126 989 0.34454
126 999 0.23604
126 1000 0.21321
126 1013 0.32266
126 1019 0.2204
126 1026 0.20548
126 1032 0.21313
126 1047 0.22967
126 1050 0.23045
126 1062 0.22142
126 1066 0.2178
126 1072 0.22142
126 1091 0.24994
126 1092 0.21034
126 1097 0.28431
126 1103 0.27004
126 1108 0.29842
126 1117 0.24448
126 1126 0.25574
126 1127 0.21292
126 1139 0.36377
126 1140 0.20382
126 1146 0.22178
126 1147 0.22498
126 1148 0.20035
126 1149 0.25278
126 1150 0.2667
126 1154 0.2608
126 1159 0.21909
126 1162 0.21779
126 1171 0.2606
126 1180 0.21589
126 1182 0.20606
126 1191 0.24403
126 1218 0.20375
126 1231 0.25099
126 1242 0.22189
126 1246 0.30135
126 1252 0.20661
126 1253 0.25303
126 1256 0.23652
126 1257 0.23374
126 1258 0.24113
126 1260 0.23698
126 1265 0.30611
126 1267 0.22847
126 1268 0.24761
126 1269 0.31618
126 1271 0.23407
126 1273 0.23701
126 1282 0.20455
126 1295 0.22535
126 1298 0.20885
126 1312 0.22966
126 1324 0.21721
126 1327 0.2977
126 1328 0.23011
126 1332 0.21231
126 1333 0.22189
126 1339 0.31749
126 1345 0.28155
126 1362 0.23864
126 1363 0.21426
126 1391 0.23876
126 1396 0.24256
126 1435 0.20588
126 1440 0.20601
126 1458 0.21615
126 1466 0.27585
126 1468 0.23593
126 1473 0.24745
126 1475 0.25204
126 1476 0.23133
126 1480 0.25038
126 1486 0.21787
126 1488 0.31074
126 1489 0.24222
126 1490 0.23956
126 1491 0.21469
126 1495 0.23623
126 1497 0.31157
126 1501 0.23403
126 1502 0.29083
126 1503 0.2406
126 1504 0.20472
126 1516 0.2535
126 1518 0.20166
126 1533 0.27162
126 1555 0.23795
126 1562 0.20034
126 1574 0.21029
126 1576 0.24657
126 1582 0.20095
126 1586 0.2777
126 1590 0.21868
126 1605 0.27667
126 1609 0.24054
126 1614 0.20799
126 1632 0.2327
126 1662 0.21996
126 1668 0.2104
126 1671 0.28475
126 1676 0.2337
126 1678 0.21134
126 1681 0.21527
126 1689 0.21205
126 1698 0.23879
126 1707 0.23657
126 1708 0.31236
126 1719 0.25432
126 1733 0.28488
126 1736 0.20839
126 1743 0.23646
126 1748 0.23461
126 1772 0.21344
126 1781 0.23331
126 1794 0.2113
126 1803 0.28824
126 1810 0.24113
126 1811 0.24727
126 1812 0.26505
126 1814 0.22269
126 1815 0.22134
126 1833 0.22003
126 1834 0.24961
126 1838 0.25635
126 1839 0.20978
126 1861 0.23134
126 1906 0.20546
126 1913 0.20219
126 1917 0.20069
126 1918 0.22269
126 1919 0.26499
126 1920 0.25312
126 1936 0.21153
126 1937 0.20762
126 1942 0.20065
126 1944 0.24443
126 1945 0.26091
126 1946 0.25106
126 1950 0.26292
126 1951 0.2595
126 1952 0.23214
126 1958 0.21231
126 1971 0.23308
126 1972 0.26056
126 1987 0.23089
126 1992 0.20612
126 2000 0.22997
126 2004 0.21913
126 2017 0.20636
126 2019 0.21317
126 2020 0.20034
126 2047 0.21231
126 2051 0.22164
126 2068 0.22547
126 2069 0.21331
126 2106 0.20504
126 2107 0.21877
126 2109 0.31572
126 2110 0.23977
126 2130 0.21691
126 2131 0.21128
126 2138 0.21341
126 2152 0.23394
126 2159 0.29701
126 2170 0.27574
126 2171 0.21313
126 2188 0.30358
126 2197 0.20375
126 2198 0.30838
126 2201 0.22593
126 2205 0.23505
126 2206 0.25647
126 2218 0.23073
126 2222 0.2055
126 2227 0.23901
126 2234 0.21129
126 2235 0.32701
126 2236 0.26933
126 2245 0.20653
126 2246 0.21814
126 2247 0.22319
126 2252 0.20711
126 2254 0.21206
126 2255 0.21371
126 2256 0.20175
126 2258 0.23121
126 2267 0.2147
126 2268 0.29582
126 2274 0.22625
126 2279 0.20882
126 2280 0.2715
126 2281 0.2554
126 2282 0.29294
126 2283 0.27315
126 2284 0.22083
126 2293 0.26705
126 2295 0.20714
126 2296 0.284
126 2297 0.28745
126 2298 0.27896
126 2300 0.24097
126 2315 0.22673
126 2316 0.21943
126 2317 0.23925
126 2319 0.23712
126 2332 0.26685
126 2339 0.21706
126 2351 0.21314
126 2373 0.21865
126 2386 0.21251
126 2391 0.21738
126 2409 0.25326
126 2424 0.21902
126 2434 0.24339
126 2439 0.21937
126 2458 0.20604
126 2459 0.22322
126 2462 0.26525
126 2463 0.21096
126 2488 0.20428
126 2494 0.24848
126 2497 0.22625
126 2498 0.22048
126 2504 0.24068
126 2508 0.29202
126 2509 0.25512
126 2527 0.21205
126 2534 0.2549
126 2537 0.35048
126 2542 0.21645
126 2551 0.2851
126 2556 0.21576
126 2559 0.21371
126 2570 0.23543
126 2572 0.22892
126 2574 0.26886
126 2577 0.20572
126 2580 0.26573
126 2581 0.20916
126 2585 0.20087
126 2587 0.20197
126 2588 0.22144
126 2593 0.22871
126 2594 0.24276
126 2595 0.22008
126 2596 0.27524
126 2597 0.28986
126 2604 0.22994
126 2606 0.22113
126 2633 0.25007
126 2634 0.25631
126 2636 0.21084
126 2655 0.21235
126 2656 0.20963
126 2673 0.20103
126 2702 0.21854
126 2703 0.25775
126 2721 0.24039
126 2722 0.236
126 2723 0.21876
126 2738 0.20986
126 2753 0.2155
126 2761 0.2258
126 2765 0.20574
126 2779 0.2101
126 2801 0.24252
126 2810 0.26128
126 2813 0.24807
126 2822 0.25089
126 2830 0.24621
126 2837 0.22474
126 2849 0.25205
126 2863 0.25286
126 2864 0.20375
126 2878 0.26236
126 2880 0.25394
126 2881 0.27426
126 2882 0.21235
126 2883 0.27264
126 2889 0.28238
126 2890 0.31951
126 2891 0.27018
126 2892 0.20057
126 2897 0.24546
126 2898 0.20334
126 2899 0.29487
126 2900 0.25703
126 2905 0.29323
126 2906 0.22116
126 2923 0.20141
126 2928 0.20467
126 2930 0.20001
126 2931 0.20731
126 2943 0.28176
126 2945 0.22442
126 2952 0.25874
126 2956 0.20731
126 2957 0.23541
126 2958 0.23081
126 2959 0.24214
126 2964 0.20051
126 2969 0.23128
126 2974 0.2281
126 2975 0.236
126 2976 0.24449
126 2988 0.23834
126 2989 0.22071
126 2990 0.22725
126 2991 0.23085
126 2992 0.28061
126 2993 0.25822
126 2995 0.21187
126 2996 0.22525
126 3031 0.24556
126 3046 0.25305
126 3061 0.25319
126 3062 0.294
126 3073 0.22318
126 3074 0.2218
126 3075 0.27704
126 3076 0.25129
126 3077 0.24701
126 3078 0.25378
126 3093 0.24951
126 3101 0.22957
126 3126 0.22556
126 3132 0.221
126 3153 0.22599
126 3154 0.26279
126 3161 0.24529
126 3169 0.2471
126 3171 0.23042
126 3179 0.21907
126 3184 0.21738
126 3191 0.26639
126 3192 0.26697
126 3199 0.20283
126 3203 0.21405
126 3204 0.41992
126 3206 0.22017
126 3209 0.20015
126 3212 0.25195
126 3216 0.26553
126 3220 0.26533
126 3223 0.20785
126 3224 0.22013
126 3230 0.22208
126 3231 0.20394
126 3239 0.20696
126 3249 0.23191
126 3251 0.20706
126 3261 0.2785
126 3264 0.2181
126 3274 0.24502
126 3278 0.23016
126 3292 0.24562
126 3293 0.23747
126 3308 0.24381
126 3309 0.24806
126 3324 0.23391
126 3361 0.23703
126 3363 0.25923
126 3374 0.27653
126 3377 0.21622
126 3378 0.25627
126 3380 0.20308
126 3384 0.20728
126 3388 0.24752
126 3390 0.20929
126 3397 0.26355
126 3410 0.2584
126 3413 0.22068
126 3418 0.25825
126 3433 0.20376
126 3449 0.2136
126 3457 0.20267
126 3479 0.23589
126 3481 0.21755
126 3487 0.20241
126 3488 0.23459
126 3495 0.21701
126 3500 0.20474
126 3501 0.21934
126 3502 0.2372
126 3513 0.2444
126 3524 0.26493
126 3525 0.21804
126 3538 0.28372
126 3539 0.23154
126 3552 0.23083
126 3553 0.25731
126 3564 0.25225
126 3566 0.24856
126 3576 0.20892
126 3580 0.23416
126 3582 0.21821
126 3601 0.23229
126 3621 0.21853
126 3646 0.26633
126 3647 0.2237
126 3649 0.25189
126 3654 0.20222
126 3663 0.25529
126 3705 0.22365
126 3712 0.23747
126 3713 0.27033
126 3727 0.22938
126 3733 0.2823
126 3735 0.22027
126 3736 0.2022
126 3751 0.21954
126 3759 0.20502
126 3769 0.22339
126 3774 0.20481
126 3782 0.20748
126 3785 0.27905
126 3790 0.20713
126 3791 0.25878
126 3800 0.23649
126 3809 0.22542
126 3810 0.26226
126 3818 0.31961
126 3821 0.20817
126 3824 0.29401
126 3827 0.21888
126 3828 0.31008
126 3834 0.20335
126 3835 0.22795
126 3867 0.21833
126 3882 0.21644
126 3887 0.20791
126 3914 0.22885
126 3926 0.21618
126 3933 0.24074
126 3934 0.22407
126 3938 0.20168
126 3939 0.20005
126 3942 0.20372
126 3953 0.21286
126 3954 0.2063
126 3959 0.22286
126 3978 0.23815
126 3979 0.2565
126 3992 0.20398
126 3993 0.24032
126 4004 0.2358
126 4005 0.21866
126 4006 0.2453
126 4017 0.24956
126 4018 0.21419
126 4027 0.2152
126 4036 0.24864
126 4061 0.23118
126 4062 0.2237
126 4068 0.2174
126 4079 0.21328
126 4098 0.20521
126 4109 0.23956
126 4110 0.23107
126 4111 0.20151
126 4112 0.20774
126 4117 0.32796
126 4118 0.24937
126 4119 0.25066
126 4125 0.30346
126 4128 0.24802
126 4130 0.26325
126 4131 0.21973
126 4141 0.20003
126 4149 0.2108
126 4150 0.21164
126 4152 0.23625
126 4164 0.20322
126 4175 0.20016
126 4176 0.26704
126 4178 0.31349
126 4179 0.23268
126 4184 0.21488
126 4191 0.20746
126 4196 0.21035
126 4211 0.23724
126 4212 0.33522
126 4220 0.2063
126 4224 0.24217
126 4225 0.27146
126 4226 0.27007
126 4233 0.242
126 4234 0.21717
126 4237 0.30181
126 4238 0.2074
126 4248 0.24482
126 4258 0.22004
126 4272 0.27495
126 4280 0.21111
126 4299 0.27099
126 4302 0.25784
126 4326 0.27917
126 4340 0.29131
126 4341 0.28856
126 4345 0.22819
126 4347 0.21186
126 4348 0.20112
126 4352 0.2379
126 4353 0.26539
126 4354 0.27211
126 4356 0.21667
126 4359 0.246
126 4363 0.25046
126 4364 0.21872
126 4365 0.27443
126 4372 0.27466
126 4376 0.29877
126 4389 0.2013
126 4402 0.2628
126 4406 0.21041
126 4424 0.20673
126 4425 0.25371
126 4428 0.23023
126 4431 0.24705
126 4432 0.28411
126 4451 0.20446
126 4467 0.23926
126 4468 0.27451
126 4473 0.21293
126 4485 0.30634
126 4486 0.23337
126 4491 0.20648
126 4499 0.24398
126 4528 0.20627
126 4530 0.21371
126 4532 0.228
126 4544 0.2378
126 4553 0.2377
126 4554 0.2209
126 4566 0.20888
126 4573 0.2291
126 4576 0.27711
126 4577 0.24602
126 4578 0.22472
126 4585 0.242
126 4590 0.25142
126 4596 0.26603
126 4597 0.21698
126 4605 0.23265
126 4607 0.30298
126 4609 0.25022
126 4610 0.37766
126 4611 0.21692
126 4619 0.22044
126 4620 0.28991
126 4621 0.21009
126 4623 0.20064
126 4624 0.24952
126 4626 0.25822
126 4630 0.25026
126 4631 0.24348
126 4639 0.23265
126 4659 0.21668
126 4660 0.22592
126 4668 0.34198
126 4689 0.23205
126 4690 0.28081
126 4708 0.23664
126 4712 0.21357
126 4721 0.22024
126 4727 0.2841
126 4741 0.20839
126 4750 0.23424
126 4751 0.20741
126 4770 0.2302
126 4776 0.22441
126 4782 0.21498
126 4794 0.23572
126 4806 0.20912
126 4809 0.22305
126 4810 0.24489
126 4820 0.24331
126 4843 0.36904
126 4852 0.20409
126 4856 0.23347
126 4857 0.27457
126 4858 0.23976
126 4859 0.23262
126 4863 0.23449
126 4864 0.30722
126 4865 0.29498
126 4866 0.28649
126 4867 0.20101
126 4876 0.21191
126 4881 0.20647
126 4893 0.24309
126 4901 0.21404
126 4902 0.24176
126 4904 0.27539
126 4916 0.25243
126 4917 0.21006
126 4985 0.2583
126 4995 0.25084
126 4998 0.22664
126 5009 0.20402
126 5010 0.26487
126 5036 0.32293
126 5039 0.25978
126 5040 0.20461
126 5051 0.23308
126 5054 0.20419
126 5056 0.20953
126 5058 0.23755
126 5063 0.2435
126 5070 0.20142
126 5071 0.21181
126 5077 0.2086
126 5095 0.21164
126 5127 0.2611
126 5129 0.21747
126 5136 0.20589
126 5137 0.21661
126 5139 0.27694
126 5143 0.20535
126 5157 0.21188
126 5166 0.23688
126 5174 0.2461
127 207 0.20454
127 268 0.20394
127 347 0.21141
127 348 0.20852
127 531 0.30198
127 544 0.21865
127 598 0.20789
127 599 0.22759
127 690 0.21257
127 716 0.25952
127 777 0.20858
127 813 0.28982
127 835 0.2539
127 836 0.20893
127 872 0.20178
127 922 0.23637
127 974 0.21214
127 980 0.20089
127 983 0.23252
127 1108 0.2127
127 1138 0.21614
127 1139 0.26137
127 1150 0.2196
127 1157 0.20492
127 1159 0.25317
127 1161 0.25705
127 1180 0.22458
127 1228 0.21228
127 1246 0.20106
127 1258 0.23323
127 1268 0.25029
127 1345 0.212
127 1363 0.21545
127 1381 0.2129
127 1509 0.24093
127 1518 0.23564
127 1530 0.2007
127 1609 0.21976
127 1614 0.22212
127 1707 0.2494
127 1708 0.25893
127 1733 0.22144
127 1748 0.21524
127 1749 0.223
127 1764 0.24004
127 1836 0.28203
127 1861 0.2425
127 1868 0.20413
127 1917 0.25645
127 2001 0.22838
127 2003 0.25427
127 2004 0.2771
127 2020 0.21551
127 2021 0.22749
127 2109 0.20411
127 2117 0.20489
127 2148 0.26501
127 2149 0.22345
127 2152 0.25903
127 2170 0.23556
127 2188 0.29088
127 2198 0.20959
127 2282 0.23097
127 2298 0.28524
127 2299 0.24113
127 2300 0.23562
127 2315 0.23489
127 2317 0.20514
127 2434 0.22113
127 2497 0.30732
127 2498 0.22036
127 2527 0.27979
127 2537 0.25011
127 2551 0.2153
127 2636 0.20436
127 2653 0.23178
127 2654 0.21648
127 2813 0.20887
127 2814 0.22512
127 2839 0.23455
127 2877 0.20724
127 2881 0.22388
127 2976 0.20326
127 2994 0.20357
127 2995 0.24742
127 3031 0.20846
127 3062 0.22402
127 3154 0.21323
127 3170 0.22921
127 3192 0.20229
127 3203 0.22421
127 3215 0.2226
127 3216 0.26442
127 3381 0.22114
127 3473 0.23202
127 3552 0.20438
127 3610 0.221
127 3616 0.20415
127 3625 0.26134
127 3679 0.27676
127 3733 0.20067
127 3818 0.24038
127 3940 0.20224
127 4122 0.2211
127 4125 0.20012
127 4130 0.27512
127 4131 0.27017
127 4132 0.26605
127 4272 0.22837
127 4280 0.22093
127 4299 0.28347
127 4321 0.21682
127 4359 0.20729
127 4372 0.20723
127 4380 0.20741
127 4492 0.20655
127 4585 0.21452
127 4610 0.28467
127 4640 0.22154
127 4782 0.20043
127 4856 0.20137
127 4876 0.27159
127 4916 0.2629
127 5048 0.23825
127 5086 0.24156
128 279 0.24477
128 777 0.26968
128 813 0.20892
128 831 0.22251
128 974 0.23412
128 1066 0.21689
128 1127 0.22288
128 1161 0.20033
128 1228 0.21888
128 1245 0.2001
128 1330 0.22735
128 1336 0.20318
128 1345 0.24085
128 1479 0.24957
128 1517 0.20568
128 1534 0.20138
128 1550 0.20173
128 1674 0.24257
128 1861 0.22212
128 2019 0.24951
128 2020 0.26241
128 2105 0.20721
128 2179 0.21719
128 2193 0.2263
128 2203 0.24735
128 2306 0.23177
128 2531 0.20717
128 2556 0.24701
128 2784 0.22389
128 3062 0.20011
128 3202 0.20869
128 3341 0.21819
128 3459 0.2287
128 3573 0.20732
128 3615 0.21319
128 3786 0.21291
128 3797 0.24932
128 3826 0.26777
128 3839 0.20894
128 4044 0.21368
128 4045 0.21132
128 4062 0.24535
128 4150 0.22131
128 4280 0.2457
128 4286 0.22693
128 4321 0.20084
128 4326 0.23418
128 4572 0.27729
128 4610 0.29214
128 4846 0.23912
128 4916 0.20196
129 392 0.22645
129 639 0.20243
129 648 0.21817
129 661 0.21004
129 808 0.25606
129 1650 0.23055
129 1671 0.23124
129 1916 0.2124
129 1917 0.23102
129 2019 0.2149
129 2190 0.24936
129 2434 0.2153
129 2852 0.21926
129 3240 0.20709
129 3616 0.21473
129 3688 0.25549
129 3705 0.20772
129 4017 0.20267
129 4302 0.20955
129 4561 0.24463
129 4573 0.21908
129 4916 0.20933
129 5055 0.23299
129 5077 0.2038
130 350 0.26343
130 367 0.23584
130 392 0.27405
130 502 0.26243
130 578 0.22332
130 609 0.21461
130 616 0.2129
130 760 0.23027
130 761 0.20524
130 776 0.22159
130 777 0.32576
130 808 0.29596
130 811 0.26588
130 852 0.23828
130 948 0.25011
130 959 0.20995
130 960 0.21893
130 969 0.25912
130 1047 0.22464
130 1070 0.2315
130 1316 0.25657
130 1402 0.2209
130 1473 0.20209
130 1478 0.25617
130 1503 0.21305
130 1504 0.22337
130 1517 0.2265
130 1522 0.20003
130 1563 0.23993
130 1655 0.20261
130 1665 0.20621
130 1707 0.21103
130 1908 0.20749
130 2105 0.22484
130 2852 0.26156
130 3000 0.23597
130 3388 0.23777
130 3409 0.21155
130 3573 0.23484
130 3625 0.26182
130 3733 0.21278
130 3797 0.24601
130 3816 0.20865
130 3951 0.20108
130 3952 0.20873
130 4028 0.20611
130 4062 0.22475
130 4068 0.22413
130 4109 0.3152
130 4235 0.22102
130 4300 0.23075
130 4301 0.23343
130 4302 0.24917
130 4572 0.20752
130 4644 0.23153
130 5108 0.20514
131 159 0.20554
131 160 0.21797
131 227 0.22941
131 283 0.20259
131 331 0.28854
131 355 0.30973
131 367 0.21774
131 475 0.20554
131 483 0.23129
131 491 0.208
131 497 0.22982
131 504 0.20442
131 537 0.22752
131 562 0.23127
131 580 0.23873
131 581 0.20747
131 755 0.20673
131 763 0.32436
131 783 0.20046
131 790 0.26954
131 811 0.22258
131 812 0.21044
131 815 0.25949
131 835 0.26879
131 929 0.23502
131 935 0.20512
131 974 0.21565
131 977 0.23287
131 1018 0.24745
131 1078 0.20893
131 1118 0.21066
131 1284 0.22337
131 1293 0.22482
131 1317 0.25214
131 1391 0.20857
131 1478 0.25793
131 1490 0.2411
131 1502 0.28529
131 1504 0.27447
131 1509 0.22417
131 1517 0.27802
131 1542 0.20291
131 1563 0.33593
131 1634 0.21286
131 1660 0.23855
131 1665 0.21946
131 1671 0.24475
131 1790 0.20469
131 1798 0.2049
131 1801 0.26998
131 1908 0.24679
131 1965 0.21674
131 1979 0.20071
131 2020 0.24001
131 2079 0.20179
131 2082 0.22852
131 2104 0.20742
131 2105 0.20123
131 2109 0.251
131 2257 0.21064
131 2272 0.20282
131 2380 0.22728
131 2408 0.21253
131 2410 0.2109
131 2439 0.20365
131 2459 0.24347
131 2592 0.24982
131 2794 0.20681
131 2810 0.2547
131 2821 0.20557
131 2919 0.20843
131 2923 0.21342
131 2992 0.21717
131 2994 0.21144
131 3063 0.21034
131 3103 0.26557
131 3104 0.24269
131 3314 0.20504
131 3319 0.22211
131 3335 0.20986
131 3357 0.24922
131 3362 0.27323
131 3390 0.22043
131 3426 0.23405
131 3461 0.21113
131 3486 0.20096
131 3542 0.22044
131 3558 0.24957
131 3573 0.28769
131 3575 0.23053
131 3627 0.24296
131 3670 0.24612
131 3757 0.23762
131 3783 0.20862
131 3797 0.26901
131 3811 0.21326
131 3826 0.33275
131 3841 0.24114
131 3859 0.216
131 3878 0.22743
131 3887 0.24288
131 3893 0.21224
131 3894 0.22857
131 3927 0.20495
131 3975 0.20386
131 4006 0.20929
131 4014 0.24
131 4016 0.20636
131 4017 0.226
131 4025 0.25869
131 4053 0.22676
131 4068 0.21637
131 4071 0.20218
131 4085 0.20182
131 4109 0.21076
131 4120 0.22032
131 4158 0.21738
131 4169 0.20864
131 4209 0.20027
131 4226 0.20571
131 4234 0.25594
131 4257 0.21191
131 4279 0.21985
131 4290 0.23893
131 4296 0.21394
131 4301 0.22448
131 4314 0.23095
131 4347 0.34305
131 4348 0.25682
131 4355 0.21386
131 4356 0.24919
131 4361 0.20086
131 4516 0.21314
131 4519 0.21169
131 4522 0.2326
131 4526 0.20804
131 4570 0.25119
131 4611 0.22609
131 4765 0.23431
131 4818 0.21738
131 4843 0.28697
131 4845 0.22176
131 4912 0.27455
131 4934 0.20884
131 4936 0.21354
131 4962 0.22868
131 4972 0.21483
131 4996 0.21342
131 5009 0.2148
131 5031 0.22605
131 5032 0.23025
131 5068 0.20269
131 5084 0.23312
131 5106 0.23491
131 5173 0.22732
132 136 0.23909
132 149 0.21227
132 160 0.20163
132 239 0.21713
132 426 0.26169
132 438 0.20202
132 470 0.21425
132 494 0.21379
132 638 0.22726
132 658 0.20056
132 667 0.20349
132 694 0.20319
132 739 0.24606
132 751 0.211
132 756 0.20865
132 929 0.20289
132 974 0.20841
132 975 0.21196
132 1166 0.21126
132 1188 0.20165
132 1234 0.20478
132 1235 0.22293
132 1288 0.22928
132 1324 0.22303
132 1409 0.2101
132 1509 0.22242
132 1517 0.21818
132 1563 0.2936
132 1564 0.2074
132 1667 0.21212
132 1669 0.21054
132 1724 0.204
132 1880 0.23296
132 1908 0.23993
132 2020 0.24672
132 2074 0.20362
132 2109 0.2826
132 2204 0.20447
132 2218 0.24726
132 2232 0.20062
132 2349 0.22699
132 2367 0.20463
132 2459 0.22517
132 2504 0.21591
132 2537 0.20367
132 2567 0.28909
132 2573 0.26638
132 2582 0.20303
132 2626 0.21681
132 2710 0.24361
132 2890 0.20511
132 2892 0.21877
132 2900 0.20379
132 2992 0.2372
132 3024 0.28212
132 3053 0.20908
132 3102 0.24101
132 3216 0.21305
132 3217 0.23002
132 3220 0.23688
132 3287 0.22441
132 3335 0.21198
132 3362 0.26515
132 3371 0.20048
132 3381 0.21611
132 3455 0.22218
132 3649 0.20958
132 3688 0.21111
132 3712 0.20747
132 3733 0.21314
132 3783 0.21347
132 3786 0.22328
132 3796 0.22614
132 3797 0.21065
132 3816 0.21694
132 3826 0.32037
132 3868 0.20179
132 3933 0.24592
132 3938 0.22096
132 3947 0.20752
132 4025 0.31534
132 4217 0.23788
132 4352 0.2419
132 4353 0.21585
132 4417 0.2117
132 4421 0.20395
132 4465 0.2042
132 4504 0.21361
132 4605 0.22966
132 4688 0.21205
132 4689 0.20579
132 4703 0.20501
132 4812 0.26784
132 4843 0.2475
132 4854 0.21147
132 4861 0.29511
132 4882 0.20395
132 4883 0.24133
132 4935 0.22674
132 4976 0.20542
132 5039 0.25672
132 5097 0.22834
133 375 0.2372
133 525 0.20629
133 533 0.22913
133 638 0.20651
133 705 0.21432
133 737 0.29643
133 790 0.23728
133 1563 0.2161
133 1608 0.27592
133 1791 0.22914
133 1797 0.2305
133 1879 0.21376
133 2085 0.20389
133 2088 0.27213
133 2218 0.20123
133 2349 0.22196
133 2381 0.20521
133 2550 0.21862
133 2660 0.20794
133 2710 0.20471
133 2728 0.20117
133 3053 0.32743
133 3054 0.21179
133 3134 0.22903
133 3601 0.20075
133 3615 0.22007
133 3649 0.26347
133 3668 0.21876
133 3815 0.20904
133 3826 0.23879
133 3875 0.20793
133 4021 0.21286
133 4557 0.20054
133 5131 0.20318
134 388 0.20883
134 454 0.24065
134 455 0.25189
134 705 0.20473
134 737 0.224
134 975 0.20034
134 1047 0.20197
134 1168 0.2
134 1201 0.20955
134 1335 0.22686
134 1402 0.2049
134 1411 0.21277
134 1432 0.22336
134 1840 0.23535
134 1867 0.28166
134 1898 0.20401
134 2020 0.20437
134 2088 0.26388
134 2103 0.24387
134 2517 0.22447
134 2756 0.2261
134 2769 0.26544
134 2818 0.24481
134 2840 0.26203
134 3053 0.21259
134 3072 0.21539
134 3444 0.24697
134 3453 0.20255
134 4156 0.2304
134 4295 0.21064
134 4361 0.25041
134 4418 0.20079
134 4481 0.24573
135 1563 0.2256
135 2088 0.22484
135 3039 0.23919
135 3053 0.24844
135 3072 0.2152
135 3370 0.2002
135 3385 0.28513
136 191 0.21814
136 207 0.22313
136 253 0.2173
136 262 0.21407
136 274 0.21376
136 281 0.27317
136 285 0.20218
136 286 0.27647
136 298 0.21001
136 329 0.20657
136 385 0.24464
136 391 0.20196
136 401 0.3244
136 446 0.20107
136 466 0.20838
136 508 0.22552
136 532 0.20508
136 543 0.20357
136 566 0.22899
136 567 0.20826
136 595 0.21642
136 716 0.20397
136 763 0.20624
136 768 0.21987
136 892 0.2174
136 893 0.23005
136 902 0.21087
136 903 0.21743
136 937 0.25243
136 971 0.20247
136 996 0.27291
136 1008 0.2205
136 1043 0.23731
136 1052 0.23396
136 1062 0.24765
136 1067 0.20924
136 1068 0.20046
136 1146 0.26471
136 1150 0.22651
136 1164 0.2038
136 1165 0.22428
136 1171 0.2468
136 1174 0.29648
136 1175 0.36087
136 1199 0.24412
136 1254 0.26017
136 1313 0.21861
136 1319 0.2457
136 1320 0.25298
136 1327 0.21303
136 1337 0.2218
136 1380 0.27896
136 1391 0.21657
136 1484 0.26452
136 1605 0.22113
136 1635 0.22432
136 1657 0.25709
136 1662 0.2064
136 1667 0.24204
136 1669 0.21424
136 1675 0.20808
136 1718 0.22219
136 1743 0.23851
136 1822 0.21188
136 1894 0.21632
136 1896 0.22762
136 1897 0.33399
136 1900 0.21217
136 1901 0.21319
136 1942 0.22293
136 1943 0.2497
136 2120 0.26501
136 2121 0.26912
136 2130 0.20049
136 2131 0.21806
136 2171 0.25263
136 2179 0.27021
136 2180 0.28704
136 2185 0.28059
136 2186 0.2043
136 2191 0.22082
136 2192 0.21426
136 2198 0.21224
136 2218 0.22913
136 2221 0.23121
136 2227 0.20261
136 2255 0.283
136 2264 0.2671
136 2297 0.26454
136 2414 0.20578
136 2425 0.22011
136 2431 0.24129
136 2442 0.20078
136 2494 0.20963
136 2506 0.21606
136 2533 0.21127
136 2534 0.25458
136 2535 0.22391
136 2546 0.29174
136 2547 0.24764
136 2556 0.20833
136 2568 0.20834
136 2578 0.26349
136 2596 0.20018
136 2597 0.26035
136 2605 0.23843
136 2616 0.21381
136 2618 0.21984
136 2766 0.2007
136 2779 0.21692
136 2817 0.21443
136 2823 0.23217
136 2874 0.22602
136 2896 0.21719
136 2902 0.21733
136 2904 0.22185
136 2923 0.2472
136 2942 0.2204
136 2956 0.31128
136 2957 0.22968
136 3006 0.22445
136 3104 0.20383
136 3115 0.22974
136 3125 0.22849
136 3164 0.22391
136 3173 0.20597
136 3180 0.23602
136 3181 0.31797
136 3189 0.22253
136 3222 0.21314
136 3223 0.23261
136 3232 0.24005
136 3251 0.25721
136 3261 0.26163
136 3273 0.20347
136 3285 0.20823
136 3291 0.25735
136 3319 0.21217
136 3389 0.21219
136 3409 0.20519
136 3467 0.28494
136 3525 0.22526
136 3613 0.20624
136 3684 0.24169
136 3690 0.22074
136 3835 0.22515
136 3841 0.23742
136 3844 0.20433
136 3861 0.21299
136 3865 0.22643
136 3866 0.25674
136 3887 0.24771
136 3908 0.21531
136 3910 0.24556
136 3914 0.30697
136 3916 0.29266
136 3983 0.20657
136 3996 0.2311
136 4027 0.23452
136 4064 0.21992
136 4071 0.31305
136 4072 0.36425
136 4073 0.29532
136 4087 0.22605
136 4142 0.20384
136 4148 0.20971
136 4191 0.24974
136 4205 0.20868
136 4207 0.2338
136 4325 0.2178
136 4370 0.20392
136 4371 0.23104
136 4372 0.20296
136 4378 0.22564
136 4402 0.22074
136 4430 0.25607
136 4431 0.24744
136 4432 0.23107
136 4444 0.2342
136 4445 0.21627
136 4446 0.2575
136 4447 0.22782
136 4462 0.23144
136 4514 0.26912
136 4526 0.22321
136 4544 0.25527
136 4555 0.23663
136 4567 0.25052
136 4582 0.22861
136 4613 0.2074
136 4623 0.2627
136 4626 0.21799
136 4627 0.21133
136 4628 0.21515
136 4635 0.21157
136 4636 0.26407
136 4697 0.21993
136 4724 0.20224
136 4727 0.2607
136 4738 0.20798
136 4739 0.20003
136 4751 0.20277
136 4753 0.21547
136 4771 0.2305
136 4782 0.23722
136 4793 0.24343
136 4806 0.23268
136 4818 0.20977
136 4847 0.20913
136 4850 0.24386
136 4851 0.22352
136 4856 0.23941
136 4860 0.25894
136 4914 0.21738
136 4934 0.23472
136 4937 0.2295
136 4943 0.20382
136 4944 0.21945
136 4948 0.28835
136 4985 0.23696
136 5011 0.20134
136 5043 0.27579
136 5048 0.24554
136 5049 0.38488
136 5061 0.22419
136 5073 0.26872
136 5074 0.22378
136 5081 0.30832
136 5084 0.20139
136 5086 0.20796
136 5089 0.21454
136 5091 0.27345
136 5094 0.23841
136 5095 0.20409
136 5129 0.22784
136 5160 0.2453
136 5162 0.22181
136 5172 0.20876
136 5173 0.2472
137 207 0.2133
137 226 0.21405
137 268 0.2246
137 412 0.22804
137 649 0.25084
137 839 0.2177
137 889 0.24493
137 893 0.22521
137 1019 0.20731
137 1051 0.22063
137 1070 0.21906
137 1139 0.2231
137 1149 0.21495
137 1150 0.23363
137 1176 0.20492
137 1266 0.21597
137 1320 0.20624
137 1327 0.20099
137 1328 0.20336
137 1360 0.25668
137 1605 0.20018
137 1609 0.20914
137 1838 0.2278
137 1839 0.25944
137 2213 0.21345
137 2222 0.2245
137 2257 0.21981
137 2306 0.21802
137 2446 0.23131
137 2457 0.20701
137 2491 0.22052
137 2494 0.20004
137 2500 0.20757
137 2547 0.22413
137 2681 0.20906
137 2814 0.20386
137 3118 0.21421
137 3122 0.21933
137 3165 0.20586
137 3219 0.31881
137 3230 0.20853
137 3425 0.23801
137 3470 0.23777
137 3632 0.23715
137 3828 0.27441
137 4064 0.20315
137 4101 0.20508
137 4122 0.23141
137 4130 0.24002
137 4156 0.25001
137 4302 0.27517
137 4376 0.20981
137 4505 0.24693
137 4597 0.25124
137 4705 0.20853
137 4870 0.20438
137 4876 0.22403
137 4971 0.22485
137 5056 0.29496
137 5160 0.27584
138 143 0.25137
138 202 0.20968
138 268 0.2757
138 270 0.20144
138 280 0.20656
138 281 0.25601
138 310 0.21712
138 311 0.20449
138 350 0.23649
138 356 0.20969
138 378 0.21282
138 396 0.20506
138 411 0.27276
138 412 0.2346
138 440 0.29101
138 441 0.23081
138 442 0.21287
138 455 0.22872
138 531 0.21189
138 544 0.28388
138 547 0.26915
138 559 0.20144
138 619 0.24225
138 620 0.22284
138 628 0.20053
138 640 0.22984
138 649 0.22061
138 708 0.20392
138 713 0.21367
138 715 0.22985
138 723 0.20389
138 732 0.24131
138 803 0.23667
138 808 0.32233
138 817 0.22205
138 822 0.20217
138 857 0.23885
138 870 0.20171
138 872 0.26064
138 873 0.23504
138 880 0.24124
138 894 0.23016
138 930 0.21936
138 988 0.20568
138 1000 0.24796
138 1018 0.2461
138 1019 0.26249
138 1064 0.23511
138 1070 0.27175
138 1073 0.24655
138 1091 0.24091
138 1108 0.30667
138 1111 0.25469
138 1112 0.222
138 1126 0.21559
138 1127 0.29693
138 1129 0.24366
138 1139 0.20329
138 1148 0.27121
138 1149 0.36438
138 1150 0.30675
138 1158 0.21231
138 1182 0.20773
138 1196 0.24085
138 1258 0.20008
138 1297 0.25916
138 1306 0.2265
138 1328 0.24837
138 1331 0.2267
138 1345 0.20645
138 1391 0.23732
138 1433 0.24356
138 1434 0.24999
138 1515 0.23005
138 1561 0.2996
138 1563 0.23445
138 1585 0.24532
138 1592 0.25841
138 1605 0.27424
138 1609 0.2835
138 1632 0.21122
138 1646 0.20757
138 1660 0.23416
138 1671 0.23576
138 1707 0.26468
138 1712 0.20898
138 1728 0.23763
138 1733 0.20046
138 1759 0.20906
138 1777 0.20738
138 1823 0.22172
138 1834 0.20007
138 1838 0.22047
138 1863 0.20117
138 1868 0.21922
138 1869 0.22619
138 1874 0.25397
138 1882 0.22255
138 1900 0.22998
138 1917 0.26371
138 1919 0.20773
138 1920 0.24865
138 2016 0.24259
138 2034 0.24246
138 2103 0.24427
138 2106 0.21007
138 2109 0.20351
138 2156 0.27044
138 2157 0.21369
138 2170 0.23513
138 2188 0.26473
138 2193 0.25382
138 2197 0.2312
138 2199 0.2255
138 2218 0.26661
138 2221 0.22734
138 2225 0.21768
138 2227 0.20742
138 2229 0.22355
138 2236 0.22083
138 2247 0.22149
138 2267 0.21036
138 2268 0.23915
138 2281 0.22607
138 2282 0.28669
138 2293 0.23854
138 2296 0.26988
138 2297 0.22063
138 2306 0.20948
138 2311 0.21086
138 2312 0.22906
138 2351 0.26598
138 2434 0.25496
138 2446 0.20176
138 2447 0.25053
138 2481 0.21483
138 2484 0.2262
138 2485 0.23945
138 2486 0.21237
138 2487 0.20599
138 2488 0.27898
138 2494 0.37979
138 2497 0.40227
138 2498 0.21746
138 2509 0.20445
138 2512 0.22671
138 2519 0.20783
138 2520 0.23953
138 2534 0.25754
138 2537 0.24148
138 2547 0.22858
138 2554 0.23807
138 2556 0.23802
138 2577 0.2193
138 2580 0.2098
138 2582 0.21023
138 2586 0.21553
138 2590 0.24485
138 2596 0.20198
138 2597 0.25576
138 2620 0.22932
138 2634 0.27435
138 2642 0.20401
138 2760 0.24949
138 2802 0.21151
138 2804 0.25623
138 2810 0.20945
138 2813 0.22602
138 2820 0.24725
138 2821 0.21
138 2822 0.20312
138 2823 0.22492
138 2825 0.21373
138 2830 0.20599
138 2833 0.21534
138 2863 0.21072
138 2881 0.24604
138 2883 0.30543
138 2890 0.22234
138 2893 0.21823
138 2895 0.22728
138 2897 0.22045
138 2898 0.20162
138 2940 0.22951
138 2956 0.25178
138 2957 0.21085
138 2974 0.28443
138 2975 0.29571
138 2988 0.22437
138 2989 0.29715
138 2990 0.20405
138 2991 0.30789
138 3009 0.20541
138 3010 0.20391
138 3027 0.20528
138 3039 0.27565
138 3073 0.26466
138 3074 0.26518
138 3101 0.24119
138 3104 0.23837
138 3122 0.20598
138 3163 0.24116
138 3173 0.20162
138 3201 0.20444
138 3217 0.27721
138 3221 0.21296
138 3223 0.25566
138 3261 0.27366
138 3323 0.22419
138 3336 0.22661
138 3361 0.24128
138 3384 0.22335
138 3417 0.21763
138 3432 0.24272
138 3449 0.2475
138 3452 0.22459
138 3479 0.29048
138 3480 0.23136
138 3482 0.2454
138 3552 0.2097
138 3564 0.2278
138 3601 0.21306
138 3621 0.22013
138 3646 0.29802
138 3647 0.25146
138 3663 0.20614
138 3665 0.2246
138 3677 0.22728
138 3679 0.2636
138 3680 0.20758
138 3797 0.20307
138 3808 0.26197
138 3828 0.24491
138 3840 0.20646
138 3847 0.20416
138 3864 0.20472
138 3865 0.27529
138 3867 0.21548
138 3869 0.22089
138 3882 0.23783
138 3913 0.20493
138 3921 0.21903
138 3947 0.232
138 3974 0.26921
138 3984 0.21625
138 3996 0.21133
138 4017 0.27118
138 4033 0.23593
138 4041 0.20732
138 4075 0.20887
138 4093 0.22449
138 4108 0.20837
138 4121 0.21748
138 4122 0.24965
138 4125 0.22284
138 4130 0.28276
138 4131 0.24564
138 4132 0.26666
138 4149 0.23455
138 4150 0.20611
138 4156 0.23425
138 4175 0.21857
138 4178 0.22719
138 4179 0.25002
138 4221 0.23741
138 4230 0.20886
138 4231 0.20204
138 4233 0.23861
138 4234 0.24666
138 4271 0.2088
138 4272 0.32205
138 4287 0.25356
138 4299 0.24217
138 4302 0.33751
138 4326 0.31333
138 4337 0.23373
138 4370 0.21328
138 4376 0.29055
138 4377 0.24577
138 4407 0.229
138 4408 0.22644
138 4409 0.26367
138 4415 0.20801
138 4416 0.2741
138 4428 0.21233
138 4437 0.23162
138 4453 0.27457
138 4474 0.2041
138 4487 0.21378
138 4552 0.21329
138 4568 0.21141
138 4573 0.2102
138 4609 0.21973
138 4619 0.21788
138 4644 0.26095
138 4646 0.28994
138 4657 0.26366
138 4790 0.20144
138 4843 0.20612
138 4856 0.21048
138 4857 0.20657
138 4861 0.26172
138 4870 0.23246
138 4876 0.21154
138 4900 0.29496
138 4917 0.24151
138 4930 0.35471
138 4931 0.23887
138 4942 0.20343
138 4944 0.22312
138 4957 0.23743
138 4982 0.221
138 5013 0.20807
138 5031 0.20351
138 5036 0.2314
138 5039 0.21075
138 5040 0.22597
138 5054 0.22829
138 5055 0.27243
138 5056 0.3291
138 5057 0.24112
138 5058 0.26176
138 5062 0.26281
138 5063 0.23594
138 5064 0.2069
138 5072 0.25467
138 5077 0.23225
138 5138 0.20749
138 5143 0.22494
138 5160 0.21147
139 242 0.23398
139 255 0.20341
139 268 0.20904
139 286 0.21011
139 508 0.26651
139 542 0.20405
139 639 0.20557
139 768 0.24794
139 808 0.22015
139 830 0.22281
139 836 0.22289
139 852 0.31426
139 988 0.2217
139 989 0.20314
139 1000 0.21614
139 1108 0.27797
139 1111 0.28868
139 1123 0.25885
139 1196 0.20074
139 1268 0.21211
139 1297 0.26623
139 1316 0.2045
139 1336 0.23824
139 1660 0.20805
139 1663 0.25067
139 1671 0.34697
139 1748 0.20793
139 1810 0.30432
139 1868 0.29876
139 2020 0.21311
139 2194 0.20753
139 2197 0.20571
139 2206 0.25555
139 2225 0.22228
139 2226 0.20044
139 2227 0.23067
139 2282 0.20442
139 2335 0.24527
139 2405 0.20764
139 2590 0.22579
139 2761 0.22044
139 2828 0.20745
139 2849 0.26232
139 2850 0.20209
139 2863 0.23308
139 2864 0.27215
139 2900 0.21038
139 2995 0.21277
139 3206 0.23488
139 3215 0.20053
139 3217 0.21854
139 3361 0.21809
139 3479 0.2021
139 3502 0.21386
139 3573 0.21349
139 3654 0.20117
139 3846 0.21319
139 3847 0.25412
139 4017 0.21043
139 4031 0.26068
139 4036 0.24151
139 4053 0.22311
139 4062 0.2028
139 4132 0.2191
139 4156 0.21548
139 4241 0.21797
139 4272 0.28462
139 4369 0.21205
140 347 0.20303
140 542 0.21851
140 554 0.23305
140 566 0.20019
140 567 0.20729
140 583 0.20609
140 777 0.22132
140 812 0.21284
140 836 0.20622
140 852 0.23688
140 1266 0.2096
140 1299 0.22744
140 1502 0.25004
140 1513 0.21688
140 1515 0.20896
140 1583 0.22474
140 1671 0.33143
140 1733 0.23478
140 1748 0.2267
140 1759 0.30295
140 2131 0.22659
140 2172 0.21182
140 2267 0.22457
140 2268 0.22164
140 2281 0.23114
140 2282 0.23644
140 2957 0.21002
140 2975 0.21975
140 3170 0.2222
140 3341 0.26894
140 3361 0.20981
140 3373 0.21328
140 3406 0.24192
140 3772 0.21542
140 3786 0.21185
140 3797 0.27909
140 3798 0.21029
140 3826 0.24826
140 4024 0.25543
140 4044 0.22266
140 4053 0.2834
140 4066 0.2042
140 4068 0.20356
140 4132 0.32145
140 4156 0.24127
140 4235 0.22395
140 4249 0.24804
140 4280 0.21707
140 4410 0.20436
140 4519 0.20607
140 4541 0.22643
140 4782 0.26022
140 4882 0.21289
140 5036 0.20951
140 5042 0.25105
141 350 0.22479
141 542 0.24367
141 811 0.25562
141 813 0.26061
141 854 0.21962
141 932 0.2261
141 936 0.21805
141 1047 0.23938
141 1267 0.21834
141 1440 0.21465
141 1583 0.26593
141 1671 0.30529
141 1684 0.21737
141 1733 0.21771
141 1917 0.20063
141 2166 0.21714
141 2500 0.21012
141 2784 0.21007
141 2880 0.20516
141 3764 0.22493
141 3797 0.27651
141 3887 0.23396
141 4006 0.28643
141 4007 0.20299
141 4017 0.21495
141 4018 0.22914
141 4024 0.21121
141 4132 0.24944
141 4225 0.23022
141 4226 0.23482
141 4238 0.20526
141 4239 0.24493
141 4249 0.2064
141 4410 0.21993
141 4433 0.21253
141 4499 0.23426
141 4551 0.20661
141 4782 0.22004
141 5036 0.25134
141 5077 0.22619
142 367 0.2265
142 566 0.22853
142 578 0.22279
142 668 0.20301
142 777 0.21562
142 811 0.35519
142 813 0.2004
142 833 0.20039
142 916 0.2077
142 1031 0.21197
142 1122 0.2226
142 1267 0.20513
142 1517 0.20503
142 1748 0.22453
142 1780 0.21263
142 2105 0.20025
142 2494 0.26692
142 3340 0.20919
142 3573 0.21426
142 3625 0.25519
142 3783 0.22635
142 3797 0.30786
142 4014 0.2311
142 4061 0.25331
142 4301 0.21882
142 4355 0.20003
142 4561 0.2625
142 4805 0.27419
143 282 0.21432
143 336 0.21795
143 340 0.22482
143 365 0.22785
143 409 0.24546
143 508 0.23498
143 646 0.21423
143 777 0.21608
143 1162 0.20312
143 1527 0.35195
143 1563 0.30113
143 1660 0.22363
143 1667 0.20637
143 1682 0.20071
143 2079 0.2391
143 2105 0.20236
143 2505 0.20771
143 2506 0.21959
143 2840 0.21038
143 3797 0.22532
143 4278 0.20318
143 4299 0.24708
143 4345 0.23939
143 4361 0.20358
143 4561 0.30207
143 4573 0.20096
143 4805 0.25598
143 4843 0.21971
143 5024 0.21621
143 5053 0.21922
143 5172 0.21723
144 348 0.24284
144 396 0.22282
144 645 0.23292
144 697 0.20996
144 1194 0.21158
144 1197 0.2006
144 1433 0.22333
144 1563 0.24613
144 1571 0.24929
144 1667 0.23137
144 3054 0.28797
144 3668 0.21055
144 3807 0.21601
144 3826 0.20511
144 4410 0.20983
144 4821 0.22454
144 5096 0.21814
145 430 0.24037
145 1831 0.23112
145 2367 0.20596
145 2380 0.21583
145 2840 0.21177
145 4651 0.21892
145 4821 0.24802
146 283 0.20354
146 454 0.23887
146 502 0.24432
146 704 0.20388
146 705 0.29186
146 812 0.22455
146 1031 0.20822
146 1309 0.20336
146 1555 0.2181
146 2035 0.24917
146 2088 0.2149
146 2668 0.20671
146 2840 0.30457
146 3192 0.20006
146 3203 0.23494
146 3615 0.21358
146 4597 0.20463
146 4821 0.20763
147 283 0.20992
147 456 0.21495
147 463 0.23824
147 599 0.22085
147 697 0.2022
147 758 0.20148
147 962 0.24315
147 969 0.27015
147 1300 0.20458
147 1332 0.22248
147 1518 0.20368
147 1555 0.29215
147 1600 0.20461
147 1655 0.22034
147 2035 0.2052
147 2074 0.21191
147 2088 0.32301
147 2177 0.21836
147 2305 0.26479
147 2308 0.27484
147 2326 0.20813
147 2505 0.2034
147 2769 0.32403
147 3191 0.20302
147 3192 0.27055
147 3203 0.22686
147 3225 0.26419
147 3287 0.21692
147 3453 0.23903
147 3501 0.2096
147 3851 0.21196
147 3901 0.21436
147 4156 0.22333
147 4163 0.20647
147 4249 0.22385
147 4444 0.20899
147 4512 0.21789
147 4670 0.24024
147 4752 0.28965
148 156 0.21597
148 216 0.22701
148 223 0.25554
148 286 0.23321
148 319 0.25621
148 328 0.24001
148 531 0.21198
148 532 0.23932
148 533 0.22135
148 535 0.23688
148 545 0.22829
148 556 0.27694
148 691 0.23147
148 783 0.22226
148 813 0.25458
148 839 0.201
148 887 0.22994
148 971 0.26067
148 984 0.20345
148 1043 0.24632
148 1044 0.24681
148 1045 0.20129
148 1054 0.20951
148 1249 0.20224
148 1319 0.22553
148 1335 0.20317
148 1339 0.23742
148 1407 0.22515
148 1413 0.24581
148 1473 0.24007
148 1508 0.20274
148 1517 0.26185
148 1580 0.25017
148 1719 0.20198
148 1847 0.2006
148 2010 0.21157
148 2025 0.2088
148 2026 0.21702
148 2059 0.21695
148 2095 0.2522
148 2138 0.24203
148 2408 0.21405
148 2431 0.222
148 2439 0.22206
148 2442 0.245
148 2449 0.27413
148 2450 0.21468
148 2451 0.25995
148 2454 0.23835
148 2456 0.22349
148 2462 0.23609
148 2465 0.2201
148 2466 0.25235
148 2535 0.22185
148 2597 0.20353
148 2647 0.22836
148 2663 0.21108
148 2682 0.21422
148 2703 0.2017
148 2720 0.23299
148 2721 0.21309
148 2738 0.25999
148 2753 0.24565
148 2765 0.21274
148 2766 0.29483
148 2767 0.23921
148 2770 0.21062
148 2776 0.20194
148 2779 0.24371
148 2787 0.20025
148 2794 0.23412
148 2985 0.22111
148 3020 0.22222
148 3061 0.28272
148 3073 0.20095
148 3076 0.2275
148 3077 0.20835
148 3078 0.23024
148 3091 0.22924
148 3104 0.30809
148 3105 0.28691
148 3132 0.22768
148 3181 0.26163
148 3380 0.21015
148 3390 0.22555
148 3403 0.22902
148 3404 0.23595
148 3414 0.20868
148 3429 0.20869
148 3430 0.26499
148 3438 0.25445
148 3441 0.20423
148 3474 0.21811
148 3615 0.24699
148 3651 0.22559
148 3665 0.242
148 3829 0.20064
148 3835 0.28631
148 3836 0.2109
148 3841 0.21902
148 3851 0.21977
148 3861 0.3357
148 3871 0.23498
148 3904 0.25823
148 3915 0.24844
148 3916 0.29425
148 3969 0.24174
148 3982 0.25933
148 3983 0.24485
148 4026 0.21865
148 4045 0.21496
148 4072 0.23766
148 4073 0.23375
148 4080 0.2036
148 4089 0.20266
148 4101 0.20564
148 4109 0.25044
148 4126 0.21301
148 4136 0.24143
148 4142 0.23054
148 4209 0.2252
148 4240 0.23708
148 4285 0.2316
148 4302 0.21007
148 4373 0.24736
148 4390 0.26204
148 4450 0.2259
148 4465 0.20908
148 4479 0.278
148 4484 0.30834
148 4495 0.20143
148 4498 0.24008
148 4507 0.24272
148 4508 0.20921
148 4520 0.24857
148 4523 0.21916
148 4532 0.2682
148 4561 0.24873
148 4580 0.21676
148 4696 0.22249
148 4708 0.22723
148 4715 0.22213
148 4727 0.21857
148 4778 0.24175
148 4785 0.21355
148 4793 0.28547
148 4887 0.26888
148 4897 0.20745
148 4911 0.22483
148 4915 0.20307
148 4921 0.2268
148 4926 0.2779
148 4936 0.22592
148 4938 0.20887
148 4945 0.20352
148 4950 0.21595
148 4971 0.27424
148 4972 0.22921
148 4986 0.23044
148 4987 0.2041
148 4990 0.23426
148 5001 0.20084
148 5075 0.23199
148 5088 0.2034
148 5117 0.22202
148 5129 0.2356
148 5139 0.2106
148 5160 0.21031
149 171 0.22307
149 191 0.20069
149 207 0.22879
149 281 0.29501
149 286 0.2634
149 298 0.21516
149 333 0.25555
149 334 0.20033
149 342 0.26448
149 357 0.22249
149 375 0.2085
149 376 0.22748
149 424 0.20469
149 466 0.20493
149 488 0.23027
149 489 0.2063
149 531 0.26092
149 532 0.26529
149 545 0.25429
149 555 0.24102
149 556 0.23608
149 586 0.22092
149 618 0.22291
149 688 0.3045
149 738 0.20027
149 768 0.21172
149 801 0.21728
149 996 0.20774
149 1052 0.24743
149 1053 0.20283
149 1062 0.26886
149 1070 0.20871
149 1072 0.24062
149 1076 0.27772
149 1087 0.23856
149 1119 0.2517
149 1139 0.28039
149 1313 0.23775
149 1319 0.33767
149 1320 0.2092
149 1327 0.26757
149 1328 0.22537
149 1329 0.21919
149 1337 0.27466
149 1342 0.26719
149 1355 0.224
149 1356 0.20015
149 1412 0.21106
149 1413 0.20851
149 1484 0.20819
149 1581 0.26609
149 1605 0.29516
149 1606 0.22316
149 1797 0.24367
149 1810 0.20158
149 1838 0.20977
149 1863 0.21819
149 1878 0.21775
149 1900 0.21497
149 1901 0.20034
149 2010 0.22193
149 2023 0.20828
149 2129 0.2027
149 2132 0.24228
149 2142 0.21208
149 2148 0.25471
149 2149 0.23198
149 2174 0.20998
149 2178 0.28096
149 2179 0.20398
149 2186 0.23729
149 2191 0.21827
149 2340 0.23305
149 2391 0.20813
149 2409 0.2228
149 2410 0.21436
149 2426 0.20313
149 2439 0.27406
149 2440 0.22176
149 2494 0.21399
149 2546 0.20495
149 2547 0.24257
149 2667 0.23368
149 2753 0.21617
149 2756 0.24931
149 2766 0.22464
149 2767 0.27338
149 2798 0.20498
149 2817 0.2462
149 2941 0.19999
149 2942 0.21745
149 2957 0.21247
149 3104 0.22022
149 3105 0.24829
149 3106 0.22174
149 3115 0.23165
149 3137 0.21171
149 3180 0.24668
149 3189 0.20355
149 3209 0.22666
149 3219 0.222
149 3251 0.22051
149 3261 0.22081
149 3285 0.21491
149 3361 0.23423
149 3403 0.20004
149 3404 0.22965
149 3414 0.21383
149 3422 0.23855
149 3505 0.22242
149 3533 0.26151
149 3634 0.2289
149 3704 0.20908
149 3755 0.23525
149 3808 0.20187
149 3829 0.22881
149 3835 0.23194
149 3836 0.25316
149 3846 0.30111
149 3850 0.26961
149 3851 0.23996
149 3860 0.2124
149 3861 0.27013
149 3871 0.22589
149 3908 0.22114
149 3914 0.30023
149 3916 0.23308
149 3953 0.20278
149 4022 0.2118
149 4026 0.25567
149 4036 0.2558
149 4040 0.21482
149 4054 0.22675
149 4064 0.20435
149 4068 0.22949
149 4069 0.20931
149 4072 0.20778
149 4087 0.26992
149 4092 0.20034
149 4109 0.22848
149 4150 0.232
149 4207 0.2312
149 4232 0.20339
149 4286 0.23016
149 4290 0.29961
149 4305 0.20491
149 4351 0.23427
149 4388 0.21057
149 4441 0.23573
149 4445 0.22363
149 4446 0.21226
149 4461 0.20878
149 4471 0.20027
149 4479 0.20503
149 4523 0.27995
149 4555 0.23154
149 4563 0.20864
149 4595 0.20386
149 4603 0.20069
149 4619 0.30096
149 4628 0.25855
149 4637 0.24835
149 4667 0.22627
149 4705 0.25289
149 4736 0.22422
149 4737 0.21959
149 4771 0.21928
149 4775 0.22803
149 4785 0.20742
149 4787 0.26666
149 4803 0.29604
149 4804 0.21733
149 4825 0.21377
149 4834 0.23201
149 4886 0.22339
149 4887 0.26112
149 4888 0.24173
149 4897 0.23222
149 4933 0.21208
149 4934 0.20697
149 4944 0.26685
149 4990 0.20543
149 4998 0.22102
149 4999 0.21986
149 5010 0.21969
149 5048 0.25525
149 5060 0.26873
149 5061 0.29401
149 5102 0.20608
149 5114 0.22908
149 5129 0.20945
149 5172 0.27335
150 234 0.23095
150 269 0.20105
150 281 0.27027
150 594 0.28723
150 777 0.22465
150 847 0.21245
150 894 0.25103
150 914 0.20959
150 1076 0.20525
150 1092 0.2374
150 1108 0.20001
150 1112 0.20631
150 1605 0.24104
150 2817 0.31063
150 3219 0.2856
150 3233 0.21427
150 3417 0.23033
150 3637 0.25046
150 4068 0.20012
150 4087 0.21699
150 4092 0.24164
150 4101 0.20461
150 4595 0.20307
150 4799 0.20343
150 4803 0.20296
150 4870 0.22593
150 5061 0.23928
151 365 0.20474
151 367 0.24999
151 403 0.21396
151 411 0.25258
151 412 0.20439
151 413 0.20238
151 531 0.24938
151 556 0.25203
151 582 0.24187
151 595 0.24168
151 639 0.24868
151 648 0.2219
151 657 0.21249
151 665 0.2104
151 808 0.25179
151 812 0.22086
151 813 0.23254
151 836 0.23399
151 937 0.21361
151 985 0.26081
151 1108 0.20677
151 1111 0.21982
151 1112 0.20033
151 1139 0.20316
151 1147 0.20785
151 1345 0.20476
151 1439 0.20757
151 1480 0.20769
151 1518 0.25967
151 1534 0.21429
151 1583 0.21246
151 1614 0.22596
151 1653 0.20385
151 1723 0.20924
151 1862 0.20502
151 1863 0.20191
151 1875 0.2116
151 1900 0.22833
151 1904 0.20415
151 1913 0.22844
151 2034 0.23975
151 2129 0.21741
151 2188 0.21316
151 2192 0.26912
151 2201 0.22974
151 2218 0.20704
151 2225 0.23835
151 2227 0.22745
151 2281 0.21487
151 2293 0.25388
151 2402 0.21379
151 2435 0.23595
151 2438 0.21658
151 2446 0.24153
151 2497 0.24544
151 2528 0.22898
151 2578 0.24567
151 2634 0.21089
151 2772 0.21094
151 2904 0.23435
151 3025 0.22229
151 3041 0.20341
151 3057 0.22481
151 3073 0.22772
151 3154 0.22886
151 3155 0.22435
151 3189 0.23108
151 3190 0.2159
151 3200 0.28932
151 3201 0.21186
151 3249 0.24185
151 3330 0.21119
151 3451 0.20432
151 3470 0.22384
151 3501 0.2227
151 3502 0.21551
151 3535 0.22182
151 3601 0.25308
151 3679 0.26227
151 3725 0.22703
151 3868 0.22
151 3897 0.21832
151 3940 0.20669
151 4121 0.21056
151 4127 0.20596
151 4131 0.25526
151 4191 0.20678
151 4211 0.24095
151 4212 0.24139
151 4235 0.24425
151 4280 0.21405
151 4287 0.204
151 4302 0.20181
151 4314 0.20251
151 4335 0.23668
151 4348 0.211
151 4415 0.24317
151 4428 0.21248
151 4459 0.2358
151 4568 0.20334
151 4585 0.22738
151 4619 0.20075
151 4621 0.23521
151 4629 0.26078
151 4630 0.28174
151 4631 0.22003
151 4637 0.20261
151 4638 0.20758
151 4644 0.23588
151 4657 0.21155
151 4710 0.21077
151 4799 0.21587
151 4860 0.22237
151 4864 0.23906
151 4865 0.21628
151 4874 0.21482
151 4876 0.22554
151 4917 0.23814
151 4995 0.20549
151 5006 0.2454
151 5049 0.27978
151 5054 0.27932
151 5055 0.27493
151 5056 0.27997
151 5057 0.27103
151 5058 0.27838
151 5077 0.24796
152 279 0.26549
152 304 0.21964
152 462 0.20271
152 680 0.22106
152 760 0.2202
152 800 0.20352
152 823 0.21712
152 851 0.20634
152 1108 0.25189
152 1322 0.25352
152 1330 0.26945
152 1335 0.24595
152 1336 0.22585
152 1345 0.21551
152 1347 0.20014
152 1379 0.20007
152 1440 0.20047
152 1583 0.22134
152 1671 0.20261
152 1674 0.20916
152 1810 0.30674
152 1861 0.2534
152 2003 0.2271
152 2020 0.24046
152 2021 0.20001
152 2172 0.23007
152 2197 0.25551
152 2384 0.25041
152 2494 0.2481
152 2496 0.25129
152 2526 0.22735
152 2760 0.24307
152 2839 0.23361
152 2840 0.22146
152 2841 0.21639
152 2863 0.20099
152 2893 0.22671
152 3170 0.20709
152 3184 0.23635
152 3203 0.2002
152 3208 0.20606
152 3330 0.20143
152 3374 0.24158
152 3459 0.20894
152 3601 0.25641
152 3616 0.25631
152 3654 0.23581
152 3690 0.20181
152 3826 0.21085
152 3827 0.23401
152 3828 0.2142
152 3833 0.24689
152 3840 0.21454
152 3910 0.21263
152 3911 0.24045
152 3934 0.20745
152 4024 0.20406
152 4044 0.34397
152 4045 0.24797
152 4052 0.20375
152 4053 0.24503
152 4054 0.24146
152 4068 0.20377
152 4075 0.29688
152 4092 0.24684
152 4131 0.20957
152 4245 0.21423
152 4249 0.21623
152 4257 0.20549
152 4272 0.31863
152 4376 0.20083
152 4429 0.20888
152 4607 0.22019
152 4651 0.21697
152 4657 0.2454
152 4927 0.27537
152 4939 0.20056
152 5042 0.20301
152 5054 0.22614
152 5069 0.2115
152 5077 0.32867
152 5086 0.27664
153 312 0.23481
153 508 0.24464
153 542 0.26066
153 554 0.29944
153 582 0.22381
153 583 0.22877
153 777 0.26124
153 779 0.20361
153 800 0.23733
153 801 0.24618
153 808 0.25755
153 813 0.21204
153 824 0.25113
153 825 0.20399
153 836 0.24085
153 852 0.28692
153 868 0.20303
153 1110 0.20979
153 1111 0.23779
153 1127 0.2214
153 1192 0.20758
153 1297 0.25279
153 1335 0.21604
153 1345 0.26109
153 1671 0.25749
153 1849 0.22889
153 1861 0.20329
153 2034 0.26408
153 2171 0.24208
153 2172 0.27121
153 2190 0.21583
153 2194 0.22842
153 2198 0.22766
153 2496 0.24439
153 2505 0.2064
153 2507 0.31285
153 2520 0.2207
153 2531 0.21047
153 2759 0.24709
153 2819 0.20155
153 2827 0.23064
153 2829 0.21333
153 2838 0.21049
153 2839 0.30363
153 2841 0.24205
153 2852 0.26443
153 2853 0.25469
153 2854 0.28009
153 2855 0.20703
153 2879 0.20964
153 2880 0.23442
153 2957 0.22125
153 2958 0.235
153 3024 0.28924
153 3170 0.21984
153 3185 0.23737
153 3197 0.20861
153 3202 0.21258
153 3205 0.2141
153 3208 0.24431
153 3361 0.22478
153 3406 0.21456
153 3459 0.2219
153 3501 0.22143
153 3640 0.22452
153 3688 0.2129
153 3797 0.21835
153 3833 0.23671
153 3874 0.21879
153 4024 0.32569
153 4053 0.22231
153 4054 0.22139
153 4061 0.20733
153 4092 0.20114
153 4132 0.31484
153 4234 0.20327
153 4272 0.23327
153 4299 0.24325
153 4301 0.21967
153 4302 0.21759
153 4476 0.21599
153 4485 0.24686
153 4541 0.24847
153 4547 0.24359
153 4552 0.20396
153 4561 0.2296
153 4637 0.22022
153 4659 0.22104
153 4672 0.2078
153 4750 0.20294
153 4782 0.25484
153 4846 0.25575
153 4950 0.20322
153 5042 0.27753
154 485 0.20159
154 542 0.27096
154 554 0.21809
154 566 0.20642
154 648 0.21563
154 777 0.24716
154 800 0.25119
154 801 0.23355
154 808 0.21253
154 852 0.23861
154 854 0.23673
154 877 0.20564
154 932 0.29367
154 937 0.21299
154 938 0.217
154 939 0.20897
154 1019 0.23119
154 1191 0.21945
154 1192 0.24263
154 1196 0.21171
154 1297 0.20743
154 1430 0.22465
154 1671 0.24775
154 1717 0.20012
154 2034 0.21598
154 2143 0.21157
154 2158 0.20215
154 2189 0.23792
154 2190 0.29063
154 2207 0.21175
154 2291 0.20257
154 2446 0.20132
154 2531 0.24351
154 2532 0.26195
154 2554 0.24383
154 2556 0.24606
154 2839 0.23129
154 2841 0.21644
154 2852 0.21075
154 2854 0.27416
154 2869 0.21571
154 2881 0.20094
154 2913 0.21164
154 3024 0.24896
154 3110 0.23316
154 3145 0.20984
154 3170 0.24862
154 3185 0.20818
154 3197 0.2533
154 3208 0.22359
154 3219 0.22003
154 3220 0.21073
154 3354 0.20189
154 3406 0.25907
154 3459 0.2234
154 3487 0.20035
154 3572 0.20347
154 3797 0.21083
154 3824 0.20632
154 4015 0.24665
154 4024 0.24341
154 4061 0.21299
154 4130 0.20255
154 4131 0.22504
154 4132 0.28345
154 4241 0.25855
154 4409 0.25965
154 4410 0.21602
154 4416 0.20026
154 4562 0.20912
154 4657 0.27253
154 4658 0.20116
154 4659 0.27184
154 4663 0.22136
154 4740 0.21548
154 4805 0.20828
154 4846 0.25049
154 4860 0.23342
154 5042 0.26487
154 5050 0.22942
154 5051 0.24091
154 5055 0.21929
155 161 0.21064
155 162 0.20004
155 336 0.22277
155 580 0.20539
155 1411 0.27537
155 1430 0.2037
155 1801 0.22779
155 1832 0.21374
155 1841 0.23545
155 2250 0.23082
155 2694 0.27707
155 3417 0.25802
155 3826 0.22558
155 3833 0.22705
155 4311 0.20686
155 4321 0.27795
155 4805 0.27798
155 5057 0.22809
155 5181 0.21215
156 218 0.20129
156 607 0.24096
156 691 0.23425
156 760 0.20696
156 1135 0.21449
156 1317 0.25907
156 2840 0.28039
156 3424 0.21181
156 3839 0.21739
156 3853 0.23524
156 4321 0.24942
157 283 0.26988
157 351 0.21153
157 368 0.20059
157 396 0.22923
157 409 0.21561
157 578 0.20743
157 598 0.21826
157 1066 0.26761
157 1341 0.21668
157 1678 0.22215
157 1842 0.24277
157 2090 0.22398
157 2351 0.22274
157 2818 0.2016
157 3668 0.31811
157 4583 0.23313
157 4597 0.21813
157 4598 0.20525
157 4834 0.23587
157 4843 0.23222
157 5033 0.28609
158 375 0.22195
158 409 0.262
158 581 0.2316
158 823 0.21606
158 2516 0.22864
158 2826 0.21015
158 2853 0.21669
158 3066 0.21356
158 3385 0.26772
158 3471 0.20002
158 4053 0.22823
158 4538 0.20304
158 4805 0.20663
158 4821 0.20449
158 5033 0.22976
158 5165 0.21475
159 581 0.20067
159 697 0.20646
159 969 0.22362
159 1317 0.22284
159 1379 0.22637
159 1402 0.22391
159 1692 0.27855
159 1693 0.209
159 2243 0.22541
159 2817 0.2121
159 2840 0.20185
159 2853 0.2413
159 2877 0.20392
159 2879 0.21122
159 2893 0.22421
159 2899 0.22845
159 2900 0.26076
159 2901 0.2292
159 2903 0.21012
159 2909 0.2033
159 3208 0.24683
159 3219 0.26838
159 3225 0.23786
159 3412 0.22096
159 4976 0.21959
160 271 0.21022
160 318 0.20439
160 351 0.21016
160 445 0.2282
160 463 0.21436
160 514 0.22902
160 581 0.20284
160 679 0.25056
160 680 0.24335
160 681 0.29554
160 695 0.2354
160 697 0.31557
160 701 0.23316
160 750 0.30403
160 761 0.23101
160 779 0.22573
160 883 0.24504
160 891 0.31245
160 936 0.20719
160 962 0.23219
160 963 0.23589
160 969 0.20605
160 1026 0.20864
160 1143 0.22983
160 1198 0.22599
160 1317 0.26647
160 1335 0.23378
160 1399 0.20928
160 1493 0.20054
160 1508 0.25845
160 1509 0.27418
160 1535 0.2013
160 1628 0.21411
160 1703 0.23139
160 1717 0.23516
160 1914 0.23491
160 2032 0.24331
160 2074 0.26427
160 2077 0.24944
160 2088 0.27528
160 2185 0.20174
160 2237 0.20927
160 2305 0.25467
160 2326 0.21831
160 2515 0.25949
160 2516 0.20238
160 2574 0.2234
160 2676 0.22651
160 2764 0.22245
160 2880 0.21175
160 2900 0.26192
160 2901 0.28573
160 2909 0.23221
160 2965 0.21682
160 3203 0.23941
160 3216 0.21846
160 3225 0.29787
160 3226 0.20499
160 3446 0.22016
160 3471 0.28364
160 3481 0.25709
160 3485 0.2238
160 3486 0.22788
160 3487 0.24082
160 3670 0.27537
160 3675 0.20607
160 3711 0.20652
160 3712 0.21143
160 3790 0.21176
160 3803 0.20756
160 3824 0.20131
160 3825 0.20486
160 3894 0.26816
160 3899 0.23848
160 3900 0.21695
160 3903 0.23659
160 3910 0.25754
160 3947 0.21553
160 3953 0.21999
160 4113 0.25481
160 4127 0.20118
160 4128 0.20174
160 4135 0.22879
160 4137 0.23567
160 4142 0.2166
160 4143 0.25068
160 4155 0.22317
160 4163 0.27709
160 4169 0.25268
160 4212 0.20931
160 4250 0.20149
160 4297 0.22114
160 4317 0.23799
160 4332 0.26086
160 4343 0.21201
160 4437 0.27176
160 4451 0.23674
160 4499 0.23088
160 4501 0.2429
160 4702 0.20217
160 4719 0.22099
160 4720 0.2424
160 4749 0.20886
160 4752 0.22612
160 4753 0.20356
160 4774 0.21402
160 4915 0.21121
160 4927 0.23039
160 4988 0.21366
160 5006 0.25453
160 5108 0.24917
160 5130 0.20885
161 221 0.24213
161 234 0.20521
161 450 0.21366
161 466 0.24489
161 488 0.24171
161 493 0.24094
161 494 0.23354
161 505 0.21216
161 556 0.24379
161 584 0.20376
161 843 0.26351
161 865 0.23677
161 1030 0.27552
161 1052 0.21002
161 1347 0.27701
161 1393 0.20247
161 1394 0.22441
161 1591 0.24068
161 1596 0.22035
161 1616 0.2261
161 1842 0.27554
161 1849 0.20871
161 2138 0.25337
161 2391 0.21106
161 2431 0.22764
161 2451 0.20527
161 2457 0.20133
161 2459 0.20113
161 2647 0.25016
161 2772 0.20848
161 2815 0.20363
161 3039 0.20541
161 3425 0.2136
161 3474 0.31274
161 3632 0.21945
161 3646 0.28405
161 4024 0.2029
161 4068 0.20562
161 4286 0.20237
161 4507 0.23803
161 4508 0.22556
161 4555 0.20765
161 4604 0.20278
161 4619 0.21331
161 4830 0.21748
161 4951 0.20482
161 4976 0.23149
161 4990 0.34909
161 5023 0.22256
161 5066 0.21725
161 5108 0.27051
161 5109 0.26529
161 5117 0.22284
161 5142 0.27086
161 5160 0.23677
161 5172 0.20133
162 174 0.22409
162 226 0.22593
162 233 0.20037
162 234 0.28875
162 246 0.20681
162 258 0.22543
162 325 0.26793
162 341 0.24538
162 366 0.20995
162 378 0.21153
162 379 0.21374
162 432 0.2351
162 440 0.20758
162 451 0.23212
162 469 0.22381
162 470 0.21326
162 494 0.27567
162 507 0.20875
162 518 0.23424
162 533 0.27648
162 545 0.28433
162 584 0.23208
162 599 0.20923
162 605 0.22919
162 635 0.21427
162 688 0.22351
162 690 0.21655
162 732 0.20264
162 738 0.20432
162 740 0.20182
162 749 0.21476
162 760 0.23834
162 762 0.32278
162 783 0.25064
162 797 0.22091
162 800 0.23998
162 801 0.2074
162 809 0.2259
162 830 0.21348
162 837 0.28173
162 843 0.20461
162 851 0.20601
162 857 0.2114
162 862 0.22628
162 863 0.28479
162 864 0.22411
162 911 0.20529
162 918 0.2343
162 924 0.20191
162 927 0.24546
162 928 0.20931
162 1010 0.25231
162 1019 0.24471
162 1028 0.27385
162 1030 0.23014
162 1062 0.23753
162 1063 0.21483
162 1070 0.20525
162 1071 0.24731
162 1072 0.25072
162 1085 0.21776
162 1106 0.26852
162 1119 0.20524
162 1139 0.26986
162 1150 0.25252
162 1155 0.23035
162 1190 0.20281
162 1219 0.25165
162 1237 0.20377
162 1251 0.24274
162 1252 0.2295
162 1254 0.28962
162 1255 0.21277
162 1287 0.20994
162 1319 0.20543
162 1320 0.21674
162 1327 0.39758
162 1328 0.35631
162 1342 0.21693
162 1347 0.24746
162 1355 0.20646
162 1357 0.3658
162 1371 0.24132
162 1374 0.25532
162 1382 0.29573
162 1473 0.22249
162 1542 0.2599
162 1580 0.28894
162 1581 0.28184
162 1592 0.24021
162 1605 0.23086
162 1606 0.29193
162 1614 0.2616
162 1759 0.21988
162 1819 0.21159
162 1833 0.26073
162 1838 0.28694
162 1842 0.23011
162 1851 0.21654
162 1875 0.23732
162 1884 0.21618
162 1893 0.24477
162 1901 0.25672
162 1909 0.23116
162 1913 0.20226
162 2023 0.21866
162 2068 0.20935
162 2106 0.21772
162 2109 0.23343
162 2113 0.2326
162 2116 0.24073
162 2121 0.30651
162 2122 0.20327
162 2127 0.20184
162 2128 0.21178
162 2129 0.33004
162 2134 0.2033
162 2139 0.24782
162 2140 0.2131
162 2149 0.20086
162 2178 0.21784
162 2179 0.25839
162 2180 0.2157
162 2188 0.2449
162 2189 0.21942
162 2193 0.20742
162 2236 0.21636
162 2339 0.23696
162 2372 0.23679
162 2391 0.23459
162 2422 0.20971
162 2434 0.20876
162 2438 0.21233
162 2439 0.26587
162 2450 0.22669
162 2451 0.25367
162 2457 0.22405
162 2458 0.29076
162 2466 0.20877
162 2470 0.27581
162 2551 0.26071
162 2578 0.24053
162 2647 0.21295
162 2667 0.24281
162 2759 0.2485
162 2760 0.21435
162 2761 0.2305
162 2777 0.26819
162 2883 0.21924
162 2893 0.20927
162 2894 0.21802
162 2902 0.27099
162 2904 0.29402
162 2905 0.253
162 2908 0.22961
162 3020 0.22999
162 3031 0.22317
162 3073 0.24311
162 3074 0.22922
162 3130 0.20632
162 3132 0.23368
162 3138 0.20157
162 3154 0.29895
162 3157 0.21857
162 3222 0.20824
162 3226 0.23826
162 3350 0.20669
162 3400 0.28368
162 3418 0.20881
162 3419 0.20055
162 3424 0.27485
162 3432 0.29583
162 3438 0.2286
162 3444 0.22926
162 3563 0.22009
162 3625 0.2828
162 3627 0.25669
162 3633 0.2738
162 3638 0.22574
162 3647 0.24179
162 3699 0.21636
162 3758 0.28349
162 3829 0.20842
162 3834 0.21189
162 3835 0.24056
162 3836 0.22204
162 3838 0.24621
162 3847 0.29168
162 3851 0.21601
162 3861 0.25308
162 3908 0.2005
162 3932 0.21589
162 3940 0.20783
162 3969 0.20486
162 3986 0.20183
162 4011 0.21465
162 4022 0.21484
162 4033 0.20725
162 4066 0.26028
162 4087 0.27819
162 4095 0.22095
162 4109 0.2704
162 4117 0.26293
162 4122 0.28272
162 4130 0.2519
162 4186 0.20309
162 4187 0.23397
162 4193 0.20084
162 4200 0.21421
162 4207 0.22003
162 4257 0.23376
162 4272 0.26414
162 4280 0.2042
162 4285 0.23692
162 4288 0.24389
162 4328 0.21466
162 4330 0.23269
162 4351 0.22485
162 4365 0.21486
162 4379 0.23336
162 4437 0.22102
162 4446 0.27045
162 4447 0.23042
162 4459 0.23444
162 4473 0.21573
162 4493 0.22062
162 4507 0.27498
162 4508 0.27483
162 4523 0.23542
162 4528 0.21259
162 4531 0.2185
162 4532 0.25209
162 4534 0.21643
162 4589 0.20185
162 4591 0.21974
162 4628 0.32066
162 4637 0.21787
162 4638 0.20636
162 4667 0.20596
162 4670 0.22875
162 4675 0.20564
162 4683 0.22714
162 4696 0.27259
162 4711 0.20386
162 4723 0.22268
162 4726 0.2346
162 4736 0.21217
162 4737 0.21522
162 4767 0.20007
162 4778 0.20914
162 4790 0.27415
162 4791 0.2207
162 4799 0.20659
162 4801 0.2286
162 4802 0.22793
162 4804 0.26122
162 4810 0.20362
162 4812 0.21467
162 4818 0.26143
162 4834 0.25194
162 4856 0.21707
162 4857 0.22855
162 4886 0.30444
162 4887 0.30353
162 4897 0.29706
162 4899 0.21919
162 4920 0.27207
162 4931 0.21643
162 4933 0.21035
162 4944 0.20784
162 4990 0.3023
162 5002 0.24752
162 5010 0.22748
162 5017 0.20835
162 5029 0.20807
162 5048 0.26177
162 5050 0.21352
162 5052 0.31878
162 5060 0.23809
162 5061 0.23666
162 5065 0.24084
162 5066 0.34005
162 5067 0.22729
162 5071 0.23766
162 5074 0.22867
162 5075 0.21143
162 5080 0.23561
162 5084 0.21864
162 5086 0.2206
162 5094 0.20134
162 5109 0.21465
162 5143 0.23557
162 5169 0.25472
162 5172 0.26393
162 5174 0.20372
163 226 0.20729
163 246 0.2018
163 257 0.21293
163 304 0.25987
163 310 0.20861
163 333 0.2168
163 442 0.20194
163 443 0.20392
163 456 0.20302
163 469 0.22395
163 470 0.21535
163 562 0.22694
163 706 0.20941
163 707 0.24705
163 708 0.31699
163 738 0.23522
163 760 0.22073
163 762 0.20475
163 777 0.34026
163 914 0.28039
163 1047 0.24356
163 1108 0.20522
163 1195 0.2035
163 1196 0.23305
163 1218 0.20281
163 1219 0.23379
163 1327 0.20674
163 1331 0.22074
163 1336 0.21656
163 1337 0.21072
163 1345 0.23429
163 1418 0.2382
163 1583 0.20344
163 1584 0.27311
163 1585 0.30529
163 1591 0.23117
163 1605 0.20737
163 1646 0.22376
163 1647 0.20503
163 1799 0.23452
163 1833 0.31795
163 1861 0.20046
163 1863 0.21544
163 1900 0.21343
163 1901 0.24229
163 1907 0.28336
163 2002 0.24181
163 2040 0.26363
163 2129 0.25281
163 2152 0.20711
163 2188 0.22448
163 2190 0.21039
163 2192 0.24388
163 2193 0.34729
163 2198 0.2056
163 2209 0.21486
163 2280 0.23938
163 2297 0.20097
163 2298 0.21344
163 2316 0.20572
163 2335 0.25365
163 2337 0.20169
163 2352 0.26208
163 2354 0.24511
163 2370 0.27684
163 2371 0.22182
163 2431 0.26269
163 2467 0.20223
163 2516 0.23819
163 2528 0.26368
163 2537 0.28725
163 2540 0.32124
163 2551 0.21487
163 2553 0.27659
163 2554 0.25657
163 2555 0.21619
163 2556 0.22716
163 2564 0.20314
163 2567 0.20976
163 2568 0.23139
163 2573 0.22107
163 2574 0.21805
163 2575 0.21339
163 2577 0.20765
163 2578 0.2389
163 2580 0.20696
163 2581 0.25826
163 2667 0.23341
163 2668 0.26505
163 2684 0.21468
163 2701 0.22229
163 2734 0.20724
163 2750 0.2561
163 2775 0.22334
163 2837 0.23587
163 2839 0.22249
163 2853 0.23034
163 2854 0.27994
163 2863 0.32026
163 2864 0.33805
163 2867 0.23163
163 2877 0.20149
163 2879 0.27782
163 2880 0.22624
163 2881 0.35447
163 2882 0.2367
163 2883 0.32883
163 2892 0.23041
163 2893 0.30447
163 2894 0.26148
163 2895 0.26236
163 2900 0.2389
163 2901 0.20504
163 2902 0.27869
163 2904 0.2803
163 2905 0.29309
163 2907 0.20079
163 2908 0.23462
163 3010 0.22227
163 3012 0.21059
163 3023 0.23736
163 3027 0.24357
163 3028 0.30467
163 3031 0.20607
163 3072 0.26904
163 3073 0.21294
163 3087 0.20841
163 3102 0.22872
163 3104 0.21184
163 3125 0.21747
163 3181 0.25695
163 3189 0.21173
163 3192 0.22262
163 3196 0.20521
163 3201 0.25515
163 3216 0.23282
163 3226 0.20964
163 3227 0.25123
163 3398 0.32783
163 3409 0.25563
163 3458 0.20446
163 3475 0.23637
163 3533 0.26324
163 3625 0.33784
163 3678 0.23168
163 3685 0.24388
163 3696 0.21606
163 3699 0.21403
163 3705 0.23297
163 3834 0.21374
163 3864 0.21621
163 3914 0.20764
163 4054 0.23389
163 4068 0.22702
163 4083 0.23055
163 4271 0.23731
163 4272 0.20969
163 4315 0.21407
163 4348 0.30044
163 4403 0.21255
163 4453 0.20833
163 4466 0.24754
163 4485 0.20767
163 4508 0.28325
163 4585 0.25583
163 4628 0.26894
163 4629 0.20792
163 4630 0.20695
163 4637 0.25794
163 4680 0.21134
163 4723 0.21112
163 4744 0.20569
163 4799 0.28723
163 4803 0.22721
163 4817 0.20541
163 4819 0.20494
163 4864 0.21689
163 4865 0.21187
163 4868 0.2198
163 4891 0.2076
163 4920 0.24638
163 4990 0.2131
163 5010 0.26153
163 5018 0.20559
163 5070 0.21089
163 5071 0.30263
163 5078 0.21609
163 5079 0.26596
163 5108 0.23236
163 5142 0.22934
163 5143 0.25423
163 5152 0.20517
163 5172 0.2174
163 5175 0.22323
164 318 0.23884
164 367 0.24482
164 485 0.23019
164 486 0.20588
164 653 0.28745
164 657 0.22254
164 658 0.2182
164 661 0.26905
164 662 0.24891
164 663 0.22457
164 665 0.33311
164 808 0.24047
164 812 0.23739
164 852 0.25419
164 853 0.24023
164 898 0.20851
164 903 0.20514
164 906 0.26232
164 914 0.22139
164 915 0.22366
164 918 0.20511
164 926 0.20568
164 934 0.29197
164 937 0.2702
164 938 0.23292
164 939 0.28285
164 985 0.23675
164 1081 0.23392
164 1106 0.24336
164 1111 0.29086
164 1164 0.2115
164 1171 0.29184
164 1176 0.22926
164 1186 0.29857
164 1192 0.27418
164 1193 0.24038
164 1194 0.26637
164 1195 0.26009
164 1196 0.25236
164 1199 0.23238
164 1200 0.26579
164 1201 0.27442
164 1335 0.24084
164 1336 0.2576
164 1345 0.24042
164 1421 0.20391
164 1429 0.22789
164 1432 0.21159
164 1440 0.23238
164 1447 0.22529
164 1583 0.2002
164 1646 0.24368
164 1653 0.22431
164 1656 0.20975
164 1660 0.22327
164 1662 0.20262
164 1663 0.26683
164 1665 0.2076
164 1674 0.29034
164 1675 0.236
164 1676 0.21263
164 1680 0.20836
164 1684 0.24134
164 1707 0.25053
164 1764 0.23134
164 1820 0.20304
164 1861 0.21762
164 1900 0.22271
164 1907 0.24923
164 1913 0.24009
164 1916 0.27724
164 1945 0.21732
164 1946 0.22782
164 1952 0.20878
164 1958 0.20338
164 1997 0.24062
164 2003 0.20985
164 2004 0.20318
164 2040 0.23798
164 2194 0.29653
164 2198 0.25449
164 2205 0.28204
164 2206 0.2743
164 2209 0.21195
164 2218 0.23535
164 2223 0.20723
164 2234 0.30848
164 2235 0.2295
164 2257 0.21965
164 2268 0.2275
164 2269 0.2321
164 2280 0.22342
164 2282 0.21511
164 2293 0.24028
164 2311 0.20361
164 2405 0.21705
164 2431 0.2143
164 2497 0.20566
164 2505 0.21602
164 2515 0.23494
164 2516 0.25445
164 2539 0.27328
164 2540 0.25062
164 2541 0.22687
164 2542 0.20067
164 2551 0.22328
164 2552 0.22227
164 2553 0.32875
164 2567 0.25955
164 2568 0.24751
164 2569 0.20567
164 2574 0.20273
164 2577 0.3034
164 2578 0.2734
164 2580 0.21789
164 2607 0.20177
164 2665 0.22725
164 2730 0.21439
164 2760 0.21885
164 2839 0.25567
164 2863 0.33989
164 2881 0.24068
164 2883 0.24457
164 2893 0.26444
164 2895 0.22411
164 2904 0.2243
164 2905 0.23911
164 2906 0.20479
164 2913 0.20083
164 2958 0.20631
164 2989 0.25226
164 3006 0.2061
164 3007 0.20491
164 3106 0.20494
164 3116 0.21096
164 3125 0.2332
164 3136 0.28506
164 3192 0.29993
164 3201 0.23078
164 3203 0.21907
164 3208 0.22547
164 3209 0.21963
164 3215 0.25191
164 3232 0.26679
164 3241 0.20314
164 3260 0.24328
164 3336 0.23066
164 3398 0.25579
164 3483 0.2042
164 3501 0.20886
164 3502 0.26337
164 3511 0.20075
164 3601 0.2088
164 3610 0.21018
164 3678 0.26957
164 3694 0.24335
164 3705 0.25472
164 3707 0.22968
164 3709 0.2135
164 3736 0.21614
164 3741 0.20063
164 3897 0.24708
164 3901 0.24269
164 3938 0.20665
164 4033 0.20909
164 4087 0.20863
164 4121 0.30639
164 4122 0.2089
164 4130 0.24831
164 4216 0.20036
164 4220 0.23946
164 4230 0.20725
164 4272 0.25782
164 4321 0.22676
164 4349 0.20729
164 4351 0.21108
164 4376 0.21429
164 4381 0.2665
164 4382 0.21376
164 4396 0.21035
164 4410 0.26052
164 4416 0.21709
164 4417 0.23271
164 4476 0.22009
164 4485 0.24305
164 4501 0.22889
164 4585 0.22515
164 4603 0.21007
164 4610 0.21937
164 4629 0.22416
164 4630 0.2499
164 4643 0.23154
164 4657 0.21317
164 4670 0.20466
164 4812 0.24846
164 4831 0.20836
164 4846 0.212
164 4856 0.21674
164 4876 0.23864
164 4882 0.20417
164 4916 0.23987
164 4927 0.20596
164 5055 0.20559
164 5141 0.24022
165 367 0.20554
165 471 0.22476
165 812 0.24202
165 813 0.20414
165 852 0.21858
165 870 0.20577
165 1047 0.25253
165 1150 0.23456
165 1297 0.25622
165 1317 0.32786
165 1330 0.22995
165 1335 0.20438
165 1336 0.24828
165 1345 0.32642
165 1517 0.24335
165 1554 0.22024
165 1555 0.20297
165 1583 0.27811
165 1671 0.24289
165 1707 0.21876
165 1803 0.25344
165 1810 0.28712
165 1849 0.20286
165 1861 0.24586
165 1997 0.20676
165 2002 0.22934
165 2020 0.21695
165 2034 0.28407
165 2039 0.21666
165 2051 0.24582
165 2054 0.23277
165 2158 0.21148
165 2194 0.25219
165 2402 0.21822
165 2494 0.22961
165 2498 0.20429
165 2637 0.21624
165 2684 0.20326
165 2685 0.2269
165 2759 0.27112
165 2961 0.20753
165 2989 0.21435
165 3115 0.20662
165 3170 0.25089
165 3187 0.23134
165 3204 0.20481
165 3262 0.21144
165 3361 0.26946
165 3410 0.21505
165 3601 0.25989
165 3616 0.23631
165 3654 0.24396
165 3705 0.23895
165 3712 0.21173
165 3805 0.21485
165 3818 0.2012
165 3857 0.21982
165 3942 0.20836
165 4015 0.28398
165 4017 0.20792
165 4024 0.26219
165 4071 0.20031
165 4075 0.24923
165 4087 0.29676
165 4131 0.21613
165 4132 0.37652
165 4225 0.20668
165 4226 0.2294
165 4236 0.21761
165 4237 0.22713
165 4238 0.20007
165 4249 0.2741
165 4259 0.23797
165 4301 0.23525
165 4302 0.20279
165 4378 0.26424
165 4445 0.21411
165 4482 0.20767
165 4499 0.22274
165 4501 0.20389
165 4730 0.20394
165 4916 0.32131
165 4926 0.20324
165 5054 0.20417
165 5055 0.21614
166 367 0.21588
166 531 0.2069
166 542 0.23374
166 808 0.22971
166 839 0.20672
166 852 0.26875
166 1196 0.20077
166 1297 0.2304
166 1345 0.26414
166 1671 0.24544
166 1861 0.26362
166 2020 0.22732
166 2494 0.20289
166 2554 0.21417
166 2852 0.22868
166 2853 0.23081
166 2854 0.20328
166 3196 0.23435
166 3210 0.22288
166 3413 0.20448
166 3564 0.23053
166 3601 0.21252
166 3654 0.20177
166 3705 0.25592
166 4024 0.25221
166 4053 0.20067
166 4066 0.20631
166 4132 0.29129
166 4248 0.20601
166 4378 0.20662
166 4551 0.20799
166 4636 0.21364
166 4750 0.20428
166 4781 0.206
166 4782 0.20093
166 4916 0.20955
167 351 0.20827
167 580 0.28129
167 761 0.25328
167 813 0.21497
167 825 0.20201
167 1188 0.21292
167 1217 0.20129
167 1317 0.22346
167 1534 0.22344
167 1571 0.2469
167 1707 0.20796
167 1791 0.20047
167 1809 0.21763
167 1849 0.21963
167 2280 0.23674
167 2405 0.20264
167 2406 0.21035
167 2457 0.21593
167 2528 0.20816
167 2537 0.23298
167 2554 0.20216
167 2608 0.20079
167 2772 0.20469
167 2849 0.24623
167 2852 0.26286
167 2853 0.26645
167 2854 0.26625
167 3075 0.21343
167 3208 0.25613
167 3375 0.20799
167 3625 0.20593
167 3824 0.21857
167 3856 0.20029
167 3923 0.21166
167 4235 0.27065
167 4248 0.20328
167 4465 0.26219
167 4500 0.2044
167 4794 0.20853
167 4818 0.23627
168 924 0.221
168 935 0.2334
168 978 0.21707
168 982 0.21715
168 1166 0.23811
168 1196 0.26264
168 1299 0.22391
168 1801 0.21798
168 1841 0.20554
168 1879 0.21341
168 2020 0.20517
168 2169 0.22367
168 2763 0.20194
168 2853 0.23302
168 2868 0.22944
168 3397 0.20839
168 3408 0.20786
168 3535 0.24552
168 3597 0.21781
168 3698 0.22941
168 3832 0.26893
168 3856 0.22386
168 3916 0.21172
168 4818 0.21452
169 578 0.24466
169 1036 0.21295
169 1309 0.28888
169 1316 0.23041
169 1849 0.22216
169 2105 0.25398
169 2207 0.23706
169 2517 0.21516
169 2730 0.2162
169 2838 0.23751
169 2966 0.21608
169 3791 0.2143
169 3832 0.22368
169 4099 0.20457
169 4235 0.24938
169 4571 0.22251
169 4595 0.24159
170 502 0.21891
170 578 0.22401
170 696 0.24313
170 1077 0.24364
170 1300 0.26865
170 1330 0.21531
170 1336 0.25145
170 1842 0.26768
170 1849 0.3496
170 2537 0.20336
170 2840 0.25495
170 2852 0.21952
170 2966 0.20779
170 3219 0.20801
170 4788 0.20284
170 5003 0.22077
171 304 0.21481
171 578 0.20231
171 768 0.22564
171 771 0.22279
171 1335 0.22203
171 1408 0.21861
171 1571 0.25732
171 1591 0.22153
171 1787 0.20741
171 1873 0.22967
171 2223 0.25661
171 2537 0.21027
171 2563 0.21013
171 2853 0.22294
171 2863 0.25529
171 2901 0.21386
171 2933 0.22463
171 3440 0.20022
171 3692 0.23077
171 3845 0.24279
171 3853 0.24756
171 3925 0.2006
171 4574 0.20677
172 283 0.21851
172 537 0.30261
172 581 0.20292
172 796 0.21805
172 3707 0.2142
172 3853 0.21835
172 4083 0.22561
173 283 0.28138
173 284 0.20461
173 295 0.20832
173 463 0.22572
173 526 0.22308
173 537 0.26923
173 854 0.23393
173 879 0.20385
173 1286 0.23552
173 1628 0.23035
173 1834 0.29602
173 1865 0.2024
173 2491 0.21804
173 2494 0.26655
173 2840 0.2691
173 3225 0.22827
173 3446 0.2199
173 3471 0.21142
173 3487 0.21022
173 3547 0.24643
173 3675 0.24855
173 3676 0.22766
173 3882 0.21217
173 3899 0.23953
173 3900 0.2421
173 4109 0.20629
173 4126 0.20217
173 4136 0.24652
173 4137 0.24801
173 4482 0.24598
173 4491 0.21448
173 4551 0.22044
173 4688 0.20395
173 4774 0.27298
173 4781 0.20801
173 5061 0.2056
174 454 0.23859
174 744 0.29181
174 796 0.21832
174 834 0.22427
174 1028 0.25376
174 1029 0.23425
174 1030 0.32071
174 1108 0.26622
174 1121 0.2108
174 1122 0.24886
174 1297 0.21149
174 1388 0.20819
174 1591 0.23534
174 1592 0.2745
174 1833 0.20354
174 1842 0.22028
174 2384 0.22287
174 2422 0.22146
174 2457 0.21085
174 2458 0.2463
174 2506 0.20482
174 2553 0.24983
174 2575 0.22502
174 2578 0.26544
174 2682 0.22178
174 2750 0.26447
174 2772 0.20377
174 2840 0.29311
174 2881 0.20215
174 2902 0.23282
174 2904 0.24884
174 2905 0.22181
174 2907 0.22828
174 2910 0.21658
174 3012 0.20422
174 3194 0.22116
174 3224 0.20946
174 3226 0.20823
174 3239 0.24585
174 3408 0.20893
174 3424 0.27476
174 3483 0.2142
174 3625 0.20898
174 3646 0.25312
174 3647 0.20611
174 3648 0.24048
174 3654 0.24279
174 3680 0.22609
174 3703 0.23808
174 3802 0.21528
174 3928 0.21167
174 4022 0.2074
174 4045 0.23531
174 4092 0.20216
174 4178 0.23672
174 4278 0.22411
174 4344 0.22298
174 5052 0.29193
174 5142 0.25238
175 188 0.22983
175 366 0.24192
175 367 0.2536
175 595 0.2051
175 598 0.26096
175 599 0.2068
175 732 0.23289
175 829 0.21331
175 830 0.28452
175 851 0.21656
175 852 0.21926
175 862 0.20598
175 863 0.24037
175 1108 0.33606
175 1110 0.27672
175 1126 0.25882
175 1150 0.22731
175 1189 0.2114
175 1254 0.22432
175 1417 0.22449
175 1433 0.21253
175 1441 0.2058
175 1486 0.20822
175 1508 0.22949
175 1509 0.22053
175 1662 0.22047
175 1690 0.2542
175 1740 0.23148
175 1744 0.21457
175 1814 0.20161
175 1815 0.21398
175 1907 0.27063
175 1972 0.22465
175 2125 0.20415
175 2129 0.2153
175 2170 0.24013
175 2193 0.20146
175 2224 0.2696
175 2282 0.25809
175 2408 0.20784
175 2458 0.22053
175 2497 0.20259
175 2551 0.23367
175 2650 0.21203
175 2738 0.20544
175 2761 0.22907
175 2762 0.2287
175 2763 0.22651
175 2775 0.23833
175 2783 0.22432
175 2802 0.20928
175 2820 0.2028
175 2840 0.23473
175 2889 0.23345
175 2900 0.25716
175 2964 0.26337
175 2985 0.21251
175 3027 0.25739
175 3028 0.23172
175 3031 0.23131
175 3076 0.22654
175 3077 0.20623
175 3088 0.21435
175 3104 0.20607
175 3105 0.22274
175 3110 0.20506
175 3141 0.26349
175 3154 0.21383
175 3170 0.20682
175 3216 0.29101
175 3226 0.25473
175 3323 0.21523
175 3381 0.20644
175 3431 0.24301
175 3475 0.23134
175 3502 0.25337
175 3564 0.25338
175 3604 0.20309
175 3633 0.2199
175 3636 0.27227
175 3646 0.21009
175 3654 0.21603
175 3696 0.20734
175 3838 0.20404
175 3843 0.28068
175 3847 0.32307
175 3866 0.20387
175 3867 0.26284
175 4031 0.2563
175 4074 0.23949
175 4109 0.2328
175 4130 0.28315
175 4159 0.30102
175 4232 0.20997
175 4272 0.24594
175 4285 0.43006
175 4335 0.20116
175 4336 0.22232
175 4470 0.20119
175 4523 0.2284
175 4532 0.2158
175 4555 0.20725
175 4607 0.20503
175 4782 0.28389
175 4818 0.28083
175 4834 0.28829
175 4846 0.22207
175 5039 0.21044
175 5040 0.22797
175 5075 0.20837
175 5084 0.23513
176 179 0.22745
176 193 0.21521
176 279 0.2185
176 367 0.24004
176 599 0.29704
176 613 0.22689
176 760 0.2049
176 800 0.20671
176 822 0.2691
176 823 0.20006
176 853 0.22751
176 980 0.23017
176 981 0.21038
176 995 0.20743
176 1078 0.25606
176 1108 0.25764
176 1112 0.20584
176 1127 0.24452
176 1150 0.26806
176 1161 0.24001
176 1253 0.26177
176 1263 0.20296
176 1265 0.202
176 1287 0.21633
176 1297 0.26278
176 1300 0.20639
176 1335 0.24578
176 1345 0.20782
176 1361 0.20473
176 1417 0.2158
176 1419 0.21936
176 1473 0.29691
176 1474 0.21508
176 1486 0.32445
176 1508 0.22271
176 1552 0.20704
176 1554 0.20179
176 1585 0.21098
176 1591 0.2394
176 1660 0.21686
176 1662 0.26101
176 1663 0.21138
176 1690 0.23139
176 1692 0.21525
176 1708 0.26623
176 1709 0.24914
176 1715 0.2172
176 1728 0.28669
176 1733 0.20169
176 1760 0.21357
176 1772 0.22242
176 1773 0.20188
176 1802 0.20865
176 1803 0.24473
176 1845 0.22052
176 1884 0.23686
176 1907 0.24493
176 1908 0.23441
176 1936 0.21345
176 1942 0.2002
176 1947 0.25389
176 1952 0.21025
176 1955 0.21906
176 1960 0.21068
176 1968 0.2058
176 1970 0.20741
176 1971 0.22275
176 1996 0.23136
176 1998 0.21328
176 2034 0.25817
176 2052 0.27429
176 2053 0.27409
176 2170 0.21101
176 2193 0.2519
176 2202 0.24944
176 2223 0.28095
176 2226 0.21095
176 2244 0.21438
176 2245 0.21226
176 2248 0.20421
176 2257 0.20972
176 2258 0.23042
176 2268 0.25281
176 2269 0.22589
176 2270 0.27023
176 2271 0.21692
176 2279 0.24606
176 2280 0.24583
176 2281 0.26829
176 2282 0.24349
176 2293 0.24906
176 2296 0.20825
176 2314 0.29543
176 2352 0.26419
176 2353 0.28011
176 2354 0.2212
176 2370 0.21824
176 2406 0.23614
176 2430 0.24022
176 2431 0.2718
176 2434 0.21718
176 2438 0.21064
176 2450 0.29563
176 2493 0.23482
176 2508 0.23172
176 2537 0.22814
176 2564 0.2215
176 2608 0.28853
176 2609 0.24112
176 2610 0.22969
176 2617 0.22931
176 2620 0.20141
176 2630 0.20306
176 2633 0.24749
176 2647 0.23158
176 2649 0.24381
176 2650 0.22713
176 2665 0.26809
176 2750 0.22716
176 2762 0.20815
176 2775 0.23215
176 2776 0.23214
176 2796 0.2112
176 2805 0.20828
176 2806 0.20223
176 2814 0.21933
176 2831 0.2021
176 2839 0.22245
176 2890 0.21006
176 2945 0.27953
176 2946 0.20687
176 2964 0.22663
176 2973 0.20755
176 2975 0.24403
176 2987 0.25734
176 2989 0.24191
176 3006 0.24236
176 3027 0.23015
176 3061 0.24034
176 3104 0.21919
176 3105 0.23032
176 3112 0.20939
176 3154 0.29768
176 3249 0.26514
176 3290 0.21993
176 3297 0.20444
176 3302 0.20559
176 3304 0.20026
176 3306 0.22969
176 3336 0.2395
176 3483 0.20254
176 3493 0.24117
176 3494 0.21041
176 3500 0.26221
176 3501 0.20564
176 3502 0.25947
176 3523 0.23327
176 3534 0.2042
176 3535 0.201
176 3550 0.20923
176 3564 0.22769
176 3577 0.24537
176 3616 0.20392
176 3733 0.24241
176 3734 0.20303
176 3745 0.23277
176 3759 0.23841
176 3761 0.23676
176 3902 0.20283
176 3903 0.20669
176 3974 0.24082
176 4021 0.25693
176 4075 0.20119
176 4087 0.21748
176 4109 0.28971
176 4130 0.27071
176 4159 0.22708
176 4178 0.2302
176 4191 0.25497
176 4192 0.20269
176 4205 0.21087
176 4285 0.2267
176 4354 0.22055
176 4387 0.21038
176 4585 0.25083
176 4610 0.22499
176 4810 0.22954
176 4834 0.20402
176 4841 0.21171
176 4843 0.21863
176 4846 0.20408
176 4865 0.20156
176 5033 0.20484
176 5039 0.21002
176 5040 0.21466
176 5055 0.2019
176 5056 0.20233
176 5061 0.21078
176 5064 0.24469
176 5065 0.25671
176 5071 0.28399
176 5166 0.20761
177 279 0.25024
177 367 0.21726
177 514 0.22027
177 591 0.22361
177 599 0.24326
177 607 0.20254
177 663 0.20894
177 812 0.23548
177 823 0.24323
177 852 0.25354
177 853 0.25269
177 869 0.21023
177 884 0.24138
177 903 0.21509
177 923 0.21402
177 939 0.208
177 980 0.21246
177 989 0.22553
177 1108 0.34165
177 1110 0.20872
177 1111 0.21873
177 1150 0.24313
177 1161 0.20196
177 1177 0.27827
177 1252 0.21369
177 1297 0.2585
177 1325 0.20385
177 1341 0.20184
177 1421 0.22946
177 1422 0.24326
177 1430 0.22355
177 1472 0.2487
177 1473 0.27837
177 1486 0.21347
177 1514 0.22614
177 1660 0.21246
177 1663 0.24996
177 1671 0.22919
177 1673 0.24804
177 1674 0.31944
177 1707 0.28891
177 1708 0.22698
177 1733 0.20244
177 1743 0.23405
177 1773 0.24791
177 1815 0.24334
177 1895 0.27532
177 1901 0.28222
177 1952 0.23173
177 1979 0.20694
177 1987 0.2047
177 2000 0.20823
177 2034 0.3517
177 2181 0.20783
177 2187 0.26823
177 2192 0.22699
177 2193 0.23672
177 2194 0.2089
177 2197 0.22887
177 2202 0.32428
177 2234 0.20689
177 2306 0.20739
177 2353 0.22844
177 2405 0.22434
177 2494 0.26672
177 2504 0.23705
177 2505 0.22513
177 2507 0.2733
177 2508 0.20405
177 2515 0.21209
177 2516 0.2002
177 2549 0.22703
177 2578 0.20541
177 2808 0.233
177 2827 0.2551
177 2854 0.23908
177 2863 0.28042
177 2918 0.2268
177 2958 0.20305
177 3020 0.23862
177 3061 0.20823
177 3085 0.20007
177 3087 0.20982
177 3116 0.20384
177 3168 0.20831
177 3249 0.28331
177 3292 0.21099
177 3302 0.21356
177 3348 0.24197
177 3495 0.25791
177 3500 0.27844
177 3502 0.31714
177 3523 0.22307
177 3535 0.2455
177 3537 0.22057
177 3547 0.20886
177 3564 0.21293
177 3572 0.20655
177 3678 0.21683
177 3726 0.22752
177 3733 0.23341
177 3734 0.28999
177 3735 0.20691
177 3736 0.29901
177 3737 0.26448
177 3901 0.27941
177 3902 0.20743
177 3935 0.23155
177 4031 0.21535
177 4063 0.23232
177 4075 0.21895
177 4101 0.22635
177 4109 0.20005
177 4130 0.22028
177 4132 0.22034
177 4186 0.21324
177 4192 0.27604
177 4201 0.2035
177 4359 0.20156
177 4502 0.23161
177 4852 0.24667
177 4864 0.2402
177 4882 0.23556
177 4948 0.28103
177 5040 0.20522
177 5054 0.21447
177 5055 0.28063
178 777 0.2013
178 801 0.22641
178 1038 0.20154
178 1191 0.21535
178 1554 0.21451
178 1555 0.2474
178 1663 0.21894
178 1671 0.29473
178 1707 0.21479
178 2020 0.20252
178 2505 0.21598
178 2506 0.21623
178 2516 0.22107
178 2756 0.2029
178 2992 0.20098
178 3415 0.20986
178 3500 0.21726
178 3706 0.27301
178 3712 0.24513
178 3797 0.23258
178 4024 0.3362
178 4092 0.27128
178 4128 0.20283
178 4132 0.23494
178 4301 0.23895
178 4321 0.20708
178 4428 0.21942
178 4532 0.20737
178 4600 0.22485
178 4782 0.20067
178 4804 0.22896
179 350 0.2315
179 502 0.20832
179 755 0.20104
179 808 0.22556
179 812 0.26701
179 936 0.22403
179 1023 0.22006
179 1039 0.21125
179 1041 0.2382
179 1194 0.21084
179 1298 0.22869
179 1403 0.20173
179 1546 0.25581
179 1554 0.27294
179 1563 0.22514
179 1671 0.23301
179 1707 0.20422
179 1861 0.24722
179 1988 0.20516
179 2002 0.24664
179 2003 0.2371
179 2020 0.21241
179 2033 0.24361
179 2050 0.20881
179 2190 0.22145
179 2197 0.20011
179 2281 0.2059
179 2284 0.25561
179 2370 0.22893
179 2494 0.22299
179 2506 0.23497
179 2961 0.20834
179 2975 0.20423
179 2992 0.22904
179 2997 0.21796
179 3308 0.2192
179 3309 0.24829
179 3310 0.21865
179 3311 0.2368
179 3406 0.26567
179 3466 0.20475
179 3558 0.23629
179 3559 0.23681
179 3573 0.21675
179 3655 0.20418
179 3797 0.21922
179 3816 0.27624
179 3826 0.24358
179 3893 0.28727
179 3894 0.24374
179 3896 0.21013
179 3909 0.21433
179 4024 0.32031
179 4131 0.20119
179 4310 0.26417
179 4323 0.20987
179 4355 0.2333
179 4378 0.21269
179 4409 0.20491
179 4465 0.22654
179 4753 0.22141
179 4817 0.22685
179 4860 0.20082
179 4948 0.24272
180 279 0.2772
180 351 0.21375
180 565 0.21685
180 1166 0.22226
180 1433 0.20441
180 1440 0.20067
180 1554 0.21086
180 1563 0.20315
180 1571 0.31075
180 1834 0.20477
180 1879 0.21029
180 1988 0.25945
180 2002 0.23211
180 2191 0.24177
180 2197 0.21942
180 2506 0.2196
180 2578 0.23849
180 2817 0.22862
180 2853 0.22554
180 2854 0.22232
180 2904 0.25971
180 3208 0.21197
180 3625 0.23908
180 3672 0.21917
180 3784 0.20299
180 3797 0.23919
180 3923 0.21978
180 3924 0.21793
180 4627 0.20924
180 4644 0.20419
180 4812 0.21499
180 4818 0.22634
181 268 0.25552
181 269 0.23448
181 280 0.21161
181 293 0.23334
181 607 0.21457
181 639 0.20606
181 854 0.21284
181 898 0.20678
181 924 0.2323
181 1047 0.22675
181 1274 0.20186
181 1571 0.25589
181 2197 0.20262
181 2573 0.20906
181 2574 0.2094
181 2853 0.20142
181 2854 0.23539
181 3005 0.20332
181 3232 0.24565
181 3412 0.20572
181 3856 0.21034
181 3881 0.2006
181 4068 0.20517
181 4108 0.23228
181 4109 0.21583
181 4205 0.21049
181 4235 0.2372
181 4312 0.24453
181 4355 0.22648
181 4492 0.2085
181 4549 0.22107
181 4799 0.20386
181 4829 0.20514
181 4977 0.22451
181 4991 0.23433
181 5020 0.20981
181 5036 0.20081
181 5132 0.22053
182 243 0.26514
182 283 0.20314
182 293 0.20421
182 389 0.20883
182 396 0.23544
182 409 0.21973
182 491 0.21603
182 550 0.2422
182 854 0.20947
182 924 0.2016
182 1166 0.22414
182 1645 0.24405
182 1849 0.29197
182 1900 0.20889
182 1914 0.20485
182 1918 0.21271
182 2040 0.20475
182 2207 0.21103
182 2516 0.21013
182 2573 0.26009
182 2574 0.20107
182 2807 0.25747
182 2839 0.21355
182 2840 0.21592
182 2852 0.23385
182 3224 0.23708
182 3225 0.2114
182 3232 0.21233
182 3241 0.2062
182 3397 0.20958
182 4312 0.32751
182 4559 0.21869
182 4593 0.21317
182 4646 0.21407
182 4707 0.21704
182 5110 0.20126
183 333 0.23179
183 389 0.20177
183 1571 0.27516
183 1914 0.20069
183 2528 0.2307
183 2853 0.20089
183 3632 0.2107
183 4800 0.21135
183 5003 0.28657
184 327 0.21517
184 513 0.22645
184 598 0.20211
184 613 0.20685
184 679 0.20804
184 916 0.24067
184 1122 0.22411
184 1563 0.22007
184 1841 0.22124
184 2817 0.2519
184 3675 0.21739
184 3853 0.26389
184 4045 0.24383
184 4784 0.25587
184 4812 0.26068
185 580 0.31507
185 609 0.25586
185 653 0.21325
185 915 0.21565
185 916 0.27015
185 1066 0.21968
185 1163 0.22963
185 1834 0.20818
185 1842 0.25074
185 2517 0.21192
185 2528 0.21424
185 2840 0.20539
185 2890 0.20613
185 2900 0.27782
185 3070 0.20153
185 3204 0.20517
185 3225 0.26099
185 3451 0.20407
185 3625 0.20658
185 3690 0.24209
185 3916 0.24085
185 4136 0.21058
185 4147 0.21458
185 4500 0.22452
185 4727 0.21066
185 4821 0.2092
185 5016 0.22227
186 367 0.25168
186 378 0.22022
186 462 0.20906
186 583 0.21395
186 598 0.20525
186 610 0.20857
186 671 0.21254
186 852 0.32418
186 853 0.29596
186 1019 0.26681
186 1070 0.26353
186 1111 0.23143
186 1112 0.25533
186 1127 0.25727
186 1150 0.21721
186 1171 0.20849
186 1181 0.25067
186 1287 0.20104
186 1335 0.24645
186 1473 0.22942
186 1668 0.21173
186 1760 0.21139
186 1777 0.2062
186 1944 0.21509
186 2025 0.20871
186 2052 0.20491
186 2121 0.27338
186 2129 0.25936
186 2188 0.20731
186 2280 0.21411
186 2281 0.28492
186 2293 0.27415
186 2608 0.20064
186 2839 0.22259
186 2854 0.20389
186 2856 0.20256
186 3292 0.2162
186 3523 0.2193
186 3533 0.23834
186 3616 0.20613
186 3625 0.21649
186 3704 0.23616
186 3705 0.27153
186 3712 0.25407
186 3727 0.21099
186 3810 0.23255
186 4058 0.20192
186 4068 0.21914
186 4109 0.20564
186 4130 0.20545
186 4139 0.20242
186 4302 0.21291
186 4321 0.24121
186 4340 0.24681
186 4375 0.24863
186 4376 0.25564
186 4457 0.20056
186 4536 0.20032
186 4552 0.20763
186 4561 0.24125
186 4604 0.24532
186 4637 0.20838
186 4638 0.206
186 4843 0.249
187 364 0.212
187 367 0.22854
187 1345 0.21398
187 1563 0.23006
187 1564 0.24311
187 1801 0.27112
187 1908 0.23584
187 3678 0.22645
187 4114 0.20458
187 4313 0.2364
187 4568 0.20628
188 281 0.22094
188 348 0.26331
188 367 0.2037
188 936 0.22969
188 937 0.2898
188 1047 0.23018
188 1298 0.22147
188 1337 0.20134
188 1563 0.23184
188 2025 0.2015
188 2105 0.21837
188 2384 0.20221
188 2504 0.20557
188 2853 0.26304
188 3523 0.21224
188 3535 0.2152
188 3625 0.26701
188 4321 0.23793
188 4804 0.26277
188 4812 0.2334
188 4818 0.23079
189 226 0.29479
189 227 0.2082
189 580 0.21225
189 634 0.21983
189 635 0.22642
189 812 0.26358
189 1130 0.20328
189 1166 0.21592
189 1265 0.22075
189 1409 0.22425
189 1421 0.26796
189 1652 0.20633
189 1670 0.21466
189 1678 0.21782
189 1888 0.20477
189 1895 0.26112
189 1901 0.22069
189 1918 0.2187
189 1919 0.23117
189 2187 0.27436
189 2202 0.20825
189 2578 0.20582
189 2839 0.20284
189 2854 0.20116
189 2904 0.20088
189 2905 0.22016
189 3219 0.20605
189 3237 0.20699
189 3511 0.2252
189 3577 0.21815
189 3625 0.20197
189 3676 0.21718
189 3701 0.20156
189 3826 0.23779
189 3933 0.21367
189 4025 0.2081
189 4068 0.25321
189 4376 0.2676
189 4429 0.2308
189 4571 0.2007
189 4585 0.21786
189 4804 0.30949
189 4859 0.21812
189 4860 0.25615
190 237 0.20955
190 279 0.23406
190 280 0.2049
190 281 0.20408
190 471 0.22013
190 636 0.22267
190 801 0.24066
190 901 0.21918
190 1012 0.20454
190 1166 0.22971
190 1337 0.2194
190 1359 0.22033
190 1563 0.22299
190 1571 0.22944
190 1612 0.23527
190 1856 0.21722
190 1917 0.20641
190 1918 0.24072
190 1919 0.24669
190 1920 0.2208
190 1988 0.23474
190 2007 0.20214
190 2032 0.20502
190 2175 0.21313
190 2191 0.20386
190 2202 0.22829
190 2218 0.21379
190 2300 0.20796
190 2387 0.21125
190 2432 0.23321
190 2573 0.22146
190 2744 0.20505
190 2764 0.20919
190 2817 0.27085
190 2883 0.22377
190 2884 0.27096
190 2899 0.25284
190 3407 0.23072
190 3408 0.2507
190 3409 0.21455
190 3558 0.21594
190 3625 0.26778
190 3704 0.21677
190 4053 0.22905
190 4062 0.20578
190 4282 0.20006
190 4306 0.20359
190 4312 0.23206
190 4355 0.21002
190 4444 0.20847
190 4571 0.21278
190 4593 0.24465
190 4625 0.20205
190 4738 0.2717
190 4771 0.22892
190 4804 0.24007
190 4817 0.21835
190 5096 0.21243
190 5097 0.20357
191 268 0.27746
191 279 0.30759
191 433 0.20135
191 484 0.20115
191 658 0.22371
191 1492 0.24661
191 1506 0.20627
191 1554 0.2743
191 1895 0.282
191 2075 0.29553
191 2190 0.21711
191 2764 0.23397
191 2899 0.21076
191 4107 0.20405
191 4312 0.28476
191 4355 0.25629
191 4492 0.26095
191 4571 0.22755
191 4632 0.20532
191 4633 0.20363
192 565 0.20384
192 1565 0.22276
192 2854 0.23147
192 3676 0.24418
192 4361 0.2026
192 4646 0.23273
193 565 0.24887
193 808 0.31499
193 1038 0.24916
193 1563 0.20708
193 2038 0.29117
193 2326 0.26714
193 2327 0.25736
193 2661 0.21762
193 2931 0.23173
193 3054 0.22095
193 3103 0.20027
193 3564 0.20342
193 3853 0.25967
193 4522 0.22642
193 4801 0.22519
194 1066 0.20347
194 1178 0.21002
194 2826 0.25812
194 4045 0.2055
195 365 0.22549
195 760 0.26105
195 762 0.2221
195 808 0.20131
195 836 0.22256
195 1171 0.21869
195 1310 0.24321
195 1335 0.20955
195 1345 0.29396
195 1365 0.2024
195 1509 0.20201
195 1517 0.21077
195 1518 0.20405
195 1527 0.2625
195 1563 0.27868
195 1583 0.27924
195 1624 0.21486
195 1671 0.24726
195 1849 0.20378
195 1958 0.20597
195 2004 0.21125
195 2025 0.26329
195 2105 0.28278
195 2280 0.21256
195 2282 0.25976
195 2284 0.22215
195 2295 0.26507
195 2432 0.24599
195 2761 0.22612
195 2899 0.21233
195 2964 0.24146
195 3009 0.21017
195 3261 0.23044
195 3322 0.21833
195 3324 0.24002
195 3377 0.21338
195 3406 0.21251
195 3416 0.20168
195 3554 0.25135
195 3573 0.25089
195 3647 0.24671
195 3678 0.21395
195 3826 0.23154
195 4068 0.26258
195 4072 0.20829
195 4132 0.26081
195 4171 0.2287
195 4246 0.21046
195 4286 0.20319
195 4402 0.24161
195 4607 0.21604
195 4619 0.21032
195 4628 0.20926
195 4643 0.2477
195 4776 0.20791
195 4799 0.31753
195 4812 0.26194
195 4831 0.20057
195 5048 0.20824
196 367 0.23513
196 388 0.20445
196 643 0.20375
196 646 0.24331
196 808 0.20629
196 1040 0.208
196 1298 0.20617
196 1519 0.2203
196 1554 0.24202
196 1555 0.20541
196 1563 0.33244
196 1671 0.25664
196 1830 0.2024
196 2025 0.20241
196 2899 0.20158
196 3021 0.20808
196 3261 0.22344
196 3625 0.29271
196 3817 0.21154
196 3826 0.2247
196 3864 0.20654
196 4068 0.24335
196 4570 0.22394
196 4643 0.20686
196 4812 0.21287
197 388 0.20439
197 704 0.24416
197 705 0.22455
197 975 0.25808
197 1134 0.20561
197 1421 0.26117
197 1428 0.21182
197 1518 0.22961
197 1519 0.21
197 1563 0.30799
197 1670 0.23081
197 1888 0.25453
197 1895 0.27529
197 1919 0.21591
197 2187 0.21926
197 2556 0.20653
197 3832 0.2308
197 3933 0.22478
197 4068 0.20817
197 4643 0.22307
197 4644 0.21353
197 4700 0.22784
197 4843 0.21045
197 5096 0.21863
198 280 0.20996
198 2006 0.20101
198 2367 0.2023
198 3237 0.22621
198 3394 0.21007
198 4644 0.21181
199 1384 0.23755
199 2034 0.2244
199 4799 0.22474
199 4899 0.2499
200 446 0.20862
200 462 0.22523
200 777 0.25775
200 974 0.2236
200 975 0.2007
200 1402 0.20026
200 1563 0.23445
200 2694 0.2126
200 3654 0.20833
200 4025 0.2161
200 4061 0.29331
200 4075 0.21798
200 4402 0.24973
200 4465 0.22062
200 4638 0.22409
200 4651 0.21706
200 4694 0.20481
200 4708 0.20056
201 339 0.26948
201 581 0.23663
201 1066 0.20008
201 1402 0.22578
201 1554 0.23852
201 1563 0.29124
201 2384 0.23267
201 2504 0.2228
201 2515 0.24994
201 3054 0.21142
201 3102 0.24064
201 3813 0.21706
201 3826 0.2827
202 284 0.20669
202 324 0.20581
202 339 0.28054
202 367 0.23257
202 550 0.20461
202 567 0.21478
202 648 0.21859
202 839 0.21266
202 849 0.22024
202 1879 0.2592
202 2044 0.20544
202 2093 0.26973
202 2359 0.20286
202 2383 0.22809
202 2965 0.21205
202 3087 0.21611
202 3398 0.22355
202 3577 0.22876
202 3617 0.2196
202 3753 0.23911
202 3780 0.22845
202 4008 0.23531
202 4009 0.26701
202 4355 0.21929
202 4705 0.20534
202 4708 0.30665
202 4864 0.23216
202 4897 0.22267
203 256 0.28573
203 387 0.23709
203 471 0.24648
203 504 0.24026
203 597 0.20607
203 610 0.20736
203 811 0.23844
203 812 0.24283
203 813 0.22878
203 823 0.20068
203 869 0.20505
203 978 0.20072
203 1008 0.21747
203 1081 0.22113
203 1092 0.34022
203 1407 0.29254
203 1650 0.20714
203 1854 0.2162
203 1895 0.22322
203 1917 0.20684
203 2181 0.22133
203 2183 0.20241
203 2494 0.36079
203 2744 0.20387
203 2784 0.21046
203 3167 0.20932
203 4030 0.23157
203 4109 0.30845
203 4115 0.23733
203 4282 0.23051
203 4299 0.21774
203 4300 0.24806
203 4301 0.3038
203 4366 0.20299
203 4570 0.22426
203 4573 0.22656
203 4625 0.30093
203 4687 0.22334
203 4799 0.27124
203 4863 0.26777
203 4902 0.20705
203 5054 0.21185
204 280 0.20409
204 471 0.20111
204 684 0.24044
204 777 0.20474
204 808 0.20974
204 813 0.21841
204 823 0.21433
204 852 0.20368
204 868 0.22481
204 981 0.20271
204 1008 0.27615
204 1155 0.20787
204 1266 0.22218
204 1277 0.22599
204 1288 0.2007
204 1380 0.23069
204 1563 0.20255
204 1580 0.21162
204 1958 0.2189
204 2251 0.20018
204 2408 0.20834
204 2409 0.20694
204 2431 0.20514
204 2494 0.24127
204 2759 0.21014
204 3121 0.21107
204 3275 0.22122
204 3411 0.23439
204 3477 0.20076
204 3601 0.24781
204 3733 0.2255
204 3859 0.25219
204 3974 0.20129
204 4109 0.21577
204 4115 0.28966
204 4204 0.21926
204 4215 0.20892
204 4241 0.20738
204 4299 0.20597
204 4300 0.29942
204 4409 0.29966
204 4429 0.21261
204 4492 0.21043
204 4561 0.22219
204 4598 0.2896
204 4625 0.20291
204 4834 0.20687
204 4835 0.22997
204 4872 0.20684
204 4900 0.23523
205 278 0.24208
205 389 0.21366
205 418 0.21105
205 612 0.21924
205 808 0.23153
205 996 0.21601
205 1008 0.30483
205 1266 0.27859
205 1748 0.23504
205 2020 0.2409
205 2243 0.21336
205 2494 0.23602
205 2725 0.27357
205 2817 0.24466
205 3062 0.20542
205 3102 0.24195
205 3275 0.2276
205 3407 0.28056
205 3610 0.20441
205 3839 0.21168
205 3851 0.22373
205 3859 0.21921
205 4064 0.20528
205 4118 0.22249
205 4119 0.25318
205 4224 0.20045
205 4363 0.20056
205 4402 0.21421
205 4416 0.22469
205 4429 0.22958
205 4444 0.20099
205 4460 0.23642
205 4475 0.20667
205 4561 0.21064
205 4697 0.21077
205 4853 0.23944
205 5043 0.23425
205 5045 0.2072
206 278 0.2208
206 281 0.23782
206 284 0.20774
206 285 0.28111
206 333 0.20445
206 339 0.20425
206 517 0.20528
206 518 0.20067
206 525 0.20576
206 581 0.20098
206 631 0.26629
206 790 0.22913
206 800 0.23007
206 808 0.21165
206 823 0.21466
206 824 0.24408
206 825 0.23988
206 906 0.23382
206 1008 0.20426
206 1066 0.25548
206 1069 0.23143
206 1517 0.21041
206 1554 0.21504
206 1729 0.20739
206 1748 0.2616
206 1764 0.20642
206 2020 0.20534
206 2120 0.20253
206 2208 0.20911
206 2504 0.26578
206 2515 0.32484
206 3062 0.21504
206 3083 0.2805
206 3093 0.20346
206 3102 0.23349
206 3123 0.20024
206 3282 0.21109
206 3553 0.21058
206 3616 0.21131
206 3656 0.22515
206 3816 0.2057
206 3817 0.20196
206 4023 0.20584
206 4561 0.23322
206 4734 0.24281
206 4899 0.20412
206 4920 0.24861
206 4921 0.20107
206 4932 0.2181
206 4934 0.21521
206 4941 0.22378
206 5044 0.27408
206 5054 0.27861
206 5076 0.2223
206 5080 0.25352
207 281 0.29684
207 285 0.25681
207 345 0.20496
207 387 0.20483
207 574 0.20084
207 633 0.20437
207 683 0.23585
207 800 0.24748
207 812 0.2915
207 813 0.26109
207 880 0.20927
207 969 0.21664
207 987 0.243
207 1072 0.28623
207 1074 0.27311
207 1083 0.22849
207 1089 0.23126
207 1101 0.22133
207 1103 0.20801
207 1106 0.23129
207 1148 0.20967
207 1154 0.2235
207 1169 0.20919
207 1190 0.22167
207 1249 0.21699
207 1265 0.23591
207 1332 0.21104
207 1333 0.27901
207 1439 0.25322
207 1442 0.20216
207 1515 0.23181
207 1532 0.23922
207 1660 0.25093
207 1667 0.21567
207 1671 0.21124
207 1740 0.21635
207 1744 0.22365
207 1793 0.25306
207 1794 0.24836
207 1863 0.2174
207 1902 0.20671
207 1903 0.23104
207 1907 0.20145
207 1956 0.21221
207 2053 0.20207
207 2071 0.21004
207 2103 0.26055
207 2109 0.22962
207 2120 0.22047
207 2138 0.21689
207 2188 0.2275
207 2206 0.21917
207 2305 0.2644
207 2306 0.22968
207 2315 0.2479
207 2326 0.23186
207 2333 0.28936
207 2334 0.31341
207 2335 0.25784
207 2370 0.23314
207 2386 0.23534
207 2398 0.20122
207 2399 0.20417
207 2424 0.21914
207 2429 0.29527
207 2430 0.20973
207 2431 0.2737
207 2494 0.24321
207 2504 0.21143
207 2550 0.23805
207 2554 0.21378
207 2556 0.20432
207 2557 0.20746
207 2571 0.2038
207 2574 0.23143
207 2651 0.22482
207 2667 0.29246
207 2668 0.20574
207 2669 0.2347
207 2673 0.23042
207 2684 0.23349
207 2699 0.27938
207 2727 0.22893
207 2745 0.20257
207 2750 0.20552
207 2756 0.23875
207 2760 0.27578
207 2764 0.25137
207 2770 0.20283
207 2844 0.22386
207 2849 0.31135
207 2863 0.26885
207 2867 0.20879
207 2880 0.25601
207 2890 0.24567
207 2891 0.25387
207 2900 0.20857
207 3006 0.23373
207 3012 0.21987
207 3021 0.20095
207 3065 0.24538
207 3070 0.23079
207 3081 0.20319
207 3102 0.23539
207 3105 0.21859
207 3114 0.20037
207 3191 0.20231
207 3197 0.29854
207 3200 0.22567
207 3204 0.20673
207 3205 0.20934
207 3208 0.23902
207 3209 0.22815
207 3216 0.21666
207 3217 0.21059
207 3224 0.21747
207 3235 0.21399
207 3236 0.2118
207 3301 0.2402
207 3350 0.22971
207 3354 0.206
207 3396 0.24412
207 3477 0.25539
207 3601 0.29246
207 3610 0.25979
207 3654 0.2256
207 3690 0.22105
207 3694 0.25013
207 3839 0.2446
207 3908 0.27963
207 3914 0.20056
207 4111 0.21224
207 4118 0.25667
207 4125 0.20765
207 4130 0.25493
207 4136 0.20166
207 4141 0.23481
207 4149 0.27283
207 4156 0.23901
207 4178 0.23952
207 4204 0.22539
207 4205 0.20608
207 4215 0.26104
207 4220 0.23058
207 4225 0.27066
207 4240 0.21203
207 4241 0.22852
207 4249 0.20033
207 4326 0.23156
207 4354 0.20499
207 4473 0.2013
207 4487 0.2228
207 4613 0.20243
207 4677 0.25247
207 4697 0.2006
207 4707 0.21836
207 4785 0.21839
207 4810 0.22006
207 4820 0.27483
207 4821 0.33213
207 4864 0.22868
207 4865 0.20297
207 4890 0.20316
207 4893 0.28306
207 4920 0.29015
207 4976 0.20087
207 5054 0.21831
207 5072 0.22738
207 5079 0.20308
207 5131 0.21495
207 5167 0.20904
207 5173 0.25301
208 281 0.21241
208 285 0.32585
208 349 0.20105
208 378 0.20374
208 426 0.28198
208 525 0.26825
208 580 0.26238
208 596 0.21945
208 612 0.21312
208 880 0.21511
208 996 0.20131
208 1098 0.20619
208 1158 0.22572
208 1239 0.22214
208 1310 0.22466
208 1345 0.23825
208 1380 0.22035
208 1564 0.20842
208 1681 0.20623
208 1695 0.20966
208 1916 0.24025
208 1917 0.22308
208 2188 0.22169
208 2268 0.22558
208 2333 0.21338
208 2398 0.2213
208 2429 0.25239
208 2634 0.21025
208 2650 0.20112
208 2651 0.2284
208 2667 0.26985
208 2669 0.21472
208 2863 0.22819
208 2880 0.20776
208 2890 0.30142
208 2891 0.25783
208 2900 0.21294
208 2945 0.21951
208 2989 0.20899
208 3084 0.25169
208 3093 0.239
208 3194 0.20554
208 3197 0.20694
208 3209 0.21185
208 3217 0.2702
208 3236 0.28051
208 3260 0.22529
208 3383 0.20163
208 3407 0.28526
208 3588 0.21558
208 3601 0.21798
208 3610 0.26091
208 3615 0.26038
208 3616 0.20977
208 3714 0.30205
208 3733 0.22496
208 3760 0.22422
208 3777 0.24623
208 3807 0.22635
208 3839 0.22579
208 3908 0.24327
208 4001 0.21117
208 4083 0.28341
208 4118 0.22764
208 4119 0.24678
208 4130 0.23954
208 4138 0.24691
208 4171 0.2234
208 4172 0.24035
208 4204 0.21122
208 4205 0.20028
208 4220 0.21122
208 4224 0.20027
208 4225 0.24096
208 4363 0.20894
208 4376 0.20909
208 4385 0.25067
208 4387 0.21107
208 4409 0.27388
208 4419 0.20122
208 4439 0.20493
208 4487 0.20101
208 4499 0.23012
208 4500 0.24174
208 4519 0.20616
208 4561 0.20251
208 4600 0.25236
208 4602 0.20334
208 4613 0.22055
208 4616 0.26706
208 4697 0.2018
208 4730 0.20908
208 4820 0.20309
208 4821 0.25946
208 4849 0.21168
208 4850 0.22506
208 4851 0.21254
208 4853 0.25921
208 4861 0.21516
208 4883 0.27072
208 4935 0.23144
208 5045 0.24003
208 5062 0.25093
208 5086 0.20579
208 5173 0.27426
209 267 0.27851
209 375 0.24411
209 388 0.21721
209 395 0.2131
209 430 0.22222
209 442 0.23335
209 501 0.21238
209 617 0.25259
209 627 0.25985
209 647 0.20158
209 648 0.20273
209 708 0.21172
209 726 0.23812
209 883 0.20918
209 892 0.2064
209 931 0.2068
209 971 0.21733
209 974 0.22067
209 1198 0.20821
209 1621 0.20248
209 1668 0.20834
209 1674 0.2006
209 1715 0.21266
209 1880 0.21564
209 1888 0.24801
209 2066 0.20394
209 2089 0.22913
209 2176 0.2276
209 2208 0.20475
209 2549 0.20745
209 2556 0.21358
209 3220 0.20455
209 3330 0.21956
209 3485 0.24813
209 3677 0.20387
209 3805 0.2247
209 4295 0.27374
209 4361 0.2274
209 4425 0.20111
209 4581 0.22888
209 4788 0.20028
209 4950 0.21954
210 375 0.20208
210 429 0.23077
210 525 0.20897
210 883 0.24016
210 898 0.20703
210 974 0.20155
210 1161 0.20637
210 1336 0.22733
210 1684 0.26815
210 1830 0.21364
210 1922 0.21249
210 2281 0.23213
210 2340 0.24882
210 2573 0.22924
210 2817 0.2005
210 2899 0.25372
210 3246 0.23875
210 3385 0.2
210 4361 0.20095
211 580 0.22126
211 981 0.21462
211 1039 0.20589
211 1554 0.24712
211 1830 0.22347
211 2281 0.21717
211 2573 0.22775
211 3552 0.21815
211 4270 0.21313
211 4513 0.21777
211 4569 0.21348
211 4570 0.24183
212 300 0.20307
212 931 0.21571
212 989 0.23543
212 1260 0.25237
212 1478 0.24397
212 1592 0.20091
212 1672 0.2154
212 1801 0.2939
212 1808 0.2568
212 1929 0.2564
212 2176 0.23519
212 2182 0.24077
212 2367 0.20728
212 2408 0.20621
212 2828 0.25251
212 3215 0.20095
212 3219 0.20268
212 3361 0.26635
212 3406 0.20478
212 3485 0.22123
212 3816 0.2315
212 3825 0.20561
212 3826 0.2083
212 3832 0.21364
212 3843 0.23452
212 4018 0.20156
212 4031 0.22026
212 4044 0.27617
212 4061 0.20457
212 4185 0.22246
212 4212 0.23652
212 4295 0.25125
212 4454 0.21472
212 4465 0.21885
212 4486 0.23604
212 4677 0.20434
212 4687 0.21921
212 4688 0.20414
212 4732 0.20618
212 4891 0.21694
212 4892 0.21659
213 638 0.22871
213 936 0.22155
213 1234 0.21235
213 1336 0.20889
213 1684 0.21675
213 1808 0.238
213 1879 0.20716
213 2164 0.23096
213 2379 0.20814
213 2573 0.22827
213 3130 0.21876
213 3385 0.20745
213 3677 0.21707
213 4581 0.22899
213 4860 0.23752
214 376 0.21518
214 644 0.25132
214 880 0.24369
214 898 0.21526
214 1161 0.21329
214 1336 0.27221
214 1346 0.21438
214 1655 0.21165
214 1832 0.26078
214 1873 0.20511
214 1880 0.20135
214 1898 0.20506
214 2164 0.21031
214 2573 0.22017
214 3225 0.26054
214 3893 0.23132
214 4321 0.28959
214 4669 0.20836
214 4879 0.23389
215 488 0.21401
215 545 0.20703
215 580 0.22551
215 646 0.22073
215 647 0.23411
215 801 0.22321
215 811 0.20614
215 868 0.27339
215 895 0.20368
215 1234 0.20108
215 1235 0.21945
215 1416 0.21598
215 1830 0.20225
215 1836 0.21536
215 1873 0.24275
215 2322 0.21979
215 2573 0.26749
215 3339 0.23526
215 3677 0.22503
215 4299 0.20966
215 4358 0.24336
215 4513 0.22196
215 4583 0.2165
215 4585 0.23664
215 4607 0.21018
215 5126 0.25786
216 241 0.24934
216 462 0.2723
216 595 0.21254
216 647 0.21015
216 648 0.21607
216 843 0.21527
216 880 0.22837
216 895 0.26305
216 974 0.22265
216 1047 0.21164
216 1078 0.20407
216 1161 0.23318
216 1563 0.28737
216 1668 0.21119
216 1849 0.21337
216 2322 0.2199
216 2852 0.22923
216 3601 0.21259
216 3624 0.20549
216 3678 0.23796
216 3864 0.20506
216 4375 0.23692
216 4644 0.22742
216 5016 0.20351
217 595 0.27219
217 1106 0.22078
217 1346 0.21774
217 1357 0.2223
217 2505 0.2906
217 2841 0.20095
217 3588 0.21423
217 3678 0.21698
217 4156 0.23494
217 4570 0.21202
217 4817 0.22184
218 864 0.28123
218 878 0.23384
218 916 0.28991
218 1106 0.24907
218 1139 0.21292
218 1192 0.24088
218 1346 0.21819
218 1585 0.20249
218 1605 0.22311
218 1609 0.20667
218 1667 0.21369
218 1680 0.23453
218 2194 0.21945
218 2208 0.23434
218 2212 0.20229
218 2500 0.24512
218 2505 0.24296
218 2527 0.20346
218 2532 0.2003
218 2552 0.21342
218 2553 0.20617
218 2564 0.22009
218 2577 0.23133
218 2582 0.20324
218 2839 0.22605
218 2853 0.23939
218 2878 0.20334
218 2879 0.2199
218 2891 0.22626
218 2920 0.20909
218 2933 0.23057
218 3145 0.20694
218 3192 0.22155
218 3220 0.2
218 3253 0.24986
218 3397 0.23171
218 3678 0.2385
218 4150 0.24774
218 4376 0.25677
218 4582 0.26368
218 4638 0.20901
218 4834 0.20057
218 4851 0.20059
218 4854 0.21953
218 4934 0.21432
218 4944 0.26926
218 5004 0.21049
218 5040 0.20281
218 5056 0.20904
218 5080 0.21265
218 5166 0.25881
218 5172 0.23591
218 5182 0.20345
219 221 0.21727
219 283 0.22806
219 387 0.20054
219 426 0.21351
219 429 0.24767
219 561 0.20638
219 678 0.21396
219 707 0.20918
219 834 0.25145
219 847 0.23969
219 878 0.218
219 961 0.25287
219 974 0.2044
219 1038 0.22555
219 1039 0.3183
219 1067 0.25834
219 1260 0.23164
219 1335 0.21326
219 1337 0.23806
219 1479 0.25808
219 1506 0.21291
219 1517 0.24158
219 1749 0.26131
219 1753 0.25237
219 1801 0.25837
219 1860 0.20731
219 2002 0.24078
219 2019 0.23108
219 2034 0.22598
219 2097 0.25007
219 2106 0.3024
219 2434 0.2012
219 2720 0.28051
219 2933 0.22931
219 3058 0.21845
219 3059 0.20381
219 3075 0.24734
219 3076 0.20768
219 3361 0.22246
219 3375 0.2032
219 3377 0.2062
219 3572 0.21915
219 3601 0.25392
219 3637 0.20814
219 3765 0.27705
219 3804 0.22185
219 3816 0.27424
219 3843 0.22777
219 3851 0.20559
219 3864 0.27043
219 3895 0.21569
219 3909 0.25361
219 3910 0.21032
219 3979 0.20606
219 4041 0.24659
219 4044 0.2283
219 4052 0.20503
219 4057 0.25148
219 4209 0.28194
219 4210 0.25789
219 4211 0.20041
219 4212 0.24059
219 4267 0.21265
219 4268 0.20032
219 4450 0.26565
219 4463 0.21616
219 4464 0.2465
219 4523 0.20501
219 5056 0.22399
219 5081 0.22759
220 432 0.24313
220 771 0.20036
220 931 0.20349
220 936 0.25836
220 974 0.20185
220 975 0.20724
220 1108 0.20351
220 1145 0.21539
220 1165 0.25052
220 1166 0.20742
220 1331 0.22687
220 1381 0.20191
220 1808 0.20302
220 2047 0.20968
220 2182 0.2088
220 2325 0.21603
220 2536 0.22
220 2694 0.24234
220 2828 0.22833
220 3240 0.24146
220 3346 0.22546
220 3347 0.20207
220 3361 0.20536
220 3506 0.20405
220 3601 0.20714
220 3672 0.20339
220 3681 0.23491
220 3689 0.27681
220 3693 0.21782
220 3752 0.21352
220 3765 0.21272
220 3903 0.21338
220 3910 0.20755
220 4008 0.2023
220 4060 0.20832
220 4067 0.20114
220 4185 0.24808
220 4197 0.2166
220 4201 0.20571
220 4212 0.26495
220 4402 0.22565
220 4435 0.20524
220 4453 0.20655
220 4630 0.22893
220 4631 0.32892
220 4677 0.28889
220 4859 0.20072
220 4865 0.21243
220 4892 0.28557
220 4984 0.21728
220 4988 0.21926
221 267 0.2063
221 348 0.21816
221 418 0.20353
221 992 0.21099
221 1549 0.20464
221 2693 0.21818
221 3447 0.22462
221 3689 0.23816
221 3933 0.20638
221 4409 0.27609
221 4417 0.21183
221 4513 0.24822
222 267 0.27149
222 279 0.22185
222 525 0.20424
222 1416 0.25632
222 1429 0.20091
222 1608 0.21137
222 1833 0.22858
222 1836 0.23418
222 2075 0.22633
222 2091 0.23709
222 2096 0.22469
222 2402 0.20273
222 2504 0.25142
222 2573 0.20143
222 2693 0.28816
222 2913 0.23453
222 3215 0.23638
222 3240 0.2199
222 3385 0.24421
222 4217 0.21526
222 4312 0.24227
222 4409 0.23954
222 4503 0.26286
223 267 0.23961
223 348 0.20943
223 375 0.25348
223 432 0.20079
223 513 0.23155
223 739 0.21321
223 758 0.24494
223 905 0.20245
223 982 0.22548
223 1261 0.20877
223 1336 0.22119
223 1429 0.2259
223 1647 0.23405
223 1671 0.22044
223 1678 0.23652
223 1679 0.24538
223 1684 0.21523
223 1830 0.20818
223 1836 0.2138
223 1952 0.2209
223 1966 0.21693
223 2003 0.20841
223 2165 0.20696
223 2194 0.20336
223 2379 0.2073
223 2573 0.31489
223 2899 0.25649
223 2900 0.21513
223 2920 0.21754
223 2945 0.20005
223 3053 0.20567
223 3157 0.2035
223 3215 0.24581
223 3412 0.20128
223 3461 0.25191
223 3711 0.25494
223 3758 0.20995
223 3933 0.257
223 4091 0.21259
223 4109 0.25315
223 4169 0.22618
223 4217 0.24522
223 4253 0.20034
223 4438 0.21283
223 4504 0.27476
223 4788 0.23868
224 862 0.2034
224 883 0.22055
224 1671 0.20246
224 2817 0.24373
224 2840 0.20029
224 2852 0.25332
224 2920 0.20515
224 3624 0.20425
224 4557 0.20293
224 4787 0.2152
225 231 0.2402
225 243 0.21854
225 365 0.20624
225 478 0.21289
225 768 0.20251
225 847 0.21295
225 862 0.22148
225 864 0.20129
225 915 0.22487
225 1052 0.20839
225 1106 0.20438
225 1119 0.24167
225 1357 0.25964
225 1561 0.21281
225 1740 0.24785
225 1849 0.25905
225 1962 0.218
225 2129 0.20184
225 2194 0.21977
225 3072 0.207
225 3202 0.21427
225 3864 0.214
225 4337 0.23834
225 4820 0.2233
225 4830 0.20656
226 234 0.20293
226 241 0.23789
226 242 0.22458
226 243 0.22385
226 254 0.23993
226 256 0.23046
226 268 0.24064
226 285 0.2528
226 361 0.22808
226 367 0.2193
226 386 0.21773
226 465 0.2344
226 478 0.21144
226 532 0.20241
226 608 0.20345
226 812 0.2161
226 839 0.21055
226 847 0.20127
226 864 0.26932
226 897 0.20785
226 916 0.36843
226 996 0.26198
226 1019 0.25563
226 1092 0.20595
226 1106 0.25189
226 1108 0.31395
226 1118 0.20921
226 1122 0.22674
226 1140 0.26473
226 1157 0.20801
226 1265 0.20361
226 1331 0.21238
226 1379 0.25546
226 1380 0.24367
226 1439 0.2349
226 1554 0.25431
226 1555 0.21367
226 1561 0.25128
226 1585 0.31269
226 1592 0.22209
226 1605 0.21859
226 1609 0.23609
226 1674 0.21976
226 1681 0.21547
226 1802 0.20496
226 1849 0.20286
226 1850 0.23073
226 2021 0.22926
226 2079 0.20173
226 2095 0.23139
226 2121 0.21254
226 2234 0.26334
226 2250 0.26615
226 2259 0.20901
226 2402 0.27586
226 2421 0.20014
226 2523 0.21766
226 2527 0.23512
226 2534 0.20873
226 2537 0.29597
226 2540 0.2133
226 2561 0.2051
226 2576 0.24353
226 2577 0.27214
226 2582 0.26959
226 2583 0.35051
226 2584 0.23164
226 2585 0.23791
226 2586 0.20984
226 2599 0.22371
226 2715 0.2446
226 2717 0.22339
226 2761 0.23902
226 2762 0.22167
226 2784 0.23974
226 2785 0.20297
226 2816 0.20356
226 2841 0.20195
226 2863 0.21546
226 2864 0.20929
226 2887 0.2578
226 2891 0.27713
226 2893 0.27486
226 2894 0.23126
226 2902 0.33469
226 2903 0.28481
226 2904 0.23595
226 2905 0.21885
226 2906 0.21887
226 2908 0.31412
226 2909 0.29731
226 2911 0.23846
226 3073 0.20982
226 3165 0.22524
226 3170 0.20407
226 3207 0.22457
226 3219 0.25787
226 3220 0.27827
226 3223 0.27333
226 3224 0.24532
226 3231 0.22382
226 3232 0.20965
226 3235 0.26085
226 3237 0.20746
226 3253 0.25059
226 3418 0.21704
226 3424 0.2211
226 3479 0.2439
226 3483 0.24593
226 3610 0.20479
226 3615 0.3021
226 3625 0.24355
226 3634 0.25764
226 3647 0.26734
226 3685 0.23674
226 3694 0.24123
226 3699 0.21278
226 3834 0.21089
226 3840 0.23791
226 3847 0.25274
226 3864 0.27289
226 3897 0.24673
226 3914 0.28806
226 3952 0.20621
226 4023 0.22132
226 4054 0.22275
226 4107 0.21285
226 4108 0.2033
226 4109 0.27054
226 4121 0.21269
226 4150 0.28149
226 4164 0.24042
226 4165 0.23462
226 4178 0.25641
226 4232 0.20363
226 4314 0.24796
226 4315 0.2153
226 4322 0.22831
226 4372 0.24219
226 4376 0.27146
226 4402 0.26495
226 4452 0.20999
226 4453 0.24469
226 4469 0.27173
226 4479 0.22697
226 4561 0.23615
226 4603 0.21676
226 4623 0.29693
226 4624 0.27529
226 4632 0.27516
226 4638 0.23314
226 4643 0.23823
226 4715 0.22701
226 4723 0.25289
226 4813 0.20641
226 4819 0.2272
226 4828 0.20673
226 4851 0.22
226 4852 0.24251
226 4854 0.22349
226 4865 0.23362
226 4944 0.21132
226 5055 0.24333
226 5061 0.21687
226 5086 0.20895
226 5182 0.22396
227 446 0.25258
227 576 0.20235
227 1008 0.20765
227 1137 0.20551
227 1148 0.20912
227 1150 0.23351
227 1255 0.21012
227 1290 0.21455
227 1300 0.23802
227 1379 0.22555
227 1423 0.23851
227 1439 0.22466
227 1554 0.20591
227 1585 0.25421
227 1592 0.22384
227 1595 0.21877
227 1667 0.22143
227 1674 0.26625
227 1681 0.25468
227 1833 0.21743
227 1916 0.26195
227 1918 0.20072
227 2095 0.20503
227 2178 0.23061
227 2183 0.21138
227 2190 0.27207
227 2191 0.21043
227 2224 0.21962
227 2231 0.22751
227 2380 0.20861
227 2469 0.24325
227 2526 0.21357
227 2527 0.20184
227 2537 0.25059
227 2553 0.20292
227 2555 0.24312
227 2556 0.20035
227 2576 0.21291
227 2577 0.25644
227 2583 0.24895
227 2585 0.26191
227 2682 0.26258
227 2750 0.20232
227 2761 0.27635
227 2764 0.22782
227 2765 0.24339
227 2774 0.20501
227 2813 0.22089
227 2853 0.22956
227 2879 0.26262
227 2880 0.21187
227 2887 0.28982
227 2891 0.30881
227 2902 0.20737
227 3046 0.21717
227 3070 0.27741
227 3074 0.21373
227 3138 0.21681
227 3145 0.27155
227 3161 0.21342
227 3169 0.22911
227 3189 0.21841
227 3194 0.22389
227 3207 0.21567
227 3213 0.21405
227 3219 0.20011
227 3224 0.21414
227 3233 0.2838
227 3235 0.27281
227 3237 0.21401
227 3238 0.22458
227 3253 0.37919
227 3254 0.20083
227 3370 0.33022
227 3409 0.20047
227 3441 0.20159
227 3442 0.20505
227 3472 0.22609
227 3483 0.21592
227 3610 0.27741
227 3625 0.33514
227 3660 0.20412
227 3685 0.25915
227 3704 0.22875
227 3839 0.2219
227 4012 0.20499
227 4022 0.22884
227 4108 0.21697
227 4109 0.31438
227 4150 0.25845
227 4157 0.20423
227 4165 0.23833
227 4170 0.23636
227 4174 0.2144
227 4235 0.20578
227 4323 0.23034
227 4371 0.22272
227 4382 0.21503
227 4402 0.27414
227 4437 0.21078
227 4466 0.22958
227 4467 0.25079
227 4469 0.23153
227 4473 0.22919
227 4483 0.23442
227 4484 0.21623
227 4508 0.20775
227 4523 0.2138
227 4561 0.25955
227 4581 0.20467
227 4632 0.21002
227 4638 0.22009
227 4702 0.25659
227 4703 0.20198
227 4766 0.23158
227 4778 0.21087
227 4819 0.30558
227 4834 0.20107
227 4907 0.22896
227 4916 0.20915
227 4934 0.21512
227 4944 0.2462
227 5061 0.21096
228 332 0.20069
228 475 0.20552
228 809 0.24299
228 916 0.25254
228 938 0.20914
228 996 0.21789
228 1155 0.20955
228 1265 0.24617
228 1379 0.22836
228 1423 0.21838
228 1545 0.26005
228 1554 0.21453
228 1674 0.22656
228 1967 0.22163
228 2136 0.22797
228 2179 0.22276
228 2208 0.21907
228 2505 0.27444
228 2565 0.238
228 2765 0.26202
228 2879 0.22338
228 2891 0.23014
228 2899 0.20299
228 2920 0.20653
228 3046 0.235
228 3074 0.27373
228 3087 0.20389
228 3253 0.22646
228 3361 0.21761
228 3610 0.2003
228 3625 0.21002
228 3633 0.20174
228 4023 0.21753
228 4109 0.24308
228 4150 0.20386
228 4176 0.21087
228 4180 0.21661
228 4200 0.24583
228 4437 0.29028
228 4469 0.23513
228 4581 0.21232
228 4582 0.21059
228 4748 0.2397
228 4817 0.22191
228 4819 0.21399
229 332 0.2159
229 513 0.20153
229 576 0.22747
229 661 0.21008
229 690 0.23184
229 1032 0.22546
229 1056 0.20756
229 1172 0.21616
229 1189 0.20812
229 1554 0.24217
229 1891 0.20858
229 2205 0.2082
229 2207 0.20976
229 2218 0.20981
229 2234 0.20132
229 2367 0.25984
229 3103 0.21648
229 3220 0.20551
229 3404 0.22325
229 3620 0.23359
229 3805 0.21369
229 3817 0.20692
229 3909 0.262
229 4044 0.2266
229 4045 0.28426
229 4109 0.20095
229 4156 0.21022
229 4220 0.20184
229 4225 0.23428
229 4264 0.21652
229 4688 0.22343
229 4732 0.27199
229 4894 0.2093
229 4916 0.29892
229 4917 0.20199
229 4990 0.23589
229 5081 0.24704
230 261 0.20084
230 281 0.2043
230 401 0.21993
230 406 0.25846
230 454 0.21447
230 495 0.26652
230 563 0.21325
230 565 0.20395
230 644 0.23356
230 834 0.21947
230 905 0.21243
230 976 0.22726
230 1067 0.21956
230 1175 0.2043
230 1261 0.21854
230 1380 0.23217
230 1605 0.21446
230 1995 0.27338
230 2082 0.22843
230 2106 0.24019
230 2744 0.20701
230 3001 0.22922
230 3347 0.29165
230 3765 0.22757
230 3910 0.20651
230 3980 0.20907
230 4031 0.20816
230 4128 0.24964
230 4197 0.2767
230 4198 0.26199
230 4212 0.27585
230 4226 0.22157
230 4381 0.20023
230 4724 0.25227
230 4735 0.21017
230 4787 0.21614
230 4921 0.27703
230 4922 0.24996
230 4954 0.20051
230 5062 0.20733
231 261 0.22949
231 565 0.20054
231 780 0.25414
231 844 0.20861
231 860 0.23632
231 989 0.23582
231 1026 0.23065
231 1057 0.32277
231 1118 0.23767
231 1134 0.26197
231 1165 0.20919
231 1175 0.21939
231 1223 0.23717
231 1549 0.24202
231 1605 0.20912
231 1620 0.20668
231 1785 0.22757
231 1992 0.20747
231 1993 0.23458
231 2027 0.23862
231 2135 0.26165
231 2515 0.21428
231 2524 0.20211
231 2535 0.28752
231 2743 0.20561
231 2819 0.21953
231 2851 0.21504
231 2981 0.31714
231 2984 0.22612
231 3122 0.20072
231 3160 0.21817
231 3268 0.21054
231 3358 0.24208
231 3415 0.2784
231 3444 0.27717
231 3587 0.20563
231 3684 0.20298
231 3743 0.20938
231 3900 0.28378
231 3910 0.26676
231 3993 0.25637
231 4008 0.22529
231 4031 0.2432
231 4044 0.21543
231 4046 0.20417
231 4060 0.24974
231 4067 0.23496
231 4113 0.20212
231 4128 0.29038
231 4197 0.28725
231 4198 0.24499
231 4209 0.22953
231 4212 0.29111
231 4222 0.22618
231 4435 0.21479
231 4436 0.21658
231 4449 0.28714
231 4451 0.20415
231 4465 0.2572
231 4502 0.24008
231 4556 0.23301
231 4613 0.21911
231 4676 0.28192
231 4677 0.24008
231 4687 0.24086
231 4688 0.21208
231 4772 0.25257
231 4892 0.21579
231 4895 0.20045
231 4921 0.23443
231 4988 0.20276
231 5054 0.22929
232 251 0.20269
232 262 0.2173
232 267 0.28733
232 495 0.30238
232 823 0.21988
232 833 0.23585
232 4688 0.2033
232 5054 0.21898
233 351 0.22895
233 375 0.20568
233 387 0.26606
233 599 0.29202
233 777 0.26015
233 812 0.20372
233 879 0.25334
233 894 0.23041
233 895 0.26623
233 1171 0.25508
233 1209 0.21449
233 1336 0.20345
233 1451 0.24579
233 1454 0.22262
233 1748 0.20232
233 1830 0.21036
233 2104 0.20415
233 2115 0.25147
233 2235 0.22548
233 2306 0.24411
233 2572 0.2006
233 2578 0.24766
233 2579 0.21777
233 2580 0.23446
233 2849 0.21439
233 2913 0.29223
233 2958 0.28341
233 3845 0.225
233 4109 0.20063
233 4465 0.23161
233 4570 0.21442
233 4677 0.21497
233 4688 0.20204
233 5054 0.27366
234 349 0.22777
234 482 0.25238
234 533 0.20051
234 636 0.22515
234 768 0.21282
234 883 0.28104
234 895 0.22179
234 1643 0.21143
234 1707 0.22522
234 1729 0.21795
234 1874 0.2246
234 2096 0.209
234 2108 0.23492
234 2191 0.20706
234 2431 0.241
234 2516 0.25759
234 3111 0.24649
234 3125 0.20617
234 4387 0.23142
234 4677 0.20439
234 4789 0.28044
234 4865 0.21306
234 5053 0.21433
235 432 0.2282
235 452 0.20639
235 462 0.23027
235 768 0.20073
235 853 0.20674
235 961 0.23308
235 1087 0.25556
235 1231 0.22203
235 1232 0.20129
235 1243 0.22932
235 1407 0.20384
235 1423 0.24058
235 1488 0.20054
235 1502 0.23219
235 1503 0.21266
235 1555 0.23363
235 1707 0.25116
235 1728 0.25835
235 1744 0.2242
235 1745 0.2417
235 1760 0.22939
235 1945 0.25043
235 1998 0.28305
235 1999 0.22171
235 2020 0.20004
235 2035 0.22017
235 2096 0.21517
235 2129 0.25213
235 2599 0.20837
235 2608 0.22451
235 2853 0.20109
235 2930 0.2352
235 2990 0.20871
235 2991 0.20525
235 3304 0.20279
235 3352 0.21234
235 3366 0.2097
235 3406 0.20627
235 3574 0.25401
235 3601 0.22913
235 3610 0.20698
235 3648 0.26471
235 3651 0.2577
235 3735 0.21827
235 3797 0.20146
235 4094 0.24273
235 4286 0.22647
235 5086 0.23948
236 432 0.22385
236 767 0.26309
236 768 0.20205
236 813 0.25588
236 862 0.25884
236 1119 0.22974
236 1609 0.20742
236 1715 0.20801
236 1959 0.20134
236 1984 0.21159
236 2020 0.2512
236 2050 0.2278
236 2293 0.22384
236 3222 0.27579
236 3663 0.23531
236 3705 0.23831
236 3797 0.20849
236 3806 0.22068
236 3996 0.23754
236 4008 0.21443
236 4165 0.23757
236 4178 0.21895
236 4286 0.20586
236 4638 0.22125
236 4737 0.21394
236 4813 0.26549
236 4820 0.22406
236 4851 0.20146
236 4852 0.22049
237 268 0.22605
237 272 0.20661
237 285 0.24168
237 347 0.20591
237 465 0.20403
237 532 0.21401
237 563 0.22685
237 568 0.21118
237 748 0.20045
237 801 0.22379
237 847 0.20567
237 1106 0.25237
237 1108 0.23422
237 1157 0.21378
237 1238 0.20922
237 1561 0.23294
237 1666 0.22885
237 2109 0.28137
237 2381 0.30462
237 2453 0.22656
237 2584 0.20123
237 2762 0.25068
237 3031 0.24687
237 3204 0.21367
237 3216 0.20006
237 3219 0.22739
237 3223 0.26295
237 3231 0.21856
237 3233 0.23922
237 3238 0.22538
237 3253 0.21904
237 3418 0.21571
237 3648 0.20342
237 3926 0.23862
237 3935 0.21488
237 4101 0.21034
237 4109 0.21699
237 4165 0.2138
237 4232 0.20447
237 4523 0.20278
237 4724 0.30105
237 4726 0.20318
237 5068 0.21793
237 5073 0.23634
237 5131 0.20003
237 5182 0.23234
238 298 0.23653
238 347 0.23599
238 436 0.22309
238 531 0.23606
238 685 0.23046
238 957 0.23176
238 1008 0.22598
238 1265 0.26344
238 1559 0.24552
238 2305 0.20418
238 2381 0.20557
238 2527 0.20204
238 2574 0.20678
238 2584 0.26771
238 2585 0.24313
238 2762 0.2337
238 2911 0.20707
238 3031 0.2178
238 3223 0.22609
238 3229 0.21143
238 3232 0.22541
238 3233 0.23953
238 3253 0.23736
238 3483 0.2391
238 3685 0.20828
238 3795 0.23793
238 3956 0.23238
238 4023 0.23216
238 4109 0.29997
238 4174 0.20503
238 4235 0.24588
238 4469 0.23343
238 4523 0.22551
238 4817 0.21332
238 4934 0.22273
238 4976 0.21734
238 5131 0.21211
239 347 0.22604
239 361 0.23968
239 531 0.26111
239 744 0.20465
239 808 0.22488
239 823 0.28834
239 957 0.2326
239 1008 0.24851
239 1020 0.20617
239 1076 0.2083
239 1155 0.23236
239 1288 0.21361
239 1300 0.20649
239 1379 0.23582
239 1473 0.22238
239 1554 0.21246
239 2104 0.21412
239 2414 0.21784
239 2745 0.25858
239 3625 0.22807
239 4109 0.25113
239 4561 0.2147
239 4596 0.25586
239 4748 0.2055
239 4793 0.2036
239 4806 0.2206
239 4819 0.20926
239 4990 0.2348
240 347 0.24026
240 407 0.20695
240 531 0.20974
240 762 0.22154
240 823 0.21773
240 936 0.20213
240 1008 0.20232
240 1028 0.22332
240 2088 0.23622
240 2104 0.23119
240 3102 0.20244
240 3479 0.21978
240 3484 0.20711
240 4109 0.31028
240 4569 0.2486
240 4990 0.31974
240 4991 0.21254
241 263 0.21391
241 407 0.23328
241 408 0.21531
241 468 0.22797
241 503 0.23188
241 530 0.23637
241 635 0.23689
241 790 0.24023
241 1013 0.21534
241 1388 0.23799
241 1414 0.20528
241 1470 0.22083
241 1534 0.20294
241 1555 0.27079
241 1563 0.21337
241 1570 0.27684
241 1677 0.20479
241 1724 0.2296
241 1782 0.21728
241 1801 0.27149
241 1834 0.24197
241 2057 0.22343
241 2094 0.20664
241 2157 0.22589
241 2218 0.25417
241 2515 0.23941
241 2744 0.2452
241 2754 0.20478
241 3069 0.20186
241 3230 0.21375
241 3615 0.25205
241 3909 0.2623
241 4211 0.22919
241 4212 0.32458
241 4370 0.25406
241 4388 0.22091
241 4451 0.21522
241 4466 0.23096
241 4630 0.20507
241 4856 0.20417
241 4922 0.20527
241 4933 0.23968
241 4941 0.24602
241 4951 0.25936
241 4953 0.24798
241 5062 0.21132
241 5068 0.22564
241 5070 0.20231
241 5087 0.25235
241 5167 0.29345
242 261 0.20882
242 262 0.28013
242 269 0.25502
242 347 0.21957
242 348 0.32189
242 351 0.22818
242 407 0.20755
242 494 0.20709
242 495 0.23219
242 508 0.20094
242 564 0.26182
242 576 0.20916
242 607 0.25022
242 644 0.25729
242 790 0.28626
242 857 0.23244
242 888 0.20825
242 927 0.20637
242 991 0.21267
242 1008 0.22264
242 1298 0.22246
242 1468 0.22513
242 1482 0.23403
242 1725 0.23349
242 1801 0.28241
242 2011 0.22078
242 2033 0.21165
242 2088 0.21574
242 2182 0.20365
242 2306 0.24638
242 2680 0.2006
242 2817 0.22106
242 3083 0.21691
242 3267 0.23174
242 3282 0.20483
242 3566 0.20195
242 3701 0.20688
242 4362 0.20209
242 4452 0.22013
242 4487 0.22244
242 4502 0.20843
242 4513 0.25228
242 4788 0.24876
242 4941 0.22792
242 4951 0.2061
242 5071 0.20746
242 5168 0.25718
242 5169 0.20443
242 5171 0.21286
243 248 0.20651
243 249 0.29681
243 250 0.2159
243 251 0.25731
243 254 0.21515
243 258 0.24072
243 262 0.2478
243 269 0.21627
243 274 0.20502
243 275 0.22938
243 328 0.23956
243 389 0.20099
243 443 0.22521
243 471 0.20563
243 482 0.22608
243 494 0.25965
243 495 0.29289
243 508 0.21197
243 509 0.22881
243 532 0.2011
243 549 0.21222
243 566 0.23124
243 709 0.2063
243 726 0.20927
243 841 0.20035
243 857 0.22747
243 858 0.21814
243 859 0.25956
243 878 0.32685
243 953 0.21474
243 975 0.22353
243 1082 0.23704
243 1103 0.28726
243 1143 0.20498
243 1217 0.22782
243 1246 0.21045
243 1313 0.22186
243 1351 0.20785
243 1363 0.22079
243 1379 0.2723
243 1444 0.22862
243 1468 0.22908
243 1478 0.21394
243 1483 0.20496
243 1548 0.20737
243 1557 0.22817
243 1635 0.22662
243 1801 0.22145
243 1813 0.20687
243 1814 0.29617
243 1866 0.24212
243 1868 0.23305
243 1873 0.2035
243 1924 0.21208
243 2004 0.20269
243 2044 0.21223
243 2055 0.20257
243 2058 0.28312
243 2059 0.21151
243 2062 0.24118
243 2126 0.21613
243 2241 0.2396
243 2250 0.28822
243 2357 0.20775
243 2358 0.2079
243 2360 0.24886
243 2641 0.2293
243 2655 0.21723
243 2672 0.20668
243 2673 0.22653
243 2686 0.20556
243 2688 0.24668
243 2702 0.21771
243 2703 0.32176
243 2779 0.23608
243 2964 0.23659
243 2984 0.2032
243 3031 0.20492
243 3058 0.247
243 3062 0.22569
243 3078 0.21931
243 3093 0.20669
243 3122 0.24513
243 3172 0.23107
243 3346 0.23215
243 3389 0.23414
243 3543 0.20381
243 3545 0.21123
243 3546 0.25274
243 3620 0.21076
243 3649 0.21799
243 3657 0.23481
243 3705 0.20193
243 3816 0.2025
243 3817 0.27353
243 3878 0.20109
243 3900 0.25713
243 3927 0.20906
243 4020 0.20828
243 4080 0.2058
243 4157 0.20554
243 4164 0.23639
243 4212 0.21693
243 4271 0.21084
243 4272 0.25831
243 4291 0.21527
243 4352 0.2141
243 4464 0.2168
243 4465 0.27633
243 4484 0.21897
243 4485 0.24916
243 4496 0.20466
243 4497 0.2344
243 4498 0.25775
243 4499 0.22066
243 4507 0.24186
243 4523 0.24242
243 4530 0.24244
243 4556 0.20335
243 4622 0.20008
243 4667 0.22536
243 4674 0.24887
243 4685 0.2425
243 4687 0.24797
243 4688 0.23147
243 4696 0.21505
243 4697 0.21992
243 4701 0.22551
243 4703 0.27158
243 4711 0.23657
243 4712 0.27616
243 4714 0.23806
243 4717 0.20509
243 4718 0.22925
243 4755 0.2163
243 4786 0.23579
243 4787 0.21663
243 4889 0.23392
243 4891 0.22181
243 4898 0.2044
243 4921 0.25225
243 4922 0.22631
243 4938 0.23313
243 4944 0.2426
243 5017 0.205
243 5054 0.20267
243 5055 0.22005
243 5060 0.27723
243 5061 0.2696
243 5063 0.20185
243 5067 0.22324
243 5072 0.25203
243 5073 0.24045
243 5074 0.20574
243 5081 0.23849
243 5084 0.22303
243 5090 0.21333
243 5166 0.2465
243 5172 0.20428
244 292 0.20749
244 348 0.22023
244 396 0.20153
244 612 0.20995
244 622 0.20043
244 623 0.21236
244 777 0.2504
244 878 0.22975
244 1158 0.24139
244 1372 0.20696
244 1403 0.21904
244 1502 0.2866
244 1643 0.21376
244 1694 0.20167
244 1820 0.21335
244 1833 0.22676
244 2115 0.23024
244 2188 0.20405
244 2494 0.21672
244 2500 0.21831
244 2534 0.23643
244 2648 0.22374
244 2841 0.23818
244 2844 0.21662
244 3025 0.21884
244 3164 0.27649
244 3171 0.20057
244 3177 0.21922
244 3341 0.20301
244 3385 0.25043
244 3654 0.20987
244 3678 0.21407
244 3689 0.20726
244 4092 0.2414
244 4341 0.21725
244 4354 0.21209
244 4605 0.21747
244 5053 0.21968
244 5054 0.22571
245 348 0.20799
245 379 0.22952
245 525 0.20247
245 631 0.31375
245 895 0.22306
245 943 0.2159
245 1697 0.21046
245 1833 0.21328
245 1956 0.20088
245 2105 0.2218
245 2268 0.20675
245 2960 0.21671
245 3341 0.22008
245 4130 0.21387
245 4245 0.22961
245 4429 0.3267
245 4570 0.20953
246 336 0.23625
246 347 0.20346
246 348 0.22808
246 350 0.21996
246 595 0.24122
246 609 0.211
246 853 0.22768
246 989 0.22234
246 1076 0.23809
246 1336 0.24237
246 1402 0.2165
246 1514 0.22513
246 1708 0.20385
246 1901 0.20399
246 2020 0.22453
246 2105 0.21121
246 2129 0.2199
246 2197 0.21406
246 2198 0.2347
246 2227 0.20189
246 2253 0.21719
246 2494 0.29627
246 2577 0.22238
246 2596 0.20125
246 2607 0.2476
246 2958 0.21425
246 3111 0.22267
246 3370 0.20117
246 3495 0.22628
246 3573 0.20208
246 3720 0.24371
246 4107 0.28298
246 4272 0.24967
246 4285 0.2334
246 4526 0.21355
246 4571 0.23916
246 4573 0.23191
246 4802 0.21607
246 5053 0.27275
247 689 0.20552
247 690 0.21496
247 808 0.22266
247 813 0.25517
247 839 0.20169
247 1169 0.23041
247 1243 0.20722
247 1423 0.23751
247 1433 0.23115
247 1501 0.23236
247 1515 0.22319
247 1667 0.22089
247 1708 0.22077
247 1748 0.20573
247 1776 0.22258
247 1777 0.20201
247 1945 0.23207
247 2208 0.22483
247 2218 0.2441
247 2234 0.2345
247 2261 0.21393
247 2402 0.2497
247 2586 0.20942
247 2893 0.22656
247 3350 0.20277
247 3373 0.20218
247 3611 0.24419
247 3758 0.20272
247 4024 0.23807
247 4094 0.23192
247 4121 0.21639
247 4375 0.22359
247 4457 0.2546
247 4580 0.23387
247 4862 0.2163
248 418 0.20051
248 449 0.24187
248 450 0.20773
248 683 0.25673
248 685 0.21252
248 745 0.2195
248 813 0.26242
248 827 0.20613
248 894 0.23032
248 916 0.22186
248 1076 0.23565
248 1194 0.23489
248 1195 0.21425
248 1214 0.21115
248 1342 0.23046
248 1405 0.20582
248 1423 0.23957
248 1433 0.22774
248 1667 0.23779
248 1708 0.20475
248 1830 0.20202
248 1860 0.22551
248 1945 0.22527
248 1951 0.21266
248 2032 0.22584
248 2051 0.23488
248 2093 0.21543
248 2181 0.2025
248 2208 0.21644
248 2234 0.21563
248 2245 0.27786
248 2272 0.20379
248 2402 0.24274
248 2431 0.22829
248 2435 0.23139
248 2564 0.21675
248 2572 0.24925
248 2574 0.23381
248 2660 0.23678
248 2759 0.20405
248 2762 0.21894
248 2908 0.22776
248 2909 0.24998
248 2920 0.25418
248 3087 0.26446
248 3154 0.21152
248 3155 0.20174
248 3219 0.23803
248 3220 0.22444
248 3235 0.21893
248 3350 0.2836
248 3459 0.20177
248 3502 0.22207
248 3566 0.26083
248 3568 0.23539
248 3615 0.23137
248 3680 0.20033
248 3738 0.20952
248 3780 0.22098
248 3846 0.20472
248 3867 0.27925
248 3952 0.27598
248 3981 0.25532
248 4165 0.25589
248 4178 0.201
248 4216 0.20581
248 4272 0.21239
248 4341 0.20232
248 4424 0.2587
248 4457 0.2143
248 4470 0.2016
248 4555 0.20054
248 4989 0.21131
248 5054 0.21634
248 5060 0.20705
249 268 0.21779
249 333 0.22957
249 436 0.20654
249 687 0.2096
249 864 0.20918
249 894 0.22116
249 916 0.25454
249 983 0.25706
249 1077 0.20865
249 1108 0.22329
249 1156 0.20697
249 1335 0.2809
249 1411 0.23994
249 1423 0.31517
249 1426 0.2932
249 1439 0.25982
249 1585 0.20164
249 1666 0.22284
249 1831 0.23752
249 1838 0.20498
249 1849 0.24692
249 2227 0.20176
249 2259 0.20645
249 2420 0.22756
249 2421 0.23013
249 2450 0.21801
249 2495 0.20308
249 2554 0.20028
249 2555 0.20081
249 2765 0.21574
249 2852 0.21963
249 2867 0.20268
249 2870 0.20604
249 2920 0.21255
249 2957 0.20791
249 3216 0.21312
249 3240 0.21193
249 3486 0.29709
249 3615 0.40812
249 3624 0.22616
249 3714 0.25326
249 3736 0.20928
249 3770 0.25528
249 3928 0.21927
249 3938 0.203
249 3945 0.22285
249 4064 0.22672
249 4092 0.24371
249 4125 0.25623
249 4178 0.25003
249 4254 0.20892
249 4302 0.23142
249 4323 0.20897
249 4428 0.20577
249 4574 0.20724
249 4733 0.20252
249 4817 0.23618
249 5010 0.23901
249 5039 0.20507
249 5054 0.2082
249 5055 0.20028
249 5072 0.21015
250 268 0.28433
250 463 0.2329
250 488 0.21792
250 629 0.2034
250 655 0.20524
250 687 0.20015
250 706 0.25229
250 787 0.21183
250 808 0.20617
250 823 0.20811
250 878 0.21588
250 1254 0.20562
250 1265 0.21692
250 1335 0.24554
250 1379 0.21019
250 1655 0.20118
250 2079 0.25453
250 2261 0.21137
250 2772 0.22104
250 3705 0.2126
250 3806 0.22533
250 3914 0.20429
250 4022 0.24129
250 4109 0.34969
250 4235 0.22019
250 4581 0.25732
250 4596 0.21945
250 4607 0.25949
250 4712 0.20501
250 4804 0.21516
250 4817 0.25415
250 5060 0.24535
250 5157 0.20796
251 256 0.22229
251 304 0.2054
251 347 0.2135
251 491 0.22266
251 685 0.21173
251 796 0.21915
251 1008 0.27823
251 1026 0.20743
251 1335 0.20203
251 1379 0.26982
251 1554 0.2019
251 1563 0.23588
251 1824 0.20079
251 2079 0.20527
251 2431 0.24399
251 2459 0.21587
251 2494 0.26796
251 2506 0.23231
251 3111 0.22074
251 3253 0.21421
251 3384 0.22258
251 3864 0.24331
251 3914 0.28879
251 4109 0.2006
251 4150 0.20134
251 4235 0.25464
251 4596 0.23995
251 4819 0.22129
251 5182 0.22201
252 967 0.2324
252 1028 0.26439
252 2088 0.21834
252 2104 0.24242
252 2431 0.21157
252 3996 0.2139
252 4109 0.30558
252 4581 0.22815
253 458 0.23701
253 578 0.20109
253 916 0.21056
253 1380 0.22977
253 1554 0.23227
253 1655 0.20844
253 2088 0.22023
253 2104 0.20852
253 3082 0.20478
253 3815 0.20717
253 4149 0.20355
254 304 0.26829
254 396 0.20839
254 409 0.20261
254 416 0.22667
254 464 0.35697
254 790 0.20283
254 801 0.21536
254 975 0.26576
254 1168 0.2318
254 1178 0.20565
254 1246 0.23308
254 1492 0.23483
254 1555 0.30369
254 1563 0.24592
254 1564 0.233
254 1569 0.20549
254 1803 0.20471
254 1812 0.23631
254 1823 0.21501
254 1844 0.20899
254 1953 0.2113
254 1984 0.26474
254 2031 0.22641
254 2034 0.22164
254 2052 0.3058
254 2064 0.23434
254 2065 0.21883
254 2092 0.20153
254 2141 0.22489
254 2194 0.20991
254 2218 0.26474
254 2344 0.24516
254 2396 0.29783
254 2402 0.26971
254 2469 0.23587
254 2515 0.26779
254 2537 0.35673
254 2538 0.32641
254 2660 0.21317
254 2676 0.21475
254 2713 0.2342
254 2732 0.24664
254 2849 0.21416
254 2864 0.21356
254 2865 0.23314
254 2878 0.212
254 2966 0.21714
254 3023 0.26786
254 3024 0.23232
254 3053 0.27282
254 3072 0.24672
254 3100 0.20809
254 3341 0.22435
254 3385 0.29156
254 3582 0.21346
254 3590 0.22858
254 3601 0.20395
254 3611 0.21674
254 3636 0.24905
254 3649 0.21908
254 3813 0.22496
254 3864 0.22321
254 3926 0.21318
254 4045 0.28371
254 4156 0.26944
254 4212 0.20712
254 4280 0.23971
254 4629 0.27506
254 4643 0.22514
254 4676 0.21108
254 4788 0.20301
254 4951 0.21344
254 5072 0.21479
254 5077 0.23122
255 489 0.20411
255 580 0.23106
255 635 0.21209
255 759 0.22727
255 1026 0.30984
255 1106 0.22964
255 1224 0.21484
255 1286 0.23447
255 1330 0.20298
255 1335 0.25991
255 1469 0.24739
255 1470 0.22714
255 1482 0.20162
255 1830 0.30597
255 2031 0.20719
255 2052 0.20179
255 2305 0.20114
255 2324 0.21044
255 2379 0.30544
255 2431 0.22091
255 2658 0.22232
255 3005 0.21468
255 3865 0.20441
255 4045 0.27578
255 4643 0.20824
256 258 0.22239
256 269 0.21716
256 347 0.2246
256 349 0.22052
256 363 0.23015
256 375 0.23018
256 488 0.32272
256 489 0.25099
256 591 0.21819
256 644 0.26726
256 786 0.20254
256 796 0.23684
256 808 0.2429
256 834 0.23367
256 839 0.27555
256 879 0.20952
256 1056 0.20609
256 1066 0.20277
256 1070 0.22019
256 1078 0.20189
256 1145 0.20891
256 1396 0.20155
256 1496 0.21671
256 1836 0.265
256 1850 0.23822
256 2027 0.31418
256 2054 0.20362
256 2069 0.20216
256 2071 0.21137
256 2384 0.23751
256 2402 0.27811
256 2434 0.21705
256 2439 0.21965
256 2666 0.20592
256 2703 0.2167
256 2793 0.23089
256 2828 0.20336
256 2984 0.20886
256 2998 0.20791
256 3039 0.2567
256 3188 0.23676
256 3200 0.24066
256 3335 0.26523
256 3360 0.20479
256 3388 0.27522
256 3419 0.235
256 3422 0.20744
256 3449 0.29193
256 3450 0.22396
256 3506 0.20609
256 3517 0.21015
256 3585 0.20494
256 3654 0.23282
256 3656 0.22198
256 3837 0.2036
256 3843 0.21458
256 3850 0.26671
256 3910 0.20712
256 4015 0.21143
256 4020 0.2268
256 4059 0.21693
256 4065 0.21409
256 4067 0.24629
256 4092 0.27554
256 4109 0.22052
256 4128 0.20644
256 4164 0.24175
256 4240 0.2402
256 4244 0.21246
256 4296 0.21591
256 4306 0.261
256 4307 0.20167
256 4311 0.20867
256 4352 0.28606
256 4362 0.24107
256 4451 0.20633
256 4498 0.22364
256 4508 0.20419
256 4509 0.21807
256 4510 0.23464
256 4519 0.22468
256 4532 0.28378
256 4547 0.2545
256 4580 0.20717
256 4604 0.20402
256 4629 0.27582
256 4697 0.20613
256 4712 0.27141
256 4714 0.22222
256 4715 0.21452
256 4717 0.26735
256 4718 0.20555
256 4725 0.25258
256 4727 0.23764
256 4728 0.27698
256 4736 0.24536
256 4739 0.20944
256 4740 0.23407
256 4741 0.29611
256 4742 0.25408
256 4848 0.21529
256 4864 0.21362
256 4884 0.21842
256 4886 0.23469
256 4888 0.21844
256 4889 0.23412
256 4896 0.2008
256 4908 0.25017
256 4911 0.22287
256 4914 0.29512
256 4919 0.23065
256 4920 0.24259
256 4921 0.22612
256 4922 0.27452
256 4925 0.32488
256 4938 0.20172
256 4941 0.23003
256 4949 0.20791
256 5033 0.20344
256 5050 0.20228
256 5054 0.23777
256 5055 0.24076
256 5059 0.26815
256 5060 0.26944
256 5061 0.27187
256 5063 0.2366
256 5064 0.20608
256 5066 0.23971
256 5067 0.20572
256 5068 0.2427
256 5071 0.22174
256 5072 0.21487
256 5090 0.2027
256 5166 0.24369
256 5167 0.21313
256 5182 0.23659
257 279 0.20168
257 304 0.3286
257 350 0.21203
257 371 0.21922
257 418 0.23453
257 559 0.2083
257 573 0.20185
257 613 0.25338
257 622 0.22266
257 674 0.22245
257 709 0.20149
257 726 0.22799
257 796 0.24008
257 923 0.21212
257 978 0.2654
257 1078 0.20686
257 1214 0.20716
257 1239 0.20025
257 1317 0.20574
257 1346 0.26513
257 1552 0.21853
257 1555 0.20558
257 1632 0.24423
257 1670 0.20658
257 1684 0.23621
257 1685 0.21205
257 1699 0.27621
257 1833 0.2042
257 1834 0.24415
257 1892 0.23734
257 1951 0.21101
257 2039 0.24239
257 2051 0.23739
257 2103 0.21855
257 2234 0.22861
257 2261 0.22298
257 2344 0.22192
257 2345 0.2535
257 2348 0.23439
257 2363 0.21893
257 2438 0.22025
257 2493 0.20879
257 2494 0.37473
257 2537 0.28232
257 2582 0.22511
257 2584 0.2332
257 2600 0.21885
257 2642 0.28314
257 2658 0.26563
257 2659 0.20979
257 2669 0.23921
257 2676 0.21459
257 3020 0.26029
257 3204 0.30112
257 3215 0.23333
257 3217 0.21291
257 3240 0.22704
257 3335 0.25323
257 3358 0.20201
257 3370 0.30564
257 3398 0.28557
257 3411 0.20499
257 3415 0.21283
257 3449 0.2026
257 3459 0.20329
257 3485 0.2544
257 3506 0.23777
257 3615 0.25573
257 3616 0.3302
257 3701 0.24861
257 3712 0.2009
257 3714 0.20464
257 3729 0.21569
257 3811 0.20054
257 3814 0.2476
257 3864 0.21461
257 3933 0.22108
257 3941 0.30742
257 3947 0.25081
257 4007 0.29929
257 4149 0.22186
257 4156 0.21573
257 4164 0.23976
257 4169 0.2439
257 4170 0.25934
257 4217 0.22346
257 4321 0.23307
257 4355 0.23104
257 4417 0.23976
257 4473 0.24153
257 4547 0.20169
257 4580 0.21385
257 4677 0.2287
257 4688 0.21111
257 4692 0.20047
257 4863 0.22379
257 5043 0.20126
257 5052 0.21153
257 5053 0.21118
257 5056 0.20021
257 5077 0.24076
257 5086 0.24921
258 268 0.32037
258 347 0.24805
258 348 0.23725
258 418 0.20491
258 613 0.28408
258 638 0.21176
258 768 0.20908
258 796 0.22227
258 854 0.23023
258 863 0.26682
258 1011 0.20014
258 1106 0.20168
258 1122 0.21866
258 1335 0.21099
258 1346 0.2416
258 1552 0.25372
258 1684 0.22837
258 2105 0.21589
258 2181 0.21799
258 2431 0.24913
258 2494 0.24993
258 2577 0.20604
258 3398 0.25141
258 3616 0.32725
258 3864 0.2744
258 4107 0.24695
258 4130 0.21325
258 4217 0.21272
258 4519 0.21716
258 5053 0.2314
258 5055 0.20877
258 5077 0.20203
259 845 0.20323
259 1106 0.24216
259 1139 0.20483
259 1268 0.27083
259 1330 0.27169
259 1667 0.20314
259 2099 0.20109
259 3616 0.31884
259 4115 0.20839
259 4241 0.24857
259 4249 0.27383
259 4273 0.24235
259 4336 0.22206
259 4526 0.22445
259 4807 0.24959
259 5048 0.22737
260 667 0.261
260 777 0.23724
260 825 0.21073
260 838 0.20126
260 934 0.28562
260 935 0.20023
260 1070 0.20981
260 1103 0.2149
260 1134 0.24315
260 1194 0.24562
260 1195 0.21652
260 1196 0.2735
260 1425 0.21216
260 1433 0.26067
260 1434 0.22494
260 1446 0.20613
260 1473 0.24352
260 1503 0.25498
260 1516 0.21265
260 1534 0.28208
260 1657 0.28286
260 1661 0.21685
260 1667 0.35117
260 1668 0.3055
260 1676 0.30028
260 1747 0.21799
260 1750 0.20235
260 1759 0.20088
260 1810 0.20124
260 1887 0.21161
260 1905 0.25363
260 2010 0.21657
260 2020 0.21304
260 2049 0.21239
260 2071 0.2532
260 2073 0.20848
260 2108 0.22016
260 2148 0.21016
260 2194 0.22281
260 2206 0.25903
260 2222 0.20892
260 2268 0.24073
260 2269 0.26714
260 2576 0.21022
260 2607 0.2254
260 2608 0.22127
260 2694 0.20742
260 2709 0.22177
260 2786 0.21606
260 2795 0.20776
260 2800 0.20575
260 2819 0.23812
260 2829 0.26455
260 2830 0.26526
260 2831 0.2039
260 2855 0.20258
260 2990 0.26575
260 3135 0.21081
260 3192 0.21917
260 3226 0.21128
260 3347 0.21064
260 3406 0.22741
260 3514 0.20408
260 3615 0.23454
260 3616 0.3207
260 3625 0.21691
260 3679 0.21508
260 3762 0.20611
260 3780 0.25606
260 3792 0.26136
260 3793 0.31375
260 3902 0.26391
260 3910 0.23496
260 4022 0.2237
260 4024 0.23289
260 4094 0.25984
260 4107 0.21345
260 4121 0.32828
260 4128 0.24019
260 4159 0.22587
260 4256 0.20301
260 4335 0.23704
260 4376 0.20182
260 4431 0.2554
260 4667 0.20531
260 4688 0.20138
260 5033 0.28186
260 5034 0.23604
260 5117 0.20256
260 5118 0.21092
260 5129 0.22124
261 430 0.22372
261 655 0.22342
261 777 0.20573
261 915 0.2772
261 974 0.26263
261 1087 0.21617
261 1156 0.21598
261 1345 0.2068
261 1381 0.21305
261 1388 0.20174
261 1810 0.20767
261 1849 0.21264
261 2021 0.22041
261 2121 0.22425
261 2182 0.20773
261 2305 0.2938
261 2348 0.20614
261 2367 0.25113
261 2660 0.28012
261 2742 0.22843
261 2759 0.20592
261 2900 0.22415
261 3165 0.21186
261 3361 0.22495
261 3459 0.29252
261 3615 0.23081
261 3951 0.22352
261 3952 0.20365
261 4402 0.2198
261 4646 0.24607
261 4689 0.20291
261 4799 0.23539
261 4871 0.21515
262 418 0.20863
262 547 0.2039
262 563 0.21616
262 593 0.22213
262 974 0.21131
262 982 0.20741
262 1087 0.2447
262 1218 0.21275
262 1563 0.20174
262 1564 0.21403
262 1570 0.2637
262 1810 0.23619
262 1842 0.20811
262 2091 0.21457
262 2550 0.20833
262 2827 0.21068
262 2867 0.21885
262 3071 0.2086
262 3361 0.21515
262 3598 0.21123
262 3615 0.21327
262 4234 0.25459
262 4574 0.2007
262 4580 0.2184
262 4696 0.21589
262 4785 0.20451
262 4818 0.20535
262 4819 0.21724
262 4983 0.20457
262 4985 0.24737
262 5036 0.20377
262 5057 0.21821
262 5137 0.24515
262 5182 0.22667
263 285 0.20768
263 610 0.21543
263 1087 0.29239
263 1109 0.20066
263 1335 0.22981
263 1356 0.20687
263 1372 0.27102
263 1380 0.25945
263 1555 0.20523
263 1849 0.25403
263 1867 0.22091
263 3639 0.20629
263 3656 0.21421
263 4580 0.20687
263 5033 0.2211
263 5118 0.20501
264 347 0.21141
264 388 0.22916
264 629 0.22211
264 685 0.24865
264 2505 0.20064
264 4580 0.21451
265 578 0.20975
265 685 0.20227
265 1056 0.20863
265 2020 0.22531
265 3070 0.26339
266 2015 0.20742
266 2107 0.23316
266 2305 0.28121
266 2309 0.20604
266 2696 0.20991
266 3615 0.23331
266 4883 0.20721
267 313 0.20054
267 384 0.26743
267 385 0.28397
267 393 0.22828
267 394 0.20527
267 448 0.22044
267 450 0.20666
267 463 0.21887
267 491 0.24721
267 602 0.23218
267 603 0.22626
267 642 0.21352
267 668 0.23274
267 675 0.2061
267 685 0.23304
267 751 0.23133
267 811 0.20359
267 865 0.2648
267 997 0.25519
267 1047 0.24099
267 1174 0.21918
267 1247 0.215
267 1338 0.28861
267 1348 0.2145
267 1471 0.20268
267 1496 0.21593
267 1497 0.20454
267 1545 0.20061
267 1563 0.30555
267 1569 0.26823
267 1607 0.21892
267 1650 0.22574
267 1671 0.23788
267 1693 0.22038
267 1733 0.21601
267 1793 0.21898
267 2016 0.22911
267 2052 0.22218
267 2075 0.23309
267 2107 0.22064
267 2130 0.20872
267 2140 0.22315
267 2172 0.20191
267 2251 0.21873
267 2252 0.21488
267 2253 0.2524
267 2305 0.21323
267 2324 0.20008
267 2364 0.20543
267 2431 0.22267
267 2588 0.25613
267 2592 0.25072
267 2614 0.2213
267 2695 0.26166
267 2711 0.20262
267 2759 0.20794
267 2786 0.20668
267 2824 0.21828
267 2852 0.20974
267 2940 0.27085
267 2941 0.20226
267 2942 0.20287
267 3165 0.20669
267 3246 0.25891
267 3491 0.22356
267 3627 0.21394
267 3628 0.20588
267 3648 0.22812
267 3796 0.23487
267 3797 0.23009
267 3805 0.22926
267 3806 0.21862
267 3807 0.21785
267 3949 0.26183
267 4000 0.22502
267 4001 0.2471
267 4020 0.20203
267 4024 0.27525
267 4030 0.25039
267 4045 0.28734
267 4078 0.20742
267 4169 0.21437
267 4310 0.24782
267 4311 0.25337
267 4326 0.20001
267 4355 0.25638
267 4443 0.22759
267 4459 0.28203
267 4493 0.21725
267 4547 0.23918
267 4647 0.21843
267 4683 0.23442
267 4695 0.21007
267 4703 0.21324
267 4738 0.20264
267 4740 0.20177
267 4839 0.24058
267 5016 0.21656
267 5036 0.25212
267 5037 0.24679
267 5108 0.2309
267 5120 0.20423
268 270 0.20607
268 283 0.20257
268 292 0.20627
268 293 0.20593
268 311 0.21753
268 358 0.22054
268 384 0.25183
268 396 0.20572
268 403 0.22282
268 469 0.25168
268 531 0.20445
268 702 0.21512
268 706 0.20272
268 753 0.21428
268 754 0.24187
268 823 0.24587
268 864 0.22408
268 944 0.21236
268 1078 0.27165
268 1105 0.26766
268 1108 0.29863
268 1308 0.22686
268 1338 0.21563
268 1342 0.25903
268 1418 0.22679
268 1486 0.22334
268 1488 0.23041
268 1489 0.24134
268 1605 0.24578
268 1670 0.21554
268 1733 0.20691
268 1858 0.20841
268 1987 0.21315
268 2058 0.22649
268 2104 0.20362
268 2293 0.21843
268 2312 0.21262
268 2626 0.20351
268 2774 0.20144
268 2784 0.20671
268 2798 0.20842
268 2893 0.20731
268 3089 0.21263
268 3101 0.29087
268 3140 0.20891
268 3189 0.21407
268 3190 0.23499
268 3220 0.21231
268 3479 0.23533
268 3525 0.24547
268 3646 0.21501
268 3693 0.20424
268 3730 0.20374
268 3864 0.22144
268 3867 0.2079
268 3996 0.25048
268 4046 0.22342
268 4069 0.20785
268 4092 0.24416
268 4109 0.24969
268 4186 0.21082
268 4216 0.20139
268 4302 0.22547
268 4321 0.20808
268 4350 0.26527
268 4371 0.20871
268 4382 0.22654
268 4493 0.33175
268 4507 0.20362
268 4580 0.2393
268 4623 0.20399
268 4644 0.20052
268 4688 0.20426
268 4698 0.2625
268 4724 0.24168
268 4735 0.21868
268 4755 0.25387
268 4756 0.21761
268 4766 0.27002
268 4865 0.22034
268 4900 0.23234
268 4901 0.2326
268 4908 0.20643
268 4911 0.21601
268 4913 0.26709
268 4941 0.25309
268 4965 0.23305
268 5020 0.20157
268 5052 0.249
268 5060 0.25274
268 5064 0.21438
268 5070 0.23881
268 5071 0.22425
268 5072 0.2717
268 5081 0.22245
268 5089 0.20288
268 5108 0.20525
268 5110 0.21818
268 5166 0.22844
268 5178 0.28537
268 5181 0.27689
268 5182 0.22365
269 377 0.2107
269 579 0.24119
269 591 0.22398
269 595 0.25402
269 777 0.20962
269 796 0.20683
269 808 0.3423
269 834 0.29776
269 835 0.21827
269 863 0.22539
269 864 0.26721
269 898 0.20396
269 1043 0.23456
269 1078 0.21646
269 1108 0.20886
269 1121 0.22681
269 1295 0.20095
269 1331 0.20192
269 1345 0.32098
269 1605 0.26254
269 1643 0.20112
269 1680 0.22291
269 1684 0.20555
269 1849 0.21213
269 1889 0.20514
269 2039 0.21641
269 2040 0.22141
269 2109 0.20517
269 2206 0.20757
269 2344 0.25948
269 2352 0.23476
269 2363 0.21329
269 2385 0.22945
269 2402 0.20021
269 2421 0.20265
269 2439 0.20592
269 2476 0.21572
269 2516 0.21157
269 2527 0.27484
269 2528 0.24639
269 2577 0.23378
269 2636 0.20199
269 2651 0.24241
269 2764 0.20096
269 2866 0.21655
269 2964 0.21232
269 2977 0.20099
269 2978 0.21685
269 2992 0.21
269 2995 0.31895
269 3073 0.21028
269 3090 0.21493
269 3103 0.24948
269 3170 0.20661
269 3192 0.26172
269 3204 0.2859
269 3205 0.20023
269 3216 0.26958
269 3217 0.21087
269 3226 0.21061
269 3486 0.20057
269 3600 0.22239
269 3678 0.2501
269 3705 0.23787
269 3712 0.21103
269 3864 0.22828
269 3938 0.20008
269 3940 0.20683
269 4006 0.20438
269 4092 0.23095
269 4122 0.21057
269 4149 0.20214
269 4297 0.23435
269 4302 0.2012
269 4309 0.20058
269 4310 0.24653
269 4370 0.28627
269 4376 0.31813
269 4387 0.24951
269 4491 0.21617
269 4558 0.2054
269 4580 0.34917
269 4582 0.2279
269 4596 0.20442
269 4606 0.20095
269 4610 0.27274
269 4619 0.28815
269 4625 0.20726
269 4707 0.24926
269 4776 0.20438
269 4857 0.2119
269 4858 0.21066
269 4905 0.24037
269 4916 0.21483
269 5010 0.22664
269 5072 0.2758
269 5077 0.23135
269 5086 0.20389
269 5181 0.21102
270 531 0.22239
270 547 0.2273
270 576 0.21497
270 833 0.21727
270 906 0.29984
270 1330 0.27698
270 1335 0.26116
270 1336 0.26755
270 1810 0.25094
270 1813 0.23771
270 1821 0.23152
270 2051 0.22679
270 2064 0.22846
270 2109 0.23089
270 2110 0.26816
270 2494 0.22841
270 2853 0.2251
270 3397 0.2107
270 3398 0.26671
270 3615 0.20174
270 3616 0.3124
270 4054 0.27642
270 4083 0.24951
270 4107 0.26903
270 4355 0.21086
270 4580 0.21695
270 4606 0.2348
270 4619 0.21643
270 4813 0.2262
270 4821 0.2101
270 4835 0.21645
270 4917 0.21507
270 5033 0.20282
270 5048 0.23393
271 376 0.26526
271 525 0.22267
271 583 0.23742
271 617 0.21757
271 639 0.21249
271 825 0.23753
271 836 0.25568
271 854 0.23721
271 1126 0.25709
271 1268 0.24435
271 1299 0.22592
271 1356 0.21233
271 1781 0.22198
271 1847 0.24266
271 1848 0.22171
271 2105 0.20549
271 2109 0.23289
271 2129 0.29224
271 2268 0.21164
271 2306 0.20736
271 2462 0.25616
271 2817 0.22927
271 3040 0.21938
271 3057 0.24449
271 3111 0.33507
271 3361 0.22413
271 3406 0.2078
271 3426 0.24387
271 3593 0.24737
271 3616 0.29069
271 3617 0.2186
271 3625 0.26629
271 3632 0.22596
271 3640 0.28502
271 3681 0.20899
271 3737 0.20229
271 4044 0.20711
271 4064 0.21834
271 4065 0.24216
271 4071 0.21883
271 4083 0.26467
271 4092 0.20027
271 4461 0.20528
271 4478 0.2036
271 4520 0.22973
271 4585 0.20837
271 4787 0.25655
271 4793 0.20853
271 4856 0.21353
271 4968 0.20767
271 5043 0.22536
271 5046 0.23058
271 5048 0.23676
271 5053 0.22026
271 5071 0.20216
271 5117 0.23811
272 602 0.25278
272 647 0.22245
272 648 0.22456
272 690 0.2417
272 777 0.28079
272 895 0.20264
272 1047 0.20043
272 1158 0.21443
272 1171 0.26219
272 1664 0.21703
272 1676 0.24632
272 1942 0.23526
272 2020 0.2054
272 2102 0.22859
272 2222 0.21356
272 2305 0.23542
272 2492 0.23081
272 2948 0.22121
272 3107 0.20624
272 3506 0.22599
272 3616 0.26896
272 3640 0.26846
272 3842 0.2051
272 3985 0.25091
272 4024 0.23433
272 4226 0.20223
272 4287 0.20831
272 4311 0.23483
272 4323 0.27363
272 4402 0.25212
272 4547 0.21052
272 4882 0.22377
272 4916 0.21243
272 4986 0.20784
273 414 0.22343
273 430 0.21356
273 433 0.20507
273 462 0.21629
273 648 0.22135
273 868 0.20045
273 874 0.20347
273 974 0.25493
273 975 0.25384
273 1196 0.22133
273 1517 0.27261
273 1655 0.25215
273 1667 0.20087
273 1676 0.28285
273 1716 0.22685
273 2074 0.24379
273 3370 0.20267
273 3519 0.20405
273 3670 0.23508
273 3839 0.29011
273 4170 0.20488
273 4402 0.23433
273 4465 0.21404
273 4551 0.23369
273 4570 0.2113
273 4689 0.23077
273 4871 0.20658
273 5077 0.23984
273 5108 0.20337
274 339 0.26474
274 365 0.21048
274 386 0.23265
274 566 0.20964
274 578 0.24912
274 599 0.20109
274 648 0.21337
274 668 0.2426
274 704 0.20746
274 808 0.25087
274 810 0.20222
274 1212 0.20637
274 1261 0.23157
274 1939 0.23674
274 2020 0.22076
274 2243 0.22717
274 2305 0.23374
274 2459 0.22598
274 2587 0.22152
274 2761 0.20011
274 2763 0.20407
274 2793 0.267
274 2852 0.23698
274 3025 0.22018
274 3026 0.20728
274 3364 0.25007
274 3625 0.28869
274 3733 0.2389
274 3796 0.20492
274 3797 0.27099
274 4025 0.20399
274 4310 0.24925
274 4572 0.20683
274 4580 0.26892
274 4784 0.21696
274 4817 0.29229
274 4818 0.30022
274 4819 0.20652
274 4835 0.21065
274 4883 0.26086
274 5019 0.23019
274 5020 0.22695
274 5057 0.21201
275 563 0.24017
275 593 0.21305
275 697 0.20709
275 762 0.21835
275 834 0.25653
275 1108 0.21419
275 1171 0.21853
275 1460 0.23778
275 1810 0.23431
275 1820 0.25804
275 1849 0.28386
275 1995 0.23287
275 2305 0.24658
275 2306 0.21953
275 2367 0.20554
275 3020 0.20724
275 3025 0.22978
275 3615 0.24079
275 3881 0.23064
276 493 0.20764
276 697 0.20507
276 1563 0.23244
276 1930 0.20469
276 2661 0.21246
276 3025 0.25109
276 3601 0.251
276 4025 0.22543
277 1380 0.21798
277 1563 0.24268
277 1569 0.20883
277 2088 0.23315
277 2432 0.23591
277 3601 0.29569
278 697 0.23351
278 704 0.22955
278 936 0.22579
278 1462 0.25543
278 1563 0.23081
278 2088 0.2702
278 2305 0.22365
278 2379 0.2082
278 2494 0.22468
278 2696 0.24397
278 3003 0.22546
279 294 0.20268
279 311 0.22354
279 335 0.26965
279 343 0.22026
279 355 0.26438
279 356 0.2648
279 390 0.20755
279 491 0.2251
279 572 0.22852
279 576 0.20575
279 584 0.27608
279 684 0.21033
279 689 0.20598
279 752 0.22142
279 754 0.21548
279 788 0.20891
279 801 0.21952
279 813 0.24556
279 826 0.2048
279 843 0.21345
279 857 0.20442
279 967 0.28644
279 1089 0.20423
279 1103 0.20092
279 1104 0.21294
279 1177 0.23517
279 1227 0.27623
279 1242 0.21079
279 1243 0.21689
279 1259 0.21052
279 1305 0.20251
279 1313 0.30734
279 1338 0.20823
279 1344 0.22986
279 1348 0.22321
279 1366 0.21914
279 1501 0.23059
279 1504 0.26942
279 1505 0.2148
279 1518 0.22982
279 1520 0.24892
279 1535 0.22216
279 1549 0.22419
279 1555 0.23171
279 1566 0.22006
279 1611 0.21095
279 1671 0.23215
279 1684 0.25403
279 1732 0.23212
279 1733 0.21518
279 1750 0.22221
279 1798 0.20774
279 1805 0.25222
279 1815 0.2033
279 1838 0.24243
279 1844 0.26971
279 1845 0.23572
279 1922 0.21623
279 1975 0.23523
279 1991 0.21133
279 2034 0.20615
279 2069 0.25401
279 2079 0.22692
279 2082 0.29256
279 2083 0.21118
279 2107 0.20598
279 2136 0.23141
279 2162 0.22551
279 2251 0.2582
279 2284 0.20518
279 2288 0.23456
279 2446 0.21997
279 2453 0.22783
279 2464 0.22841
279 2465 0.25245
279 2477 0.20145
279 2478 0.21504
279 2480 0.22034
279 2481 0.21759
279 2585 0.22167
279 2586 0.21778
279 2587 0.23827
279 2589 0.33297
279 2590 0.26039
279 2602 0.20269
279 2626 0.22522
279 2652 0.20303
279 2672 0.20203
279 2716 0.29705
279 2742 0.20496
279 2801 0.23616
279 2810 0.2056
279 2813 0.20312
279 2814 0.2709
279 2815 0.20775
279 2820 0.24224
279 2824 0.24727
279 2837 0.20791
279 2912 0.20036
279 2913 0.2878
279 2914 0.21001
279 2919 0.23607
279 2982 0.2045
279 2992 0.27383
279 3077 0.24106
279 3101 0.25197
279 3102 0.26627
279 3112 0.2203
279 3130 0.26697
279 3138 0.21616
279 3146 0.2576
279 3161 0.24983
279 3165 0.27368
279 3246 0.26728
279 3350 0.25739
279 3361 0.20789
279 3371 0.22567
279 3401 0.23845
279 3404 0.30912
279 3410 0.26068
279 3411 0.27643
279 3422 0.21819
279 3430 0.20696
279 3492 0.31435
279 3496 0.20599
279 3506 0.20365
279 3545 0.26191
279 3554 0.21491
279 3602 0.20764
279 3643 0.24429
279 3718 0.21904
279 3733 0.21597
279 3807 0.2186
279 3841 0.20415
279 3842 0.20126
279 3859 0.34234
279 3950 0.25692
279 3951 0.28967
279 3996 0.23207
279 4036 0.22857
279 4057 0.24565
279 4064 0.20602
279 4066 0.22013
279 4071 0.24555
279 4072 0.26096
279 4073 0.30413
279 4190 0.20161
279 4204 0.21554
279 4214 0.22464
279 4299 0.24332
279 4302 0.31317
279 4309 0.21918
279 4311 0.24907
279 4385 0.25929
279 4522 0.23806
279 4544 0.2242
279 4555 0.21839
279 4789 0.21103
279 4834 0.26924
279 4899 0.21724
279 4944 0.23832
279 4992 0.21679
279 5000 0.21357
279 5024 0.20093
279 5035 0.25497
279 5088 0.21151
279 5138 0.22812
279 5147 0.24408
279 5148 0.22578
279 5156 0.20625
279 5160 0.20733
280 335 0.33958
280 418 0.20625
280 492 0.2373
280 574 0.21284
280 595 0.23488
280 668 0.22436
280 673 0.21357
280 674 0.23071
280 687 0.22283
280 749 0.24164
280 812 0.20816
280 813 0.21782
280 834 0.2082
280 839 0.28073
280 853 0.20878
280 880 0.26316
280 885 0.27028
280 895 0.22414
280 947 0.25382
280 957 0.2353
280 967 0.23606
280 980 0.21392
280 981 0.20754
280 1010 0.20695
280 1019 0.20326
280 1028 0.22724
280 1092 0.21738
280 1102 0.20116
280 1108 0.31666
280 1211 0.20076
280 1218 0.28213
280 1219 0.26482
280 1228 0.28326
280 1240 0.20331
280 1254 0.23022
280 1264 0.21951
280 1277 0.21355
280 1320 0.23644
280 1338 0.20205
280 1348 0.20646
280 1361 0.20516
280 1435 0.20989
280 1455 0.20817
280 1460 0.21259
280 1463 0.22686
280 1473 0.20555
280 1486 0.25835
280 1488 0.23691
280 1498 0.23789
280 1500 0.24091
280 1501 0.30492
280 1515 0.21178
280 1536 0.23762
280 1544 0.21136
280 1555 0.2296
280 1586 0.21616
280 1605 0.25194
280 1715 0.2111
280 1718 0.20497
280 1733 0.22694
280 1746 0.20907
280 1759 0.22918
280 1777 0.26904
280 1849 0.22277
280 1950 0.25281
280 1955 0.22252
280 1958 0.22213
280 1971 0.24182
280 1975 0.23677
280 1998 0.22501
280 1999 0.20714
280 2017 0.21193
280 2034 0.23106
280 2035 0.24855
280 2051 0.29986
280 2178 0.22368
280 2227 0.22885
280 2229 0.25571
280 2245 0.24024
280 2246 0.2076
280 2252 0.22061
280 2253 0.20328
280 2254 0.21167
280 2255 0.23917
280 2257 0.28149
280 2259 0.23056
280 2268 0.25759
280 2269 0.22751
280 2280 0.22521
280 2282 0.20736
280 2283 0.20175
280 2288 0.30138
280 2306 0.26622
280 2439 0.22637
280 2461 0.21456
280 2497 0.24254
280 2509 0.20467
280 2580 0.23597
280 2594 0.26141
280 2596 0.2827
280 2597 0.21791
280 2604 0.2528
280 2620 0.21582
280 2626 0.22066
280 2636 0.2032
280 2776 0.21774
280 2814 0.20207
280 2913 0.20085
280 2959 0.22143
280 2977 0.21037
280 2992 0.22756
280 3132 0.23057
280 3249 0.2138
280 3274 0.21102
280 3275 0.25916
280 3293 0.20379
280 3352 0.21893
280 3374 0.23399
280 3384 0.2649
280 3474 0.20399
280 3525 0.28084
280 3553 0.21057
280 3610 0.21517
280 3612 0.25504
280 3654 0.22554
280 3660 0.22122
280 3718 0.24526
280 3733 0.22224
280 3772 0.22129
280 3806 0.23004
280 3865 0.23029
280 3866 0.22831
280 3867 0.21755
280 3922 0.21189
280 3929 0.22581
280 3952 0.21398
280 3996 0.26121
280 4036 0.21206
280 4117 0.20016
280 4145 0.20077
280 4174 0.21259
280 4178 0.24153
280 4179 0.21539
280 4234 0.22608
280 4240 0.26029
280 4290 0.26804
280 4302 0.29754
280 4311 0.21761
280 4314 0.2754
280 4348 0.20165
280 4360 0.26238
280 4370 0.20831
280 4487 0.31964
280 4488 0.26975
280 4493 0.20306
280 4505 0.2366
280 4580 0.27351
280 4585 0.24716
280 4607 0.28266
280 4620 0.20522
280 4782 0.26028
280 4834 0.23291
280 4843 0.23516
280 4846 0.20729
280 4856 0.30406
280 5047 0.21326
280 5048 0.22833
280 5049 0.25062
280 5056 0.20021
280 5064 0.21813
280 5161 0.25029
281 321 0.27553
281 335 0.23872
281 400 0.23315
281 405 0.20511
281 406 0.24546
281 415 0.20824
281 462 0.21513
281 463 0.20052
281 589 0.23968
281 595 0.24628
281 654 0.20773
281 661 0.20333
281 671 0.20269
281 709 0.20142
281 716 0.20744
281 725 0.20217
281 748 0.20824
281 749 0.24032
281 812 0.27673
281 836 0.20773
281 880 0.2163
281 916 0.20903
281 927 0.21004
281 968 0.20726
281 980 0.22295
281 999 0.2746
281 1011 0.20078
281 1019 0.22063
281 1082 0.23425
281 1108 0.20047
281 1157 0.25768
281 1158 0.21038
281 1159 0.20001
281 1176 0.20734
281 1270 0.29129
281 1335 0.2143
281 1338 0.25902
281 1345 0.2112
281 1488 0.21473
281 1491 0.21924
281 1497 0.22818
281 1500 0.26784
281 1501 0.2186
281 1515 0.24241
281 1518 0.25553
281 1521 0.21057
281 1555 0.23145
281 1605 0.29115
281 1606 0.20864
281 1653 0.25833
281 1748 0.20272
281 1776 0.21472
281 1802 0.25157
281 1813 0.24997
281 1863 0.20994
281 1901 0.20334
281 1907 0.20477
281 2034 0.20519
281 2050 0.2151
281 2051 0.26312
281 2078 0.22193
281 2091 0.28446
281 2109 0.2135
281 2131 0.20281
281 2234 0.20843
281 2268 0.23794
281 2282 0.22015
281 2306 0.25462
281 2351 0.23339
281 2384 0.20163
281 2434 0.24505
281 2446 0.20897
281 2508 0.20615
281 2527 0.27179
281 2550 0.26457
281 2577 0.22077
281 2597 0.20047
281 2683 0.23356
281 2839 0.2362
281 2876 0.26003
281 2877 0.2531
281 2992 0.22138
281 2995 0.24954
281 3020 0.20116
281 3030 0.20787
281 3031 0.21249
281 3073 0.2087
281 3089 0.22631
281 3103 0.25482
281 3192 0.20993
281 3204 0.22941
281 3214 0.2221
281 3215 0.31033
281 3239 0.20086
281 3249 0.20344
281 3350 0.2182
281 3361 0.21062
281 3384 0.2274
281 3388 0.23752
281 3470 0.25101
281 3476 0.24215
281 3478 0.2037
281 3609 0.22483
281 3610 0.28062
281 3627 0.26745
281 3678 0.2809
281 3687 0.24359
281 3770 0.21054
281 3789 0.228
281 3818 0.23169
281 3881 0.21479
281 3926 0.20477
281 3938 0.21503
281 3982 0.21977
281 3986 0.2264
281 3996 0.23065
281 4006 0.23972
281 4007 0.26877
281 4011 0.2
281 4017 0.23366
281 4033 0.21431
281 4046 0.25098
281 4068 0.28222
281 4117 0.31195
281 4132 0.21113
281 4169 0.21122
281 4212 0.29483
281 4225 0.20775
281 4226 0.28404
281 4232 0.25194
281 4246 0.20542
281 4272 0.21941
281 4286 0.21695
281 4310 0.29165
281 4336 0.21735
281 4358 0.20327
281 4359 0.28422
281 4369 0.20893
281 4370 0.24786
281 4376 0.20378
281 4385 0.21092
281 4393 0.30913
281 4394 0.26161
281 4408 0.22135
281 4437 0.22897
281 4446 0.2014
281 4473 0.20467
281 4499 0.241
281 4532 0.24943
281 4559 0.20208
281 4582 0.24045
281 4606 0.27016
281 4610 0.21906
281 4644 0.21663
281 4689 0.20153
281 4693 0.219
281 4707 0.22318
281 4708 0.22846
281 4723 0.20168
281 4817 0.2541
281 4856 0.22464
281 4858 0.20634
281 4864 0.27673
281 4874 0.26019
281 4876 0.23552
281 4893 0.23132
281 4900 0.20091
281 4912 0.21103
281 4919 0.21176
281 4990 0.23084
281 4991 0.24363
281 5054 0.25133
281 5058 0.20607
281 5063 0.24301
281 5064 0.26358
281 5069 0.25213
281 5071 0.36024
281 5072 0.27349
281 5077 0.26511
281 5086 0.2048
281 5089 0.2227
281 5181 0.22556
282 519 0.20094
282 525 0.30338
282 531 0.21364
282 777 0.20595
282 813 0.26004
282 825 0.20596
282 854 0.28677
282 857 0.21998
282 970 0.22653
282 985 0.21962
282 1039 0.21191
282 1220 0.21075
282 1228 0.21333
282 1240 0.21938
282 1316 0.24082
282 1330 0.24037
282 1336 0.23998
282 1394 0.21346
282 1489 0.22631
282 1501 0.20562
282 1505 0.22125
282 1517 0.22292
282 1534 0.24071
282 1591 0.21926
282 1674 0.20727
282 1717 0.23415
282 1728 0.20295
282 1793 0.24365
282 1907 0.22369
282 2000 0.23532
282 2002 0.20096
282 2019 0.25211
282 2020 0.20418
282 2110 0.20508
282 2193 0.21833
282 2267 0.20516
282 2268 0.20973
282 2280 0.21128
282 2298 0.23708
282 2306 0.3637
282 2315 0.22879
282 2426 0.21095
282 2427 0.21782
282 2505 0.22439
282 2577 0.20229
282 2727 0.20445
282 2784 0.2107
282 2849 0.27259
282 2863 0.22206
282 2881 0.20486
282 2992 0.24562
282 2995 0.20572
282 3010 0.29162
282 3011 0.21502
282 3020 0.25598
282 3062 0.20097
282 3085 0.22566
282 3215 0.25372
282 3324 0.20131
282 3341 0.23252
282 3342 0.22193
282 3362 0.21704
282 3374 0.21122
282 3388 0.2111
282 3573 0.22216
282 3616 0.29099
282 3846 0.23164
282 3904 0.23305
282 3905 0.22041
282 4005 0.22872
282 4006 0.24139
282 4015 0.22936
282 4017 0.23893
282 4026 0.23875
282 4033 0.24565
282 4083 0.25944
282 4092 0.20126
282 4149 0.20831
282 4226 0.23859
282 4238 0.24116
282 4247 0.2186
282 4336 0.2157
282 4638 0.22341
282 4782 0.21961
282 4865 0.23318
282 4873 0.22287
282 4917 0.20693
282 5069 0.26122
282 5072 0.2156
282 5077 0.35092
283 302 0.24791
283 303 0.3112
283 328 0.25362
283 329 0.21706
283 347 0.2193
283 350 0.22718
283 372 0.21426
283 373 0.25836
283 383 0.20778
283 384 0.27529
283 392 0.24667
283 393 0.22253
283 399 0.23737
283 436 0.2101
283 477 0.21632
283 500 0.20696
283 511 0.24621
283 522 0.20535
283 524 0.26463
283 525 0.33807
283 531 0.21043
283 535 0.27975
283 536 0.26503
283 543 0.20758
283 545 0.22846
283 546 0.30608
283 547 0.23242
283 567 0.21937
283 568 0.24213
283 602 0.23076
283 616 0.32823
283 617 0.26366
283 626 0.23222
283 671 0.23783
283 674 0.20793
283 756 0.20348
283 771 0.23007
283 772 0.30543
283 773 0.26486
283 774 0.2803
283 808 0.31823
283 811 0.21282
283 813 0.22851
283 824 0.22439
283 854 0.23401
283 855 0.23168
283 880 0.26533
283 973 0.26076
283 985 0.20631
[truncated: 1,730,309 more chars]
